# Supplementary material for: Multiple glutathione-S-transferases detoxify diverse glucosinolate-based defenses of Brassicales plants in a generalist lepidopteran herbivore (Spodoptera littoralis)
Source: Commun Biol. 2025 Jun 17;8:931. doi: 10.1038/s42003-025-08346-8 (PMC12174363; doi:10.1038/s42003-025-08346-8)
Supplement: Supplementary file 4 — Supplementary Data1 [file 42003_2025_8346_MOESM4_ESM.xlsx]

## Sheet: Sheet1
Supplementary Data 1 Metabolomics analyses of the frass of S. littoralis fed on artificial diets containing ITCs.
Label m/z (+)_min	Fold change value	p.value	-Log10(p.value)	Tukey's HSD (p<0.05)	ClassyFire#class	ClassyFire#class Probability	ClassyFire#level 5	ClassyFire#level 5 Probability	ClassyFire#most specific class	ClassyFire#most specific class Probability	ClassyFire#subclass	ClassyFire#subclass Probability	NPC#class	NPC#class Probability	NPC#pathway	NPC#pathway Probability	NPC#superclass	NPC#superclass Probability	parent mass	precursor mass	Smiles
290.06124_7.15	66692	5.5801e-33	32.253	Allyl ITCl-4MSOB ITC; Benzyl ITC-4MSOB ITC; CT-4MSOB ITC
280.16561_3.83	29372	3.9394e-30	29.405	Benzyl ITC-4MSOB ITC; Benzyl ITC-Allyl ITCl; CT-Benzyl ITC	Carboxylic acids and derivatives	0.994764	Amino acids and derivatives	0.976754	Alpha amino acids	0.576543	Amino acids, peptides, and analogues	0.97448	Dipeptides	0.364736	Amino acids and Peptides	0.592997	Small peptides	0.739422	279.158	279.158	C1=CC=C(C=C1)CNC(=O)NC(CCCCN)C(=O)O
274.06638_6.08	28434	5.1066e-30	29.292	Allyl ITCl-4MSOB ITC; Benzyl ITC-4MSOB ITC; CT-4MSOB ITC	Benzene and substituted derivatives	0.995678			Benzene and substituted derivatives	0.995678		0	Phenylalanine-derived alkaloids	0.259695	Alkaloids	0.641735	Pseudoalkaloids	0.537491	273.059	273.059	CC(C)ON=C(C)OP(=S)(C1=CC=CC=C1)O
313.10737_3.26	23482	2.3592e-29	28.627	Allyl ITCl-4MSOB ITC; Benzyl ITC-4MSOB ITC; CT-4MSOB ITC	Sulfoxides	0.998855			Sulfoxides	0.998855		0	Polyamines	0.506908	Alkaloids	0.189367	Ornithine alkaloids	0.222462	312.1	312.1	CS(=O)CCCCN(CCCCS(=O)C)C(=S)N
296.14285_4.9	15684	5.9502e-28	27.225	Benzyl ITC-4MSOB ITC; Benzyl ITC-Allyl ITCl; CT-Benzyl ITC	Carboxylic acids and derivatives	0.995756	Amino acids and derivatives	0.991146	Alpha amino acids	0.693712	Amino acids, peptides, and analogues	0.990842	Aminoacids	0.219565	Amino acids and Peptides	0.867182	Small peptides	0.82159	295.136	295.136	C1=CC=C(C=C1)CNC(=S)NCCCCC(C(=O)O)N
329.10213_3.71	13791	1.6648e-27	26.779	Allyl ITCl-4MSOB ITC; Benzyl ITC-4MSOB ITC; CT-4MSOB ITC	Carboxylic acids and derivatives	0.998871	Amino acids and derivatives	0.961434	Alpha amino acids and derivatives	0.98166	Amino acids, peptides, and analogues	0.962659	Dipeptides	0.0417391	Amino acids and Peptides	0.853896	Small peptides	0.300997	328.095	328.095	CS(=O)CCCCNC(=S)NCCCCS(=O)(=O)C
254.03037_5.29	11787	5.8438e-27	26.233	Benzyl ITC-4MSOB ITC; Benzyl ITC-Allyl ITCl; CT-Benzyl ITC	Benzene and substituted derivatives	0.97364			Benzyloxycarbonyls	0.626829	Benzyloxycarbonyls	0.626829	Cinnamic acids and derivatives	0.370061	Shikimates and Phenylpropanoids	0.901221	Phenylpropanoids (C6-C3)	0.443071	253.023	253.023	C1=CC(=C(C(=C1)O)[N+](=O)[O-])C=C(C(=O)O)C(=O)O
271.057_5.29	11532	6.9592e-27	26.157	Benzyl ITC-4MSOB ITC; Benzyl ITC-Allyl ITCl; CT-Benzyl ITC	Carboxylic acids and derivatives	0.999924	Amino acids and derivatives	0.999829	L-alpha-amino acids	0.628893	Amino acids, peptides, and analogues	0.999835	Aminoacids	0.959986	Amino acids and Peptides	0.994842	Small peptides	0.995163	270.05	270.05	C1=CC=C(C=C1)CNC(=S)SCC(C(=O)O)N
313.23658_10.87	10413	1.5748e-26	25.803	Allyl ITCl-4MSOB ITC; Benzyl ITC-4MSOB ITC; CT-4MSOB ITC; CT-Allyl ITCl; CT-Benzyl ITC	Fatty Acyls	0.9999			Lineolic acids and derivatives	0.742192	Lineolic acids and derivatives	0.742192	Other Octadecanoids	0.903837	Fatty acids	0.994573	Octadecanoids	0.813767	312.229	312.229	CCC=CCC=CCC(C(CCCCCCCC(=O)O)O)O
322.08889_1.12	8945.1	5.3047e-26	25.275	Allyl ITCl-4MSOB ITC; Benzyl ITC-4MSOB ITC; CT-4MSOB ITC	Carboxylic acids and derivatives	0.990472	Amino acids and derivatives	0.983934	Alpha amino acids and derivatives	0.974385	Amino acids, peptides, and analogues	0.978571	Aminoacids	0.30245	Amino acids and Peptides	0.840229	Small peptides	0.892024	321.082	321.082	CCN1C=C(N=C1C)S(=O)(=O)NC(CCSC)C(=O)O
184.02502_5.29	8574.7	7.4387e-26	25.129	Benzyl ITC-4MSOB ITC; Benzyl ITC-Allyl ITCl; CT-Benzyl ITC	Benzene and substituted derivatives	0.999404			Benzene and substituted derivatives	0.999404		0	Phenylalanine-derived alkaloids	0.228839	Alkaloids	0.716204	Pseudoalkaloids	0.20457	183.018	183.018	C1=CC=C(C=C1)CSC(=S)N
265.06738_0.8	8219.7	1.0431e-25	24.982	Allyl ITCl-4MSOB ITC; Benzyl ITC-4MSOB ITC; CT-4MSOB ITC
265.0677_1.11	7910.9	1.4167e-25	24.849	Allyl ITCl-4MSOB ITC; Benzyl ITC-4MSOB ITC; CT-4MSOB ITC	Carboxylic acids and derivatives	0.999095	Amino acids and derivatives	0.879791	Methionine and derivatives	0.557579	Amino acids, peptides, and analogues	0.882063	Aminoacids	0.311857	Amino acids and Peptides	0.890794	Small peptides	0.80789	264.06	264.06	CSCCC(C(=O)O)NC(=O)C1CSCN1
196.02833_5.15	4132.9	2.5395e-23	22.595	Allyl ITCl-4MSOB ITC; Benzyl ITC-4MSOB ITC; CT-4MSOB ITC		0			0	0		0		0		0		0	195.021	195.021
372.07266_2.95	4064.3	2.9028e-23	22.537	Allyl ITCl-4MSOB ITC; Benzyl ITC-4MSOB ITC; CT-4MSOB ITC	Naphthalenes	0.850803			Naphthalenes	0.850803		0	Chalcones	0.195077	Shikimates and Phenylpropanoids	0.756932	Coumarins	0.30822	371.065	371.065	COC1=CC=CC=C1SCC2=CSC(=N2)C3=CC=C(C=C3)C(=O)OC
328.07859_5.17	4063.7	2.9061e-23	22.537	Benzyl ITC-4MSOB ITC; Benzyl ITC-Allyl ITCl; CT-Benzyl ITC	Carboxylic acids and derivatives	0.997229	Amino acids and derivatives	0.995554	N-acyl-alpha amino acids and derivatives	0.716484	Amino acids, peptides, and analogues	0.995645	Dipeptides	0.412316	Amino acids and Peptides	0.731565	Small peptides	0.255705	310.045	310.045	CNS(=O)(=O)C1=CC=C(C=C1)C(=O)NCC2=CC=CS2
306.0941_3.57	4043.9	3.0221e-23	22.52	Allyl ITCl-4MSOB ITC; Benzyl ITC-4MSOB ITC; CT-4MSOB ITC	Carboxylic acids and derivatives	0.999576	Peptides	0.842178	Peptides	0.840218	Amino acids, peptides, and analogues	0.998847	Dipeptides	0.812535	Amino acids and Peptides	0.9568	Small peptides	0.99446	305.087	305.087	C1CSCCN1CCNC(=O)N2CSCC2C(=O)O
469.12446_5.48	3995.7	3.326e-23	22.478	Allyl ITCl-4MSOB ITC; Benzyl ITC-4MSOB ITC; CT-4MSOB ITC		0			0	0		0		0		0		0	468.117	468.117
387.03591_6.08	3712.8	5.9794e-23	22.223	Allyl ITCl-4MSOB ITC; Benzyl ITC-4MSOB ITC; CT-4MSOB ITC		0			0	0		0		0		0		0	386.029	386.029
297.13033_2.41	3617.9	7.3535e-23	22.134	Allyl ITCl-4MSOB ITC; Benzyl ITC-4MSOB ITC; CT-4MSOB ITC
414.19207_2.4	3178.7	2.0674e-22	21.685	Allyl ITCl-4MSOB ITC; Benzyl ITC-4MSOB ITC; CT-4MSOB ITC	Carboxylic acids and derivatives	0.960925	Amino acids and derivatives	0.935976	Alpha amino acids and derivatives	0.943209	Amino acids, peptides, and analogues	0.932105	Dipeptides	0.345346	Amino acids and Peptides	0.70267	Small peptides	0.772237	413.185	413.185	COCCOCCOCCS(=O)(=O)CCOCCOCCOCCN=[N+]=[N-]
324.14122_2.15	3116.5	2.4208e-22	21.616	Allyl ITCl-4MSOB ITC; Benzyl ITC-4MSOB ITC; CT-4MSOB ITC	Carboxylic acids and derivatives	0.997232	Amino acids and derivatives	0.997964	Alpha amino acids and derivatives	0.991811	Amino acids, peptides, and analogues	0.99818	Dipeptides	0.200463	Amino acids and Peptides	0.933869	Small peptides	0.962183	323.134	323.134	CCCN(CCC)C(=O)C(CSSCC(C(=O)O)N)N
351.21263_10.82	2967.6	3.5788e-22	21.446	Allyl ITCl-4MSOB ITC; Benzyl ITC-4MSOB ITC; CT-4MSOB ITC; CT-Allyl ITCl; CT-Benzyl ITC		0			0	0		0		0		0		0	350.205	350.205
457.12125_5.61	1654.6	3.7866e-20	19.422	Benzyl ITC-4MSOB ITC; Benzyl ITC-Allyl ITCl; CT-Benzyl ITC		0			0	0		0		0		0		0	456.114	456.114
297.11222_6.04	1499.7	8.2903e-20	19.081	Allyl ITCl-4MSOB ITC; Benzyl ITC-4MSOB ITC; CT-4MSOB ITC	Carboxylic acids and derivatives	0.999993	Peptides	0.991292	Dipeptides	0.998725	Amino acids, peptides, and analogues	0.999867	Dipeptides	0.986036	Amino acids and Peptides	0.999897	Small peptides	0.999987	296.105	296.105	COCCC(C(=O)NC(CCS(=O)(=O)C)C(=O)O)N
351.21386_7.75	282.98	4.5399e-14	13.343	Allyl ITCl-4MSOB ITC; Benzyl ITC-4MSOB ITC; CT-4MSOB ITC; Benzyl ITC-Allyl ITCl; CT-Allyl ITCl; CT-Benzyl ITC		0			0	0		0		0		0		0	328.225	328.225
91.05429_5.29	232.11	2.1411e-13	12.669	Allyl ITCl-4MSOB ITC; Benzyl ITC-4MSOB ITC; CT-4MSOB ITC; Benzyl ITC-Allyl ITCl; CT-Benzyl ITC		0			0	0		0		0		0		0	90.047	90.047
485.11962_3.15	231.55	2.1824e-13	12.661	Allyl ITCl-4MSOB ITC; Benzyl ITC-4MSOB ITC; CT-4MSOB ITC
340.0818_5.06	192.89	9.0581e-13	12.043	Allyl ITCl-4MSOB ITC; Benzyl ITC-4MSOB ITC; CT-4MSOB ITC	Carboxylic acids and derivatives	0.962019	Amino acids and derivatives	0.837113	Amino acids and derivatives	0.837112	Amino acids, peptides, and analogues	0.834876	Cephalosporins	0.421827	Alkaloids	0.837151	Pseudoalkaloids	0.244147	322.048	322.048	C1=C(N=C(NC1=O)SCC(=O)NC2=NC=C(N=C2)C(=O)O)N
351.21385_7.84	185.63	1.2205e-12	11.913	Allyl ITCl-4MSOB ITC; Benzyl ITC-4MSOB ITC; CT-4MSOB ITC; CT-Allyl ITCl; CT-Benzyl ITC	Fatty Acyls	0.419172	Long-chain fatty acids	0.675189	Long-chain fatty acids	0.675189	Fatty acids and conjugates	0.332985	Open-chain polyketides	0.244742	Polyketides	0.609231	Linear polyketides	0.275134	328.225	328.225	C(CCCCC(=O)O)CCCC(=O)CCCCCCCC(=O)O
249.07253_3.67	176.7	1.7892e-12	11.747	Allyl ITCl-4MSOB ITC; Benzyl ITC-4MSOB ITC; CT-4MSOB ITC	Azoles	0.956133	2,4-disubstituted thiazoles	0.555537	2,4-disubstituted thiazoles	0.555531	Thiazoles	0.241813	Aminoacids	0.691744	Amino acids and Peptides	0.545214	Histidine alkaloids	0.566004	248.065	248.065	C(CO)CSCCNC(=O)CSCC#N
335.21873_10.77	174.77	1.9477e-12	11.71	Allyl ITCl-4MSOB ITC; Benzyl ITC-4MSOB ITC; CT-Allyl ITCl; CT-Benzyl ITC	Fatty Acyls	0.999193			Lineolic acids and derivatives	0.864868	Lineolic acids and derivatives	0.864868	Other Octadecanoids	0.971333	Fatty acids	0.997001	Octadecanoids	0.849384	312.23	312.23	CCC=CCC=CCC(C(CCCCCCCC(=O)O)O)O
367.2088_7.38	167.33	2.7286e-12	11.564	Allyl ITCl-4MSOB ITC; Benzyl ITC-4MSOB ITC; CT-4MSOB ITC; CT-Allyl ITCl; CT-Benzyl ITC		0			0	0		0		0		0		0	366.202	366.202
397.23345_4.85	162.76	3.3805e-12	11.471	CT-4MSOB ITC; CT-Allyl ITCl; CT-Benzyl ITC	Carboxylic acids and derivatives	0.992828	Amino acids and derivatives	0.684938	Alpha amino acids and derivatives	0.536338	Amino acids, peptides, and analogues	0.683318	Simple amide alkaloids	0.531788	Amino acids and Peptides	0.632573	Small peptides	0.814937	396.226	396.226	CCCCOC(=O)NCCOCC#CC#CCOCCNC(=O)OCCCC
367.20735_7.72	161.4	3.6057e-12	11.443	Allyl ITCl-4MSOB ITC; Benzyl ITC-4MSOB ITC; CT-4MSOB ITC; CT-Allyl ITCl; CT-Benzyl ITC
351.21385_8.55	156.61	4.5526e-12	11.342	Allyl ITCl-4MSOB ITC; Benzyl ITC-4MSOB ITC; CT-4MSOB ITC; CT-Allyl ITCl; CT-Benzyl ITC		0			0	0		0		0		0		0	328.224	328.224
315.05031_2.7	149.81	6.412e-12	11.193	Allyl ITCl-4MSOB ITC; Benzyl ITC-4MSOB ITC; CT-4MSOB ITC	Carboxylic acids and derivatives	0.998934	Peptides	0.942499	Dipeptides	0.850889	Amino acids, peptides, and analogues	0.99877	Dipeptides	0.749863	Amino acids and Peptides	0.999187	Small peptides	0.999759	314.043	314.043	C(CC(=O)O)C(C(=O)OOC(=O)C(CS(=O)(=O)O)N)N
299.05529_2.38	147.35	7.283e-12	11.138	Allyl ITCl-4MSOB ITC; Benzyl ITC-4MSOB ITC; CT-4MSOB ITC	Carboxylic acids and derivatives	0.999112	Amino acids and derivatives	0.998833	Cysteine and derivatives	0.613391	Amino acids, peptides, and analogues	0.998782	Aminoacids	0.881407	Amino acids and Peptides	0.994838	Small peptides	0.998763	298.048	298.048	CS(=O)CCCCNC(=S)SCC(C(=O)O)N
244.26355_9.9	144.89	8.2913e-12	11.081	Allyl ITCl-4MSOB ITC; Benzyl ITC-4MSOB ITC; CT-Allyl ITCl; CT-Benzyl ITC	Fatty Acyls	0.52304			Fatty Acyls	0.52304		0	Sphingoid bases	0.52023	Fatty acids	0.992682	Fatty amides	0.739785	243.256	243.256	CCCCCCCCOCCCCCCCN
333.20315_10.8	142.84	9.2543e-12	11.034	Allyl ITCl-4MSOB ITC; Benzyl ITC-4MSOB ITC; CT-4MSOB ITC; CT-Allyl ITCl; CT-Benzyl ITC	Carboxylic acids and derivatives	0.947252	Amino acids and derivatives	0.954455	Alpha amino acids	0.541588	Amino acids, peptides, and analogues	0.951558	Dipeptides	0.239771	Amino acids and Peptides	0.604394	Small peptides	0.232354	332.196	332.196	CC(C)(C)OC(=O)C(CCC(C(=O)O)NC(=O)OC(C)(C)C)N
179.04854_2.68	129.29	1.9892e-11	10.701	Allyl ITCl-4MSOB ITC; Benzyl ITC-4MSOB ITC; CT-4MSOB ITC	Carboxylic acids and derivatives	0.555256	Amino acids and derivatives	0.565821	Alpha amino acids	0.581184	Amino acids, peptides, and analogues	0.593647	Aminoacids	0.69877	Amino acids and Peptides	0.995203	Small peptides	0.992725	178.041	178.041	C(C(C(=O)NCC(=O)O)N)S
367.2087_6.65	118.3	3.9248e-11	10.406	Allyl ITCl-4MSOB ITC; Benzyl ITC-4MSOB ITC; CT-Allyl ITCl; CT-Benzyl ITC		0			0	0		0		0		0		0	344.22	344.22
213.14829_8.38	111.16	6.3115e-11	10.2	Allyl ITCl-4MSOB ITC; Benzyl ITC-4MSOB ITC; CT-4MSOB ITC; CT-Allyl ITCl; CT-Benzyl ITC	Fatty Acyls	0.514994			Fatty Acyls	0.514994		0	Lactones	0.535767	Fatty acids	0.806356	Fatty esters	0.498534	212.141	212.141	C(CCCCC#CO)CCCCC(=O)O
173.11712_8.35	109.12	7.2643e-11	10.139	Allyl ITCl-4MSOB ITC; Benzyl ITC-4MSOB ITC; CT-4MSOB ITC; CT-Allyl ITCl; CT-Benzyl ITC		0			0	0		0		0		0		0	172.11	172.11
536.15248_5.3	107.78	7.9804e-11	10.098	Benzyl ITC-4MSOB ITC; Benzyl ITC-Allyl ITCl; CT-Benzyl ITC
591.21994_3.19	105.16	9.6221e-11	10.017	Allyl ITCl-4MSOB ITC; Benzyl ITC-4MSOB ITC; CT-4MSOB ITC
367.20887_6.82	103.16	1.1132e-10	9.9534	Allyl ITCl-4MSOB ITC; Benzyl ITC-4MSOB ITC; CT-4MSOB ITC; CT-Allyl ITCl; CT-Benzyl ITC		0			0	0		0		0		0		0	344.22	344.22
204.0148_3.07	98.353	1.5981e-10	9.7964	Allyl ITCl-4MSOB ITC; Benzyl ITC-Allyl ITCl; CT-Allyl ITCl	Carboxylic acids and derivatives	0.97237	Amino acids and derivatives	0.869733	Amino acids and derivatives	0.869733	Amino acids, peptides, and analogues	0.86246	Aminoacids	0.707657	Amino acids and Peptides	0.726523	Small peptides	0.312432	203.008	203.008	C=CC(C(=O)O)N1CCSC1=S
173.11714_7.84	98.172	1.6205e-10	9.7904	Allyl ITCl-4MSOB ITC; Benzyl ITC-4MSOB ITC; CT-4MSOB ITC; CT-Allyl ITCl; CT-Benzyl ITC		0			0	0		0		0		0		0	172.11	172.11
353.22942_9.08	97.514	1.7051e-10	9.7683	Allyl ITCl-4MSOB ITC; Benzyl ITC-4MSOB ITC; CT-4MSOB ITC; CT-Allyl ITCl; CT-Benzyl ITC		0			0	0		0		0		0		0	330.24	330.24
351.21368_9.61	92.863	2.4662e-10	9.608	Allyl ITCl-4MSOB ITC; Benzyl ITC-4MSOB ITC; CT-4MSOB ITC; CT-Allyl ITCl; CT-Benzyl ITC
351.21389_8.66	92.759	2.4871e-10	9.6043	Allyl ITCl-4MSOB ITC; Benzyl ITC-4MSOB ITC; CT-4MSOB ITC; CT-Allyl ITCl; CT-Benzyl ITC		0			0	0		0		0		0		0	328.225	328.225
335.21897_10.93	92.693	2.5004e-10	9.602	Allyl ITCl-4MSOB ITC; Benzyl ITC-4MSOB ITC; CT-Allyl ITCl; CT-Benzyl ITC		0			0	0		0		0		0		0	334.212	334.212
288.25305_9.88	87.815	3.7565e-10	9.4252	Allyl ITCl-4MSOB ITC; Benzyl ITC-4MSOB ITC; CT-Allyl ITCl; CT-Benzyl ITC	Fatty Acyls	0.737619	N-acyl amines	0.555546	N-acyl amines	0.555546	Fatty amides	0.366067	N-acyl ethanolamines (endocannabinoids)	0.84815	Fatty acids	0.996886	Fatty amides	0.976939	287.246	287.246	CCCCCCCCCCCC(=O)N(CCO)CCO
173.1171_8.46	86.149	4.3379e-10	9.3627	Allyl ITCl-4MSOB ITC; Benzyl ITC-4MSOB ITC; CT-4MSOB ITC; CT-Allyl ITCl; CT-Benzyl ITC		0			0	0		0		0		0		0	172.11	172.11
309.20575_6.5	85.566	4.5647e-10	9.3406	Allyl ITCl-4MSOB ITC; Benzyl ITC-4MSOB ITC; CT-4MSOB ITC; CT-Allyl ITCl; CT-Benzyl ITC	Fatty Acyls	0.764359	Prostaglandins and related compounds	0.563615	Prostaglandins and related compounds	0.563615	Eicosanoids	0.247221	Phytoprostanes	0.423598	Fatty acids	0.796381	Octadecanoids	0.741747	308.199	308.199	CCC(C=CC1C=CC(=O)C1CCCCCCCC(=O)O)O
241.18005_7.04	83.195	5.6353e-10	9.2491	Allyl ITCl-4MSOB ITC; Benzyl ITC-4MSOB ITC; CT-4MSOB ITC; CT-Allyl ITCl; CT-Benzyl ITC	Fatty Acyls	0.851282	Long-chain fatty acids	0.736385	Long-chain fatty acids	0.736384	Fatty acids and conjugates	0.709799	Unsaturated fatty acids	0.648664	Fatty acids	0.871296	Fatty Acids and Conjugates	0.73436	240.173	240.173	C(CCCCCC(=O)O)CCCCC#CCO
241.17991_9.57	83.069	5.6995e-10	9.2442	Allyl ITCl-4MSOB ITC; Benzyl ITC-4MSOB ITC; CT-4MSOB ITC; Benzyl ITC-Allyl ITCl; CT-Allyl ITCl; CT-Benzyl ITC	Fatty Acyls	0.616469	Unsaturated fatty acids	0.55953	Unsaturated fatty acids	0.55953	Fatty acids and conjugates	0.464177	Hydroxy fatty acids	0.338026	Fatty acids	0.596864	Fatty Acids and Conjugates	0.329947	240.173	240.173	CC(CCCCCCC#CCCCC(=O)O)O
390.22115_8.56	80.053	7.5168e-10	9.124	Benzyl ITC-4MSOB ITC; Benzyl ITC-Allyl ITCl; CT-Benzyl ITC	Carboxylic acids and derivatives	0.962673	Amino acids and derivatives	0.51642	Amino acids and derivatives	0.516042	Amino acids, peptides, and analogues	0.508271	Quinolizidine alkaloids	0.135691	Alkaloids	0.977742	Lysine alkaloids	0.259792	389.214	389.214	CC1=CC=C(S1)CNC(=O)C2CCCN(C2)C3CCN(CC3)C(=O)C4CC4
297.24237_8.95	79.095	8.2237e-10	9.0849	Allyl ITCl-4MSOB ITC; CT-4MSOB ITC; Benzyl ITC-Allyl ITCl; CT-Allyl ITCl; CT-Benzyl ITC
187.63148_3.23	79.016	8.2858e-10	9.0817	CT-4MSOB ITC; CT-Allyl ITCl; CT-Benzyl ITC		0			0	0		0		0		0		0	745.497	373.248
223.16907_8.48	76.955	1.0091e-09	8.9961	Allyl ITCl-4MSOB ITC; Benzyl ITC-4MSOB ITC; CT-4MSOB ITC	Prenol lipids	0.598255			Sesquiterpenoids	0.605796	Sesquiterpenoids	0.605796	Tremulane sesquiterpenoids	0.447454	Terpenoids	0.956724	Sesquiterpenoids	0.739015	222.162	222.162	CC1=C(CCC(=O)C2CC(C2CC1)(C)C)O
367.20893_6.43	76.906	1.0139e-09	8.994	Allyl ITCl-4MSOB ITC; Benzyl ITC-4MSOB ITC; CT-Allyl ITCl; CT-Benzyl ITC
309.20591_5.44	76.721	1.0323e-09	8.9862	Allyl ITCl-4MSOB ITC; Benzyl ITC-4MSOB ITC; Benzyl ITC-Allyl ITCl; CT-Allyl ITCl; CT-Benzyl ITC	Fatty Acyls	0.710121	Prostaglandins and related compounds	0.613615	Prostaglandins and related compounds	0.613615	Eicosanoids	0.367764	Prostaglandins	0.27339	Fatty acids	0.39804	Octadecanoids	0.429448	308.199	308.199	CCC(C=CC1C=CC(=O)C1CCCCCCCC(=O)O)O
223.16933_9.22	76.331	1.0723e-09	8.9697	Allyl ITCl-4MSOB ITC; Benzyl ITC-4MSOB ITC; CT-4MSOB ITC; CT-Allyl ITCl; CT-Benzyl ITC	Lactones	0.7443			Lactones	0.7443		0	Lactones	0.430466	Fatty acids	0.584367	Fatty esters	0.41064	222.162	222.162	CCCCCCCC=CC=CC=CC(=O)O
351.21329_9.41	75.549	1.1577e-09	8.9364	Allyl ITCl-4MSOB ITC; Benzyl ITC-4MSOB ITC; CT-4MSOB ITC; CT-Allyl ITCl; CT-Benzyl ITC
223.16937_7.04	74.372	1.3011e-09	8.8857	Allyl ITCl-4MSOB ITC; Benzyl ITC-4MSOB ITC; CT-4MSOB ITC; CT-Allyl ITCl; CT-Benzyl ITC	Fatty Acyls	0.0625777	Straight chain fatty acids	0.515697	Straight chain fatty acids	0.515691	Fatty acids and conjugates	0.062068	Unsaturated fatty acids	0.531306	Terpenoids	0.695334	Sesquiterpenoids	0.651592	222.162	222.162	C#CCOCCCCCCCCOCC#C
282.2789_10.92	73.606	1.4052e-09	8.8523	Allyl ITCl-4MSOB ITC; Benzyl ITC-4MSOB ITC; CT-Allyl ITCl; CT-Benzyl ITC		0			Lipids and lipid-like molecules	0.546222		0	N-acyl amines	0.902619	Fatty acids	0.85506	Fatty amides	0.957244	281.272	281.272	CCCCCCCCC=CCCCCCCCC(=O)N
291.19519_5.44	70.568	1.921e-09	8.7165	Allyl ITCl-4MSOB ITC; Benzyl ITC-4MSOB ITC; Benzyl ITC-Allyl ITCl; CT-Allyl ITCl; CT-Benzyl ITC		0			Benzenoids	0.565168		0	Androstane steroids	0.0966194	Terpenoids	0.945973	Diterpenoids	0.289874	290.188	290.188	CC(=O)CCCC#CCC#CCCCCCCCC(=O)O
297.24255_10.03	69.223	2.215e-09	8.6546	Allyl ITCl-4MSOB ITC; Benzyl ITC-4MSOB ITC; CT-4MSOB ITC; Benzyl ITC-Allyl ITCl; CT-Allyl ITCl; CT-Benzyl ITC	Fatty Acyls	0.997588	Long-chain fatty acids	0.599964	Long-chain fatty acids	0.599964	Fatty acids and conjugates	0.997415	Other Octadecanoids	0.850805	Fatty acids	0.99341	Octadecanoids	0.712673	296.235	296.235	CCCCCC1C(O1)CC=CCCCCCCCC(=O)O
164.62873_3.23	69.193	2.2222e-09	8.6532	CT-4MSOB ITC; CT-Allyl ITCl; CT-Benzyl ITC
221.15364_5.32	68.941	2.2829e-09	8.6415	Allyl ITCl-4MSOB ITC; Benzyl ITC-4MSOB ITC; CT-4MSOB ITC; Benzyl ITC-Allyl ITCl; CT-Allyl ITCl	Carboxylic acids and derivatives	0.826214			Carboxylic acids	0.516825	Carboxylic acids	0.516825	Irregular monoterpenoids	0.131909	Terpenoids	0.928957	Sesquiterpenoids	0.705913	220.146	220.146	CC(=CCCC(=CCCC#CC(=O)O)C)C
293.21077_8.43	66.535	2.9676e-09	8.5276	Allyl ITCl-4MSOB ITC; Benzyl ITC-4MSOB ITC; CT-4MSOB ITC; CT-Allyl ITCl; CT-Benzyl ITC	Fatty Acyls	0.725833			Lineolic acids and derivatives	0.638451	Lineolic acids and derivatives	0.638451	Other Octadecanoids	0.787408	Fatty acids	0.490855	Octadecanoids	0.584416	292.204	292.204	CCC=CCC=CC=CC(=O)CCCCCCCC(=O)O
351.21378_8.92	65.687	3.2619e-09	8.4865	Allyl ITCl-4MSOB ITC; Benzyl ITC-4MSOB ITC; CT-4MSOB ITC; CT-Allyl ITCl; CT-Benzyl ITC		0			Lipids and lipid-like molecules	0.521005		0	Open-chain polyketides	0.174331	Polyketides	0.642397	Linear polyketides	0.163518	328.224	328.224	C(CCCCC(=O)O)CCCC(=O)CCCCCCCC(=O)O
293.2108_7.74	65.682	3.2639e-09	8.4863	Allyl ITCl-4MSOB ITC; Benzyl ITC-4MSOB ITC; CT-4MSOB ITC; CT-Allyl ITCl; CT-Benzyl ITC	Fatty Acyls	0.834668	Long-chain fatty acids	0.658342	Long-chain fatty acids	0.658342	Fatty acids and conjugates	0.904377	Other Octadecanoids	0.824139	Fatty acids	0.788292	Octadecanoids	0.797775	292.204	292.204	CCC=CCC=CC=CC(=O)CCCCCCCC(=O)O
353.22954_8.35	65.442	3.3529e-09	8.4746	Allyl ITCl-4MSOB ITC; Benzyl ITC-4MSOB ITC; CT-4MSOB ITC; CT-Allyl ITCl; CT-Benzyl ITC		0			0	0		0		0		0		0	330.24	330.24
367.20891_7.12	64.789	3.6097e-09	8.4425	Allyl ITCl-4MSOB ITC; Benzyl ITC-4MSOB ITC; CT-Allyl ITCl; CT-Benzyl ITC		0			0	0		0		0		0		0	344.22	344.22
149.13238_8.36	64.69	3.6508e-09	8.4376	Allyl ITCl-4MSOB ITC; Benzyl ITC-4MSOB ITC; CT-4MSOB ITC; Benzyl ITC-Allyl ITCl	Prenol lipids	0.582911			Prenol lipids	0.582911		0	Pinane monoterpenoids	0.244736	Terpenoids	0.993674	Monoterpenoids	0.744198	148.125	148.125	C1CC=CCCCC=C=CC1
195.13775_7.98	64.442	3.7552e-09	8.4254	Allyl ITCl-4MSOB ITC; Benzyl ITC-4MSOB ITC; CT-4MSOB ITC; CT-Allyl ITCl; CT-Benzyl ITC	Carboxylic acids and derivatives	0.994249	Carboxylic acid esters	0.724592	Carboxylic acid esters	0.702046	Carboxylic acid derivatives	0.559212	Unsaturated fatty acids	0.319731	Fatty acids	0.492455	Fatty Acids and Conjugates	0.320581	194.131	194.131	CC=CC=CCCCCC=CC(=O)O
195.13788_8.37	62.35	4.7851e-09	8.3201	Allyl ITCl-4MSOB ITC; Benzyl ITC-4MSOB ITC; CT-4MSOB ITC; Benzyl ITC-Allyl ITCl; CT-Allyl ITCl	Carboxylic acids and derivatives	0.99893			Carboxylic acids	0.677627	Carboxylic acids	0.677627	Phthalide derivatives	0.21687	Polyketides	0.612629	Fatty Acids and Conjugates	0.425155	194.131	194.131	CC(C)CC1C2CCCC=C2C(=O)O1
275.19987_10.79	62.104	4.926e-09	8.3075	Allyl ITCl-4MSOB ITC; Benzyl ITC-4MSOB ITC; CT-4MSOB ITC; CT-Allyl ITCl; CT-Benzyl ITC
221.15373_6.62	61.823	5.0927e-09	8.2931	Allyl ITCl-4MSOB ITC; Benzyl ITC-4MSOB ITC; CT-4MSOB ITC; CT-Allyl ITCl; CT-Benzyl ITC		0			Lipids and lipid-like molecules	0.550932		0	Caryophyllane sesquiterpenoids	0.195937	Terpenoids	0.860794	Sesquiterpenoids	0.630916	220.147	220.147	CCCCCCCCC#CC(=O)OCC#C
383.20281_6.22	61.777	5.1203e-09	8.2907	Allyl ITCl-4MSOB ITC; Benzyl ITC-4MSOB ITC; CT-Allyl ITCl; CT-Benzyl ITC
280.15449_4.19	61.178	5.4992e-09	8.2597	Allyl ITCl-4MSOB ITC; Benzyl ITC-4MSOB ITC; CT-4MSOB ITC; CT-Allyl ITCl; CT-Benzyl ITC	Isoindoles and derivatives	0.590264	Isoindolones	0.542414	Isoindolones	0.542413	Isoindolines	0.490686	Pyridine alkaloids	0.223898	Terpenoids	0.882478	Sesquiterpenoids	0.841635	279.147	279.147	CC1CCC(CC1)(CN2C(=O)C(=C(C2=O)C)C)C(=O)O
213.1483_7.83	60.996	5.6209e-09	8.2502	Allyl ITCl-4MSOB ITC; Benzyl ITC-4MSOB ITC; CT-4MSOB ITC; CT-Allyl ITCl		0			0	0		0		0		0		0	212.141	212.141
313.23677_8.35	60.947	5.6535e-09	8.2477	Allyl ITCl-4MSOB ITC; Benzyl ITC-4MSOB ITC; CT-4MSOB ITC	Fatty Acyls	0.99974			Lineolic acids and derivatives	0.860281	Lineolic acids and derivatives	0.860281	Other Octadecanoids	0.937815	Fatty acids	0.997895	Octadecanoids	0.850898	312.23	312.23	CCC=CCC(C(CC=CCCCCCCCC(=O)O)O)O
155.10662_8.36	60.512	5.9578e-09	8.2249	Allyl ITCl-4MSOB ITC; Benzyl ITC-4MSOB ITC; CT-4MSOB ITC; CT-Allyl ITCl; CT-Benzyl ITC
282.27893_10.64	60.373	6.0593e-09	8.2176	Allyl ITCl-4MSOB ITC; Benzyl ITC-4MSOB ITC; CT-Allyl ITCl; CT-Benzyl ITC		0			Lipids and lipid-like molecules	0.526405		0	N-acyl amines	0.907446	Fatty acids	0.842099	Fatty amides	0.95284	281.272	281.272	CCCCCCCCC=CCCCCCCCC(=O)N
351.21378_8.03	60.036	6.3121e-09	8.1998	Allyl ITCl-4MSOB ITC; Benzyl ITC-4MSOB ITC; CT-Allyl ITCl; CT-Benzyl ITC		0			0	0		0		0		0		0	328.224	328.224
367.20892_6.27	59.934	6.3911e-09	8.1944	Allyl ITCl-4MSOB ITC; Benzyl ITC-4MSOB ITC; CT-Allyl ITCl; CT-Benzyl ITC	Carboxylic acids and derivatives	0.991403	Peptides	0.499755	Oligopeptides	0.608771	Amino acids, peptides, and analogues	0.975413	Tripeptides	0.639742	Amino acids and Peptides	0.545765	Small peptides	0.831487	366.202	366.202	C1=NC(=C2C(=N1)N(C=N2)C3C(C(C(O3)CO)O)O)NCCCCCCN
105.03362_4.17	59.443	6.7873e-09	8.1683	Benzyl ITC-4MSOB ITC; Benzyl ITC-Allyl ITCl; CT-Benzyl ITC		0			0	0		0		0		0		0	104.026	104.026
545.23542_5.31	58.827	7.3238e-09	8.1353	Benzyl ITC-4MSOB ITC; Benzyl ITC-Allyl ITCl; CT-Benzyl ITC
279.23181_8.95	58.492	7.635e-09	8.1172	Allyl ITCl-4MSOB ITC; CT-4MSOB ITC; Benzyl ITC-Allyl ITCl; CT-Allyl ITCl; CT-Benzyl ITC	Fatty Acyls	0.998813			Lineolic acids and derivatives	0.768886	Lineolic acids and derivatives	0.768886	Unsaturated fatty acids	0.678335	Fatty acids	0.990191	Fatty Acids and Conjugates	0.557654	278.224	278.224	CCC=CCC=CCC=CCCCCCCCC(=O)O
291.19513_5.22	57.968	8.1533e-09	8.0887	Allyl ITCl-4MSOB ITC; Benzyl ITC-4MSOB ITC; CT-4MSOB ITC; CT-Allyl ITCl; CT-Benzyl ITC	Organooxygen compounds	0.999998	Secondary alcohols	0.612511	Secondary alcohols	0.601205	Alcohols and polyols	0.90452	Estrane steroids	0.182865	Polyketides	0.505045	Diterpenoids	0.339467	290.188	290.188	CC12CCC3C(C1CCC2O)CC(C4=C3CCC(=O)C4)O
367.20911_7.25	57.189	8.998e-09	8.0459	Allyl ITCl-4MSOB ITC; Benzyl ITC-4MSOB ITC; CT-Allyl ITCl; CT-Benzyl ITC		0			0	0		0		0		0		0	344.219	344.219
221.15356_6.82	56.788	9.4708e-09	8.0236	Allyl ITCl-4MSOB ITC; Benzyl ITC-4MSOB ITC; CT-4MSOB ITC; CT-Allyl ITCl; CT-Benzyl ITC	Fatty Acyls	0.577654	Unsaturated fatty acids	0.745349	Unsaturated fatty acids	0.745349	Fatty acids and conjugates	0.789827	Unsaturated fatty acids	0.957335	Fatty acids	0.757807	Fatty Acids and Conjugates	0.624464	220.146	220.146	CCCCCC=CC=CC=CC=CC(=O)O
309.20574_5.22	56.675	9.6086e-09	8.0173	Allyl ITCl-4MSOB ITC; Benzyl ITC-4MSOB ITC; CT-Allyl ITCl; CT-Benzyl ITC	Fatty Acyls	0.216303	Prostaglandins and related compounds	0.579129	Prostaglandins and related compounds	0.507913	Eicosanoids	0.154238	Prostaglandins	0.365406	Polyketides	0.658626	Linear polyketides	0.398326	308.199	308.199	CCC(C=CC1C=CC(=O)C1CCCCCCCC(=O)O)O
297.24221_10.33	55.968	1.0527e-08	7.9777	Allyl ITCl-4MSOB ITC; Benzyl ITC-4MSOB ITC; CT-4MSOB ITC; CT-Allyl ITCl; CT-Benzyl ITC	Fatty Acyls	0.990547	Long-chain fatty acids	0.856254	Long-chain fatty acids	0.856254	Fatty acids and conjugates	0.981206	Other Octadecanoids	0.721126	Fatty acids	0.956981	Octadecanoids	0.69578	296.235	296.235	CCCCCC=CC=CC(CCCCCCCC(=O)O)O
149.1324_8.55	55.904	1.0614e-08	7.9741	Allyl ITCl-4MSOB ITC; Benzyl ITC-4MSOB ITC; CT-4MSOB ITC	Polycyclic hydrocarbons	0.826911			Polycyclic hydrocarbons	0.826911		0	Pinane monoterpenoids	0.183963	Terpenoids	0.911694	Sesquiterpenoids	0.632116	148.125	148.125	C1CC=CCCCC=C=CC1
279.23135_10.03	54.712	1.2412e-08	7.9062	Allyl ITCl-4MSOB ITC; Benzyl ITC-4MSOB ITC; CT-4MSOB ITC; CT-Allyl ITCl; CT-Benzyl ITC	Fatty Acyls	0.996762			Lineolic acids and derivatives	0.794884	Lineolic acids and derivatives	0.794884	Unsaturated fatty acids	0.992046	Fatty acids	0.982935	Fatty Acids and Conjugates	0.896032	278.224	278.224	CCC=CCC=CCC=CCCCCCCCC(=O)O
277.21587_9.48	54.563	1.2659e-08	7.8976	Allyl ITCl-4MSOB ITC; Benzyl ITC-4MSOB ITC; CT-4MSOB ITC; CT-Allyl ITCl; CT-Benzyl ITC	Fatty Acyls	0.991737			Lineolic acids and derivatives	0.701988	Lineolic acids and derivatives	0.701988	Unsaturated fatty acids	0.987759	Fatty acids	0.944308	Fatty Acids and Conjugates	0.901721	276.209	276.209	CCC#CCC#CCCCCCCCCCCC(=O)O
257.17493_5.32	54.154	1.3369e-08	7.8739	Allyl ITCl-4MSOB ITC; Benzyl ITC-4MSOB ITC; CT-4MSOB ITC; Benzyl ITC-Allyl ITCl; CT-Allyl ITCl	Fatty Acyls	0.628309			Fatty acids and conjugates	0.522114	Fatty acids and conjugates	0.522114	Dicarboxylic acids	0.466081	Fatty acids	0.900966	Fatty Acids and Conjugates	0.547846	256.168	256.168	C(CCCC=CCCCC(=O)O)CCCC(=O)O
251.20058_10.29	54.11	1.3447e-08	7.8714	Allyl ITCl-4MSOB ITC; Benzyl ITC-4MSOB ITC; CT-4MSOB ITC	Fatty Acyls	0.883114	Long-chain fatty acids	0.841876	Long-chain fatty acids	0.841876	Fatty acids and conjugates	0.519702	Unsaturated fatty acids	0.872311	Fatty acids	0.916921	Fatty Acids and Conjugates	0.641076	250.193	250.193	C#CCCCCC=CCCCCCCCC(=O)O
239.16405_7.53	53.588	1.4425e-08	7.8409	Allyl ITCl-4MSOB ITC; Benzyl ITC-4MSOB ITC; CT-4MSOB ITC; Benzyl ITC-Allyl ITCl	Organooxygen compounds	0.999997	Ketones	0.945964	Cyclic ketones	0.974214	Carbonyl compounds	0.994491	Jasmonic acids	0.47813	Fatty acids	0.641725	Octadecanoids	0.547296	238.157	238.157	C1CC(=O)C(=C1)CCCCCCCCC(=O)O
279.23179_8.62	53.536	1.4527e-08	7.8378	Allyl ITCl-4MSOB ITC; CT-4MSOB ITC; Benzyl ITC-Allyl ITCl; CT-Allyl ITCl; CT-Benzyl ITC	Fatty Acyls	0.994001			Lineolic acids and derivatives	0.779239	Lineolic acids and derivatives	0.779239	Unsaturated fatty acids	0.990769	Fatty acids	0.962304	Fatty Acids and Conjugates	0.850174	278.224	278.224	CCC=CCC=CCC=CCCCCCCCC(=O)O
223.16922_8.16	51.937	1.8086e-08	7.7427	Allyl ITCl-4MSOB ITC; Benzyl ITC-4MSOB ITC; CT-4MSOB ITC; CT-Allyl ITCl; CT-Benzyl ITC	Fatty Acyls	0.346384	Straight chain fatty acids	0.621496	Straight chain fatty acids	0.62149	Fatty acids and conjugates	0.297262	Unsaturated fatty acids	0.420342	Terpenoids	0.652188	Sesquiterpenoids	0.586267	222.162	222.162	C(CCCCC#CCO)CCCC#CCO
295.22638_9.4	51.629	1.8877e-08	7.7241	Allyl ITCl-4MSOB ITC; Benzyl ITC-4MSOB ITC; CT-4MSOB ITC; CT-Allyl ITCl; CT-Benzyl ITC	Fatty Acyls	0.92876			Lineolic acids and derivatives	0.702457	Lineolic acids and derivatives	0.702457	Other Octadecanoids	0.81762	Fatty acids	0.829786	Octadecanoids	0.621927	294.219	294.219	CCCCCC(=O)C=CC=CCCCCCCCC(=O)O
239.16431_5.32	51.535	1.9129e-08	7.7183	Allyl ITCl-4MSOB ITC; Benzyl ITC-4MSOB ITC; CT-4MSOB ITC; Benzyl ITC-Allyl ITCl; CT-Allyl ITCl	Fatty Acyls	0.546091			Lineolic acids and derivatives	0.632978	Lineolic acids and derivatives	0.632978	Jasmonic acids	0.451955	Fatty acids	0.945169	Octadecanoids	0.700613	238.157	238.157	C1CC(C(=O)C1)C=CCCCCCCC(=O)O
241.17993_6.58	51.222	1.9986e-08	7.6993	Allyl ITCl-4MSOB ITC; Benzyl ITC-4MSOB ITC; CT-4MSOB ITC; CT-Allyl ITCl; CT-Benzyl ITC	Fatty Acyls	0.572658			Fatty Acyls	0.572658		0	Lactones	0.285561	Fatty acids	0.542519	Fatty esters	0.196854	240.173	240.173	C(CCCCCC(=O)O)CCCCC#CCO
327.21558_7.44	50.693	2.1537e-08	7.6668	Allyl ITCl-4MSOB ITC; Benzyl ITC-4MSOB ITC; CT-4MSOB ITC; CT-Allyl ITCl; CT-Benzyl ITC	Organic phosphonic acids and derivatives	0.988073			Organic phosphonic acids	0.970407	Organic phosphonic acids	0.970407	N-acyl amines	0.202061	Fatty acids	0.836226	Fatty Acids and Conjugates	0.162003	326.208	326.208
159.11671_8.37	50.078	2.3512e-08	7.6287	Allyl ITCl-4MSOB ITC; Benzyl ITC-4MSOB ITC; CT-4MSOB ITC
203.14294_7.52	49.726	2.4737e-08	7.6067	Allyl ITCl-4MSOB ITC; Benzyl ITC-4MSOB ITC; CT-4MSOB ITC; Benzyl ITC-Allyl ITCl; CT-Benzyl ITC	Prenol lipids	0.366316			Sesquiterpenoids	0.79678	Sesquiterpenoids	0.79678	Bisabolane sesquiterpenoids	0.384605	Terpenoids	0.862121	Sesquiterpenoids	0.739283	202.136	202.136	CCC1=CC=C(C=C1)C(=O)C(=C(C)C)C
353.22943_9.34	48.834	2.8167e-08	7.5503	Allyl ITCl-4MSOB ITC; Benzyl ITC-4MSOB ITC; CT-4MSOB ITC		0			0	0		0		0		0		0	352.222	352.222
257.1898_8.67	48.445	2.9827e-08	7.5254	Allyl ITCl-4MSOB ITC; Benzyl ITC-4MSOB ITC; CT-4MSOB ITC; CT-Allyl ITCl; CT-Benzyl ITC	Steroids and steroid derivatives	0.872343			Hydroxysteroids	0.578185	Hydroxysteroids	0.578185	Estrane steroids	0.808676	Terpenoids	0.65729	Steroids	0.98067	256.183	256.183	CC12CCC3C(C1CCC2=O)CCC4=C3CCC=C4
275.20028_8.55	48.027	3.1736e-08	7.4984	Allyl ITCl-4MSOB ITC; Benzyl ITC-4MSOB ITC; CT-4MSOB ITC	Steroids and steroid derivatives	0.343133	17-oxosteroids	0.574489	17-oxosteroids	0.574409	Oxosteroids	0.235116	Estrane steroids	0.619672	Terpenoids	0.686832	Diterpenoids	0.379076	274.193	274.193	CC=CC=CC#CC=CCCCCCCCCC(=O)O
177.12749_7.99	47.66	3.353e-08	7.4746	Allyl ITCl-4MSOB ITC; Benzyl ITC-4MSOB ITC; CT-4MSOB ITC; CT-Allyl ITCl
221.15324_7.52	47.517	3.4257e-08	7.4653	Allyl ITCl-4MSOB ITC; Benzyl ITC-4MSOB ITC; CT-4MSOB ITC; Benzyl ITC-Allyl ITCl; CT-Benzyl ITC	Carboxylic acids and derivatives	0.425317			Monocarboxylic acids and derivatives	0.690769	Monocarboxylic acids and derivatives	0.690769	Caryophyllane sesquiterpenoids	0.0983232	Terpenoids	0.940886	Sesquiterpenoids	0.8534	220.146	220.146	CCCCC#CCOCC#CCOCC=C
355.24569_10.03	47.429	3.4711e-08	7.4595	Allyl ITCl-4MSOB ITC; Benzyl ITC-4MSOB ITC; CT-4MSOB ITC		0			0	0		0		0		0		0	332.256	332.256
275.20027_7.75	47.214	3.5861e-08	7.4454	Allyl ITCl-4MSOB ITC; Benzyl ITC-4MSOB ITC; CT-4MSOB ITC; CT-Allyl ITCl; CT-Benzyl ITC		0			Lipids and lipid-like molecules	0.615796		0	Unsaturated fatty acids	0.405671	Fatty acids	0.699405	Fatty Acids and Conjugates	0.586579	274.193	274.193	C=CCCCCC#CC#CCCCCCCCC(=O)O
293.21083_8.55	47.042	3.6806e-08	7.4341	Allyl ITCl-4MSOB ITC; Benzyl ITC-4MSOB ITC; CT-4MSOB ITC	Fatty Acyls	0.793286			Lineolic acids and derivatives	0.660734	Lineolic acids and derivatives	0.660734	Other Octadecanoids	0.851401	Fatty acids	0.806633	Octadecanoids	0.679729	292.204	292.204	CCC=CCC=CC=CC(=O)CCCCCCCC(=O)O
295.22646_8.15	46.928	3.7451e-08	7.4265	Allyl ITCl-4MSOB ITC; Benzyl ITC-4MSOB ITC; CT-4MSOB ITC; CT-Allyl ITCl; CT-Benzyl ITC	Fatty Acyls	0.984528			Lineolic acids and derivatives	0.762318	Lineolic acids and derivatives	0.762318	Other Octadecanoids	0.879348	Fatty acids	0.958897	Octadecanoids	0.771728	294.219	294.219	CCCCCC(=O)C=CC=CCCCCCCCC(=O)O
122.02696_5.22	46.925	3.7468e-08	7.4263	Allyl ITCl-4MSOB ITC; CT-4MSOB ITC; Benzyl ITC-Allyl ITCl; CT-Benzyl ITC		0			0	0		0		0		0		0	121.02	121.02
342.2022_3.22	46.724	3.8633e-08	7.413	Allyl ITCl-4MSOB ITC; Benzyl ITC-4MSOB ITC; CT-4MSOB ITC; CT-Allyl ITCl; CT-Benzyl ITC	Carboxylic acids and derivatives	0.998939	Amino acids and derivatives	0.737372	N-acyl-L-alpha-amino acids	0.502842	Amino acids, peptides, and analogues	0.771259	Dipeptides	0.977412	Amino acids and Peptides	0.854839	Small peptides	0.701026	341.195	341.195	CC(C)CC(C(=O)O)NC(=O)C(C)NC(=O)C1CCCN1C(=O)C
253.17913_8.14	46.705	3.8747e-08	7.4118	Allyl ITCl-4MSOB ITC; Benzyl ITC-4MSOB ITC; CT-4MSOB ITC; CT-Allyl ITCl; CT-Benzyl ITC		0			0	0		0		0		0		0	252.172	252.172
293.21105_7.84	46.462	4.0215e-08	7.3956	Allyl ITCl-4MSOB ITC; Benzyl ITC-4MSOB ITC; CT-4MSOB ITC	Fatty Acyls	0.878292	Long-chain fatty acids	0.517715	Long-chain fatty acids	0.517715	Fatty acids and conjugates	0.954861	Other Octadecanoids	0.706184	Fatty acids	0.724199	Octadecanoids	0.623725	292.204	292.204	CCC=CCC=CC=CC(=O)CCCCCCCC(=O)O
223.16942_6.3	45.404	4.7383e-08	7.3244	Allyl ITCl-4MSOB ITC; Benzyl ITC-4MSOB ITC; CT-4MSOB ITC; CT-Allyl ITCl; CT-Benzyl ITC		0			Lipids and lipid-like molecules	0.696555		0	Fatty aldehydes	0.272502	Terpenoids	0.429079	Apocarotenoids	0.419966	222.162	222.162	CC(C1CCC(=O)CC1)C2CCC(=O)CC2
277.21596_9.23	45.078	4.9876e-08	7.3021	Allyl ITCl-4MSOB ITC; Benzyl ITC-4MSOB ITC; CT-4MSOB ITC; CT-Allyl ITCl; CT-Benzyl ITC	Fatty Acyls	0.988381			Lineolic acids and derivatives	0.638834	Lineolic acids and derivatives	0.638834	Unsaturated fatty acids	0.990382	Fatty acids	0.897103	Fatty Acids and Conjugates	0.90529	276.209	276.209	CCC=CCC=CCC=CCC=CCCCCC(=O)O
241.1799_6.37	44.931	5.1044e-08	7.2921	Allyl ITCl-4MSOB ITC; Benzyl ITC-4MSOB ITC; CT-4MSOB ITC; CT-Allyl ITCl; CT-Benzyl ITC
239.164_8.93	44.731	5.2686e-08	7.2783	Allyl ITCl-4MSOB ITC; Benzyl ITC-4MSOB ITC; CT-4MSOB ITC; CT-Allyl ITCl; CT-Benzyl ITC		0			Lipids and lipid-like molecules	0.555517		0	Jasmonic acids	0.344633	Terpenoids	0.888961	Sesquiterpenoids	0.665445	238.157	238.157	CC(=CCCC(=CCCC(=O)CC(=O)O)C)C
295.22644_9.65	44.678	5.3136e-08	7.2746	Allyl ITCl-4MSOB ITC; CT-4MSOB ITC; CT-Allyl ITCl; CT-Benzyl ITC	Fatty Acyls	0.99338			Lineolic acids and derivatives	0.786232	Lineolic acids and derivatives	0.786232	Other Octadecanoids	0.634757	Fatty acids	0.987884	Fatty Acids and Conjugates	0.566193	294.219	294.219	CCCCCC(=O)C=CC=CCCCCCCCC(=O)O
342.20224_3.41	44.578	5.3982e-08	7.2678	Allyl ITCl-4MSOB ITC; Benzyl ITC-4MSOB ITC; CT-4MSOB ITC; CT-Allyl ITCl; CT-Benzyl ITC	Carboxylic acids and derivatives	0.999791	Amino acids and derivatives	0.974267	Histidine and derivatives	0.998286	Amino acids, peptides, and analogues	0.97834	Dipeptides	0.991877	Amino acids and Peptides	0.950059	Small peptides	0.980025	341.195	341.195	CC(C)CC(C(=O)NC(C)C(=O)N1CCCC1C(=O)O)NC(=O)C
342.20213_3.55	43.207	6.7362e-08	7.1716	Allyl ITCl-4MSOB ITC; Benzyl ITC-4MSOB ITC; CT-4MSOB ITC; CT-Allyl ITCl; CT-Benzyl ITC	Carboxylic acids and derivatives	0.99752	Amino acids and derivatives	0.775769	N-acyl-L-alpha-amino acids	0.513029	Amino acids, peptides, and analogues	0.801674	Dipeptides	0.670898	Amino acids and Peptides	0.902114	Small peptides	0.873795	341.195	341.195	CC(C)CC(C(=O)O)NC(=O)C(C)NC(=O)C1CCCN1C(=O)C
253.17998_8.03	42.874	7.1148e-08	7.1478	Allyl ITCl-4MSOB ITC; Benzyl ITC-4MSOB ITC; CT-4MSOB ITC; CT-Allyl ITCl; CT-Benzyl ITC
281.17182_8.48	42.683	7.3422e-08	7.1342	Allyl ITCl-4MSOB ITC; Benzyl ITC-4MSOB ITC; CT-4MSOB ITC; CT-Benzyl ITC	Carboxylic acids and derivatives	0.913572	Amino acids and derivatives	0.597565	Amino acids and derivatives	0.590757	Amino acids, peptides, and analogues	0.586291	Imidazole alkaloids	0.257032	Alkaloids	0.94677	Histidine alkaloids	0.222516	280.165	280.165	CNC1=NC(=NC(=N1)N2CCOCC2)N3CCOCC3
297.16682_5.32	42.524	7.5383e-08	7.1227	Allyl ITCl-4MSOB ITC; Benzyl ITC-4MSOB ITC; CT-4MSOB ITC; Benzyl ITC-Allyl ITCl; CT-Allyl ITCl	Hydroxy acids and derivatives	0.716156			Beta hydroxy acids and derivatives	0.56794	Beta hydroxy acids and derivatives	0.56794	Hydroxy fatty acids	0.748812	Fatty acids	0.97405	Fatty Acids and Conjugates	0.815127	274.178	274.178	C(CCCCCC(=O)O)CCCCC(CC(=O)O)O
633.28772_5.27	42.479	7.5946e-08	7.1195	Benzyl ITC-4MSOB ITC; Benzyl ITC-Allyl ITCl; CT-Benzyl ITC
295.22609_8.35	42.422	7.6675e-08	7.1153	Allyl ITCl-4MSOB ITC; Benzyl ITC-4MSOB ITC; CT-4MSOB ITC; CT-Benzyl ITC	Fatty Acyls	0.981127			Lineolic acids and derivatives	0.740475	Lineolic acids and derivatives	0.740475	Other Octadecanoids	0.569004	Fatty acids	0.977973	Fatty Acids and Conjugates	0.489191	294.219	294.219	CCCCCC(=O)C=CC=CCCCCCCCC(=O)O
205.15882_9.06	42.169	7.9986e-08	7.097	Allyl ITCl-4MSOB ITC; Benzyl ITC-4MSOB ITC; CT-4MSOB ITC; Benzyl ITC-Allyl ITCl; CT-Allyl ITCl
277.21572_8.15	42.096	8.0963e-08	7.0917	Allyl ITCl-4MSOB ITC; Benzyl ITC-4MSOB ITC; CT-4MSOB ITC; CT-Allyl ITCl; CT-Benzyl ITC	Fatty Acyls	0.903149	Long-chain fatty acids	0.918219	Long-chain fatty acids	0.918219	Fatty acids and conjugates	0.911859	Unsaturated fatty acids	0.909546	Fatty acids	0.737421	Fatty Acids and Conjugates	0.861485	276.208	276.208	CCC#CCCCC#CCCCCCCCCC(=O)O
241.18003_9.07	41.991	8.2397e-08	7.0841	Allyl ITCl-4MSOB ITC; Benzyl ITC-4MSOB ITC; CT-4MSOB ITC; Benzyl ITC-Allyl ITCl; CT-Allyl ITCl; CT-Benzyl ITC	Fatty Acyls	0.795714			Fatty Acyls	0.795714		0	Miscellaneous polyketides	0.360934	Fatty acids	0.825986	Miscellaneous polyketides	0.388365	240.173	240.173	C(CCCCCC(=O)O)CCCCC#CCO
195.1379_8.55	41.961	8.2812e-08	7.0819	Allyl ITCl-4MSOB ITC; Benzyl ITC-4MSOB ITC; CT-4MSOB ITC	Carboxylic acids and derivatives	0.993152			Carboxylic acids	0.533895	Carboxylic acids	0.533895	Menthane monoterpenoids	0.10112	Terpenoids	0.425678	Monoterpenoids	0.218617	194.131	194.131	CCCCCC1C(C(=C)C(=O)O1)C=C
257.19004_8.55	41.823	8.4757e-08	7.0718	Allyl ITCl-4MSOB ITC; Benzyl ITC-4MSOB ITC; CT-4MSOB ITC	Steroids and steroid derivatives	0.993535	Estrogens and derivatives	0.514457	Estrogens and derivatives	0.514457	Estrane steroids	0.743645	Estrane steroids	0.886471	Terpenoids	0.97876	Steroids	0.995807	256.183	256.183	CC12CCC3C(C1CCC2O)CCC4=C3CC#CC4
155.10657_8.45	41.78	8.5381e-08	7.0686	Allyl ITCl-4MSOB ITC; Benzyl ITC-4MSOB ITC; CT-4MSOB ITC
171.10176_8.35	41.479	8.9831e-08	7.0466	Allyl ITCl-4MSOB ITC; Benzyl ITC-4MSOB ITC; CT-4MSOB ITC; CT-Benzyl ITC
277.21586_8.35	41.139	9.5194e-08	7.0214	Allyl ITCl-4MSOB ITC; Benzyl ITC-4MSOB ITC; CT-4MSOB ITC	Fatty Acyls	0.863005	Long-chain fatty acids	0.787539	Long-chain fatty acids	0.780754	Fatty acids and conjugates	0.664413	Unsaturated fatty acids	0.669061	Fatty acids	0.614676	Fatty Acids and Conjugates	0.600764	276.209	276.209	CCCCCC#CCC#CCCCCCCCC(=O)O
123.08054_8.94	41.032	9.6949e-08	7.0135	Allyl ITCl-4MSOB ITC; Benzyl ITC-4MSOB ITC; CT-4MSOB ITC; CT-Allyl ITCl; CT-Benzyl ITC
356.07688_2.68	40.858	9.989e-08	7.0005	Allyl ITCl-4MSOB ITC; Benzyl ITC-4MSOB ITC; CT-4MSOB ITC	Carboxylic acids and derivatives	0.275968			Carboxylic acids	0.746651	Carboxylic acids	0.746651	Polyamines	0.442809	Alkaloids	0.465652	Ornithine alkaloids	0.283497	355.07	355.07	CSCCC(C(=O)O)NC(=O)C(CS)NC(=O)C(CS)N
309.20584_6.27	40.693	1.0277e-07	6.9881	Allyl ITCl-4MSOB ITC; Benzyl ITC-4MSOB ITC; CT-4MSOB ITC; CT-Allyl ITCl; CT-Benzyl ITC		0			Benzenoids	0.852291		0	Open-chain polyketides	0.380559	Polyketides	0.256708	Linear polyketides	0.376214	308.199	308.199	C(CCCC=CCC=CCC=CCC(=O)O)CCCC(=O)O
161.13248_8.93	40.643	1.0367e-07	6.9843	Allyl ITCl-4MSOB ITC; Benzyl ITC-4MSOB ITC; CT-4MSOB ITC; CT-Allyl ITCl; CT-Benzyl ITC
312.19169_3.06	40.535	1.0562e-07	6.9763	Allyl ITCl-4MSOB ITC; Benzyl ITC-4MSOB ITC; CT-4MSOB ITC; CT-Allyl ITCl; CT-Benzyl ITC	Carboxylic acids and derivatives	0.999969	Peptides	0.999563	Dipeptides	0.992503	Amino acids, peptides, and analogues	0.998945	Dipeptides	0.999557	Amino acids and Peptides	0.994649	Small peptides	0.947098	311.184	311.184	CC(C)C(C(=O)N1CCCC1C(=O)O)NC(=O)C2CCCN2
203.14314_8.94	40.338	1.0929e-07	6.9614	Allyl ITCl-4MSOB ITC; Benzyl ITC-4MSOB ITC; CT-4MSOB ITC; CT-Allyl ITCl
297.24211_8.74	40.24	1.1117e-07	6.954	Allyl ITCl-4MSOB ITC; CT-4MSOB ITC; Benzyl ITC-Allyl ITCl; CT-Allyl ITCl; CT-Benzyl ITC	Fatty Acyls	0.997129	Long-chain fatty acids	0.775297	Long-chain fatty acids	0.775297	Fatty acids and conjugates	0.995001	Other Octadecanoids	0.879195	Fatty acids	0.971653	Octadecanoids	0.75618	296.235	296.235	CCCCCC1C(O1)CC=CCCCCCCCC(=O)O
293.21055_6.6	40.01	1.1573e-07	6.9365	Allyl ITCl-4MSOB ITC; Benzyl ITC-4MSOB ITC; CT-4MSOB ITC
277.21577_8.97	39.737	1.2142e-07	6.9157	Allyl ITCl-4MSOB ITC; Benzyl ITC-4MSOB ITC; CT-4MSOB ITC; CT-Allyl ITCl; CT-Benzyl ITC	Fatty Acyls	0.96229			Lineolic acids and derivatives	0.556807	Lineolic acids and derivatives	0.556807	Unsaturated fatty acids	0.990177	Fatty acids	0.952966	Fatty Acids and Conjugates	0.811842	276.209	276.209	CCC=CCC=CCC=CCC=CCCCCC(=O)O
223.16928_9.07	39.3	1.3118e-07	6.8821	Allyl ITCl-4MSOB ITC; Benzyl ITC-4MSOB ITC; CT-4MSOB ITC; Benzyl ITC-Allyl ITCl; CT-Allyl ITCl		0			Lipids and lipid-like molecules	0.635007		0	Miscellaneous polyketides	0.206826	Terpenoids	0.669869	Sesquiterpenoids	0.340793	222.162	222.162	CCCCCCCCC=C[CH+]C=CC(=O)O
223.16918_6.6	39.276	1.3174e-07	6.8803	Allyl ITCl-4MSOB ITC; Benzyl ITC-4MSOB ITC; CT-4MSOB ITC; CT-Allyl ITCl; CT-Benzyl ITC	Organooxygen compounds	1			Alcohols and polyols	0.609195	Alcohols and polyols	0.609195	Drimane sesquiterpenoids	0.520031	Terpenoids	0.987856	Sesquiterpenoids	0.916139	222.162	222.162	CC(C1CCC(=O)CC1)C2CCC(=O)CC2
279.15633_8.93	38.301	1.5702e-07	6.8041	Allyl ITCl-4MSOB ITC; Benzyl ITC-4MSOB ITC; CT-4MSOB ITC
275.20015_7.83	38.181	1.6047e-07	6.7946	Allyl ITCl-4MSOB ITC; Benzyl ITC-4MSOB ITC; CT-4MSOB ITC	Steroids and steroid derivatives	0.294138	Estrogens and derivatives	0.783851	Estrogens and derivatives	0.783851	Estrane steroids	0.858166	Estrane steroids	0.754515	Terpenoids	0.682589	Steroids	0.327565	274.193	274.193	C=CCCCCC#CC#CCCCCCCCC(=O)O
179.04862_5.11	37.764	1.7321e-07	6.7614	Allyl ITCl-4MSOB ITC; CT-4MSOB ITC; Benzyl ITC-Allyl ITCl; CT-Allyl ITCl; CT-Benzyl ITC		0			0	0		0		0		0		0	178.041	178.041
178.03552_5.46	37.336	1.8752e-07	6.727	Allyl ITCl-4MSOB ITC; Benzyl ITC-4MSOB ITC; CT-4MSOB ITC	Isothiocyanates	0.999876			Isothiocyanates	0.999876		0	Fatty alcohols	0.0134805	Fatty acids	0.657524	Fatty acyls	0.9271	177.028	177.028	CS(=O)CCCCN=C=S
149.13226_7.98	37.006	1.9943e-07	6.7002	Allyl ITCl-4MSOB ITC; Benzyl ITC-4MSOB ITC; CT-4MSOB ITC; CT-Allyl ITCl; CT-Benzyl ITC	Polycyclic hydrocarbons	0.652116			Polycyclic hydrocarbons	0.652116		0	Lactones	0.241379	Terpenoids	0.459982	Sesquiterpenoids	0.637874	148.125	148.125	C=C1CCCCC=C=CCC1
351.21379_8.14	36.986	2.0019e-07	6.6986	Allyl ITCl-4MSOB ITC; Benzyl ITC-4MSOB ITC; CT-Allyl ITCl; CT-Benzyl ITC		0			0	0		0		0		0		0	328.224	328.224
177.1273_8.37	36.975	2.0058e-07	6.6977	Allyl ITCl-4MSOB ITC; Benzyl ITC-4MSOB ITC; CT-4MSOB ITC	Organooxygen compounds	0.999992	Ketones	0.759512	Cyclohexenones	0.666133	Carbonyl compounds	0.963549	Noreudesmane sesquiterpenoids	0.670287	Terpenoids	0.928684	Sesquiterpenoids	0.878237	176.12	176.12	C=CC1CCC=C2C1CCCC2=O
355.22254_4.77	36.916	2.0283e-07	6.6929	Benzyl ITC-4MSOB ITC; CT-4MSOB ITC; CT-Allyl ITCl; CT-Benzyl ITC	Carboxylic acids and derivatives	0.987324	Amino acids and derivatives	0.993675	N-acyl-alpha amino acids and derivatives	0.502275	Amino acids, peptides, and analogues	0.994441	Tripeptides	0.590899	Amino acids and Peptides	0.758808	Small peptides	0.947991	354.215	354.215	C(CCC=O)CCNC(=O)CNC(=O)C(CCCN=C(N)N)N=[N+]=[N-]
195.13803_8.65	36.906	2.032e-07	6.6921	Allyl ITCl-4MSOB ITC; Benzyl ITC-4MSOB ITC; CT-4MSOB ITC; CT-Allyl ITCl; CT-Benzyl ITC
151.1117_8.34	36.901	2.034e-07	6.6917	Allyl ITCl-4MSOB ITC; Benzyl ITC-4MSOB ITC; CT-4MSOB ITC; CT-Benzyl ITC
353.22926_9.62	36.684	2.1188e-07	6.6739	Allyl ITCl-4MSOB ITC; Benzyl ITC-4MSOB ITC; CT-4MSOB ITC		0			0	0		0		0		0		0	330.24	330.24
257.18971_7.83	36.214	2.3169e-07	6.6351	Allyl ITCl-4MSOB ITC; Benzyl ITC-4MSOB ITC; CT-4MSOB ITC	Phenols	0.886117			1-hydroxy-2-unsubstituted benzenoids	0.791404	1-hydroxy-2-unsubstituted benzenoids	0.791404	Catechols with side chains	0.35737	Terpenoids	0.2566	Steroids	0.137653	256.182	256.182	C=CCC(=C1CCCCC1O)CCC2=CC=CC=C2
295.15097_5.74	35.75	2.5327e-07	6.5964	Allyl ITCl-4MSOB ITC; Benzyl ITC-4MSOB ITC; CT-Allyl ITCl; CT-Benzyl ITC	Carboxylic acids and derivatives	0.998092	Peptides	0.992492	Dipeptides	0.999252	Amino acids, peptides, and analogues	0.999923	Dipeptides	0.980396	Amino acids and Peptides	0.972704	Small peptides	0.992728	294.144	294.144	CCNC1=NC=C(C(=N1)NC(C)C(=O)NC2CC2)[N+](=O)[O-]
279.23179_8.82	35.457	2.6807e-07	6.5718	Allyl ITCl-4MSOB ITC; CT-4MSOB ITC; Benzyl ITC-Allyl ITCl; CT-Allyl ITCl; CT-Benzyl ITC	Fatty Acyls	0.994249			Lineolic acids and derivatives	0.727564	Lineolic acids and derivatives	0.727564	Unsaturated fatty acids	0.83107	Fatty acids	0.97967	Fatty Acids and Conjugates	0.604559	278.224	278.224	CCC=CCC=CCC=CCCCCCCCC(=O)O
279.23159_10.52	35.246	2.7933e-07	6.5539	Allyl ITCl-4MSOB ITC; Benzyl ITC-4MSOB ITC; CT-4MSOB ITC; CT-Allyl ITCl; CT-Benzyl ITC	Fatty Acyls	0.997647			Lineolic acids and derivatives	0.813727	Lineolic acids and derivatives	0.813727	Unsaturated fatty acids	0.992021	Fatty acids	0.98336	Fatty Acids and Conjugates	0.916865	278.224	278.224	CCC=CCC=CCC=CCCCCCCCC(=O)O
249.18495_9.83	35.143	2.8503e-07	6.5451	Allyl ITCl-4MSOB ITC; Benzyl ITC-4MSOB ITC; CT-4MSOB ITC; Benzyl ITC-Allyl ITCl; CT-Allyl ITCl		0			Lipids and lipid-like molecules	0.701281		0	Unsaturated fatty acids	0.49771	Fatty acids	0.659427	Fatty Acids and Conjugates	0.356435	248.178	248.178	CCCCCC#CC#CCCCCCCC(=O)O
91.05404_9.07	34.638	3.1487e-07	6.5019	Allyl ITCl-4MSOB ITC; Benzyl ITC-4MSOB ITC; CT-4MSOB ITC
327.2163_6.85	34.487	3.2446e-07	6.4888	Allyl ITCl-4MSOB ITC; Benzyl ITC-4MSOB ITC; CT-4MSOB ITC	Hydroxy acids and derivatives	0.662821			Hydroxy acids and derivatives	0.662821		0	Prostaglandins	0.124511	Fatty acids	0.911134	Octadecanoids	0.514113	326.209	326.209	CCC(C=CC1C(C(CC1=O)O)CCCCCCCC(=O)O)O
279.23185_8.74	34.455	3.2652e-07	6.4861	Allyl ITCl-4MSOB ITC; CT-4MSOB ITC; Benzyl ITC-Allyl ITCl; CT-Allyl ITCl; CT-Benzyl ITC	Fatty Acyls	0.837215			Lineolic acids and derivatives	0.63581	Lineolic acids and derivatives	0.63581	Unsaturated fatty acids	0.808429	Fatty acids	0.945031	Fatty Acids and Conjugates	0.640433	278.225	278.225	CCCCCC=CC=CC=CCCCCCCC(=O)O
291.1953_10.4	34.349	3.3352e-07	6.4769	Allyl ITCl-4MSOB ITC; Benzyl ITC-4MSOB ITC; CT-4MSOB ITC; CT-Allyl ITCl; CT-Benzyl ITC	Organooxygen compounds	0.999999	Ketones	0.947435	Ketones	0.947435	Carbonyl compounds	0.98019	Prostaglandins	0.103207	Polyketides	0.484603	Octadecanoids	0.220708	290.188	290.188	CCCCCC#CC(=O)C#CCCCCCCCC(=O)O
275.20026_8.66	34.186	3.4459e-07	6.4627	Allyl ITCl-4MSOB ITC; Benzyl ITC-4MSOB ITC; CT-4MSOB ITC; CT-Allyl ITCl; CT-Benzyl ITC	Steroids and steroid derivatives	0.232494	Estrogens and derivatives	0.513248	Estrogens and derivatives	0.501302	Estrane steroids	0.499035	Estrane steroids	0.579818	Fatty acids	0.583705	Steroids	0.26195	274.193	274.193	C=CCCCCC#CC#CCCCCCCCC(=O)O
367.20906_6.06	34.121	3.491e-07	6.457	Allyl ITCl-4MSOB ITC; CT-4MSOB ITC; CT-Allyl ITCl; CT-Benzyl ITC		0			0	0		0		0		0		0	366.202	366.202
163.09666_3.02	34.059	3.5353e-07	6.4516	Allyl ITCl-4MSOB ITC; Benzyl ITC-4MSOB ITC; CT-Allyl ITCl; CT-Benzyl ITC		0			0	0		0		0		0		0	162.089	162.089
221.15344_8.7	33.957	3.6088e-07	6.4426	Allyl ITCl-4MSOB ITC; Benzyl ITC-4MSOB ITC; CT-4MSOB ITC		0			Lipids and lipid-like molecules	0.63436		0	Irregular monoterpenoids	0.109719	Terpenoids	0.865827	Sesquiterpenoids	0.66584	220.146	220.146	CC#CC#CCCCCCCCCC(=O)O
295.2264_9.07	33.842	3.6933e-07	6.4326	Allyl ITCl-4MSOB ITC; Benzyl ITC-4MSOB ITC; CT-4MSOB ITC; CT-Benzyl ITC	Fatty Acyls	0.967431			Lineolic acids and derivatives	0.734365	Lineolic acids and derivatives	0.734365	Other Octadecanoids	0.686329	Fatty acids	0.95078	Fatty Acids and Conjugates	0.554007	294.219	294.219	CCCCCC(=O)C=CC=CCCCCCCCC(=O)O
277.21588_9.84	33.726	3.7815e-07	6.4223	Allyl ITCl-4MSOB ITC; Benzyl ITC-4MSOB ITC; CT-4MSOB ITC; CT-Allyl ITCl; CT-Benzyl ITC	Fatty Acyls	0.983358	Long-chain fatty acids	0.94578	Long-chain fatty acids	0.900458	Fatty acids and conjugates	0.919223	Unsaturated fatty acids	0.976463	Fatty acids	0.96968	Fatty Acids and Conjugates	0.889467	276.209	276.209	CCC#CCCCC#CCCCCCCCCC(=O)O
311.22095_7.74	33.592	3.8855e-07	6.4106	Allyl ITCl-4MSOB ITC; Benzyl ITC-4MSOB ITC; CT-4MSOB ITC; CT-Allyl ITCl	Fatty Acyls	0.865323			Lineolic acids and derivatives	0.597003	Lineolic acids and derivatives	0.597003	Other Octadecanoids	0.75936	Fatty acids	0.839809	Octadecanoids	0.828713	310.214	310.214	CCC=CCC(C=CC1C(O1)CCCCCCCC(=O)O)O
185.13258_7.52	33.36	4.0742e-07	6.39	Allyl ITCl-4MSOB ITC; Benzyl ITC-4MSOB ITC; CT-4MSOB ITC; CT-Benzyl ITC
283.06027_5.15	33.267	4.153e-07	6.3816	Allyl ITCl-4MSOB ITC; Benzyl ITC-4MSOB ITC; CT-4MSOB ITC	Carboxylic acids and derivatives	0.999745	Amino acids and derivatives	0.99288	Alpha amino acids and derivatives	0.994913	Amino acids, peptides, and analogues	0.992996	pteridine alkaloids	0.706785	Alkaloids	0.923188	Pseudoalkaloids	0.812276	265.026	265.026	C1=C(N=C(NC1=O)SC2=NC=C(N=C2)C(=O)O)N
237.06921_3.78	33.159	4.2463e-07	6.372	Benzyl ITC-4MSOB ITC; Benzyl ITC-Allyl ITCl; CT-Benzyl ITC	Carboxylic acids and derivatives	0.994227	Amino acids and derivatives	0.986667	Alpha amino acids	0.795307	Amino acids, peptides, and analogues	0.986429	Aminoacids	0.8129	Amino acids and Peptides	0.849005	Small peptides	0.912613	236.062	236.062	CCC(C(=O)O)NC1=NC2=CC=CC=C2S1
279.23159_10.35	33.121	4.2796e-07	6.3686	Allyl ITCl-4MSOB ITC; Benzyl ITC-4MSOB ITC; CT-4MSOB ITC; CT-Allyl ITCl; CT-Benzyl ITC	Fatty Acyls	0.99333			Lineolic acids and derivatives	0.560558	Lineolic acids and derivatives	0.560558	Unsaturated fatty acids	0.996755	Fatty acids	0.992489	Fatty Acids and Conjugates	0.876924	278.224	278.224	CCC=CCC=CCC=CCCCCCCCC(=O)O
282.27888_8.95	32.992	4.3949e-07	6.357	Allyl ITCl-4MSOB ITC; Benzyl ITC-4MSOB ITC; CT-Allyl ITCl; CT-Benzyl ITC		0			Lipids and lipid-like molecules	0.531772		0	N-acyl amines	0.910188	Fatty acids	0.845999	Fatty amides	0.953463	281.272	281.272	CCCCCCCCC=CCCCCCCCC(=O)N
333.20352_10.39	32.964	4.4205e-07	6.3545	Allyl ITCl-4MSOB ITC; Benzyl ITC-4MSOB ITC; CT-Allyl ITCl; CT-Benzyl ITC	Prenol lipids	0.560224			Prenol lipids	0.560224		0	Open-chain polyketides	0.20549	Terpenoids	0.428735	Linear polyketides	0.277437	332.196	332.196	CCC=CCC(C=CC1=CCC(=O)C1CC=CCCCC(=O)O)O
291.1953_6.27	32.923	4.4585e-07	6.3508	Allyl ITCl-4MSOB ITC; Benzyl ITC-4MSOB ITC; CT-4MSOB ITC; CT-Allyl ITCl; CT-Benzyl ITC	Fatty Acyls	0.950949	Medium-chain fatty acids	0.572178	Medium-chain fatty acids	0.572107	Fatty acids and conjugates	0.938798	Prostaglandins	0.142953	Fatty acids	0.904596	Octadecanoids	0.669699	290.188	290.188	CCCCCC#CC#CCC(=O)CCCCCCC(=O)O
277.21587_9.07	32.502	4.8672e-07	6.3127	Allyl ITCl-4MSOB ITC; Benzyl ITC-4MSOB ITC; CT-4MSOB ITC; CT-Benzyl ITC	Fatty Acyls	0.979912			Lineolic acids and derivatives	0.580192	Lineolic acids and derivatives	0.580192	Unsaturated fatty acids	0.975859	Fatty acids	0.90261	Fatty Acids and Conjugates	0.903203	276.209	276.209	CCC#CCCCCC#CCCCCCCCC(=O)O
291.19524_6.83	32.22	5.1641e-07	6.287	Allyl ITCl-4MSOB ITC; Benzyl ITC-4MSOB ITC; CT-4MSOB ITC		0			Lipids and lipid-like molecules	0.775574		0	Androstane steroids	0.160612	Terpenoids	0.802635	Diterpenoids	0.249873	290.188	290.188	CCCCCC#CC#CCC(=O)CCCCCCC(=O)O
437.16803_6.7	32.184	5.2038e-07	6.2837	Allyl ITCl-4MSOB ITC; Benzyl ITC-4MSOB ITC; CT-4MSOB ITC; CT-Allyl ITCl; CT-Benzyl ITC	Imidazopyrimidines	0.993674	6-aminopurines	0.955693	6-aminopurines	0.95056	Purines and purine derivatives	0.987591	Purine nucleos(t)ides	0.863425	Carbohydrates	0.705145	Nucleosides	0.620671	436.161	436.161
405.25949_3.45	32.094	5.3041e-07	6.2754	CT-4MSOB ITC; CT-Allyl ITCl; CT-Benzyl ITC		0			0	0		0		0		0		0	404.252	404.252
279.23141_10.96	31.97	5.4452e-07	6.264	CT-4MSOB ITC; CT-Allyl ITCl; CT-Benzyl ITC	Fatty Acyls	0.998735			Lineolic acids and derivatives	0.854596	Lineolic acids and derivatives	0.854596	Unsaturated fatty acids	0.992565	Fatty acids	0.987172	Fatty Acids and Conjugates	0.913343	278.224	278.224	CCC=CCC=CCC=CCCCCCCCC(=O)O
211.133_4.33	31.898	5.5296e-07	6.2573	Allyl ITCl-4MSOB ITC; Benzyl ITC-4MSOB ITC; CT-4MSOB ITC; CT-Allyl ITCl; CT-Benzyl ITC	Fatty Acyls	0.575373	Jasmonic acids	0.584322	Jasmonic acids	0.584322	Lineolic acids and derivatives	0.684261	Jasmonic acids	0.686296	Fatty acids	0.953746	Octadecanoids	0.640488	210.126	210.126	CCC=CCC1C(CCC1=O)CC(=O)O
223.16899_10.2	31.8	5.646e-07	6.2483	Allyl ITCl-4MSOB ITC; Benzyl ITC-4MSOB ITC; CT-4MSOB ITC; Benzyl ITC-Allyl ITCl; CT-Benzyl ITC	Prenol lipids	0.616986			Prenol lipids	0.616986		0	Caryophyllane sesquiterpenoids	0.449134	Terpenoids	0.974903	Sesquiterpenoids	0.599036	222.162	222.162	CC1(CC2C1CCC3(C(O3)CCC2=O)C)C
179.14319_9.37	31.42	6.1254e-07	6.2129	Allyl ITCl-4MSOB ITC; Benzyl ITC-4MSOB ITC; CT-4MSOB ITC; CT-Benzyl ITC
163.14822_10.62	31.166	6.4714e-07	6.189	Allyl ITCl-4MSOB ITC; Benzyl ITC-4MSOB ITC; CT-4MSOB ITC
312.1919_3.2	30.97	6.7548e-07	6.1704	Allyl ITCl-4MSOB ITC; Benzyl ITC-4MSOB ITC; CT-4MSOB ITC; CT-Allyl ITCl; CT-Benzyl ITC	Carboxylic acids and derivatives	0.999673	Peptides	0.994682	Dipeptides	0.946713	Amino acids, peptides, and analogues	0.999351	Dipeptides	0.990735	Amino acids and Peptides	0.974435	Small peptides	0.991325	311.185	311.185	CC(C)CC(C(=O)NC(CCCCC#N)C(=O)O)NC(=O)C
205.15868_10.63	30.784	7.0353e-07	6.1527	Allyl ITCl-4MSOB ITC; Benzyl ITC-4MSOB ITC; CT-4MSOB ITC	Prenol lipids	0.916898			Sesquiterpenoids	0.784183	Sesquiterpenoids	0.784183	Bisabolane sesquiterpenoids	0.367204	Terpenoids	0.978722	Sesquiterpenoids	0.864619	204.151	204.151	CC=C1CC=C(CCC=C(CC1=O)C)C
225.1095_4.66	30.444	7.5817e-07	6.1202	Allyl ITCl-4MSOB ITC; Benzyl ITC-4MSOB ITC; CT-Allyl ITCl; CT-Benzyl ITC		0			0	0		0		0		0		0	202.12	202.12
195.13801_9.34	30.124	8.1422e-07	6.0893	Allyl ITCl-4MSOB ITC; Benzyl ITC-4MSOB ITC; CT-4MSOB ITC; CT-Allyl ITCl; CT-Benzyl ITC	Carboxylic acids and derivatives	0.999596	Carboxylic acid esters	0.944669	Carboxylic acid esters	0.904461	Carboxylic acid derivatives	0.91628	Lactones	0.355732	Fatty acids	0.811319	Fatty esters	0.427872	194.131	194.131	C#CC=CCCCCCCCC(=O)O
91.05427_1.7	29.959	8.4487e-07	6.0732	Benzyl ITC-4MSOB ITC; Benzyl ITC-Allyl ITCl; CT-Benzyl ITC		0			0	0		0		0		0		0	90.047	90.047
295.22651_10.26	29.827	8.7031e-07	6.0603	Allyl ITCl-4MSOB ITC; Benzyl ITC-4MSOB ITC; CT-4MSOB ITC; CT-Allyl ITCl; CT-Benzyl ITC	Fatty Acyls	0.957747			Lineolic acids and derivatives	0.653696	Lineolic acids and derivatives	0.653696	Other Octadecanoids	0.811059	Fatty acids	0.98024	Octadecanoids	0.701194	294.219	294.219	CCC=CCC(C=CC=CCCCCCCCC(=O)O)O
178.03553_4.5	29.186	1.0067e-06	5.9971	Allyl ITCl-4MSOB ITC; Benzyl ITC-4MSOB ITC; CT-4MSOB ITC; CT-Allyl ITCl	Isothiocyanates	0.999929			Isothiocyanates	0.999929		0	Fatty alcohols	0.0205393	Fatty acids	0.822554	Fatty acyls	0.900026	177.028	177.028	CS(=O)CCCCN=C=S
312.19157_3.65	29.174	1.0096e-06	5.9958	Allyl ITCl-4MSOB ITC; Benzyl ITC-4MSOB ITC; CT-4MSOB ITC; CT-Allyl ITCl; CT-Benzyl ITC	Carboxylic acids and derivatives	0.999994	Peptides	0.997532	Dipeptides	0.996746	Amino acids, peptides, and analogues	0.999738	Dipeptides	0.99952	Amino acids and Peptides	0.988952	Small peptides	0.972628	311.184	311.184	CC(C)C(C(=O)N1CCCC1C(=O)O)NC(=O)C2CCCN2
112.05048_1.14	28.944	1.0644e-06	5.9729	Benzyl ITC-4MSOB ITC; CT-4MSOB ITC; Benzyl ITC-Allyl ITCl; CT-Allyl ITCl	Diazines	0.999274	Aminopyrimidines and derivatives	0.9897	Aminopyrimidines and derivatives	0.9897	Pyrimidines and pyrimidine derivatives	0.999287	pteridine alkaloids	0.743166	Alkaloids	0.997425	Pseudoalkaloids	0.642307	111.043	111.043	C1=CN=C(NC1=O)N
206.04469_3.92	28.894	1.0768e-06	5.9679	Benzyl ITC-4MSOB ITC; CT-4MSOB ITC; Benzyl ITC-Allyl ITCl; CT-Allyl ITCl; CT-Benzyl ITC	Quinolines and derivatives	0.997681			Quinoline carboxylic acids	0.507114	Quinoline carboxylic acids	0.507114	Acridone alkaloids	0.958272	Alkaloids	0.984989	Anthranilic acid alkaloids	0.9589	205.037	205.037	C1=CC2=C(C(=C1)O)NC(=CC2=O)C(=O)O
241.1797_5.79	28.773	1.1074e-06	5.9557	Allyl ITCl-4MSOB ITC; Benzyl ITC-4MSOB ITC; CT-4MSOB ITC; CT-Allyl ITCl; CT-Benzyl ITC	Fatty Acyls	0.660122			Fatty Acyls	0.660122		0	Unsaturated fatty acids	0.166361	Fatty acids	0.565459	Fatty Acids and Conjugates	0.348795	240.172	240.172	C(CCCCCC(=O)O)CCCCC#CCO
257.1887_7.75	28.633	1.1441e-06	5.9415	Allyl ITCl-4MSOB ITC; Benzyl ITC-4MSOB ITC; CT-Allyl ITCl; CT-Benzyl ITC	Steroids and steroid derivatives	0.86705			Oxosteroids	0.733703	Oxosteroids	0.733703	Estrane steroids	0.620277	Terpenoids	0.878379	Steroids	0.975755	256.181	256.181	CC12CCC3C(C1CCC2=O)CCC4=C3CC=CC4
293.21114_6.35	28.464	1.1901e-06	5.9244	Allyl ITCl-4MSOB ITC; Benzyl ITC-4MSOB ITC; CT-4MSOB ITC; CT-Allyl ITCl; CT-Benzyl ITC
133.06467_8.09	28.325	1.2296e-06	5.9102	Allyl ITCl-4MSOB ITC; Benzyl ITC-4MSOB ITC; CT-4MSOB ITC; CT-Allyl ITCl	Organooxygen compounds	0.999998	Ketones	0.832619	Aryl ketones	0.860435	Carbonyl compounds	0.881254	Phenanthrenes	0.29503	Polyketides	0.518158	Phenanthrenoids	0.390578	132.057	132.057	CC1=C(C=CC=C1C=O)[CH]
211.13274_4.41	28.305	1.2357e-06	5.9081	Allyl ITCl-4MSOB ITC; Benzyl ITC-4MSOB ITC; CT-4MSOB ITC; CT-Allyl ITCl; CT-Benzyl ITC		0			0	0		0		0		0		0	210.125	210.125	CCC=CCC1C(CCC1=O)CC(=O)O
237.14835_5.24	28.249	1.2519e-06	5.9024	Allyl ITCl-4MSOB ITC; Benzyl ITC-4MSOB ITC; CT-4MSOB ITC	Prenol lipids	0.581899			Prenol lipids	0.581899		0	Caryophyllane sesquiterpenoids	0.146337	Terpenoids	0.845243	Sesquiterpenoids	0.823014	236.141	236.141	CC1=C2C(CCCC2C(C1)O)C=C(C)C(=O)O
283.20167_5.15	28.139	1.2848e-06	5.8912	CT-4MSOB ITC; CT-Allyl ITCl; CT-Benzyl ITC	Carboxylic acids and derivatives	0.999668	Amino acids and derivatives	0.785685	Alpha amino acids	0.6263	Amino acids, peptides, and analogues	0.782498	Pyrrolidine alkaloids	0.498337	Alkaloids	0.907295	Lysine alkaloids	0.457973	282.194	282.194	CCC1(CCNCC1)C(=O)NCC2(CCCC2)C(=O)O
221.15339_9.81	27.97	1.3373e-06	5.8738	Allyl ITCl-4MSOB ITC; Benzyl ITC-4MSOB ITC; CT-4MSOB ITC; CT-Benzyl ITC		0			Lipids and lipid-like molecules	0.606806		0	Unsaturated fatty acids	0.361024	Fatty acids	0.409113	Sesquiterpenoids	0.441614	220.146	220.146	CC#CC#CCCCCCCCCC(=O)O
161.11726_4.31	27.803	1.3918e-06	5.8564	Allyl ITCl-4MSOB ITC; Benzyl ITC-4MSOB ITC; CT-4MSOB ITC; CT-Allyl ITCl; CT-Benzyl ITC
229.032_2.04	27.789	1.3963e-06	5.855	Allyl ITCl-4MSOB ITC; Benzyl ITC-4MSOB ITC; CT-4MSOB ITC; CT-Allyl ITCl		0			0	0		0		0		0		0	228.025	228.025
235.16928_8.66	27.669	1.4371e-06	5.8425	Allyl ITCl-4MSOB ITC; Benzyl ITC-4MSOB ITC; CT-4MSOB ITC; CT-Benzyl ITC
391.18244_2.31	27.665	1.4384e-06	5.8421	Benzyl ITC-4MSOB ITC; CT-4MSOB ITC; Benzyl ITC-Allyl ITCl; CT-Allyl ITCl		0			0	0		0		0		0		0	390.175	390.175
267.19552_9.83	27.053	1.6683e-06	5.7777	Allyl ITCl-4MSOB ITC; Benzyl ITC-4MSOB ITC; CT-4MSOB ITC; Benzyl ITC-Allyl ITCl; CT-Allyl ITCl	Fatty Acyls	0.814067			Lineolic acids and derivatives	0.728052	Lineolic acids and derivatives	0.728052	Oxo fatty acids	0.171774	Fatty acids	0.773899	Octadecanoids	0.82798	266.19	266.19	C#CCCCCC(=O)CCCCCCCCC(=O)O
311.22133_7.84	26.841	1.7571e-06	5.7552	Allyl ITCl-4MSOB ITC; Benzyl ITC-4MSOB ITC; CT-4MSOB ITC	Fatty Acyls	0.991572			Lineolic acids and derivatives	0.593303	Lineolic acids and derivatives	0.593303	Other Octadecanoids	0.955484	Fatty acids	0.985953	Octadecanoids	0.842039	310.214	310.214	CCC=CCC=CC(C=CC(CCCCCCC(=O)O)O)O
179.14315_7.13	26.819	1.7669e-06	5.7528	Benzyl ITC-4MSOB ITC; CT-4MSOB ITC; CT-Allyl ITCl; CT-Benzyl ITC		0			Lipids and lipid-like molecules	0.590975		0	Jasmonic acids	0.149783	Terpenoids	0.744206	Octadecanoids	0.388243	178.136	178.136	CC1=CCC(C(C1)C(=C)C)C(=O)C
313.23719_8.15	26.749	1.7977e-06	5.7453	Allyl ITCl-4MSOB ITC; Benzyl ITC-4MSOB ITC; CT-4MSOB ITC; CT-Allyl ITCl; CT-Benzyl ITC	Fatty Acyls	0.978594	Long-chain fatty acids	0.668948	Long-chain fatty acids	0.668948	Fatty acids and conjugates	0.905389	Other Octadecanoids	0.554072	Fatty acids	0.869219	Octadecanoids	0.617802	312.23	312.23	CCCC(CC=CC=CC(CCCCCCCC(=O)O)O)O
279.15647_7.52	26.684	1.8268e-06	5.7383	Allyl ITCl-4MSOB ITC; Benzyl ITC-4MSOB ITC; CT-Allyl ITCl; CT-Benzyl ITC		0			0	0		0		0		0		0	256.167	256.167
161.13267_7.13	26.629	1.8518e-06	5.7324	Benzyl ITC-4MSOB ITC; CT-4MSOB ITC; CT-Allyl ITCl; CT-Benzyl ITC	Aromatic hydrocarbons	0.926019			Aromatic hydrocarbons	0.926019		0	Guaiane sesquiterpenoids	0.249942	Terpenoids	0.956616	Sesquiterpenoids	0.940302	160.125	160.125	C1CCC#CCCCCC#CC1
195.13783_7.83	26.481	1.921e-06	5.7165	Allyl ITCl-4MSOB ITC; Benzyl ITC-4MSOB ITC; CT-4MSOB ITC		0			Lipids and lipid-like molecules	0.591712		0	Unsaturated fatty acids	0.31146	Terpenoids	0.357611	Fatty Acids and Conjugates	0.621568	194.131	194.131	CC(C)CC1C2CCCC=C2C(=O)O1
178.03552_2.39	26.401	1.9595e-06	5.7079	Allyl ITCl-4MSOB ITC; Benzyl ITC-4MSOB ITC; CT-4MSOB ITC	Isothiocyanates	0.999801			Isothiocyanates	0.999801		0	Fatty alcohols	0.0185388	Fatty acids	0.667846	Fatty acyls	0.903248	177.028	177.028	CS(=O)CCCCN=C=S
187.11192_9.06	26.37	1.9745e-06	5.7045	Allyl ITCl-4MSOB ITC; Benzyl ITC-4MSOB ITC; CT-Allyl ITCl; CT-Benzyl ITC		0			0	0		0		0		0		0	186.105	186.105
195.13781_9.07	26.306	2.0064e-06	5.6976	Allyl ITCl-4MSOB ITC; Benzyl ITC-4MSOB ITC; CT-4MSOB ITC; CT-Benzyl ITC	Carboxylic acids and derivatives	0.997269			Monocarboxylic acids and derivatives	0.999456	Monocarboxylic acids and derivatives	0.999456	Unsaturated fatty acids	0.0719713	Polyketides	0.262251	Monoterpenoids	0.099656	194.131	194.131	CCCCCC1C(C(=C)C(=O)O1)C=C
130.04988_1.1	26.27	2.0248e-06	5.6936	Benzyl ITC-4MSOB ITC; CT-4MSOB ITC; CT-Allyl ITCl; CT-Benzyl ITC		0			0	0		0		0		0		0	129.043	129.043
239.16412_8.7	26.206	2.0572e-06	5.6867	Allyl ITCl-4MSOB ITC; Benzyl ITC-4MSOB ITC; CT-4MSOB ITC; CT-Allyl ITCl	Carboxylic acids and derivatives	0.960709	Carboxylic acid esters	0.982869	Enoate esters	0.793066	Carboxylic acid derivatives	0.909285	Miscellaneous polyketides	0.0963141	Polyketides	0.422137	Sesquiterpenoids	0.547162	238.157	238.157	C1CC(=O)C(=C1)CCCCCCCCC(=O)O
145.02816_4.05	26.083	2.1219e-06	5.6733	Allyl ITCl-4MSOB ITC; Benzyl ITC-4MSOB ITC; CT-4MSOB ITC; CT-Allyl ITCl		0			0	0		0		0		0		0	144.021	144.021
295.22663_10.56	26.057	2.1359e-06	5.6704	Allyl ITCl-4MSOB ITC; Benzyl ITC-4MSOB ITC; CT-4MSOB ITC; CT-Allyl ITCl; CT-Benzyl ITC	Fatty Acyls	0.945893			Lineolic acids and derivatives	0.663043	Lineolic acids and derivatives	0.663043	Other Octadecanoids	0.803644	Fatty acids	0.898912	Octadecanoids	0.708172	294.219	294.219	CCCCCC(=O)C=CC=CCCCCCCCC(=O)O
294.09081_3.68	26.031	2.1502e-06	5.6675	Benzyl ITC-4MSOB ITC; Benzyl ITC-Allyl ITCl; CT-Benzyl ITC	Carboxylic acids and derivatives	0.999967	Peptides	0.957922	Dipeptides	0.872407	Amino acids, peptides, and analogues	0.999973	Dipeptides	0.996985	Amino acids and Peptides	0.998772	Small peptides	0.999695	293.084	293.084	C1=CC=C(C=C1)CSCC(C(=O)NCC#N)NC(=O)O
251.20059_10.72	25.989	2.1729e-06	5.663	Allyl ITCl-4MSOB ITC; Benzyl ITC-4MSOB ITC; CT-4MSOB ITC; CT-Allyl ITCl	Carboxylic acids and derivatives	0.941717	Carboxylic acid esters	0.728254	Carboxylic acid esters	0.728205	Carboxylic acid derivatives	0.794832	Unsaturated fatty acids	0.164709	Terpenoids	0.798563	Sesquiterpenoids	0.393467	250.193	250.193	C=CCC=CCC=CCCCCCCCC(=O)O
414.2234_3.51	25.985	2.1749e-06	5.6626	CT-4MSOB ITC; CT-Allyl ITCl; CT-Benzyl ITC	Carboxylic acids and derivatives	0.999796	Amino acids and derivatives	0.969313	Histidine and derivatives	0.953276	Amino acids, peptides, and analogues	0.972463	Dipeptides	0.938472	Amino acids and Peptides	0.954849	Small peptides	0.932531	413.216	413.216	CC(C)C(C(=O)O)NC(=O)C(CCC(=O)C)NC(=O)C(CCC(=O)C)NC(=O)C
213.14841_9.07	25.875	2.2365e-06	5.6504	Allyl ITCl-4MSOB ITC; Benzyl ITC-4MSOB ITC; CT-4MSOB ITC
222.11261_8.09	25.772	2.296e-06	5.639	Allyl ITCl-4MSOB ITC; Benzyl ITC-4MSOB ITC; CT-4MSOB ITC	Benzene and substituted derivatives	0.680371			Benzene and substituted derivatives	0.680371		0	Simple amide alkaloids	0.414563	Alkaloids	0.886604	Peptide alkaloids	0.312088	221.105	221.105	CC(CC1=CC2=C(C=C1)OCO2)NC(=O)C
414.22338_3.39	25.685	2.3473e-06	5.6294	CT-4MSOB ITC; CT-Allyl ITCl; CT-Benzyl ITC	Carboxylic acids and derivatives	0.999523	Peptides	0.666942	Peptides	0.666942	Amino acids, peptides, and analogues	0.916394	Dipeptides	0.591862	Amino acids and Peptides	0.880662	Small peptides	0.85751	413.216	413.216	CC(C)C(C(=O)O)NC(=O)C(CCC(=O)C)NC(=O)C(CCC(=O)C)NC(=O)C
223.13294_4.56	25.674	2.3536e-06	5.6283	CT-4MSOB ITC; CT-Allyl ITCl; CT-Benzyl ITC	Carboxylic acids and derivatives	0.815767	Carboxylic acid esters	0.872682	Carboxylic acid esters	0.807268	Carboxylic acid derivatives	0.508212	Monacolins and Monacolin derivatives	0.316898	Terpenoids	0.694512	Sesquiterpenoids	0.835928	222.126	222.126	C1CC=C2C(=O)CCCC2(C1)CCC(=O)O
159.11672_9.07	25.425	2.5091e-06	5.6005	Allyl ITCl-4MSOB ITC; Benzyl ITC-4MSOB ITC; CT-4MSOB ITC; CT-Benzyl ITC
293.21086_10.65	25.389	2.5318e-06	5.5966	Allyl ITCl-4MSOB ITC; Benzyl ITC-4MSOB ITC; CT-4MSOB ITC; CT-Allyl ITCl; CT-Benzyl ITC	Fatty Acyls	0.877619			Lineolic acids and derivatives	0.705296	Lineolic acids and derivatives	0.705296	Other Octadecanoids	0.783358	Fatty acids	0.526126	Octadecanoids	0.633785	292.204	292.204	CCC=CCC=CC=CC(=O)CCCCCCCC(=O)O
281.17211_9.06	25.138	2.7017e-06	5.5684	Allyl ITCl-4MSOB ITC; Benzyl ITC-4MSOB ITC; CT-4MSOB ITC; Benzyl ITC-Allyl ITCl; CT-Allyl ITCl	Azoles	0.964862	Substituted imidazoles	0.649334	Substituted imidazoles	0.649303	Imidazoles	0.854454	Imidazole alkaloids	0.688223	Alkaloids	0.848285	Histidine alkaloids	0.643401	280.165	280.165	C(CNCCNC(=O)CC#N)NCCNC(=O)CC#N
297.24217_10.2	25.118	2.7156e-06	5.5661	Allyl ITCl-4MSOB ITC; Benzyl ITC-4MSOB ITC; CT-4MSOB ITC; CT-Allyl ITCl; CT-Benzyl ITC
259.20506_8.34	25.1	2.7286e-06	5.5641	Allyl ITCl-4MSOB ITC; Benzyl ITC-4MSOB ITC; CT-4MSOB ITC
206.0847_4.79	25.046	2.7669e-06	5.558	Allyl ITCl-4MSOB ITC; Benzyl ITC-4MSOB ITC; CT-4MSOB ITC	Carboxylic acids and derivatives	0.999652	Amino acids and derivatives	0.821799	N-acyl-alpha amino acids	0.903358	Amino acids, peptides, and analogues	0.830632	Dipeptides	0.940575	Amino acids and Peptides	0.957842	Small peptides	0.992135	205.077	205.077	CC(C)SC(C)C(=O)NCC(=O)O
221.15353_8.19	24.97	2.8227e-06	5.5493	Allyl ITCl-4MSOB ITC; Benzyl ITC-4MSOB ITC; CT-4MSOB ITC; Benzyl ITC-Allyl ITCl; CT-Allyl ITCl	Tetrahydrofurans	0.553417			Tetrahydrofurans	0.553417		0	Drimane sesquiterpenoids	0.158472	Terpenoids	0.817609	Sesquiterpenoids	0.728714	220.146	220.146	CCCCCC#CCC#CCCCC(=O)O
291.19527_7.03	24.903	2.8723e-06	5.5418	Allyl ITCl-4MSOB ITC; Benzyl ITC-4MSOB ITC; CT-4MSOB ITC	Fatty Acyls	0.802693			Fatty acids and conjugates	0.836553	Fatty acids and conjugates	0.836553	Prostaglandins	0.177361	Fatty acids	0.925675	Octadecanoids	0.621308	290.188	290.188	CCCCCC#CC(=O)C#CCCCCCCCC(=O)O
223.13292_8.38	24.779	2.9669e-06	5.5277	Benzyl ITC-4MSOB ITC; CT-4MSOB ITC; Benzyl ITC-Allyl ITCl; CT-Allyl ITCl; CT-Benzyl ITC
307.1879_9.08	24.544	3.157e-06	5.5007	Allyl ITCl-4MSOB ITC; Benzyl ITC-4MSOB ITC; Benzyl ITC-Allyl ITCl; CT-Benzyl ITC	Organic phosphonic acids and derivatives	0.967784			Organic phosphonic acids	0.734031	Organic phosphonic acids	0.734031	Farnesane sesquiterpenoids	0.0543882	Alkaloids	0.833914	Pseudoalkaloids	0.0578081	306.181	306.181	C1CCP(=O)(OC1)ON2CCNCCNCCNCC2
223.16915_10.63	24.505	3.1893e-06	5.4963	Allyl ITCl-4MSOB ITC; Benzyl ITC-4MSOB ITC; CT-4MSOB ITC	Prenol lipids	0.446855			Sesquiterpenoids	0.581868	Sesquiterpenoids	0.581868	Caryophyllane sesquiterpenoids	0.370323	Terpenoids	0.931135	Sesquiterpenoids	0.806413	222.162	222.162	CC1(CC2C1CCC(=C)C(CCC2=O)O)C
293.21083_8.65	24.472	3.2175e-06	5.4925	Allyl ITCl-4MSOB ITC; Benzyl ITC-4MSOB ITC; CT-4MSOB ITC	Fatty Acyls	0.929349			Lineolic acids and derivatives	0.677566	Lineolic acids and derivatives	0.677566	Other Octadecanoids	0.870385	Fatty acids	0.854715	Octadecanoids	0.692154	292.204	292.204	CCC=CCC=CC=CC(=O)CCCCCCCC(=O)O
309.20571_6.83	24.46	3.2276e-06	5.4911	Allyl ITCl-4MSOB ITC; Benzyl ITC-4MSOB ITC; CT-4MSOB ITC	Fatty Acyls	0.807293	Prostaglandins and related compounds	0.833575	Prostaglandins and related compounds	0.803357	Eicosanoids	0.544458	Phytoprostanes	0.461201	Fatty acids	0.738054	Octadecanoids	0.806539	308.198	308.198	CCC(C=CC1C=CC(=O)C1CCCCCCCC(=O)O)O
351.21375_10.29	23.787	3.8673e-06	5.4126	Allyl ITCl-4MSOB ITC; Benzyl ITC-4MSOB ITC; CT-4MSOB ITC
239.16401_8.19	23.78	3.8738e-06	5.4119	Allyl ITCl-4MSOB ITC; Benzyl ITC-4MSOB ITC; CT-4MSOB ITC; Benzyl ITC-Allyl ITCl; CT-Allyl ITCl	Carboxylic acids and derivatives	0.92845	Carboxylic acid esters	0.627274	Enoate esters	0.689641	Carboxylic acid derivatives	0.595326	Jasmonic acids	0.237215	Fatty acids	0.520203	Sesquiterpenoids	0.34119	238.157	238.157	CC1=C(CCC1=O)CCCCCCCC(=O)O
188.03414_3.92	23.773	3.8812e-06	5.411	Benzyl ITC-4MSOB ITC; CT-4MSOB ITC; Benzyl ITC-Allyl ITCl; CT-Allyl ITCl; CT-Benzyl ITC		0			0	0		0		0		0		0	187.027	187.027
223.16918_7.67	23.672	3.9897e-06	5.3991	CT-4MSOB ITC; CT-Allyl ITCl; CT-Benzyl ITC	Carboxylic acids and derivatives	0.335483			Monocarboxylic acids and derivatives	0.51102	Monocarboxylic acids and derivatives	0.51102	Caryophyllane sesquiterpenoids	0.252383	Terpenoids	0.934708	Sesquiterpenoids	0.673165	222.162	222.162	CC(C1CCC(=O)CC1)C2CCC(=O)CC2
327.21555_6.58	23.659	4.0038e-06	5.3975	Allyl ITCl-4MSOB ITC; Benzyl ITC-4MSOB ITC; CT-4MSOB ITC; CT-Allyl ITCl; CT-Benzyl ITC	Organic phosphonic acids and derivatives	0.998387			Organic phosphonic acids	0.987499	Organic phosphonic acids	0.987499	Glycerophosphocholines	0.152222	Fatty acids	0.734799	Glycerophospholipids	0.528468	326.208	326.208
149.13237_9.07	23.607	4.0614e-06	5.3913	Allyl ITCl-4MSOB ITC; Benzyl ITC-4MSOB ITC; CT-4MSOB ITC	Polycyclic hydrocarbons	0.929858			Polycyclic hydrocarbons	0.929858		0	Pinane monoterpenoids	0.131086	Terpenoids	0.971704	Sesquiterpenoids	0.837031	148.125	148.125	C1CC=CCCCC=C=CC1
221.15346_7.79	23.397	4.3016e-06	5.3664	Allyl ITCl-4MSOB ITC; Benzyl ITC-4MSOB ITC; CT-4MSOB ITC		0			Lipids and lipid-like molecules	0.643132		0	Unsaturated fatty acids	0.278246	Fatty acids	0.358082	Sesquiterpenoids	0.347439	220.146	220.146	CCCCCC=CC=CC=CC=CC(=O)O
422.05889_9.57	23.323	4.3901e-06	5.3575	Allyl ITCl-4MSOB ITC; Benzyl ITC-4MSOB ITC; CT-4MSOB ITC	Benzene and substituted derivatives	0.955425			Benzenesulfonamides	0.555592	Benzenesulfonamides	0.555592	Pyridine alkaloids	0.110772	Alkaloids	0.752955	Pseudoalkaloids	0.137291	421.052	421.052	C[N+](=CNCCOC1=CC2=C(C=C1)SC(=C2)S(=O)(=O)NCP(=O)(O)O)C
317.20678_4.05	23.245	4.4856e-06	5.3482	CT-4MSOB ITC; CT-Allyl ITCl; CT-Benzyl ITC	Carboxylic acids and derivatives	1	Amino acids and derivatives	0.999972	N-acyl-L-alpha-amino acids	0.560613	Amino acids, peptides, and analogues	0.999972	Dipeptides	0.932982	Amino acids and Peptides	0.959507	Small peptides	0.987548	316.2	316.2	C(CCCC(=O)NC(CCCCN)C(=O)O)CCCC(=O)O
295.15125_5.23	22.901	4.9364e-06	5.3066	Allyl ITCl-4MSOB ITC; Benzyl ITC-4MSOB ITC; CT-4MSOB ITC; Benzyl ITC-Allyl ITCl; CT-Benzyl ITC	Carboxylic acids and derivatives	0.991944	Peptides	0.876227	Dipeptides	0.807507	Amino acids, peptides, and analogues	0.99855	Dipeptides	0.953536	Amino acids and Peptides	0.869856	Small peptides	0.982993	294.144	294.144	CN1C=NC=C1CC(C(=O)NN)NC(=O)C2CCC(=O)N2
313.23735_9.58	22.696	5.228e-06	5.2817	CT-4MSOB ITC; CT-Allyl ITCl; CT-Benzyl ITC	Fatty Acyls	0.999137			Lineolic acids and derivatives	0.817783	Lineolic acids and derivatives	0.817783	Other Octadecanoids	0.913332	Fatty acids	0.997753	Octadecanoids	0.816959	312.23	312.23	CCC(C(CC=CCC=CCCCCCCCC(=O)O)O)O
177.12735_9.07	22.463	5.5851e-06	5.253	Allyl ITCl-4MSOB ITC; Benzyl ITC-4MSOB ITC; CT-4MSOB ITC; CT-Benzyl ITC
103.05682_5.17	22.429	5.6391e-06	5.2488	Allyl ITCl-4MSOB ITC; Benzyl ITC-4MSOB ITC; CT-4MSOB ITC		0			0	0		0		0		0		0	102.049	102.049
223.13311_9.06	22.302	5.8466e-06	5.2331	Allyl ITCl-4MSOB ITC; Benzyl ITC-4MSOB ITC; CT-Allyl ITCl; CT-Benzyl ITC
463.13285_0.76	22.247	5.9397e-06	5.2262	Benzyl ITC-4MSOB ITC; CT-4MSOB ITC; Benzyl ITC-Allyl ITCl; CT-Allyl ITCl
278.17505_5	22.102	6.1928e-06	5.2081	Allyl ITCl-4MSOB ITC; Benzyl ITC-4MSOB ITC; CT-4MSOB ITC; CT-Allyl ITCl; CT-Benzyl ITC	Benzene and substituted derivatives	0.982435			Benzene and substituted derivatives	0.982435		0	Tropane alkaloids	0.312327	Alkaloids	0.486291	Ornithine alkaloids	0.455758	277.168	277.168	COC1=CC(=C(C=C1)OC)CN2C3CCC2CC(C3)O
364.1423_4.9	22.02	6.3404e-06	5.1979	CT-4MSOB ITC; CT-Allyl ITCl; CT-Benzyl ITC	Nucleoside and nucleotide analogues	0.584	1,3-substituted cyclopentyl nucleosides	0.898849	1,3-substituted cyclopentyl purine nucleosides	0.966641	Cyclopentyl nucleosides	0.906249	Purine nucleos(t)ides	0.383396	Alkaloids	0.88324	Nucleosides	0.389118	363.135	363.135	CCCNC(=O)NC1=CC=C(C=C1)C2=NC(=CC(=N2)N)CS(=O)(=O)C
219.1378_5.23	21.874	6.6128e-06	5.1796	Allyl ITCl-4MSOB ITC; Benzyl ITC-4MSOB ITC; CT-4MSOB ITC	Naphthofurans	0.649005			Naphthofurans	0.649005		0	Eudesmane sesquiterpenoids	0.394175	Terpenoids	0.967482	Sesquiterpenoids	0.89984	218.131	218.131	CC1=CC2C(CCC=CCC1)C(=C)C(=O)O2
213.14828_8	21.841	6.6777e-06	5.1754	Allyl ITCl-4MSOB ITC; Benzyl ITC-4MSOB ITC; CT-4MSOB ITC	Fatty Acyls	0.988406	Jasmonic acids	0.794643	Jasmonic acids	0.794064	Lineolic acids and derivatives	0.713041	Jasmonic acids	0.616767	Fatty acids	0.933731	Octadecanoids	0.832339	212.141	212.141	CCCCCC1C(CCC1=O)CC(=O)O
275.10987_1.3	21.746	6.8637e-06	5.1634	Benzyl ITC-4MSOB ITC; CT-4MSOB ITC; Benzyl ITC-Allyl ITCl; CT-Allyl ITCl		0			0	0		0		0		0		0	252.121	252.121
295.15121_5.38	21.697	6.9642e-06	5.1571	Allyl ITCl-4MSOB ITC; Benzyl ITC-4MSOB ITC; Benzyl ITC-Allyl ITCl; CT-Benzyl ITC	Carboxylic acids and derivatives	0.864446	Amino acids and derivatives	0.935982	Alpha amino acids	0.650958	Amino acids, peptides, and analogues	0.936076	Aminoacids	0.615321	Amino acids and Peptides	0.894794	Small peptides	0.863541	294.144	294.144	C1C(C(C(C(C1N)O)OC2C(C(C(O2)CO)O)O)O)N
279.187_2.79	21.669	7.0206e-06	5.1536	Benzyl ITC-4MSOB ITC; CT-4MSOB ITC; Benzyl ITC-Allyl ITCl; CT-Allyl ITCl		0			0	0		0		0		0		0	1111.72	556.36
238.1439_4.73	21.337	7.7408e-06	5.1112	Allyl ITCl-4MSOB ITC; Benzyl ITC-4MSOB ITC; CT-4MSOB ITC; CT-Allyl ITCl; CT-Benzyl ITC
309.2057_9.36	21.324	7.7716e-06	5.1095	Allyl ITCl-4MSOB ITC; Benzyl ITC-4MSOB ITC; CT-4MSOB ITC	Fatty Acyls	0.910877	Prostaglandins and related compounds	0.758428	Prostaglandins and related compounds	0.758428	Eicosanoids	0.204471	Phytoprostanes	0.516116	Fatty acids	0.645335	Octadecanoids	0.813294	308.198	308.198	C(CCCCCC(=O)O)CCCCC=CC=CC=CC(=O)O
277.21595_10.26	21.314	7.7938e-06	5.1083	Allyl ITCl-4MSOB ITC; Benzyl ITC-4MSOB ITC; CT-4MSOB ITC; CT-Allyl ITCl; CT-Benzyl ITC	Fatty Acyls	0.926431	Long-chain fatty acids	0.879513	Long-chain fatty acids	0.870095	Fatty acids and conjugates	0.852571	Unsaturated fatty acids	0.837947	Fatty acids	0.652318	Fatty Acids and Conjugates	0.769155	276.209	276.209	CCC#CCCC#CCCCCCCCCCC(=O)O
114.03716_5.46	21.048	8.4356e-06	5.0739	Allyl ITCl-4MSOB ITC; Benzyl ITC-4MSOB ITC; CT-4MSOB ITC		0			0	0		0		0		0		0	113.03	113.03
207.06506_4.06	20.884	8.8605e-06	5.0525	Allyl ITCl-4MSOB ITC; Benzyl ITC-4MSOB ITC; CT-Allyl ITCl; CT-Benzyl ITC	Cinnamic acids and derivatives	0.647926			Cinnamic acids and derivatives	0.647926		0	Simple coumarins	0.368323	Shikimates and Phenylpropanoids	0.994908	Coumarins	0.700582	206.058	206.058	COC1=C(C=CC(=C1)C#CC(=O)OC)O
177.05435_4.05	20.809	9.0638e-06	5.0427	Allyl ITCl-4MSOB ITC; Benzyl ITC-4MSOB ITC; CT-4MSOB ITC; CT-Benzyl ITC	Cinnamic acids and derivatives	0.787425			Hydroxycinnamic acids and derivatives	0.788805	Hydroxycinnamic acids and derivatives	0.788805	Cinnamic acids and derivatives	0.997578	Shikimates and Phenylpropanoids	0.999248	Phenylpropanoids (C6-C3)	0.998443	176.047	176.047	COC1=C(C=CC(=C1)C#CC=O)O
340.18648_2.82	20.698	9.3723e-06	5.0282	CT-4MSOB ITC; CT-Allyl ITCl; CT-Benzyl ITC	Carboxylic acids and derivatives	0.999973	Peptides	0.952722	Dipeptides	0.642898	Amino acids, peptides, and analogues	0.914729	Dipeptides	0.99678	Amino acids and Peptides	0.868193	Small peptides	0.941606	339.179	339.179	CCC(C)C(C(=O)N1CCCC1C(=O)O)NC(=O)C2CCC(=O)N2
335.21867_10.59	20.655	9.4969e-06	5.0224	Allyl ITCl-4MSOB ITC; Benzyl ITC-4MSOB ITC; CT-4MSOB ITC	Carboxylic acids and derivatives	0.568071	Amino acids and derivatives	0.544766	Amino acids and derivatives	0.544077	Amino acids, peptides, and analogues	0.52709	Quinolizidine alkaloids	0.283661	Alkaloids	0.990631	Lysine alkaloids	0.506368	334.211	334.211	C1CN(CCOCCOCCN(CCN1CC#N)CC#N)CC#N
269.21125_7.4	20.581	9.7116e-06	5.0127	Allyl ITCl-4MSOB ITC; CT-4MSOB ITC; CT-Allyl ITCl; CT-Benzyl ITC	Fatty Acyls	0.977707			Lineolic acids and derivatives	0.661328	Lineolic acids and derivatives	0.661328	Other Octadecanoids	0.779201	Fatty acids	0.962131	Octadecanoids	0.753485	268.204	268.204	C(CCCCCCC#CO)CCCCCCC(=O)O
384.21219_3.33	20.555	9.7878e-06	5.0093	Allyl ITCl-4MSOB ITC; Benzyl ITC-4MSOB ITC; CT-4MSOB ITC; CT-Allyl ITCl; CT-Benzyl ITC	Imidazopyrimidines	0.993538	6-aminopurines	0.712836	6-aminopurines	0.712836	Purines and purine derivatives	0.974287	Purine alkaloids	0.631855	Alkaloids	0.910789	Pseudoalkaloids	0.719139	383.205	383.205
149.13254_9.34	20.434	1.0157e-05	4.9932	Allyl ITCl-4MSOB ITC; Benzyl ITC-4MSOB ITC; CT-4MSOB ITC; CT-Allyl ITCl; CT-Benzyl ITC
405.25951_3.36	20.408	1.024e-05	4.9897	CT-4MSOB ITC; CT-Allyl ITCl; CT-Benzyl ITC	Carboxylic acids and derivatives	0.986566	Amino acids and derivatives	0.982772	N-acyl-alpha amino acids and derivatives	0.621941	Amino acids, peptides, and analogues	0.983866	Dipeptides	0.20684	Amino acids and Peptides	0.545555	Small peptides	0.929617	404.252	404.252	CC(C)C(C(=O)NC(CC1=CC=CC=C1)C(=O)NC(CCCN=C(N)N)C=O)N
132.10173_3.27	20.339	1.0459e-05	4.9805	Benzyl ITC-4MSOB ITC; CT-4MSOB ITC; Benzyl ITC-Allyl ITCl; CT-Allyl ITCl		0			0	0		0		0		0		0	131.094	131.094
223.13299_9.18	20.126	1.1169e-05	4.952	CT-4MSOB ITC; CT-Allyl ITCl; CT-Benzyl ITC	Organooxygen compounds	0.999997	Ketones	0.885976	Cyclic ketones	0.770631	Carbonyl compounds	0.981971	Jasmonic acids	0.476299	Fatty acids	0.931288	Octadecanoids	0.639512	222.126	222.126	C=CCC=CCC1C(CCC1=O)CC(=O)O
384.21335_3.41	20.114	1.1211e-05	4.9503	Allyl ITCl-4MSOB ITC; Benzyl ITC-4MSOB ITC; CT-4MSOB ITC; CT-Allyl ITCl; CT-Benzyl ITC	Diazines	0.189379	Aminopyrimidines and derivatives	0.945286	Aminopyrimidines and derivatives	0.945281	Pyrimidines and pyrimidine derivatives	0.551438	Polyamines	0.0200865	Alkaloids	0.775531	Pseudoalkaloids	0.120607	383.206	383.206
255.07985_4.08	20.103	1.1248e-05	4.9489	Benzyl ITC-4MSOB ITC; Benzyl ITC-Allyl ITCl; CT-Benzyl ITC	Carboxylic acids and derivatives	0.995338	Amino acids and derivatives	0.998493	Alpha amino acids	0.63601	Amino acids, peptides, and analogues	0.998515	Dipeptides	0.99039	Amino acids and Peptides	0.997864	Small peptides	0.999576	254.073	254.073	C1=CC=C(C=C1)CSCC(C(=O)O)NC(=O)N
430.22563_6.99	20.013	1.1568e-05	4.9367	CT-4MSOB ITC; CT-Allyl ITCl; CT-Benzyl ITC	Carboxylic acids and derivatives	0.999342	Amino acids and derivatives	0.997118	Alpha amino acids	0.912073	Amino acids, peptides, and analogues	0.99707	Aminoacids	0.141351	Amino acids and Peptides	0.596348	Small peptides	0.622536	429.218	429.218	C1CC(NC1)C(=O)NCC(=O)NC(CCC(=O)O)C(=O)NC(CCCCN)C(=O)O
251.2009_7.4	19.998	1.1622e-05	4.9347	Allyl ITCl-4MSOB ITC; CT-4MSOB ITC; CT-Allyl ITCl; CT-Benzyl ITC	Fatty Acyls	0.146471	Straight chain fatty acids	0.799158	Straight chain fatty acids	0.799151	Fatty acids and conjugates	0.0773675	Unsaturated fatty acids	0.554038	Terpenoids	0.679464	Fatty Acids and Conjugates	0.40407	250.194	250.194	C=CCC=CCC=CCCCCCCCC(=O)O
198.11261_3.27	19.928	1.1879e-05	4.9252	Benzyl ITC-4MSOB ITC; CT-4MSOB ITC; Benzyl ITC-Allyl ITCl; CT-Allyl ITCl
205.12245_9.07	19.919	1.1911e-05	4.9241	Allyl ITCl-4MSOB ITC; Benzyl ITC-4MSOB ITC; CT-Allyl ITCl; CT-Benzyl ITC
264.1264_4.43	19.902	1.1974e-05	4.9217	CT-4MSOB ITC; CT-Allyl ITCl; CT-Benzyl ITC
466.29074_6.91	19.856	1.2148e-05	4.9155	Allyl ITCl-4MSOB ITC; Benzyl ITC-4MSOB ITC; CT-4MSOB ITC; CT-Allyl ITCl; CT-Benzyl ITC	Steroids and steroid derivatives	0.743777	3-hydroxysteroids	0.534587	3-hydroxysteroids	0.503459	Hydroxysteroids	0.818859	Pregnane steroids	0.122097	Terpenoids	0.398678	Steroids	0.543048	465.284	465.284	CC(C)CC(C(=O)O)NC(=O)C(CC1=CC=CC=C1)NCC(C(C)NC(=O)OC(C)(C)C)O
203.14315_8.19	19.838	1.2218e-05	4.913	Allyl ITCl-4MSOB ITC; Benzyl ITC-4MSOB ITC; CT-4MSOB ITC
223.13303_4.7	19.681	1.2833e-05	4.8917	CT-4MSOB ITC; CT-Allyl ITCl; CT-Benzyl ITC	Carboxylic acids and derivatives	0.629666			Monocarboxylic acids and derivatives	0.689224	Monocarboxylic acids and derivatives	0.689224	2-pyrone derivatives	0.210297	Polyketides	0.455421	Cyclic polyketides	0.179025	222.126	222.126	C=CCC=CCC1C(CCC1=O)CC(=O)O
291.19524_10.21	19.656	1.2936e-05	4.8882	Allyl ITCl-4MSOB ITC; Benzyl ITC-4MSOB ITC; CT-4MSOB ITC	Steroids and steroid derivatives	0.706256	3-oxosteroids	0.823414	3-oxosteroids	0.823413	Oxosteroids	0.690228	Monacolins and Monacolin derivatives	0.567764	Terpenoids	0.319186	Steroids	0.603121	290.188	290.188	CCCCCC#CC(=O)C#CCCCCCCCC(=O)O
477.21843_2.78	19.627	1.3053e-05	4.8843	Benzyl ITC-4MSOB ITC; CT-4MSOB ITC; CT-Allyl ITCl		0			0	0		0		0		0		0	476.211	476.211
211.13306_9.36	19.602	1.3157e-05	4.8809	Benzyl ITC-4MSOB ITC; CT-4MSOB ITC; CT-Allyl ITCl; CT-Benzyl ITC	Dihydrofurans	0.488373			Furanones	0.662835	Furanones	0.662835	Lactones	0.665293	Polyketides	0.568918	Macrolides	0.657081	210.126	210.126	CCC=CCC1C(CCC1=O)CC(=O)O
175.11909_0.67	19.226	1.4832e-05	4.8288	Benzyl ITC-4MSOB ITC; CT-4MSOB ITC; Benzyl ITC-Allyl ITCl; CT-Allyl ITCl	Carboxylic acids and derivatives	0.999945	Amino acids and derivatives	0.999915	L-alpha-amino acids	0.589749	Amino acids, peptides, and analogues	0.999918	Aminoacids	0.99687	Amino acids and Peptides	0.999863	Small peptides	0.999943	174.112	174.112	C(CC(C(=O)O)N)CN=C(N)N
189.16395_10.32	19.076	1.5565e-05	4.8078	Benzyl ITC-4MSOB ITC; CT-4MSOB ITC; CT-Allyl ITCl; CT-Benzyl ITC
272.17905_2.09	19.064	1.5623e-05	4.8062	Benzyl ITC-4MSOB ITC; CT-4MSOB ITC; Benzyl ITC-Allyl ITCl; CT-Allyl ITCl		0			0	0		0		0		0		0	1083.69	542.344
327.21598_8.13	19.044	1.5729e-05	4.8033	Allyl ITCl-4MSOB ITC; Benzyl ITC-4MSOB ITC; CT-4MSOB ITC; CT-Allyl ITCl; CT-Benzyl ITC	Fatty Acyls	0.987631			Lineolic acids and derivatives	0.792398	Lineolic acids and derivatives	0.792398	Other Octadecanoids	0.707308	Fatty acids	0.95638	Octadecanoids	0.73352	326.209	326.209	CCC=CCC=CC(C=CC(C(CCCCCC(=O)O)O)O)O
554.25583_0.79	19.023	1.5832e-05	4.8005	Benzyl ITC-4MSOB ITC; CT-4MSOB ITC; Benzyl ITC-Allyl ITCl; CT-Allyl ITCl
237.14868_5.38	18.921	1.6366e-05	4.7861	Allyl ITCl-4MSOB ITC; Benzyl ITC-4MSOB ITC; CT-4MSOB ITC; Benzyl ITC-Allyl ITCl; CT-Allyl ITCl	Carboxylic acids and derivatives	0.56723	Carboxylic acid esters	0.52752	Carboxylic acid esters	0.52752	Carboxylic acid derivatives	0.382046	Phthalide derivatives	0.120367	Polyketides	0.429974	Sesquiterpenoids	0.41775	236.141	236.141	C1CCCCCC2=C(CCCC1)C(=O)OC2=O
136.04265_1.24	18.834	1.6834e-05	4.7738	Benzyl ITC-4MSOB ITC; CT-4MSOB ITC; Benzyl ITC-Allyl ITCl; CT-Allyl ITCl		0			0	0		0		0		0		0	118.009	118.009
249.18467_9.08	18.592	1.8225e-05	4.7393	Allyl ITCl-4MSOB ITC; Benzyl ITC-4MSOB ITC; CT-4MSOB ITC; CT-Benzyl ITC		0			Lipids and lipid-like molecules	0.507126		0	Unsaturated fatty acids	0.204166	Terpenoids	0.413704	Sesquiterpenoids	0.306877	248.177	248.177	CCC#CC#CCCCCCCCCCC(=O)O
384.21284_3.74	18.177	2.0921e-05	4.6794	Allyl ITCl-4MSOB ITC; Benzyl ITC-4MSOB ITC; CT-4MSOB ITC; CT-Allyl ITCl	Carboxylic acids and derivatives	0.996113	Peptides	0.565316	Peptides	0.56531	Amino acids, peptides, and analogues	0.884717	Dipeptides	0.787731	Fatty acids	0.677549	Small peptides	0.604781	383.206	383.206	CC(C(=O)N1CCCC1C(=O)N2CCCC2C(=O)O)NC(=O)OC(C)(C)C
221.15368_7.15	18.158	2.1053e-05	4.6767	CT-4MSOB ITC; CT-Allyl ITCl; CT-Benzyl ITC	Prenol lipids	0.734094			Sesquiterpenoids	0.599426	Sesquiterpenoids	0.599426	Apocarotenoids(ÃŽÂµ-)	0.298965	Terpenoids	0.974398	Sesquiterpenoids	0.772819	220.146	220.146	CC1=CC(=O)C(C(C1)(C)C)CCC(=O)C=C
221.08091_5.54	18.156	2.1065e-05	4.6764	Allyl ITCl-4MSOB ITC; Benzyl ITC-4MSOB ITC; CT-Allyl ITCl; CT-Benzyl ITC	Cinnamic acids and derivatives	0.851324	Coumaric acids and derivatives	0.693531	Coumaric acids and derivatives	0.693531	Hydroxycinnamic acids and derivatives	0.727899	Cinnamic acids and derivatives	0.915725	Shikimates and Phenylpropanoids	0.979316	Phenylpropanoids (C6-C3)	0.844032	220.074	220.074	COC1=CC(=CC(=C1OC)OC)C#CC=O
309.20547_10.31	18.12	2.1324e-05	4.6711	Allyl ITCl-4MSOB ITC; Benzyl ITC-4MSOB ITC; CT-4MSOB ITC; CT-Allyl ITCl	Organooxygen compounds	0.999997	Ketones	0.871424	Cyclic ketones	0.787784	Carbonyl compounds	0.943633	Prostaglandins	0.187918	Polyketides	0.769641	Macrolides	0.385365	308.198	308.198	C(CCCCCC(=O)O)CCCCC=CC=CC=CC(=O)O
223.16932_9.4	18.079	2.1615e-05	4.6653	Allyl ITCl-4MSOB ITC; Benzyl ITC-4MSOB ITC; CT-4MSOB ITC; CT-Allyl ITCl; CT-Benzyl ITC	Prenol lipids	0.520036			Prenol lipids	0.520036		0	Caryophyllane sesquiterpenoids	0.348758	Terpenoids	0.954539	Sesquiterpenoids	0.698987	222.162	222.162	C1CCC(=O)CCCCC(=CCCC=O)C1
414.22324_3.63	17.9	2.2963e-05	4.639	CT-4MSOB ITC; CT-Allyl ITCl; CT-Benzyl ITC	Carboxylic acids and derivatives	0.998929	Amino acids and derivatives	0.969138	Histidine and derivatives	0.971238	Amino acids, peptides, and analogues	0.970126	Dipeptides	0.95018	Amino acids and Peptides	0.967662	Small peptides	0.874518	413.216	413.216	CC(C)C(C(=O)O)NC(=O)C(CCC(=O)C)NC(=O)C(CCC(=O)C)NC(=O)C
484.30145_6.29	17.825	2.3555e-05	4.6279	Allyl ITCl-4MSOB ITC; Benzyl ITC-4MSOB ITC; CT-4MSOB ITC; CT-Benzyl ITC
275.20064_9.41	17.676	2.4781e-05	4.6059	Allyl ITCl-4MSOB ITC; Benzyl ITC-4MSOB ITC; CT-4MSOB ITC
248.0588_1.24	17.567	2.5725e-05	4.5896	Benzyl ITC-4MSOB ITC; CT-4MSOB ITC; Benzyl ITC-Allyl ITCl; CT-Allyl ITCl	Carboxylic acids and derivatives	0.999996	Amino acids and derivatives	0.673966	N-acyl-L-alpha-amino acids	0.523318	Amino acids, peptides, and analogues	0.699047	Dipeptides	0.999617	Amino acids and Peptides	0.982079	Small peptides	0.987466	247.052	247.052	CCSCC(C(=O)O)NC(=O)C=CC(=O)O
165.05484_6.13	17.528	2.6078e-05	4.5837	Allyl ITCl-4MSOB ITC; CT-4MSOB ITC; CT-Allyl ITCl; CT-Benzyl ITC
261.1446_3.27	17.423	2.7033e-05	4.5681	Benzyl ITC-4MSOB ITC; CT-4MSOB ITC; Benzyl ITC-Allyl ITCl; CT-Allyl ITCl	Carboxylic acids and derivatives	0.999991	Amino acids and derivatives	0.948887	N-acyl-alpha amino acids	0.700607	Amino acids, peptides, and analogues	0.950467	Dipeptides	0.974897	Amino acids and Peptides	0.792413	Small peptides	0.797848	243.111	243.111	CC(C)CC(C(=O)O)NC(=O)C1CC1C(=O)O
177.05449_4.19	17.389	2.7352e-05	4.563	Allyl ITCl-4MSOB ITC; Benzyl ITC-4MSOB ITC; CT-Allyl ITCl; CT-Benzyl ITC	Cinnamic acids and derivatives	0.837756			Hydroxycinnamic acids and derivatives	0.804456	Hydroxycinnamic acids and derivatives	0.804456	Cinnamic acids and derivatives	0.99643	Shikimates and Phenylpropanoids	0.998935	Phenylpropanoids (C6-C3)	0.996764	176.047	176.047	COC1=C(C=CC(=C1)C#CC=O)O
136.07893_3.26	17.334	2.7887e-05	4.5546	Allyl ITCl-4MSOB ITC; Benzyl ITC-4MSOB ITC; CT-4MSOB ITC
235.16908_8.14	17.262	2.8592e-05	4.5438	Allyl ITCl-4MSOB ITC; Benzyl ITC-4MSOB ITC; CT-Allyl ITCl; CT-Benzyl ITC	Prenol lipids	0.787388			Sesquiterpenoids	0.772148	Sesquiterpenoids	0.772148	Eudesmane sesquiterpenoids	0.242739	Terpenoids	0.990991	Sesquiterpenoids	0.959618	234.162	234.162	CC1(CC2C1CCC(=CCCC2=C)C(=O)O)C
279.23172_9.36	16.93	3.2118e-05	4.4933	Allyl ITCl-4MSOB ITC; Benzyl ITC-4MSOB ITC; CT-4MSOB ITC; CT-Allyl ITCl; CT-Benzyl ITC
275.20018_6.59	16.858	3.2953e-05	4.4821	Allyl ITCl-4MSOB ITC; Benzyl ITC-4MSOB ITC; CT-4MSOB ITC	Steroids and steroid derivatives	0.937913	Estrogens and derivatives	0.985873	Estrogens and derivatives	0.985873	Estrane steroids	0.986867	Estrane steroids	0.918951	Terpenoids	0.805908	Steroids	0.979709	274.193	274.193	CCC=CC=CC=CC=CC=CCCCCCC(=O)O
324.10789_3.75	16.822	3.337e-05	4.4766	Allyl ITCl-4MSOB ITC; Benzyl ITC-4MSOB ITC; CT-4MSOB ITC; CT-Allyl ITCl	Carboxylic acids and derivatives	0.990811	Amino acids and derivatives	0.957723	Alpha amino acids	0.5867	Amino acids, peptides, and analogues	0.954895	Aminoacids	0.584407	Amino acids and Peptides	0.609905	Small peptides	0.70368	323.101	323.101	CCC(C#N)N1CCN(CC1)S(=O)(=O)CCS(=O)(=O)C
253.14108_8	16.678	3.5131e-05	4.4543	Allyl ITCl-4MSOB ITC; Benzyl ITC-4MSOB ITC; CT-4MSOB ITC		0			0	0		0		0		0		0	252.134	252.134
265.08526_1.24	16.645	3.5545e-05	4.4492	Benzyl ITC-4MSOB ITC; CT-4MSOB ITC; Benzyl ITC-Allyl ITCl; CT-Allyl ITCl	Carboxylic acids and derivatives	0.999995	Peptides	0.988345	Gamma-glutamyl amino acids	0.756951	Amino acids, peptides, and analogues	0.999839	Dipeptides	0.999992	Amino acids and Peptides	0.99949	Small peptides	0.999893	264.078	264.078	CSCC(C(=O)O)NC(=O)CCC(C(=O)O)N
295.12901_3.68	16.64	3.5605e-05	4.4485	Benzyl ITC-4MSOB ITC; CT-4MSOB ITC; Benzyl ITC-Allyl ITCl; CT-Allyl ITCl	Carboxylic acids and derivatives	1	Peptides	0.983573	Gamma-glutamyl amino acids	0.778173	Amino acids, peptides, and analogues	1	Dipeptides	0.999992	Amino acids and Peptides	0.999846	Small peptides	0.999677	294.122	294.122	C1=CC=C(C=C1)CC(C(=O)O)NC(=O)CCC(C(=O)O)N
211.13273_9.2	16.576	3.6435e-05	4.4385	Allyl ITCl-4MSOB ITC; Benzyl ITC-4MSOB ITC; CT-4MSOB ITC; CT-Allyl ITCl	Carboxylic acids and derivatives	0.939175	Carboxylic acid esters	0.931791	Carboxylic acid esters	0.931791	Carboxylic acid derivatives	0.922647	Jasmonic acids	0.600287	Polyketides	0.537413	Octadecanoids	0.46741	210.125	210.125	CCC=CCC1CC(=O)CC1CC(=O)O
207.17443_10.32	16.504	3.7383e-05	4.4273	Benzyl ITC-4MSOB ITC; CT-4MSOB ITC; CT-Allyl ITCl; CT-Benzyl ITC		0			Lipids and lipid-like molecules	0.672187		0	Caryophyllane sesquiterpenoids	0.292818	Terpenoids	0.952995	Sesquiterpenoids	0.826193	206.167	206.167	CC1=CCCC(C1CCC(=O)C=C)(C)C
239.16425_7.77	16.495	3.7505e-05	4.4259	Allyl ITCl-4MSOB ITC; Benzyl ITC-4MSOB ITC; CT-4MSOB ITC	Fatty Acyls	0.376401	Jasmonic acids	0.75923	Jasmonic acids	0.750092	Lineolic acids and derivatives	0.811824	Jasmonic acids	0.609244	Fatty acids	0.727785	Octadecanoids	0.797993	238.157	238.157	C1CC(C(=O)C1)C=CCCCCCCC(=O)O
344.21674_3.42	16.37	3.9237e-05	4.4063	CT-4MSOB ITC; CT-Allyl ITCl; CT-Benzyl ITC
279.10091_2.16	16.332	3.979e-05	4.4002	Benzyl ITC-4MSOB ITC; CT-4MSOB ITC; Benzyl ITC-Allyl ITCl; CT-Allyl ITCl	Carboxylic acids and derivatives	1	Peptides	0.997857	Gamma-glutamyl amino acids	0.743349	Amino acids, peptides, and analogues	0.999993	Dipeptides	0.999989	Amino acids and Peptides	0.999846	Small peptides	0.999895	278.094	278.094	CSCCC(C(=O)O)NC(=O)CCC(C(=O)O)N
432.24113_6.97	16.291	4.0386e-05	4.3938	CT-4MSOB ITC; CT-Allyl ITCl; CT-Benzyl ITC	Benzene and substituted derivatives	0.730027			Benzene and substituted derivatives	0.730027		0	Pyridine alkaloids	0.438887	Alkaloids	0.816228	Nicotinic acid alkaloids	0.412323	431.234	431.234	C1CCC(C1)CNC2=CC=C(C=C2)NC(=O)C3=CC(=CC=C3)NC(=O)CCN4C=CN=C4
194.0813_5.08	16.288	4.0434e-05	4.3933	Benzyl ITC-4MSOB ITC; Benzyl ITC-Allyl ITCl; CT-Benzyl ITC	Carboxylic acids and derivatives	0.999999	Amino acids and derivatives	0.999186	N-acyl-alpha amino acids	0.99886	Amino acids, peptides, and analogues	0.999186	Dipeptides	0.634026	Amino acids and Peptides	0.990019	Small peptides	0.98134	193.074	193.074	C1=CC=C(C=C1)CC(=O)NCC(=O)O
282.27893_6.59	16.228	4.1316e-05	4.3839	Allyl ITCl-4MSOB ITC; Benzyl ITC-4MSOB ITC; CT-Allyl ITCl; CT-Benzyl ITC	Fatty Acyls	0.342649			Fatty amides	0.518775	Fatty amides	0.518775	N-acyl amines	0.866414	Fatty acids	0.94926	Fatty amides	0.935067	281.272	281.272	CCCCCCCCC=CCCCCCCCC(=O)N
315.19524_5.62	16.212	4.1558e-05	4.3813	Allyl ITCl-4MSOB ITC; Benzyl ITC-4MSOB ITC; CT-4MSOB ITC; CT-Benzyl ITC	Prenol lipids	0.950424			Diterpenoids	0.980095	Diterpenoids	0.980095	Kaurane and Phyllocladane diterpenoids	0.570031	Terpenoids	0.991773	Diterpenoids	0.995179	314.188	314.188	CC12CCCC(C1CCC34C2=CCC(C3)C(=C)C4=O)(C)C(=O)O
291.19523_9.76	16.208	4.1621e-05	4.3807	Allyl ITCl-4MSOB ITC; Benzyl ITC-4MSOB ITC; CT-4MSOB ITC	Carboxylic acids and derivatives	0.893474	Carboxylic acid esters	0.926166	Carboxylic acid esters	0.926166	Carboxylic acid derivatives	0.782564	Phytoprostanes	0.168161	Fatty acids	0.639875	Octadecanoids	0.304214	290.188	290.188	CC(=O)CCCC#CCC#CCCCCCCCC(=O)O
229.03216_1.15	16.137	4.2724e-05	4.3693	Allyl ITCl-4MSOB ITC; Benzyl ITC-4MSOB ITC; CT-Allyl ITCl; CT-Benzyl ITC	Carboxylic acids and derivatives	0.600105	Amino acids and derivatives	0.779172	Alpha amino acids	0.667914	Amino acids, peptides, and analogues	0.772783	Aminoacids	0.894569	Amino acids and Peptides	0.943171	Small peptides	0.858218	228.025	228.025	C(CSCC(C(=O)O)N)NS(=O)O
219.13783_5.38	16.109	4.3159e-05	4.3649	Allyl ITCl-4MSOB ITC; Benzyl ITC-4MSOB ITC; CT-4MSOB ITC	Prenol lipids	0.504068			Sesquiterpenoids	0.545233	Sesquiterpenoids	0.545233	Illudane sesquiterpenoids	0.511545	Terpenoids	0.983433	Sesquiterpenoids	0.949041	218.131	218.131	CC1=C2C=C(CCC2(CCC1=O)C)C(=O)C
293.21096_5.97	16.08	4.3625e-05	4.3603	Allyl ITCl-4MSOB ITC; Benzyl ITC-4MSOB ITC; CT-4MSOB ITC; CT-Benzyl ITC	Fatty Acyls	0.741166			Fatty acids and conjugates	0.722234	Fatty acids and conjugates	0.722234	Other Octadecanoids	0.618835	Fatty acids	0.5179	Octadecanoids	0.569904	292.204	292.204	CCC=CCC=CC=CC(=O)CCCCCCCC(=O)O
311.22133_9.65	15.985	4.5171e-05	4.3451	CT-4MSOB ITC; CT-Allyl ITCl; CT-Benzyl ITC
358.29378_9.37	15.765	4.9e-05	4.3098	Allyl ITCl-4MSOB ITC; Benzyl ITC-Allyl ITCl; CT-Allyl ITCl	Organonitrogen compounds	0.999997			Guanidines	0.590667	Guanidines	0.590667	Polyamines	0.19662	Alkaloids	0.584917	Ornithine alkaloids	0.591313	357.286	357.286	C(CCCN=C(N)N)CCNC(=O)C(=O)NCCCCNCCCN
311.22146_9.2	15.67	5.0772e-05	4.2944	Allyl ITCl-4MSOB ITC; Benzyl ITC-4MSOB ITC; CT-4MSOB ITC; CT-Allyl ITCl	Fatty Acyls	0.976192			Lineolic acids and derivatives	0.574863	Lineolic acids and derivatives	0.574863	Other Octadecanoids	0.917051	Fatty acids	0.977812	Octadecanoids	0.789526	310.214	310.214	CCCCCC1C(O1)C=CC(=O)CCCCCCCC(=O)O
294.14481_4.33	15.637	5.1406e-05	4.289	Benzyl ITC-4MSOB ITC; Benzyl ITC-Allyl ITCl; CT-Benzyl ITC	Carboxylic acids and derivatives	0.998585	Amino acids and derivatives	0.997595	L-alpha-amino acids	0.73497	Amino acids, peptides, and analogues	0.997356	Dipeptides	0.82181	Amino acids and Peptides	0.970247	Small peptides	0.994279	293.137	293.137	C1=CC=C(C=C1)CC(C(=O)NC(CCC(=O)N)C(=O)O)N
241.18001_9.74	15.539	5.3328e-05	4.273	Allyl ITCl-4MSOB ITC; Benzyl ITC-4MSOB ITC; CT-4MSOB ITC; CT-Allyl ITCl; CT-Benzyl ITC	Prenol lipids	0.589268			Prenol lipids	0.589268		0	Oxo fatty acids	0.28892	Terpenoids	0.795868	Sesquiterpenoids	0.273867	240.173	240.173	C(CCCCCC(=O)O)CCCCC#CCO
333.20498_7.03	15.512	5.3872e-05	4.2686	Allyl ITCl-4MSOB ITC; Benzyl ITC-4MSOB ITC; CT-4MSOB ITC; CT-Allyl ITCl; CT-Benzyl ITC	Prenol lipids	0.961321	Kaurane diterpenoids	0.753962	Kaurane diterpenoids	0.75301	Diterpenoids	0.988661	Kaurane and Phyllocladane diterpenoids	0.624906	Terpenoids	0.994391	Diterpenoids	0.992615	332.198	332.198	CC12CCCC(C1C(=O)C(C34C2CCC(C3)C(=C)C4)O)(C)C(=O)O
295.22595_10.87	15.356	5.7139e-05	4.2431	Allyl ITCl-4MSOB ITC; Benzyl ITC-4MSOB ITC; CT-Allyl ITCl; CT-Benzyl ITC	Fatty Acyls	0.991132			Lineolic acids and derivatives	0.625821	Lineolic acids and derivatives	0.625821	Other Octadecanoids	0.878855	Fatty acids	0.985891	Octadecanoids	0.776166	294.219	294.219	CCC=CCC(C=CC=CCCCCCCCC(=O)O)O
295.15139_5.63	15.352	5.7227e-05	4.2424	Allyl ITCl-4MSOB ITC; Benzyl ITC-4MSOB ITC; CT-Allyl ITCl; CT-Benzyl ITC	Carboxylic acids and derivatives	0.970218	Amino acids and derivatives	0.987639	Histidine and derivatives	0.890484	Amino acids, peptides, and analogues	0.988513	Dipeptides	0.460005	Amino acids and Peptides	0.74996	Small peptides	0.94364	294.144	294.144	CCNC(=O)C(C)NC1=NC2=C(N1)C(=O)N(C(=O)N2C)C
134.00928_3.07	15.3	5.8382e-05	4.2337	Allyl ITCl-4MSOB ITC; Benzyl ITC-Allyl ITCl; CT-Allyl ITCl		0			0	0		0		0		0		0	133.002	133.002
311.22074_8.14	15.27	5.9052e-05	4.2288	Allyl ITCl-4MSOB ITC; Benzyl ITC-4MSOB ITC; CT-4MSOB ITC
235.16914_8.03	15.223	6.0115e-05	4.221	Allyl ITCl-4MSOB ITC; Benzyl ITC-4MSOB ITC; CT-4MSOB ITC	Lactones	0.390288			Gamma butyrolactones	0.517478	Gamma butyrolactones	0.517478	Bisabolane sesquiterpenoids	0.335633	Terpenoids	0.940684	Sesquiterpenoids	0.783976	234.162	234.162	CC1CC(CC2=C(CCC12)C)C=C(C)C(=O)O
275.20021_8.02	15.221	6.0167e-05	4.2206	Allyl ITCl-4MSOB ITC; Benzyl ITC-4MSOB ITC; CT-4MSOB ITC	Fatty Acyls	0.340337	Long-chain fatty acids	0.713577	Long-chain fatty acids	0.713577	Fatty acids and conjugates	0.37275	Unsaturated fatty acids	0.901397	Terpenoids	0.554713	Fatty Acids and Conjugates	0.87247	274.193	274.193	C=CCCCCC#CC#CCCCCCCCC(=O)O
176.07077_3.11	14.929	6.7311e-05	4.1719	Allyl ITCl-4MSOB ITC; Benzyl ITC-4MSOB ITC; CT-4MSOB ITC; CT-Allyl ITCl	Quinolines and derivatives	0.969462	Hydroquinolones	0.945247	Hydroquinolones	0.945247	Quinolones and derivatives	0.959857	Quinoline alkaloids	0.215889	Alkaloids	0.973777	Tryptophan alkaloids	0.912135	175.064	175.064	CC1=CC(=O)NC2=C1C=CC(=C2)O
464.27586_6.53	14.851	6.9379e-05	4.1588	CT-4MSOB ITC; CT-Allyl ITCl; CT-Benzyl ITC	Carboxylic acids and derivatives	0.999712	Peptides	0.477614	Dipeptides	0.725711	Amino acids, peptides, and analogues	0.999448	Dipeptides	0.627097	Amino acids and Peptides	0.798064	Small peptides	0.715777	463.269	463.269
260.19709_1.14	14.824	7.0108e-05	4.1542	Benzyl ITC-4MSOB ITC; CT-4MSOB ITC; Benzyl ITC-Allyl ITCl; CT-Allyl ITCl	Carboxylic acids and derivatives	1	Peptides	0.998615	Dipeptides	0.999968	Amino acids, peptides, and analogues	1	Dipeptides	0.998861	Amino acids and Peptides	0.993587	Small peptides	0.999341	259.19	259.19	CC(C)CC(C(=O)O)NC(=O)C(CCCCN)N
276.12631_4.88	14.818	7.0283e-05	4.1531	Allyl ITCl-4MSOB ITC; Benzyl ITC-4MSOB ITC; CT-4MSOB ITC; CT-Allyl ITCl	Carboxylic acids and derivatives	0.99669	Amino acids and derivatives	0.987652	Cysteine and derivatives	0.66566	Amino acids, peptides, and analogues	0.987139	Dipeptides	0.405689	Fatty acids	0.522024	Fatty Acids and Conjugates	0.836734	275.119	275.119	C1C(NC(S1)CCCCCCCC(=O)O)C(=O)O
193.12231_9.2	14.787	7.1118e-05	4.148	Allyl ITCl-4MSOB ITC; Benzyl ITC-4MSOB ITC; CT-4MSOB ITC	Carboxylic acids and derivatives	0.303287			Monocarboxylic acids and derivatives	0.690736	Monocarboxylic acids and derivatives	0.690736	Phthalide derivatives	0.126878	Polyketides	0.44328	Cyclic polyketides	0.184345	192.115	192.115	C(CC=CC=O)C=CCCC=CC=O
131.08533_4.67	14.762	7.1839e-05	4.1436	Allyl ITCl-4MSOB ITC; Benzyl ITC-4MSOB ITC; CT-Allyl ITCl; CT-Benzyl ITC	Benzene and substituted derivatives	0.672582			Benzene and substituted derivatives	0.672582		0	Cinnamic acids and derivatives	0.7998	Shikimates and Phenylpropanoids	0.308187	Phenylpropanoids (C6-C3)	0.814512	130.078	130.078	CC#CCC1=CC=CC=C1
139.00262_1.09	14.733	7.2641e-05	4.1388	Benzyl ITC-4MSOB ITC; CT-4MSOB ITC; CT-Allyl ITCl		0			0	0		0		0		0		0	137.995	137.995
109.10119_8.36	14.718	7.3082e-05	4.1362	Allyl ITCl-4MSOB ITC; Benzyl ITC-4MSOB ITC; CT-4MSOB ITC; CT-Benzyl ITC
349.14195_2.99	14.495	7.9766e-05	4.0982	CT-4MSOB ITC; CT-Allyl ITCl; CT-Benzyl ITC	Carboxylic acids and derivatives	0.999685	Peptides	0.952497	Peptides	0.952041	Amino acids, peptides, and analogues	0.977962	Dipeptides	0.941357	Amino acids and Peptides	0.851211	Small peptides	0.934462	348.135	348.135	CCOC(=O)CNC(=O)CCSCCC(=O)NCC(=O)OCC
232.15447_2.65	14.256	8.7722e-05	4.0569	Benzyl ITC-4MSOB ITC; CT-4MSOB ITC; CT-Allyl ITCl	Fatty Acyls	0.998856	Acyl carnitines	0.837795	Acyl carnitines	0.837079	Fatty acid esters	0.997239	Fatty acyl carnitines	0.966179	Fatty acids	0.998969	Fatty esters	0.999917	231.147	231.147	CCCC(=O)OC(CC(=O)O)C[N+](C)(C)C
293.21086_9.2	14.237	8.8394e-05	4.0536	Allyl ITCl-4MSOB ITC; Benzyl ITC-4MSOB ITC; CT-4MSOB ITC	Fatty Acyls	0.924824			Lineolic acids and derivatives	0.801097	Lineolic acids and derivatives	0.801097	Other Octadecanoids	0.883427	Fatty acids	0.910687	Octadecanoids	0.699036	292.204	292.204	CCC=CCC=CC=CC(=O)CCCCCCCC(=O)O
309.20516_8.42	14.187	9.0184e-05	4.0449	Allyl ITCl-4MSOB ITC; Benzyl ITC-4MSOB ITC; CT-4MSOB ITC	Azoles	0.922023	Substituted imidazoles	0.667233	N-substituted imidazoles	0.554764	Imidazoles	0.562156	Open-chain polyketides	0.160427	Alkaloids	0.906037	Linear polyketides	0.207594	308.198	308.198
335.21902_10.27	14.086	9.3931e-05	4.0272	Allyl ITCl-4MSOB ITC; Benzyl ITC-4MSOB ITC; CT-4MSOB ITC	Triazines	0.519116			Triazines	0.519116		0	Purine alkaloids	0.162888	Alkaloids	0.979403	Pseudoalkaloids	0.46542	334.212	334.212	C1CN(CCOCCOCCN(CCN1CC#N)CC#N)CC#N
267.1341_3.18	14.066	9.4712e-05	4.0236	Benzyl ITC-4MSOB ITC; CT-4MSOB ITC; Benzyl ITC-Allyl ITCl; CT-Allyl ITCl	Carboxylic acids and derivatives	1	Peptides	0.999995	Dipeptides	0.999928	Amino acids, peptides, and analogues	1	Dipeptides	0.999986	Amino acids and Peptides	0.999951	Small peptides	0.999996	266.127	266.127	CC(C(C(=O)NC(CC1=CC=CC=C1)C(=O)O)N)O
309.20574_6.65	14.043	9.5561e-05	4.0197	Allyl ITCl-4MSOB ITC; Benzyl ITC-4MSOB ITC; CT-4MSOB ITC	Fatty Acyls	0.908953	Prostaglandins and related compounds	0.887943	Prostaglandins and related compounds	0.88794	Eicosanoids	0.35831	Phytoprostanes	0.518744	Fatty acids	0.803586	Octadecanoids	0.772721	308.199	308.199	C(CCCC=CCC=CCC=CCC(=O)O)CCCC(=O)O
122.02703_3.07	14.038	9.5757e-05	4.0188	Allyl ITCl-4MSOB ITC; Benzyl ITC-Allyl ITCl; CT-Allyl ITCl		0			0	0		0		0		0		0	121.02	121.02
384.22271_1.29	14.032	9.6024e-05	4.0176	Benzyl ITC-4MSOB ITC; Benzyl ITC-Allyl ITCl	Carboxylic acids and derivatives	0.999715	Amino acids and derivatives	0.993281	Valine and derivatives	0.857407	Amino acids, peptides, and analogues	0.991884	Dipeptides	0.909268	Amino acids and Peptides	0.974841	Small peptides	0.929317	383.215	383.215	C(COCCOCCOCCOCCOCCOCCOCC(=O)O)N
291.1952_10.31	14	9.7239e-05	4.0122	Allyl ITCl-4MSOB ITC; Benzyl ITC-4MSOB ITC; CT-4MSOB ITC	Fatty Acyls	0.581775			Fatty acids and conjugates	0.564121	Fatty acids and conjugates	0.564121	Prostaglandins	0.121416	Fatty acids	0.396541	Octadecanoids	0.640398	290.188	290.188	CCCCCC#CC#CCC(=O)CCCCCCC(=O)O
259.20533_10.77	13.962	9.8776e-05	4.0053	Allyl ITCl-4MSOB ITC; Benzyl ITC-4MSOB ITC; CT-Allyl ITCl; CT-Benzyl ITC	Prenol lipids	0.700678			Prenol lipids	0.700678		0	Estrane steroids	0.42894	Terpenoids	0.943518	Steroids	0.250202	258.198	258.198	C#CCC1CCCCCCCCCC(C1=O)CC#C
312.1303_2.57	13.866	0.00010271	3.9884	Allyl ITCl-4MSOB ITC; Benzyl ITC-4MSOB ITC; CT-4MSOB ITC; CT-Allyl ITCl	Purine nucleosides	0.99255			Purine nucleosides	0.99255		0	Purine nucleos(t)ides	0.743619	Carbohydrates	0.831298	Nucleosides	0.652099	311.123	311.123	CN(C)C1=NC2=C(C(=O)N1)N=CN2C3C(C(C(O3)CO)O)O
297.16719_6.02	13.832	0.00010416	3.9823	Allyl ITCl-4MSOB ITC; Benzyl ITC-4MSOB ITC; CT-4MSOB ITC
275.20023_7.26	13.773	0.00010671	3.9718	Allyl ITCl-4MSOB ITC; Benzyl ITC-4MSOB ITC; CT-4MSOB ITC	Steroids and steroid derivatives	0.335664	17-oxosteroids	0.984314	17-oxosteroids	0.984314	Oxosteroids	0.776337	Unsaturated fatty acids	0.876748	Terpenoids	0.577525	Fatty Acids and Conjugates	0.710009	274.193	274.193	CCCC#CC#CCC=CCCCCCCCC(=O)O
464.27549_6.37	13.755	0.00010747	3.9687	CT-4MSOB ITC; CT-Allyl ITCl; CT-Benzyl ITC
172.0391_6.41	13.712	0.00010938	3.9611	Allyl ITCl-4MSOB ITC; Benzyl ITC-4MSOB ITC; CT-4MSOB ITC	Phenols	0.732178			1-hydroxy-2-unsubstituted benzenoids	0.652937	1-hydroxy-2-unsubstituted benzenoids	0.652937	Simple coumarins	0.164217	Alkaloids	0.737082	Coumarins	0.218081	171.032	171.032	C1=CC=C2C(=C1)C=C(C(=O)O2)C#N
257.17486_5.46	13.699	0.00010998	3.9587	Allyl ITCl-4MSOB ITC; Benzyl ITC-4MSOB ITC; CT-4MSOB ITC	Fatty Acyls	0.950564	Long-chain fatty acids	0.829333	Long-chain fatty acids	0.829333	Fatty acids and conjugates	0.938735	Dicarboxylic acids	0.930802	Fatty acids	0.9758	Fatty Acids and Conjugates	0.883219	256.168	256.168	C=CC(CCCCCCCCCC(=O)O)C(=O)O
253.13969_7.18	13.688	0.0001105	3.9566	Allyl ITCl-4MSOB ITC; Benzyl ITC-4MSOB ITC; CT-Allyl ITCl; CT-Benzyl ITC	Diazines	0.527052			Diazines	0.527052		0	Purine alkaloids	0.372946	Alkaloids	0.900532	Pseudoalkaloids	0.315088	252.132	252.132	CC(=O)N1CCCN(CC1)C(=O)C2=NC(=NN2)N
291.19527_7.24	13.571	0.00011595	3.9357	Allyl ITCl-4MSOB ITC; Benzyl ITC-4MSOB ITC; CT-4MSOB ITC		0			Lipids and lipid-like molecules	0.782387		0	Prostaglandins	0.112994	Terpenoids	0.71718	Sesquiterpenoids	0.201362	290.188	290.188	CCCCCC#CC#CCC(=O)CCCCCCC(=O)O
135.11693_9.07	13.547	0.00011709	3.9315	Allyl ITCl-4MSOB ITC; Benzyl ITC-4MSOB ITC; CT-4MSOB ITC; CT-Allyl ITCl; CT-Benzyl ITC
293.21074_8.14	13.524	0.00011825	3.9272	Allyl ITCl-4MSOB ITC; Benzyl ITC-4MSOB ITC; CT-4MSOB ITC	Fatty Acyls	0.899427			Lineolic acids and derivatives	0.538002	Lineolic acids and derivatives	0.538002	Other Octadecanoids	0.927821	Fatty acids	0.7956	Octadecanoids	0.788952	292.204	292.204	CCC=CCC=CC=CC(=O)CCCCCCCC(=O)O
114.03712_2.39	13.374	0.00012585	3.9002	Allyl ITCl-4MSOB ITC; Benzyl ITC-4MSOB ITC; CT-4MSOB ITC		0			0	0		0		0		0		0	113.03	113.03
91.05409_4.66	13.347	0.00012731	3.8951	Allyl ITCl-4MSOB ITC; Benzyl ITC-4MSOB ITC; CT-Allyl ITCl; CT-Benzyl ITC
279.15639_8.2	13.216	0.00013449	3.8713	Allyl ITCl-4MSOB ITC; Benzyl ITC-4MSOB ITC; CT-4MSOB ITC; Benzyl ITC-Allyl ITCl	Carboxylic acids and derivatives	0.83517	Carboxylic acid esters	0.644391	Carboxylic acid esters	0.644309	Carboxylic acid derivatives	0.795913	Macrolide lactones	0.249384	Polyketides	0.529991	Macrolides	0.368498	278.149	278.149	C=CCCC1CC(C(=O)O1)C2CC(OC2=O)CCC=C
135.04394_5.71	13.131	0.0001394	3.8557	Allyl ITCl-4MSOB ITC; Benzyl ITC-4MSOB ITC; CT-Benzyl ITC	Phenol ethers	0.81473			Anisoles	0.880594	Anisoles	0.880594	Simple phenolic acids	0.340503	Shikimates and Phenylpropanoids	0.842646	Phenolic acids (C6-C1)	0.444713	134.037	134.037	COC1=C(C=C[C+]=C1)C=O
119.05253_5.46	13.093	0.00014167	3.8487	Allyl ITCl-4MSOB ITC; Benzyl ITC-4MSOB ITC; CT-4MSOB ITC	Sulfoxides	0.850761			Sulfoxides	0.850761		0	Hydrocarbons	0.274811	Fatty acids	0.858158	Fatty acyls	0.944305	118.045	118.045	CCCS(=O)C=C
261.14458_3.08	13.052	0.00014417	3.8411	Benzyl ITC-4MSOB ITC; CT-4MSOB ITC; CT-Allyl ITCl	Carboxylic acids and derivatives	0.999998	Peptides	0.532924	Gamma-glutamyl amino acids	0.831299	Amino acids, peptides, and analogues	0.997346	Dipeptides	0.999927	Amino acids and Peptides	0.967157	Small peptides	0.991916	260.137	260.137	CCC(C)C(C(=O)O)NC(=O)CCC(C(=O)O)N
190.04995_6.77	13.002	0.00014727	3.8319	Benzyl ITC-4MSOB ITC; CT-4MSOB ITC; CT-Allyl ITCl	Quinolines and derivatives	0.982777			Quinoline carboxylic acids	0.530141	Quinoline carboxylic acids	0.530141	Acridone alkaloids	0.882977	Alkaloids	0.990927	Anthranilic acid alkaloids	0.980708	189.043	189.043	C1=CC=C2C(=C1)C(=O)C=C(N2)C(=O)O
311.22112_9.79	12.978	0.00014884	3.8273	Allyl ITCl-4MSOB ITC; Benzyl ITC-4MSOB ITC; CT-4MSOB ITC
231.1704_2.88	12.975	0.00014901	3.8268	Benzyl ITC-4MSOB ITC; CT-4MSOB ITC; Benzyl ITC-Allyl ITCl; CT-Allyl ITCl	Carboxylic acids and derivatives	1	Peptides	0.999898	Dipeptides	0.999769	Amino acids, peptides, and analogues	1	Dipeptides	0.999822	Amino acids and Peptides	0.999939	Small peptides	0.999987	230.163	230.163	CC(C)CC(C(=O)NC(C(C)C)C(=O)O)N
149.09581_4.66	12.963	0.00014976	3.8246	Allyl ITCl-4MSOB ITC; Benzyl ITC-4MSOB ITC; CT-Allyl ITCl; CT-Benzyl ITC	Benzene and substituted derivatives	0.735828			Benzene and substituted derivatives	0.735828		0	Menthane monoterpenoids	0.399041	Terpenoids	0.668971	Monoterpenoids	0.407483	148.089	148.089	CC1=CC(=CC(=O)C(=C1)C)C
107.08544_4.66	12.942	0.00015109	3.8208	Allyl ITCl-4MSOB ITC; Benzyl ITC-4MSOB ITC; CT-Allyl ITCl; CT-Benzyl ITC	Aromatic hydrocarbons	0.89956			Aromatic hydrocarbons	0.89956		0	Cinnamic acids and derivatives	0.457834	Terpenoids	0.51431	Phenylpropanoids (C6-C3)	0.510043	106.078	106.078	CC1=CC(=CC=C1)C
162.05475_6.41	12.934	0.00015162	3.8192	Allyl ITCl-4MSOB ITC; Benzyl ITC-4MSOB ITC; CT-4MSOB ITC	Quinolines and derivatives	0.860683	Hydroquinolones	0.882152	Hydroquinolones	0.882152	Quinolones and derivatives	0.861234	Quinoline alkaloids	0.512996	Alkaloids	0.978881	Tryptophan alkaloids	0.75626	161.048	161.048	C1=CC2=C(C(=C1)O)NC(=O)C=C2
451.21861_4.76	12.932	0.00015174	3.8189	Allyl ITCl-4MSOB ITC; Benzyl ITC-4MSOB ITC; CT-4MSOB ITC; CT-Allyl ITCl	Carboxylic acids and derivatives	1	Peptides	0.999972	Oligopeptides	0.998483	Amino acids, peptides, and analogues	1	Tripeptides	0.989955	Amino acids and Peptides	0.999922	Small peptides	0.999982	450.211	450.211	CC(C)CC(C(=O)O)NC(=O)C(CC(=O)O)NC(=O)C(CC1=CC=CC=C1)NC(=O)CN
144.04419_6.41	12.926	0.00015213	3.8178	Allyl ITCl-4MSOB ITC; Benzyl ITC-4MSOB ITC; CT-4MSOB ITC	Phenols	0.478321			1-hydroxy-2-unsubstituted benzenoids	0.518879	1-hydroxy-2-unsubstituted benzenoids	0.518879	Quinoline alkaloids	0.452201	Alkaloids	0.694774	Tryptophan alkaloids	0.481861	143.037	143.037	C1=CC2=C(C3=C(O3)C=C2)N=C1
297.16615_6.44	12.889	0.00015456	3.8109	Allyl ITCl-4MSOB ITC; Benzyl ITC-4MSOB ITC; CT-Allyl ITCl; CT-Benzyl ITC	Carboxylic acids and derivatives	0.413969	Amino acids and derivatives	0.544824	Amino acids and derivatives	0.544824	Amino acids, peptides, and analogues	0.517848	Aminosugars	0.258843	Amino acids and Peptides	0.186043	Small peptides	0.399446	296.159	296.159	C(C(CO)OCC(COC(CO)CO)NC(=O)CN)O
309.20613_7.36	12.885	0.00015487	3.81	Allyl ITCl-4MSOB ITC; Benzyl ITC-4MSOB ITC; CT-Allyl ITCl; CT-Benzyl ITC	Fatty Acyls	0.798688	Prostaglandins and related compounds	0.782739	Prostaglandins and related compounds	0.708274	Eicosanoids	0.264332	Phytoprostanes	0.882118	Fatty acids	0.693353	Octadecanoids	0.678218	308.199	308.199	CCC(C=CC1C=CC(=O)C1CCCCCCCC(=O)O)O
177.12741_6.31	12.883	0.00015501	3.8096	CT-4MSOB ITC; CT-Allyl ITCl; CT-Benzyl ITC	Benzene and substituted derivatives	0.765357			Benzene and substituted derivatives	0.765357		0	Fatty aldehydes	0.505224	Fatty acids	0.481803	Fatty acyls	0.300354	176.12	176.12	C1CC=CCC(=O)C=CCCC=C1
136.06172_0.79	12.751	0.00016407	3.785	Benzyl ITC-4MSOB ITC; CT-4MSOB ITC; Benzyl ITC-Allyl ITCl; CT-Allyl ITCl
275.20041_10.64	12.631	0.00017282	3.7624	Allyl ITCl-4MSOB ITC; Benzyl ITC-4MSOB ITC; CT-4MSOB ITC	Fatty Acyls	0.511002	Long-chain fatty acids	0.611384	Long-chain fatty acids	0.611383	Fatty acids and conjugates	0.481455	Estrane steroids	0.547512	Fatty acids	0.489969	Fatty Acids and Conjugates	0.657276	274.193	274.193	CCC=CC=CC=CC=CC=CCCCCCC(=O)O
113.03447_1.12	12.575	0.00017709	3.7518	Benzyl ITC-4MSOB ITC; CT-4MSOB ITC; Benzyl ITC-Allyl ITCl; CT-Allyl ITCl		0			0	0		0		0		0		0	112.027	112.027
162.05488_4.51	12.542	0.00017965	3.7456	CT-4MSOB ITC; CT-Allyl ITCl; CT-Benzyl ITC	Quinolines and derivatives	0.703232	Hydroquinolones	0.721432	Hydroquinolones	0.721432	Quinolones and derivatives	0.730858	Quinoline alkaloids	0.464188	Alkaloids	0.987601	Tryptophan alkaloids	0.879261	161.048	161.048	C1=CC2=C(C(=C1)O)NC(=O)C=C2
259.20147_2.96	12.505	0.00018257	3.7386	Benzyl ITC-4MSOB ITC; CT-4MSOB ITC; CT-Allyl ITCl	Carboxylic acids and derivatives	1	Amino acids and derivatives	0.999989	L-alpha-amino acids	0.59519	Amino acids, peptides, and analogues	0.999989	Aminoacids	0.479677	Amino acids and Peptides	0.769616	Small peptides	0.883434	258.194	258.194	CCCCCCC(=O)NCCCCC(C(=O)O)N
219.13772_5.64	12.469	0.00018553	3.7316	Allyl ITCl-4MSOB ITC; Benzyl ITC-4MSOB ITC; CT-Allyl ITCl; CT-Benzyl ITC		0			Lipids and lipid-like molecules	0.571039		0	Eremophilane sesquiterpenoids	0.253501	Terpenoids	0.962364	Sesquiterpenoids	0.891008	218.13	218.13	CC1=CC(=O)CC=CCC(=O)C(=CCC1)C
195.13807_8.14	12.451	0.00018698	3.7282	Benzyl ITC-4MSOB ITC; CT-4MSOB ITC; CT-Allyl ITCl
195.13791_6.31	12.432	0.00018855	3.7246	CT-4MSOB ITC; CT-Allyl ITCl; CT-Benzyl ITC	Carboxylic acids and derivatives	0.99881			Carboxylic acids	0.642757	Carboxylic acids	0.642757	Phthalide derivatives	0.179911	Polyketides	0.575375	Linear polyketides	0.275572	194.131	194.131	CC(C)CC1C2CCCC=C2C(=O)O1
207.17448_10.49	12.375	0.00019332	3.7137	CT-4MSOB ITC; CT-Allyl ITCl; CT-Benzyl ITC	Prenol lipids	0.639319			Prenol lipids	0.639319		0	Caryophyllane sesquiterpenoids	0.294576	Terpenoids	0.989745	Sesquiterpenoids	0.899783	206.167	206.167	CC1=CCCC(C1CCC(=O)C=C)(C)C
297.2418_9.61	12.328	0.00019738	3.7047	Allyl ITCl-4MSOB ITC; CT-4MSOB ITC; Benzyl ITC-Allyl ITCl; CT-Benzyl ITC
311.22088_7.95	12.323	0.00019785	3.7037	Allyl ITCl-4MSOB ITC; Benzyl ITC-4MSOB ITC; CT-Allyl ITCl; CT-Benzyl ITC	Fatty Acyls	0.931452			Lineolic acids and derivatives	0.594617	Lineolic acids and derivatives	0.594617	Other Octadecanoids	0.937805	Fatty acids	0.714519	Octadecanoids	0.803209	310.214	310.214	CCC=CCC(C=CC=CCC(CCCCCC(=O)O)O)O
239.16424_7.14	12.237	0.00020552	3.6871	CT-4MSOB ITC; CT-Allyl ITCl; CT-Benzyl ITC	Organooxygen compounds	1	Secondary alcohols	0.523345	Secondary alcohols	0.52334	Alcohols and polyols	0.944762	Bisabolane sesquiterpenoids	0.0829476	Terpenoids	0.620902	Sesquiterpenoids	0.468613	238.157	238.157	CCCCCCCCCCC(=O)C#CC(=O)O
223.6422_3.46	12.152	0.00021353	3.6705	CT-4MSOB ITC; CT-Allyl ITCl; CT-Benzyl ITC
266.1748_4.33	12.147	0.00021397	3.6697	Allyl ITCl-4MSOB ITC; Benzyl ITC-4MSOB ITC; CT-4MSOB ITC
221.15366_6.28	12.1	0.00021857	3.6604	Allyl ITCl-4MSOB ITC; Benzyl ITC-4MSOB ITC; CT-4MSOB ITC	Prenol lipids	0.571729			Prenol lipids	0.571729		0	Caryophyllane sesquiterpenoids	0.850062	Terpenoids	0.988107	Sesquiterpenoids	0.82449	220.146	220.146	C#CCOCC1CCC(CC1)COCC#C
291.19567_8.78	12.05	0.00022346	3.6508	Benzyl ITC-4MSOB ITC; CT-4MSOB ITC; CT-Allyl ITCl	Carboxylic acids and derivatives	0.524917	Carboxylic acid esters	0.711769	Carboxylic acid esters	0.711769	Carboxylic acid derivatives	0.492587	Acetogenins	0.181034	Fatty acids	0.335782	Linear polyketides	0.244155	290.188	290.188	CC(=O)CCCC#CCC#CCCCCCCCC(=O)O
105.06984_4.66	12.05	0.00022347	3.6508	Allyl ITCl-4MSOB ITC; Benzyl ITC-4MSOB ITC; CT-Allyl ITCl; CT-Benzyl ITC
192.06562_2.23	12.033	0.00022522	3.6474	Allyl ITCl-4MSOB ITC; Benzyl ITC-4MSOB ITC; CT-4MSOB ITC; CT-Allyl ITCl	Benzene and substituted derivatives	0.991121			Anilides	0.998696	Anilides	0.998696	Cinnamic acids and derivatives	0.328762	Shikimates and Phenylpropanoids	0.935333	Phenylpropanoids (C6-C3)	0.488011	191.058	191.058	C1=CC=C(C=C1)NC(=O)C=CC(=O)O
187.14794_10.77	12.005	0.00022801	3.642	Allyl ITCl-4MSOB ITC; Benzyl ITC-4MSOB ITC; CT-Benzyl ITC		0			0	0		0		0		0		0	186.141	186.141
209.1171_4.42	11.989	0.00022966	3.6389	Allyl ITCl-4MSOB ITC; Benzyl ITC-4MSOB ITC; CT-Benzyl ITC	Fatty Acyls	0.397181	Jasmonic acids	0.547742	Jasmonic acids	0.547741	Lineolic acids and derivatives	0.79637	Jasmonic acids	0.639177	Fatty acids	0.7969	Octadecanoids	0.616324	208.11	208.11	CCC#CCC1C(CCC1=O)CC(=O)O
362.16299_4.15	11.987	0.00022989	3.6385	Benzyl ITC-4MSOB ITC; CT-4MSOB ITC; CT-Allyl ITCl	Imidazopyrimidines	0.989247			Purines and purine derivatives	0.983142	Purines and purine derivatives	0.983142	Purine alkaloids	0.809811	Alkaloids	0.969782	Pseudoalkaloids	0.516024	361.156	361.156	CCNC(=O)CNC(=O)CSC1=NN=C(N1CC)CC2=CC=CC=C2
182.08129_1.19	11.972	0.00023147	3.6355	Benzyl ITC-4MSOB ITC; CT-4MSOB ITC; CT-Allyl ITCl	Cinnamic acids and derivatives	0.608418	Coumaric acids and derivatives	0.575762	Coumaric acids	0.940448	Hydroxycinnamic acids and derivatives	0.61744	Cinnamic acids and derivatives	0.946735	Shikimates and Phenylpropanoids	0.994096	Phenylpropanoids (C6-C3)	0.969564	164.048	164.048	C1=CC(=CC=C1C=CC(=O)O)O
291.19535_7.15	11.97	0.00023171	3.6351	Allyl ITCl-4MSOB ITC; Benzyl ITC-4MSOB ITC; CT-4MSOB ITC	Organic phosphonic acids and derivatives	0.357403			Phosphonic acid esters	0.637991	Phosphonic acid esters	0.637991	N-acyl amines	0.691169	Fatty acids	0.528787	Fatty amides	0.59485	290.188	290.188
116.04928_6.41	11.89	0.00024026	3.6193	Allyl ITCl-4MSOB ITC; Benzyl ITC-4MSOB ITC; CT-4MSOB ITC	Indoles and derivatives	0.976124			Indoles	0.968077	Indoles	0.968077	Simple indole alkaloids	0.97141	Alkaloids	0.941816	Tryptophan alkaloids	0.839258	115.042	115.042	C1=C[C+]=C2C=CNC2=C1
337.14259_4.5	11.841	0.00024567	3.6096	CT-4MSOB ITC; CT-Allyl ITCl; CT-Benzyl ITC	Carboxylic acids and derivatives	0.999943	Peptides	0.937246	Dipeptides	0.866479	Amino acids, peptides, and analogues	0.99867	Dipeptides	0.975335	Amino acids and Peptides	0.919306	Small peptides	0.991553	336.135	336.135	CC(C)(C)OC(=O)NCCSCC(C)(C(=O)O)NCC(=O)O
277.21598_10.77	11.804	0.00024983	3.6024	Allyl ITCl-4MSOB ITC; Benzyl ITC-4MSOB ITC; CT-Allyl ITCl; CT-Benzyl ITC	Fatty Acyls	0.992605			Lineolic acids and derivatives	0.681791	Lineolic acids and derivatives	0.681791	Unsaturated fatty acids	0.980103	Fatty acids	0.96196	Fatty Acids and Conjugates	0.92338	276.209	276.209	CCC#CCCCC#CCCCCCCCCC(=O)O
291.19522_9	11.802	0.00025004	3.602	Allyl ITCl-4MSOB ITC; Benzyl ITC-4MSOB ITC; CT-4MSOB ITC	Diazines	0.824217	Aminopyrimidines and derivatives	0.663545	Aminopyrimidines and derivatives	0.663541	Pyrimidines and pyrimidine derivatives	0.827378	Pyridine alkaloids	0.325525	Alkaloids	0.794308	Nicotinic acid alkaloids	0.225223	290.188	290.188	CC1CCN(CC1)C2=CC=C(C=C2)[N]C(=O)NCCCO
353.2288_7.98	11.792	0.00025121	3.6	Allyl ITCl-4MSOB ITC; Benzyl ITC-4MSOB ITC; CT-Allyl ITCl; CT-Benzyl ITC
293.21085_9.66	11.778	0.00025282	3.5972	Allyl ITCl-4MSOB ITC; Benzyl ITC-4MSOB ITC; CT-4MSOB ITC
465.2689_4.6	11.765	0.00025427	3.5947	Benzyl ITC-4MSOB ITC; CT-4MSOB ITC; Benzyl ITC-Allyl ITCl; CT-Allyl ITCl		0			0	0		0		0		0		0	1856.05	928.523
297.24215_8.18	11.665	0.00026624	3.5747	Allyl ITCl-4MSOB ITC; Benzyl ITC-4MSOB ITC; CT-4MSOB ITC
277.21555_7.98	11.623	0.00027137	3.5664	Benzyl ITC-4MSOB ITC; CT-4MSOB ITC; CT-Allyl ITCl
225.18506_10.48	11.547	0.00028111	3.5511	CT-4MSOB ITC; CT-Allyl ITCl; CT-Benzyl ITC	Fatty Acyls	0.710483	Long-chain fatty acids	0.784517	Long-chain fatty acids	0.784517	Fatty acids and conjugates	0.738746	Unsaturated fatty acids	0.944609	Fatty acids	0.96432	Fatty Acids and Conjugates	0.777783	224.178	224.178	C#CCCCCCCCCCCCC(=O)O
502.21328_0.79	11.518	0.00028481	3.5454	Benzyl ITC-4MSOB ITC; CT-4MSOB ITC
430.22547_7.58	11.492	0.0002883	3.5402	CT-4MSOB ITC; CT-Allyl ITCl; CT-Benzyl ITC	Imidazopyrimidines	0.175977	6-aminopurines	0.721814	6-aminopurines	0.721813	Purines and purine derivatives	0.236195	Purine alkaloids	0.0805349	Alkaloids	0.451764	Fatty esters	0.568268	429.218	429.218	C1=NC(=C2C(=N1)N(C=N2)CCOCP(=O)(O)OCCCCCCCCCCO)N
443.19573_4.66	11.387	0.00030273	3.519	CT-Allyl ITCl; CT-Benzyl ITC
315.25253_8.54	11.376	0.00030433	3.5167	CT-4MSOB ITC; Benzyl ITC-Allyl ITCl; CT-Benzyl ITC	Fatty Acyls	0.999656	Long-chain fatty acids	0.81973	Long-chain fatty acids	0.810973	Fatty acids and conjugates	0.990829	Other Octadecanoids	0.864708	Fatty acids	0.946406	Octadecanoids	0.76465	314.245	314.245	CCCCCC(C(CC=CCCCCCCCC(=O)O)O)O
310.17612_2.97	11.335	0.00031026	3.5083	Benzyl ITC-4MSOB ITC; CT-4MSOB ITC; CT-Allyl ITCl
94.0651_2.23	11.33	0.00031095	3.5073	Benzyl ITC-4MSOB ITC; CT-4MSOB ITC; CT-Allyl ITCl		0			0	0		0		0		0		0	93.0578	93.0578
111.00771_1.09	11.295	0.00031599	3.5003	CT-4MSOB ITC; CT-Allyl ITCl		0			0	0		0		0		0		0	110	110
323.18267_6.97	11.281	0.00031807	3.4975	Allyl ITCl-4MSOB ITC; Benzyl ITC-4MSOB ITC; CT-Benzyl ITC	Imidazopyrimidines	0.995679			Purines and purine derivatives	0.86704	Purines and purine derivatives	0.86704	Purine nucleos(t)ides	0.26907	Alkaloids	0.473284	Nucleosides	0.162662	322.175	322.175	C1CCC(CC1)NC2=NC(=C(C(=N2)N3CCOCC3)[N+](=O)[O-])N
247.12899_1.99	11.276	0.00031882	3.4964	CT-4MSOB ITC; CT-Allyl ITCl; CT-Benzyl ITC	Carboxylic acids and derivatives	1	Peptides	0.337452	Gamma-glutamyl amino acids	0.651423	Amino acids, peptides, and analogues	0.998614	Dipeptides	0.999137	Amino acids and Peptides	0.994699	Small peptides	0.999605	246.122	246.122	CC(C)C(C(=O)O)NC(=O)CCC(C(=O)O)N
167.10648_4.66	11.235	0.00032507	3.488	Allyl ITCl-4MSOB ITC; Benzyl ITC-4MSOB ITC; CT-Allyl ITCl; CT-Benzyl ITC	Carboxylic acids and derivatives	0.460654	Carboxylic acid esters	0.642717	Carboxylic acid esters	0.640272	Carboxylic acid derivatives	0.411546	Irregular monoterpenoids	0.646697	Terpenoids	0.922348	Monoterpenoids	0.907983	166.099	166.099	C1C2CC(CC1CC(=O)C2)C=O
354.20199_3.66	11.188	0.00033232	3.4784	CT-4MSOB ITC; CT-Allyl ITCl; CT-Benzyl ITC	Carboxylic acids and derivatives	0.446874	Amino acids and derivatives	0.716213	Amino acids and derivatives	0.716213	Amino acids, peptides, and analogues	0.718631	Pyridine alkaloids	0.608436	Alkaloids	0.995723	Nicotinic acid alkaloids	0.647146	353.195	353.195	C1CCC(C1)NC(=O)C2=NC(=NC=C2)N3CCN(CC3)C4=NC=CC=N4
279.23152_9.6	11.082	0.00034943	3.4566	Allyl ITCl-4MSOB ITC; CT-4MSOB ITC; Benzyl ITC-Allyl ITCl; CT-Benzyl ITC	Fatty Acyls	0.99501			Lineolic acids and derivatives	0.774134	Lineolic acids and derivatives	0.774134	Unsaturated fatty acids	0.996335	Fatty acids	0.964541	Fatty Acids and Conjugates	0.900164	278.224	278.224	CCC=CCC=CCC=CCCCCCCCC(=O)O
233.14959_2.54	11.073	0.00035091	3.4548	Benzyl ITC-4MSOB ITC; CT-4MSOB ITC; Benzyl ITC-Allyl ITCl; CT-Allyl ITCl	Carboxylic acids and derivatives	0.999912	Peptides	0.998363	Dipeptides	0.99967	Amino acids, peptides, and analogues	0.999956	Dipeptides	0.987189	Amino acids and Peptides	0.998801	Small peptides	0.999482	232.142	232.142	C[C@H]([C@@H](C(=O)N[C@@H](CC(C)C)C(=O)O)N)O
189.16396_10.49	11.006	0.00036235	3.4409	CT-4MSOB ITC; CT-Allyl ITCl; CT-Benzyl ITC	Unsaturated hydrocarbons	0.999998	Cyclic olefins	0.999348	Azulenes	0.568097	Olefins	0.999908	Guaiane sesquiterpenoids	0.0654574	Terpenoids	0.993837	Sesquiterpenoids	0.858507	188.157	188.157	CC1CC=C(C=CCC=CC(=C1)C)C
237.18474_10.77	10.982	0.00036656	3.4359	Allyl ITCl-4MSOB ITC; Benzyl ITC-4MSOB ITC	Fatty Acyls	0.0246403	Straight chain fatty acids	0.568493	Straight chain fatty acids	0.568493	Fatty acids and conjugates	0.0436901	Unsaturated fatty acids	0.364033	Terpenoids	0.898961	Sesquiterpenoids	0.807757	236.178	236.178	C(CCCCCC#CO)CCCCCC#CO
154.04971_2.37	10.82	0.00039614	3.4022	Allyl ITCl-4MSOB ITC; Benzyl ITC-4MSOB ITC; CT-4MSOB ITC	Pyridines and derivatives	0.990473	Pyridinecarboxylic acids	0.943957	Pyridinecarboxylic acids	0.943957	Pyridinecarboxylic acids and derivatives	0.985951	Pyridine alkaloids	0.833227	Alkaloids	0.655962	Nicotinic acid alkaloids	0.825556	153.042	153.042	COC1=C(N=CC=C1)C(=O)O
105.06966_6.05	10.767	0.00040645	3.391	Benzyl ITC-4MSOB ITC; CT-4MSOB ITC; Benzyl ITC-Allyl ITCl	Organic phosphines and derivatives	0.627152			Organic phosphines and derivatives	0.627152		0	Lactones	0.592498	Fatty acids	0.873087	Fatty esters	0.742305	87.0337	87.0337
217.09699_3.3	10.565	0.00044845	3.3483	Allyl ITCl-4MSOB ITC; CT-4MSOB ITC	Harmala alkaloids	0.766824			Harmala alkaloids	0.766824		0	Carboline alkaloids	0.782998	Alkaloids	0.965807	Tryptophan alkaloids	0.752045	216.09	216.09	C=CCN1C2=C(C=C(C=C2)N)C=C1C(=O)O
77.03812_6.7	10.52	0.00045842	3.3387	Benzyl ITC-4MSOB ITC; CT-4MSOB ITC; Benzyl ITC-Allyl ITCl		0			0	0		0		0		0		0	76.0308	76.0308
241.19474_10.77	10.503	0.00046225	3.3351	Allyl ITCl-4MSOB ITC; Benzyl ITC-4MSOB ITC; CT-Allyl ITCl; CT-Benzyl ITC		0			0	0		0		0		0		0	120.094	120.094
221.08042_5.23	10.471	0.00046953	3.3283	Allyl ITCl-4MSOB ITC; Benzyl ITC-4MSOB ITC; CT-Benzyl ITC	Coumarins and derivatives	0.968213			Coumarins and derivatives	0.968213		0	Simple coumarins	0.7758	Shikimates and Phenylpropanoids	0.981509	Coumarins	0.735868	220.073	220.073	CC1=CC(=C(C2=C1C=CC(=O)O2)OC)OC
237.14828_5.63	10.465	0.00047115	3.3268	Allyl ITCl-4MSOB ITC; Benzyl ITC-4MSOB ITC; CT-Allyl ITCl		0			Lipids and lipid-like molecules	0.518807		0	Guaiane sesquiterpenoids	0.24042	Terpenoids	0.83085	Sesquiterpenoids	0.718299	236.141	236.141	CC1C(C2CCCCC2=CC1=O)CCC(=O)O
129.0183_1.09	10.456	0.00047307	3.3251	CT-4MSOB ITC; CT-Allyl ITCl
432.24097_7.99	10.454	0.0004736	3.3246	CT-4MSOB ITC; CT-Allyl ITCl; CT-Benzyl ITC	Organonitrogen compounds	0.999954	Tertiary amines	0.895547	Dialkylarylamines	0.700276	Amines	0.977872	Pyridine alkaloids	0.310824	Alkaloids	0.963634	Nicotinic acid alkaloids	0.25509	431.234	431.234	CC(C)N(C(C)C)C(=O)C(C)SC1=NN=C(N1CC2=CC=CC=C2)N3CCOCC3
261.05818_1.05	10.405	0.00048524	3.314	Allyl ITCl-4MSOB ITC; Benzyl ITC-4MSOB ITC; CT-Allyl ITCl; CT-Benzyl ITC		0			0	0		0		0		0		0	260.051	260.051
333.20576_5.62	10.386	0.00048986	3.3099	Allyl ITCl-4MSOB ITC; Benzyl ITC-4MSOB ITC; CT-4MSOB ITC	Prenol lipids	0.989184	Kaurane diterpenoids	0.629339	Kaurane diterpenoids	0.629034	Diterpenoids	0.9944	Kaurane and Phyllocladane diterpenoids	0.700087	Terpenoids	0.998101	Diterpenoids	0.999005	332.199	332.199	CC12CCCC(C1C(C34C2CCC(C3)C(=C)C4)C(=O)O)(C)C(=O)O
189.16366_10.77	10.384	0.00049024	3.3096	Allyl ITCl-4MSOB ITC; Benzyl ITC-4MSOB ITC; CT-Benzyl ITC
149.13259_7.18	10.369	0.00049401	3.3063	Allyl ITCl-4MSOB ITC; Benzyl ITC-4MSOB ITC; CT-Allyl ITCl	Prenol lipids	0.639953			Prenol lipids	0.639953		0	Fenchane monoterpenoids	0.311216	Terpenoids	0.997101	Monoterpenoids	0.794507	148.125	148.125	CC1=CC(=CC(=C(C1)C)C)C
133.06465_5.5	10.354	0.0004977	3.303	Benzyl ITC-4MSOB ITC; CT-4MSOB ITC; CT-Allyl ITCl	Organooxygen compounds	0.999992	Ketones	0.874917	Aryl ketones	0.837288	Carbonyl compounds	0.981944	Cinnamic acids and derivatives	0.118702	Shikimates and Phenylpropanoids	0.585544	Phenylpropanoids (C6-C3)	0.317261	132.057	132.057	C=CC1=CC(=CC=C1)C=O
430.22574_6.79	10.28	0.00051637	3.287	CT-4MSOB ITC; CT-Allyl ITCl; CT-Benzyl ITC	Carboxylic acids and derivatives	0.99819	Peptides	0.996815	Oligopeptides	0.772995	Amino acids, peptides, and analogues	0.999089	Tripeptides	0.675843	Amino acids and Peptides	0.905749	Small peptides	0.90661	429.219	429.219	CC(C(=O)NC(CC(=O)O)C(=O)NC(CCCCN)C(=O)O)NC(=O)C1CCCN1
207.17415_10.77	10.226	0.00053025	3.2755	Allyl ITCl-4MSOB ITC; Benzyl ITC-4MSOB ITC; CT-Allyl ITCl; CT-Benzyl ITC
309.20577_8.78	10.214	0.00053356	3.2728	Benzyl ITC-4MSOB ITC; CT-4MSOB ITC; CT-Allyl ITCl	Fatty Acyls	0.916958			Lineolic acids and derivatives	0.644148	Lineolic acids and derivatives	0.644148	Other Octadecanoids	0.806833	Fatty acids	0.501737	Octadecanoids	0.676476	308.199	308.199	C(CCCCCC(=O)O)CCCCC=CC=CC=CC(=O)O
418.21982_5.88	10.203	0.00053654	3.2704	Allyl ITCl-4MSOB ITC; Benzyl ITC-4MSOB ITC; CT-4MSOB ITC	Thioethers	0.732423			Dialkylthioethers	0.923318	Dialkylthioethers	0.923318	Polyamines	0.162927	Alkaloids	0.531958	Ornithine alkaloids	0.69794	417.212	417.212
407.10572_3.89	10.172	0.00054499	3.2636	Allyl ITCl-4MSOB ITC; Benzyl ITC-Allyl ITCl; CT-Allyl ITCl	Carboxylic acids and derivatives	0.999236	Peptides	0.998699	Gamma-glutamyl peptides	0.78511	Amino acids, peptides, and analogues	0.999758	Tripeptides	0.818709	Amino acids and Peptides	0.696688	Small peptides	0.992031	406.099	406.099	C1CC(N2CC1N(C2=O)OS(=O)(=O)O)C(=O)NOCCN3N=C(N=N3)CN
275.20061_9.18	10.133	0.00055582	3.2551	Allyl ITCl-4MSOB ITC; Benzyl ITC-4MSOB ITC; CT-4MSOB ITC	Steroids and steroid derivatives	0.213604	17-oxosteroids	0.637728	17-oxosteroids	0.637728	Oxosteroids	0.34218	Unsaturated fatty acids	0.910883	Fatty acids	0.525888	Fatty Acids and Conjugates	0.878331	274.193	274.193	CC=CC=CC#CC=CCCCCCCCCC(=O)O
229.14358_4.4	10.125	0.00055797	3.2534	Allyl ITCl-4MSOB ITC; Benzyl ITC-4MSOB ITC; CT-4MSOB ITC	Lactones	0.875651			Gamma butyrolactones	0.540364	Gamma butyrolactones	0.540364	Lactones	0.180971	Fatty acids	0.731036	Fatty esters	0.334247	228.136	228.136	CC1CCCC(=O)CCCC(CC(=O)O1)O
253.11825_2.99	10.102	0.00056429	3.2485	Benzyl ITC-4MSOB ITC; CT-4MSOB ITC; Benzyl ITC-Allyl ITCl; CT-Allyl ITCl	Carboxylic acids and derivatives	0.998872	Amino acids and derivatives	0.998913	Alpha amino acids	0.918863	Amino acids, peptides, and analogues	0.998966	Aminoacids	0.846406	Amino acids and Peptides	0.756686	Small peptides	0.692583	252.111	252.111
238.1072_5.5	10.092	0.00056741	3.2461	Benzyl ITC-4MSOB ITC; CT-4MSOB ITC; CT-Allyl ITCl	Carboxylic acids and derivatives	0.873439	Amino acids and derivatives	0.436182	Carbamate esters	0.54149	Amino acids, peptides, and analogues	0.4259	Dipeptides	0.306068	Alkaloids	0.667134	Small peptides	0.320119	237.1	237.1	CC(=O)NC(CC1=CC=C(C=C1)OC)C(=O)O
430.22557_7.78	10.09	0.00056782	3.2458	CT-4MSOB ITC; CT-Allyl ITCl; CT-Benzyl ITC	Carboxylic acids and derivatives	0.99997	Amino acids and derivatives	0.999884	Alpha amino acids	0.904374	Amino acids, peptides, and analogues	0.999878	Erythromycins	0.601276	Polyketides	0.887718	Macrolides	0.469941	429.218	429.218	CC1CCC=C(C(C=CC(C(CC(=O)OC1C)SCC(C(=O)O)N)(C)O)OC)C
275.20025_10.91	10.077	0.00057155	3.2429	Benzyl ITC-4MSOB ITC; Benzyl ITC-Allyl ITCl	Steroids and steroid derivatives	0.884207	Estrogens and derivatives	0.984279	Estrogens and derivatives	0.984208	Estrane steroids	0.972364	Estrane steroids	0.850853	Terpenoids	0.823033	Steroids	0.945496	274.193	274.193	CC12CCC3C(C1CCC2O)CCC4=CC(C=CC34)O
105.06988_8.94	10.074	0.00057245	3.2423	CT-4MSOB ITC; CT-Allyl ITCl; CT-Benzyl ITC
289.09169_2.2	10.04	0.00058225	3.2349	Allyl ITCl-4MSOB ITC; Benzyl ITC-4MSOB ITC; CT-4MSOB ITC	Organooxygen compounds	1	Monosaccharides	0.999696	Hexoses	0.997365	Carbohydrates and carbohydrate conjugates	0.999995	4-pyrone derivatives	0.664276	Polyketides	0.875093	Cyclic polyketides	0.96446	288.084	288.084	CC1=C(C(=O)C=CO1)OC2C(C(C(C(O2)CO)O)O)O
152.05701_1.04	10.037	0.00058311	3.2342	Allyl ITCl-4MSOB ITC; Benzyl ITC-4MSOB ITC; CT-4MSOB ITC	Imidazopyrimidines	0.999985	6-aminopurines	0.554243	6-aminopurines	0.554243	Purines and purine derivatives	0.998315	Purine alkaloids	0.951218	Alkaloids	0.9959	Pseudoalkaloids	0.927432	151.05	151.05	C1=NC2=C(N1)NC(=N)N=C2O
89.03847_6.41	9.9061	0.00062335	3.2053	Allyl ITCl-4MSOB ITC; Benzyl ITC-4MSOB ITC; CT-4MSOB ITC
191.14275_10.77	9.8975	0.0006261	3.2034	Allyl ITCl-4MSOB ITC; Benzyl ITC-4MSOB ITC; CT-Benzyl ITC
104.10699_0.74	9.8776	0.00063249	3.1989	CT-4MSOB ITC; CT-Allyl ITCl		0			0	0		0		0		0		0	103.1	103.1
425.17692_0.78	9.8735	0.00063383	3.198	CT-4MSOB ITC; Benzyl ITC-Allyl ITCl; CT-Allyl ITCl
273.18518_9.37	9.8624	0.00063742	3.1956	Allyl ITCl-4MSOB ITC; Benzyl ITC-4MSOB ITC; CT-4MSOB ITC		0			0	0		0		0		0		0	272.178	272.178
166.0863_2.21	9.7889	0.00066191	3.1792	CT-4MSOB ITC; CT-Allyl ITCl; CT-Benzyl ITC	Carboxylic acids and derivatives	0.991725	Amino acids and derivatives	0.813363	Phenylalanine and derivatives	0.874866	Amino acids, peptides, and analogues	0.819849	Aminoacids	0.827066	Amino acids and Peptides	0.895397	Small peptides	0.903277	165.079	165.079	C1=CC=C(C=C1)CC(C(=O)O)N
368.09801_2.45	9.7349	0.00068057	3.1671	Benzyl ITC-4MSOB ITC; Benzyl ITC-Allyl ITCl	Carboxylic acids and derivatives	0.994074	Amino acids and derivatives	0.95783	Alpha amino acids and derivatives	0.93525	Amino acids, peptides, and analogues	0.958217	Imidazole alkaloids	0.102645	Alkaloids	0.984965	Pseudoalkaloids	0.787268	367.091	367.091	CN1C2=C(C(=O)N(C1=O)C)N(C=N2)CC(=O)N3C(=O)C4=CC=CC=C4C3=O
293.06345_0.75	9.7159	0.00068725	3.1629	CT-4MSOB ITC; CT-Allyl ITCl
327.21622_8.61	9.7149	0.00068762	3.1627	Benzyl ITC-4MSOB ITC; CT-4MSOB ITC	Fatty Acyls	0.583158			Lineolic acids and derivatives	0.631009	Lineolic acids and derivatives	0.631009	Open-chain polyketides	0.41945	Polyketides	0.376651	Octadecanoids	0.503899	326.209	326.209	C(CCCC=CCCCCCC(=O)CC(=O)O)CCCC(=O)O
205.15881_8.44	9.7076	0.00069023	3.161	Allyl ITCl-4MSOB ITC; Benzyl ITC-4MSOB ITC; CT-4MSOB ITC
209.1535_10.77	9.676	0.00070157	3.1539	Allyl ITCl-4MSOB ITC; Benzyl ITC-4MSOB ITC	Triazines	0.57211			1,3,5-triazines	0.887314	1,3,5-triazines	0.887314	Polyamines	0.801103	Alkaloids	0.790648	Ornithine alkaloids	0.868083	208.146	208.146
136.07575_1.19	9.6754	0.00070179	3.1538	Benzyl ITC-4MSOB ITC; CT-4MSOB ITC
112.05042_0.78	9.6404	0.00071464	3.1459	Benzyl ITC-4MSOB ITC; CT-4MSOB ITC; Benzyl ITC-Allyl ITCl; CT-Allyl ITCl
223.16957_9.74	9.6322	0.00071768	3.1441	CT-4MSOB ITC		0			Lipids and lipid-like molecules	0.699256		0	Caryophyllane sesquiterpenoids	0.394132	Terpenoids	0.884339	Sesquiterpenoids	0.826483	222.162	222.162	C(CCCCC#CCO)CCCC#CCO
346.2586_7.18	9.566	0.00074282	3.1291	Allyl ITCl-4MSOB ITC; Benzyl ITC-4MSOB ITC; CT-4MSOB ITC	Carboxylic acids and derivatives	0.9936	Amino acids and derivatives	0.979118	Alpha amino acids and derivatives	0.921574	Amino acids, peptides, and analogues	0.904036	Sphingoid bases	0.134246	Fatty acids	0.990161	Fatty Acids and Conjugates	0.270756	345.251	345.251	CCCCCCCCCCCC(CC(=O)NC(CCO)C(=O)O)O
147.04407_4.35	9.4986	0.00076946	3.1138	CT-4MSOB ITC; CT-Allyl ITCl; CT-Benzyl ITC	Benzopyrans	0.903564	Chromones	0.769476	Chromones	0.769471	1-benzopyrans	0.933402	Chromones	0.501627	Polyketides	0.903592	Chromanes	0.538564	146.037	146.037	C1=CC=C2C(=C1)C=CC(=O)O2
311.22133_10.21	9.4825	0.00077595	3.1102	CT-4MSOB ITC; CT-Benzyl ITC	Fatty Acyls	0.995741			Lineolic acids and derivatives	0.891417	Lineolic acids and derivatives	0.891417	Other Octadecanoids	0.877599	Fatty acids	0.990699	Octadecanoids	0.765078	310.214	310.214	CCC=CCC=CC(C=CC(CCCCCCC(=O)O)O)O
136.07898_2.39	9.4696	0.00078124	3.1072	Allyl ITCl-4MSOB ITC; Benzyl ITC-4MSOB ITC; CT-4MSOB ITC		0			0	0		0		0		0		0	135.072	135.072
511.15287_2.94	9.4674	0.00078215	3.1067	Allyl ITCl-4MSOB ITC; Benzyl ITC-4MSOB ITC; CT-4MSOB ITC		0			0	0		0		0		0		0	510.146	510.146
206.04495_4.07	9.4604	0.000785	3.1051	CT-4MSOB ITC; CT-Allyl ITCl; CT-Benzyl ITC	Quinolines and derivatives	0.994763			Quinoline carboxylic acids	0.8485	Quinoline carboxylic acids	0.8485	Acridone alkaloids	0.996899	Alkaloids	0.995394	Anthranilic acid alkaloids	0.98343	205.038	205.038	C1=CC2=C(C(=C1)O)NC(=CC2=O)C(=O)O
309.2056_9.03	9.4331	0.00079636	3.0989	Benzyl ITC-4MSOB ITC; CT-4MSOB ITC; CT-Allyl ITCl
221.18972_10.77	9.358	0.00082849	3.0817	Allyl ITCl-4MSOB ITC; Benzyl ITC-4MSOB ITC; CT-Allyl ITCl; CT-Benzyl ITC
247.12904_0.8	9.3473	0.00083321	3.0792	Allyl ITCl-4MSOB ITC; Benzyl ITC-4MSOB ITC; CT-4MSOB ITC	Carboxylic acids and derivatives	0.998075	Amino acids and derivatives	0.997336	Alpha amino acids	0.727089	Amino acids, peptides, and analogues	0.99734	Aminoacids	0.952728	Amino acids and Peptides	0.991298	Small peptides	0.998105	246.122	246.122
174.11247_5.23	9.3448	0.00083428	3.0787	CT-4MSOB ITC; CT-Allyl ITCl	Carboxylic acids and derivatives	1	Amino acids and derivatives	1	N-acyl-alpha amino acids	0.999689	Amino acids, peptides, and analogues	1	N-acyl amines	0.566752	Amino acids and Peptides	0.945424	Small peptides	0.892812	173.105	173.105	CCCCCC(=O)NCC(=O)O
79.05376_4.66	9.2789	0.00086397	3.0635	Allyl ITCl-4MSOB ITC; Benzyl ITC-4MSOB ITC; CT-Allyl ITCl; CT-Benzyl ITC
211.13295_10.11	9.2727	0.00086681	3.0621	Benzyl ITC-4MSOB ITC; CT-4MSOB ITC; CT-Allyl ITCl	Fatty Acyls	0.622182	Jasmonic acids	0.646546	Jasmonic acids	0.640655	Lineolic acids and derivatives	0.682821	Jasmonic acids	0.630128	Fatty acids	0.885654	Octadecanoids	0.826226	210.126	210.126	CCC=CCC1C(CCC1=O)CC(=O)O
293.21088_10.11	9.2694	0.00086834	3.0613	Benzyl ITC-4MSOB ITC; CT-4MSOB ITC	Fatty Acyls	0.926304			Lineolic acids and derivatives	0.677468	Lineolic acids and derivatives	0.677468	Other Octadecanoids	0.891301	Fatty acids	0.889405	Octadecanoids	0.726377	292.204	292.204	CCC=CCC=CC=CC(=O)CCCCCCCC(=O)O
247.04233_0.76	9.2472	0.00087861	3.0562	CT-4MSOB ITC; CT-Allyl ITCl; CT-Benzyl ITC
295.22636_10.77	9.2283	0.00088749	3.0518	Allyl ITCl-4MSOB ITC; Benzyl ITC-4MSOB ITC	Fatty Acyls	0.998655			Lineolic acids and derivatives	0.718745	Lineolic acids and derivatives	0.718745	Other Octadecanoids	0.890797	Fatty acids	0.998949	Octadecanoids	0.783944	294.219	294.219	CCC1C(O1)CC=CCC=CCCCCCCCC(=O)O
159.11663_10.77	9.2125	0.000895	3.0482	Allyl ITCl-4MSOB ITC; Benzyl ITC-4MSOB ITC; CT-Benzyl ITC
456.3324_8.03	9.1976	0.00090218	3.0447	Allyl ITCl-4MSOB ITC; CT-4MSOB ITC		0			0	0		0		0		0		0	455.325	455.325
320.18167_2.96	9.1653	0.00091789	3.0372	Benzyl ITC-4MSOB ITC; CT-4MSOB ITC; CT-Allyl ITCl	Carboxylic acids and derivatives	1	Peptides	0.999992	Oligopeptides	0.737381	Amino acids, peptides, and analogues	1	Dipeptides	0.719606	Amino acids and Peptides	0.999993	Small peptides	0.99997	319.174	319.174	CCC(C)C(C(=O)O)NC(=O)C(C(C)O)NC(=O)C(CO)N
217.09706_3.99	9.1462	0.00092729	3.0328	Allyl ITCl-4MSOB ITC; CT-4MSOB ITC	Carboxylic acids and derivatives	0.999998	Amino acids and derivatives	0.999989	L-alpha-amino acids	0.686545	Amino acids, peptides, and analogues	0.999988	Carboline alkaloids	0.998879	Alkaloids	0.999255	Tryptophan alkaloids	0.998489	216.09	216.09	C1C(NCC2=C1C3=CC=CC=C3N2)C(=O)O
171.10158_8.95	9.1334	0.00093367	3.0298	CT-4MSOB ITC; CT-Allyl ITCl; CT-Benzyl ITC
480.207_2.39	9.133	0.00093387	3.0297	Allyl ITCl-4MSOB ITC; Benzyl ITC-4MSOB ITC; CT-4MSOB ITC
295.22635_7.99	9.1285	0.00093615	3.0287	CT-4MSOB ITC; CT-Allyl ITCl; CT-Benzyl ITC
243.19567_10.49	9.1127	0.00094411	3.025	CT-4MSOB ITC; CT-Allyl ITCl; CT-Benzyl ITC	Fatty Acyls	0.956666	Long-chain fatty acids	0.67997	Long-chain fatty acids	0.67997	Fatty acids and conjugates	0.813877	Hydroxy fatty acids	0.658407	Fatty acids	0.982718	Fatty Acids and Conjugates	0.840578	242.188	242.188	C(CCCC=CCCCCO)CCCC(=O)O
146.06_2.23	9.0632	0.00096955	3.0134	Benzyl ITC-4MSOB ITC; CT-4MSOB ITC	Quinolines and derivatives	0.831642			Quinolines and derivatives	0.831642		0	Acridone alkaloids	0.69719	Alkaloids	0.9763	Anthranilic acid alkaloids	0.923311	145.053	145.053	C1=CC=C2C(=C1)C(=O)C=CN2
118.08616_0.76	8.9457	0.0010332	2.9858	Benzyl ITC-4MSOB ITC; CT-4MSOB ITC	Carboxylic acids and derivatives	0.99735	Amino acids and derivatives	0.981959	Alpha amino acids	0.613819	Amino acids, peptides, and analogues	0.981647	Aminoacids	0.831432	Amino acids and Peptides	0.799387	Small peptides	0.756704	117.079	117.079	C[N+](C)(C)CC(=O)O
309.20568_8.61	8.9246	0.0010451	2.9808	Benzyl ITC-4MSOB ITC; CT-4MSOB ITC	Fatty Acyls	0.692305	Prostaglandins and related compounds	0.644293	Prostaglandins and related compounds	0.644209	Eicosanoids	0.317569	Open-chain polyketides	0.954683	Polyketides	0.446196	Linear polyketides	0.743072	308.198	308.198	CCCCC=CC(=O)C=CC(=O)CCCCCCCC(=O)O
190.05_6.41	8.9225	0.0010463	2.9804	Allyl ITCl-4MSOB ITC; Benzyl ITC-4MSOB ITC; CT-4MSOB ITC	Quinolines and derivatives	0.976001	Hydroquinolones	0.98437	Hydroquinolones	0.984003	Quinolones and derivatives	0.973705	Acridone alkaloids	0.897235	Alkaloids	0.994713	Anthranilic acid alkaloids	0.979046	189.042	189.042	C1=CC=C2C(=C1)C(=O)C=C(N2)C(=O)O
608.23138_2.59	8.9131	0.0010517	2.9781	Allyl ITCl-4MSOB ITC; Benzyl ITC-4MSOB ITC; CT-4MSOB ITC
144.08061_3.99	8.9059	0.0010557	2.9764	Allyl ITCl-4MSOB ITC; Benzyl ITC-4MSOB ITC; CT-4MSOB ITC		0			Benzenoids	0.987979		0	Simple indole alkaloids	0.22695	Alkaloids	0.919668	Tryptophan alkaloids	0.551114	143.073	143.073	CC1=CC2=CC=CC=C2C=N1
213.14859_8.17	8.8841	0.0010684	2.9713	CT-4MSOB ITC; CT-Benzyl ITC	Fatty Acyls	0.87013	Jasmonic acids	0.715925	Jasmonic acids	0.715925	Lineolic acids and derivatives	0.627672	Jasmonic acids	0.525193	Fatty acids	0.672829	Octadecanoids	0.72668	212.141	212.141	CCCCCC1C(CCC1=O)CC(=O)O
291.19509_8.61	8.8605	0.0010822	2.9657	Benzyl ITC-4MSOB ITC; CT-4MSOB ITC	Fatty Acyls	0.726258	Medium-chain fatty acids	0.566283	Medium-chain fatty acids	0.560063	Fatty acids and conjugates	0.809673	Prostaglandins	0.184505	Fatty acids	0.780263	Octadecanoids	0.607151	290.188	290.188	CCC=CCC1C(=CCCCCCCC(=O)O)C=CC1=O
458.26139_4.32	8.8592	0.001083	2.9654	Benzyl ITC-4MSOB ITC; CT-4MSOB ITC		0			0	0		0		0		0		0	1828.02	914.508
279.17008_4.71	8.8571	0.0010842	2.9649	Benzyl ITC-4MSOB ITC; CT-4MSOB ITC; CT-Allyl ITCl	Carboxylic acids and derivatives	1	Peptides	0.989346	Dipeptides	0.999814	Amino acids, peptides, and analogues	1	Dipeptides	0.999994	Amino acids and Peptides	0.999905	Small peptides	0.99999	278.163	278.163	CC(C)CC(C(=O)O)NC(=O)C(CC1=CC=CC=C1)N
309.20582_6.96	8.757	0.0011453	2.9411	Allyl ITCl-4MSOB ITC; Benzyl ITC-4MSOB ITC; CT-4MSOB ITC	Fatty Acyls	0.872386			Fatty acids and conjugates	0.532378	Fatty acids and conjugates	0.532378	Open-chain polyketides	0.645622	Terpenoids	0.56743	Linear polyketides	0.660391	308.199	308.199	CCCCC=CC(=O)C=CC(=O)CCCCCCCC(=O)O
378.20219_3.63	8.7175	0.0011705	2.9316	Benzyl ITC-4MSOB ITC; CT-4MSOB ITC	Carboxylic acids and derivatives	1	Peptides	0.993538	Oligopeptides	0.881706	Amino acids, peptides, and analogues	1	Tripeptides	0.976284	Amino acids and Peptides	0.999945	Small peptides	0.999974	377.195	377.195	CC(C)C(C(=O)O)NC(=O)C1CCCN1C(=O)C(CC2=CC=C(C=C2)O)N
121.10105_4.66	8.7161	0.0011714	2.9313	Allyl ITCl-4MSOB ITC; Benzyl ITC-4MSOB ITC; CT-Allyl ITCl; CT-Benzyl ITC	Prenol lipids	0.31875	Monocyclic monoterpenoids	0.518797	Monocyclic monoterpenoids	0.518797	Monoterpenoids	0.227004	Monocyclic monoterpenoids	0.6939	Terpenoids	0.923099	Monoterpenoids	0.927846	120.094	120.094	CC1=CC(=C(C1)C)C=C
494.22491_4.42	8.7108	0.0011748	2.93	Benzyl ITC-4MSOB ITC; CT-4MSOB ITC
273.18465_8.62	8.6962	0.0011844	2.9265	Allyl ITCl-4MSOB ITC; Benzyl ITC-4MSOB ITC; CT-4MSOB ITC
317.16407_2.39	8.6743	0.0011987	2.9213	Allyl ITCl-4MSOB ITC; Benzyl ITC-4MSOB ITC; CT-4MSOB ITC		0			0	0		0		0		0		0	1263.63	632.314
507.21207_3.9	8.6672	0.0012035	2.9196	Allyl ITCl-4MSOB ITC; Benzyl ITC-4MSOB ITC; CT-4MSOB ITC
511.20367_2.72	8.6596	0.0012085	2.9177	Benzyl ITC-4MSOB ITC; CT-4MSOB ITC
283.1289_3.84	8.6518	0.0012138	2.9158	Allyl ITCl-4MSOB ITC; Benzyl ITC-4MSOB ITC; CT-4MSOB ITC	Carboxylic acids and derivatives	0.999955	Amino acids and derivatives	0.943274	Alpha amino acids	0.519379	Amino acids, peptides, and analogues	0.937439	Aminoacids	0.783632	Amino acids and Peptides	0.869285	Small peptides	0.91137	282.122	282.122	C(CCNC(=O)C=CC(=CC(=O)O)C=CC(=O)O)CN
507.21181_4.28	8.6467	0.0012172	2.9146	Allyl ITCl-4MSOB ITC; Benzyl ITC-4MSOB ITC; CT-4MSOB ITC		0			0	0		0		0		0		0	506.204	506.204
82.01342_0.64	8.6419	0.0012204	2.9135	CT-4MSOB ITC; CT-Allyl ITCl; CT-Benzyl ITC
233.06334_0.97	8.6278	0.00123	2.9101	Benzyl ITC-4MSOB ITC; CT-4MSOB ITC; Benzyl ITC-Allyl ITCl		0			0	0		0		0		0		0	232.056	232.056
177.05453_3.56	8.6261	0.0012312	2.9097	Allyl ITCl-4MSOB ITC; Benzyl ITC-4MSOB ITC	Cinnamic acids and derivatives	0.906047	Coumaric acids and derivatives	0.641226	Coumaric acids and derivatives	0.640123	Hydroxycinnamic acids and derivatives	0.86571	Cinnamic acids and derivatives	0.997997	Shikimates and Phenylpropanoids	0.999311	Phenylpropanoids (C6-C3)	0.998327	176.047	176.047	COC1=C(C=CC(=C1)C#CC=O)O
301.12185_4.5	8.5618	0.001276	2.8942	CT-4MSOB ITC; CT-Allyl ITCl; CT-Benzyl ITC	Carboxylic acids and derivatives	0.998646	Peptides	0.655798	Dipeptides	0.644952	Amino acids, peptides, and analogues	0.997275	Dipeptides	0.775226	Amino acids and Peptides	0.957853	Small peptides	0.909028	300.115	300.115	CSCC(C(=O)O)NC(=O)C1CCCN1C(=O)C2CC2
207.06511_3.63	8.5412	0.0012907	2.8892	Allyl ITCl-4MSOB ITC; Benzyl ITC-4MSOB ITC	Benzene and substituted derivatives	0.986502			Styrenes	0.544006	Styrenes	0.544006	Cinnamic acids and derivatives	0.616896	Shikimates and Phenylpropanoids	0.986123	Phenylpropanoids (C6-C3)	0.439724	206.058	206.058	COC(=O)C=CC1=CC=C(C=C1)C(=O)O
416.24628_8.32	8.5313	0.0012978	2.8868	Allyl ITCl-4MSOB ITC; Benzyl ITC-4MSOB ITC; CT-4MSOB ITC	Thioethers	0.289079			Dialkylthioethers	0.76796	Dialkylthioethers	0.76796	Glycerophosphocholines	0.0121353	Fatty acids	0.567953	Ornithine alkaloids	0.0338684	415.239	415.239
422.05883_6.93	8.5206	0.0013057	2.8842	Allyl ITCl-4MSOB ITC; Benzyl ITC-4MSOB ITC; CT-4MSOB ITC	Carboxylic acids and derivatives	0.83231	Amino acids and derivatives	0.556772	Amino acids and derivatives	0.556077	Amino acids, peptides, and analogues	0.54649	Cephalosporins	0.440422	Alkaloids	0.646251	Anthranilic acid alkaloids	0.16899	421.052	421.052	CN1C=NN=C1SC2=CC=CC=C2NS(=O)(=O)C3=C(C=CC(=C3)[N+](=O)[O-])OC
135.11672_10.78	8.5185	0.0013071	2.8837	Allyl ITCl-4MSOB ITC; Benzyl ITC-4MSOB ITC; CT-4MSOB ITC
208.0967_5.84	8.4995	0.0013211	2.8791	Benzyl ITC-4MSOB ITC; CT-4MSOB ITC	Carboxylic acids and derivatives	0.999991	Amino acids and derivatives	0.975332	N-acyl-alpha amino acids	0.998021	Amino acids, peptides, and analogues	0.975691	Aminoacids	0.452347	Amino acids and Peptides	0.883321	Small peptides	0.924123	207.089	207.089	CCC1=CC=C(C=C1)C(=O)NCC(=O)O
213.1483_5.62	8.4897	0.0013284	2.8767	Allyl ITCl-4MSOB ITC; CT-4MSOB ITC	Fatty Acyls	0.96459	Jasmonic acids	0.773995	Jasmonic acids	0.773995	Lineolic acids and derivatives	0.754171	Jasmonic acids	0.620437	Fatty acids	0.942476	Octadecanoids	0.8021	212.141	212.141	CCCCCC1C(CCC1=O)CC(=O)O
430.2254_7.96	8.4874	0.0013301	2.8761	CT-4MSOB ITC; CT-Allyl ITCl; CT-Benzyl ITC	Carboxylic acids and derivatives	0.876558	Amino acids and derivatives	0.842814	Amino acids and derivatives	0.842814	Amino acids, peptides, and analogues	0.824389	Piperidine alkaloids	0.118757	Alkaloids	0.931844	Small peptides	0.0790628	429.218	429.218	CCCCCC(C)SCC(C(=O)NCC1=NNN=N1)NC(=O)CCC(C(=O)O)N
291.19526_6.63	8.4596	0.001351	2.8693	Allyl ITCl-4MSOB ITC; Benzyl ITC-4MSOB ITC; CT-4MSOB ITC	Fatty Acyls	0.482059	Unsaturated fatty acids	0.54864	Unsaturated fatty acids	0.54864	Fatty acids and conjugates	0.762757	Prostaglandins	0.20898	Fatty acids	0.849017	Octadecanoids	0.554576	290.188	290.188	CCC#CCC(C=CC#CCCCCCCCC(=O)O)O
297.24206_8.54	8.448	0.0013598	2.8665	CT-4MSOB ITC; CT-Benzyl ITC	Fatty Acyls	0.997314			Lineolic acids and derivatives	0.511229	Lineolic acids and derivatives	0.511229	Other Octadecanoids	0.885798	Fatty acids	0.972939	Octadecanoids	0.783748	296.235	296.235	CCCCCC1C(O1)CC=CCCCCCCCC(=O)O
319.13249_4.5	8.4016	0.0013957	2.8552	CT-4MSOB ITC; CT-Allyl ITCl; CT-Benzyl ITC	Carboxylic acids and derivatives	0.999884	Peptides	0.996834	Dipeptides	0.994837	Amino acids, peptides, and analogues	0.999807	Dipeptides	0.995173	Amino acids and Peptides	0.969491	Small peptides	0.995759	318.125	318.125	CC(C)CC(CSC(=O)C)C(=O)NCC(=O)NCC(=O)O
119.05239_2.38	8.3682	0.0014223	2.847	Allyl ITCl-4MSOB ITC; Benzyl ITC-4MSOB ITC; CT-4MSOB ITC		0			0	0		0		0		0		0	118.045	118.045
219.02659_0.73	8.3633	0.0014262	2.8458	Benzyl ITC-4MSOB ITC; CT-4MSOB ITC; Benzyl ITC-Allyl ITCl; CT-Allyl ITCl
77.013_6.7	8.3517	0.0014356	2.843	Benzyl ITC-4MSOB ITC; CT-4MSOB ITC; Benzyl ITC-Allyl ITCl
130.08629_1.4	8.3418	0.0014436	2.8405	Allyl ITCl-4MSOB ITC; Benzyl ITC-4MSOB ITC; CT-4MSOB ITC		0			0	0		0		0		0		0	129.079	129.079
149.13226_10.77	8.3256	0.001457	2.8365	Allyl ITCl-4MSOB ITC; Benzyl ITC-4MSOB ITC
227.16426_10.78	8.3116	0.0014685	2.8331	Allyl ITCl-4MSOB ITC; Benzyl ITC-4MSOB ITC		0			0	0		0		0		0		0	226.157	226.157
608.48222_2.59	8.2506	0.0015203	2.8181	Allyl ITCl-4MSOB ITC; Benzyl ITC-4MSOB ITC; CT-4MSOB ITC
228.15968_6.58	8.2377	0.0015315	2.8149	Benzyl ITC-4MSOB ITC; CT-4MSOB ITC; CT-Allyl ITCl	Carboxylic acids and derivatives	0.999998	Amino acids and derivatives	0.999964	N-acyl-alpha amino acids	0.997979	Amino acids, peptides, and analogues	0.999968	N-acyl amines	0.729229	Fatty acids	0.786404	Fatty amides	0.776619	227.152	227.152	C=CCCCCCCCC(=O)NCC(=O)O
311.22133_8.95	8.2008	0.0015641	2.8057	CT-4MSOB ITC; CT-Allyl ITCl; CT-Benzyl ITC	Fatty Acyls	0.994295			Lineolic acids and derivatives	0.756976	Lineolic acids and derivatives	0.756976	Other Octadecanoids	0.955513	Fatty acids	0.940626	Octadecanoids	0.778619	310.214	310.214	C(CCCC=CC=CCCCCCC(=O)O)CCCC(=O)O
466.29154_6.01	8.1804	0.0015825	2.8007	CT-4MSOB ITC; CT-Allyl ITCl; CT-Benzyl ITC	Carboxylic acids and derivatives	0.999558	Amino acids and derivatives	0.659372	Amino acids and derivatives	0.605094	Amino acids, peptides, and analogues	0.608986	Glycerophosphoethanolamines	0.759807	Fatty acids	0.993614	Glycerophospholipids	0.986918	465.284	465.284	CCCCCCCCC=CCCCCCCC(=O)OCC(COP(=O)(O)OCCN)O
230.99031_0.87	8.174	0.0015883	2.7991	CT-4MSOB ITC; CT-Allyl ITCl	Carboxylic acids and derivatives	0.660592	Amino acids and derivatives	0.966143	Alpha amino acids	0.533471	Amino acids, peptides, and analogues	0.959428	Aminoacids	0.935938	Amino acids and Peptides	0.95626	Small peptides	0.979347	229.983	229.983
245.18575_4.13	8.146	0.0016139	2.7921	Benzyl ITC-4MSOB ITC; CT-4MSOB ITC		0			0	0		0		0		0		0	244.179	244.179
348.22443_0.79	8.1285	0.0016302	2.7878	Benzyl ITC-4MSOB ITC; CT-4MSOB ITC
211.13251_8.61	8.1207	0.0016375	2.7858	Allyl ITCl-4MSOB ITC; Benzyl ITC-4MSOB ITC; CT-4MSOB ITC
355.2455_8.61	8.0833	0.0016731	2.7765	CT-4MSOB ITC; CT-Allyl ITCl; CT-Benzyl ITC
369.22456_6.6	8.0651	0.0016908	2.7719	Allyl ITCl-4MSOB ITC; Benzyl ITC-Allyl ITCl; CT-Allyl ITCl		0			0	0		0		0		0		0	346.235	346.235
403.14629_2.07	8.0582	0.0016975	2.7702	CT-4MSOB ITC; CT-Allyl ITCl; CT-Benzyl ITC		0			0	0		0		0		0		0	402.139	402.139
432.24088_7.56	8.0521	0.0017035	2.7687	CT-4MSOB ITC; CT-Benzyl ITC	Organic phosphonic acids and derivatives	0.995825			Organic phosphonic acids	0.95831	Organic phosphonic acids	0.95831	Polyamines	0.157358	Fatty acids	0.82946	Ornithine alkaloids	0.215183	431.234	431.234	CCCCN(NCC[P+]([O-])(OCC)OCC)NCC[P+]([O-])(OCC)OCC
120.0807_2.2	8.0521	0.0017035	2.7687	CT-4MSOB ITC; CT-Benzyl ITC	Benzene and substituted derivatives	0.749245			Benzene and substituted derivatives	0.749245		0	Cinnamic acids and derivatives	0.676158	Shikimates and Phenylpropanoids	0.568963	Phenylpropanoids (C6-C3)	0.764801	102.047	102.047	C#CC1=CC=CC=C1
110.00868_0.64	8.0131	0.0017423	2.7589	CT-4MSOB ITC; CT-Allyl ITCl; CT-Benzyl ITC	Carboxylic acids and derivatives	0.756365	Amino acids and derivatives	0.841624	Alpha amino acids and derivatives	0.93092	Amino acids, peptides, and analogues	0.844725	Aminoacids	0.811425	Amino acids and Peptides	0.915678	Small peptides	0.816899	109.001	109.001	C([N+](=O)[O-])(O)(O)O
470.71694_4.32	8.003	0.0017526	2.7563	Allyl ITCl-4MSOB ITC; Benzyl ITC-4MSOB ITC; CT-4MSOB ITC		0			0	0		0		0		0		0	1877.84	939.419
223.16911_10.98	7.9174	0.0018419	2.7347	Benzyl ITC-4MSOB ITC; CT-4MSOB ITC	Carboxylic acids and derivatives	0.968049	Carboxylic acid esters	0.936385	Enoate esters	0.526017	Carboxylic acid derivatives	0.86407	Unsaturated fatty acids	0.259215	Fatty acids	0.460706	Fatty esters	0.231681	222.162	222.162	CCC#CC=CCCCCCCCC(=O)O
381.07952_0.75	7.9044	0.0018559	2.7314	CT-4MSOB ITC; CT-Allyl ITCl		0			0	0		0		0		0		0	342.116	342.116
178.04968_3.11	7.8683	0.0018954	2.7223	Benzyl ITC-4MSOB ITC; CT-4MSOB ITC	Quinolines and derivatives	0.60337	Hydroquinolones	0.788339	Hydroquinolones	0.788339	Quinolones and derivatives	0.825081	Pyridine alkaloids	0.371231	Alkaloids	0.964038	Nicotinic acid alkaloids	0.346035	177.042	177.042	C1=CC2=C(C(=C1)O)NC(=O)C=C2O
275.20025_8.14	7.8467	0.0019195	2.7168	Allyl ITCl-4MSOB ITC; Benzyl ITC-4MSOB ITC; CT-4MSOB ITC	Steroids and steroid derivatives	0.882877	Estrogens and derivatives	0.951386	Estrogens and derivatives	0.951386	Estrane steroids	0.967627	Estrane steroids	0.804769	Terpenoids	0.697489	Steroids	0.864639	274.193	274.193	CCCC#CC#CCC=CCCCCCCCC(=O)O
309.16559_0.66	7.8339	0.001934	2.7135	Benzyl ITC-4MSOB ITC; CT-4MSOB ITC	Carboxylic acids and derivatives	0.99455	Amino acids and derivatives	0.962237	L-alpha-amino acids	0.592462	Amino acids, peptides, and analogues	0.958196	Aminosugars	0.305871	Amino acids and Peptides	0.583393	Aminosugars and aminoglycosides	0.400762	308.158	308.158	C(CCNC1C(C(C(OC1O)CO)O)O)CC(C(=O)O)N
79.05373_6.7	7.8297	0.0019387	2.7125	Benzyl ITC-4MSOB ITC; CT-4MSOB ITC
279.23156_8.54	7.807	0.0019647	2.7067	CT-4MSOB ITC; CT-Benzyl ITC
185.11697_4.66	7.8002	0.0019726	2.705	Allyl ITCl-4MSOB ITC; Benzyl ITC-4MSOB ITC; CT-Allyl ITCl
180.08803_2.57	7.7666	0.002012	2.6964	Benzyl ITC-4MSOB ITC; CT-4MSOB ITC	Imidazopyrimidines	0.999992	Purinones	0.999995	6-oxopurines	0.999718	Purines and purine derivatives	0.99985	Purine alkaloids	0.80802	Alkaloids	0.997387	Pseudoalkaloids	0.841416	179.081	179.081	CN(C)C1=NC2=C(C(=O)N1)NC=N2
466.29121_5.76	7.7575	0.0020228	2.694	CT-4MSOB ITC; CT-Allyl ITCl; CT-Benzyl ITC	Carboxylic acids and derivatives	0.995343	Peptides	0.844976	Dipeptides	0.837934	Amino acids, peptides, and analogues	0.98193	Tripeptides	0.614583	Amino acids and Peptides	0.936561	Small peptides	0.714479	465.284	465.284	CCCCCNC(=O)C(C1=CC(=C(C=C1)O)C)N(CC)C(=O)C(CO)NC(=O)OC(C)(C)C
132.04421_3.11	7.7448	0.002038	2.6908	Benzyl ITC-4MSOB ITC; CT-4MSOB ITC	Organooxygen compounds	0.999995	Aldehydes	0.994135	Benzaldehydes	0.994109	Carbonyl compounds	0.97739	Simple phenolic acids	0.573156	Shikimates and Phenylpropanoids	0.659634	Phenolic acids (C6-C1)	0.844232	131.037	131.037	C1=CC(=CC=C1C=O)C#N
257.14727_0.74	7.7277	0.0020587	2.6864	Benzyl ITC-4MSOB ITC; CT-4MSOB ITC	Carboxylic acids and derivatives	0.999734	Amino acids and derivatives	0.971254	N-carbamoyl-alpha amino acids	0.565739	Amino acids, peptides, and analogues	0.968586	Dipeptides	0.968825	Amino acids and Peptides	0.997117	Small peptides	0.998928	234.158	234.158	CC(=O)NCCOCCOCCOCCN
353.22962_10.77	7.7092	0.0020813	2.6817	Allyl ITCl-4MSOB ITC; CT-4MSOB ITC; CT-Benzyl ITC
125.09608_6.14	7.6897	0.0021055	2.6767	CT-Benzyl ITC
265.15464_3.86	7.6654	0.0021359	2.6704	Benzyl ITC-4MSOB ITC; CT-4MSOB ITC; CT-Allyl ITCl	Carboxylic acids and derivatives	1	Peptides	0.999293	Dipeptides	0.99948	Amino acids, peptides, and analogues	1	Dipeptides	0.999966	Amino acids and Peptides	0.999386	Small peptides	0.999985	264.147	264.147	CC(C)C(C(=O)NC(CC1=CC=CC=C1)C(=O)O)N
309.20574_7.45	7.6534	0.0021513	2.6673	Allyl ITCl-4MSOB ITC; Benzyl ITC-4MSOB ITC; CT-4MSOB ITC	Fatty Acyls	0.83254	Prostaglandins and related compounds	0.798682	Prostaglandins and related compounds	0.798682	Eicosanoids	0.312455	Phytoprostanes	0.669343	Fatty acids	0.649796	Octadecanoids	0.719597	308.199	308.199	CCC(C=CC1C=CC(=O)C1CCCCCCCC(=O)O)O
293.21076_8.95	7.6348	0.0021752	2.6625	CT-4MSOB ITC; CT-Allyl ITCl; CT-Benzyl ITC	Fatty Acyls	0.958398			Lineolic acids and derivatives	0.682519	Lineolic acids and derivatives	0.682519	Other Octadecanoids	0.906813	Fatty acids	0.990933	Octadecanoids	0.783026	292.204	292.204	CCC=CCC=CC=CC(=O)CCCCCCCC(=O)O
367.68813_2.31	7.5809	0.0022462	2.6486	Benzyl ITC-4MSOB ITC		0			0	0		0		0		0		0	1465.72	733.362
275.20042_10.39	7.578	0.00225	2.6478	Allyl ITCl-4MSOB ITC; Benzyl ITC-4MSOB ITC; CT-4MSOB ITC	Steroids and steroid derivatives	0.730511	Estrogens and derivatives	0.993644	Estrogens and derivatives	0.990364	Estrane steroids	0.97933	Estrane steroids	0.87834	Fatty acids	0.518962	Steroids	0.645741	274.193	274.193	CC12CCC3CC4=CC(=O)CCC4CC3C1CCC2O
248.09149_5.78	7.5447	0.0022952	2.6392	Benzyl ITC-4MSOB ITC; Benzyl ITC-Allyl ITCl	Benzene and substituted derivatives	0.847163			Benzene and substituted derivatives	0.847163		0	Dipeptides	0.122855	Amino acids and Peptides	0.384526	Small peptides	0.619545	247.084	247.084	C1CC(=O)N(C1=O)OC(=O)CCC2=CC=CC=C2
297.16677_6.31	7.4972	0.0023616	2.6268	Allyl ITCl-4MSOB ITC; CT-Allyl ITCl	Carboxylic acids and derivatives	0.995286	Amino acids and derivatives	0.996365	Histidine and derivatives	0.998064	Amino acids, peptides, and analogues	0.996878	Dipeptides	0.941193	Amino acids and Peptides	0.888132	Small peptides	0.993641	296.159	296.159	C1=C(NC=N1)CC(C(=O)O)NC(=O)CCCCN=C(N)N
207.06517_3.73	7.4301	0.0024589	2.6093	Allyl ITCl-4MSOB ITC; Benzyl ITC-4MSOB ITC	Cinnamic acids and derivatives	0.771164			Cinnamic acid esters	0.721508	Cinnamic acid esters	0.721508	Cinnamic acids and derivatives	0.741217	Shikimates and Phenylpropanoids	0.986818	Phenylpropanoids (C6-C3)	0.760221	206.058	206.058	COC1=C(C=CC(=C1)C#CC(=O)OC)O
231.17027_2.64	7.4277	0.0024626	2.6086	Benzyl ITC-4MSOB ITC; CT-4MSOB ITC	Carboxylic acids and derivatives	0.999879	Peptides	0.975476	Dipeptides	0.997335	Amino acids, peptides, and analogues	0.999788	Dipeptides	0.998178	Amino acids and Peptides	0.998531	Small peptides	0.998844	230.163	230.163	CC(C)CC(C(=O)NC(C(C)C)C(=O)O)N
68.98173_0.64	7.3816	0.0025321	2.5965	CT-Allyl ITCl; CT-Benzyl ITC		0			0	0		0		0		0		0	67.9745	67.9745
265.14327_4.33	7.3742	0.0025435	2.5946	Allyl ITCl-4MSOB ITC; Benzyl ITC-4MSOB ITC; CT-Benzyl ITC	Prenol lipids	0.652736			Terpene lactones	0.516826	Terpene lactones	0.516826	Guaiane sesquiterpenoids	0.326437	Terpenoids	0.981591	Sesquiterpenoids	0.953609	264.136	264.136	CC12CCC3C(O3)(CC4C(CC1O2)C(=C)C(=O)O4)C
193.12245_10.11	7.3543	0.0025744	2.5893	Benzyl ITC-4MSOB ITC; CT-4MSOB ITC	Carboxylic acids and derivatives	0.644431	Carboxylic acid esters	0.515399	Carboxylic acid esters	0.515399	Carboxylic acid derivatives	0.384981	Unsaturated fatty acids	0.117701	Fatty acids	0.549321	Octadecanoids	0.583264	192.115	192.115	CCC=CCC1C#CCC1CC(=O)O
211.13295_6.44	7.327	0.0026175	2.5821	Allyl ITCl-4MSOB ITC; Benzyl ITC-4MSOB ITC
295.16548_3.76	7.2645	0.002719	2.5656	Benzyl ITC-4MSOB ITC; CT-4MSOB ITC; CT-Allyl ITCl	Carboxylic acids and derivatives	0.999996	Peptides	0.999514	Dipeptides	0.999999	Amino acids, peptides, and analogues	0.999999	Dipeptides	0.999938	Amino acids and Peptides	0.999525	Small peptides	0.999976	294.158	294.158	CC(C)CC(C(=O)O)NC(=O)C(CC1=CC=C(C=C1)O)N
168.05157_1.07	7.2507	0.002742	2.5619	Allyl ITCl-4MSOB ITC
426.21708_4.06	7.2484	0.0027459	2.5613	CT-4MSOB ITC; CT-Allyl ITCl		0			0	0		0		0		0		0	1699.84	850.42
183.06525_7.22	7.2415	0.0027575	2.5595	Allyl ITCl-4MSOB ITC; Benzyl ITC-4MSOB ITC; CT-Allyl ITCl	Phenylpropanoic acids	0.613898			Phenylpropanoic acids	0.613898		0	Simple phenolic acids	0.784356	Shikimates and Phenylpropanoids	0.962014	Phenolic acids (C6-C1)	0.772056	182.058	182.058	C1=CC(=C(C(=C1)O)CCC(=O)O)O
291.1953_9.43	7.2377	0.002764	2.5585	Benzyl ITC-4MSOB ITC; CT-4MSOB ITC	Fatty Acyls	0.719245	Medium-chain fatty acids	0.624164	Medium-chain fatty acids	0.624164	Fatty acids and conjugates	0.875943	Prostaglandins	0.278288	Fatty acids	0.917083	Eicosanoids	0.515509	290.188	290.188	CCC=CCC1C(=CCCCCCCC(=O)O)C=CC1=O
268.09284_1.13	7.2329	0.0027722	2.5572	Benzyl ITC-4MSOB ITC; CT-4MSOB ITC	Carboxylic acids and derivatives	0.999996	Peptides	0.691312	Peptides	0.691312	Amino acids, peptides, and analogues	0.99576	Simple amide alkaloids	0.774676	Amino acids and Peptides	0.800368	Small peptides	0.956302	267.086	267.086	C1=CC(=C(N=C1)C(=O)NC(CCC(=O)O)C(=O)O)N
362.16299_4.62	7.2216	0.0027914	2.5542	CT-4MSOB ITC; CT-Allyl ITCl	Organonitrogen compounds	0.999947	Tertiary amines	0.889485	Dialkylarylamines	0.630882	Amines	0.915032	Purine alkaloids	0.397199	Alkaloids	0.92009	Pseudoalkaloids	0.2802	361.156	361.156	CCNC(=O)CNC(=O)CSC1=NN=C(N1CC)CC2=CC=CC=C2
134.06814_6.69	7.1785	0.0028663	2.5427	CT-4MSOB ITC; CT-Allyl ITCl		0			0	0		0		0		0		0	133.061	133.061
103.05413_6.05	7.1759	0.0028708	2.542	Benzyl ITC-4MSOB ITC; Benzyl ITC-Allyl ITCl
411.22439_1.68	7.0788	0.0030482	2.516	Allyl ITCl-4MSOB ITC; Benzyl ITC-Allyl ITCl	Diazines	0.840031	Aminopyrimidines and derivatives	0.563967	Aminopyrimidines and derivatives	0.563967	Pyrimidines and pyrimidine derivatives	0.697011	Purine alkaloids	0.409305	Alkaloids	0.916628	Pseudoalkaloids	0.543539	410.217	410.217
156.04212_0.74	7.0248	0.003152	2.5014	Benzyl ITC-4MSOB ITC; CT-4MSOB ITC	Organonitrogen compounds	0.999966	Tetraalkylammonium salts	0.722863	Tetraalkylammonium salts	0.702029	Quaternary ammonium salts	0.900856	Aminoacids	0.274204	Fatty acids	0.414106	Small peptides	0.231412	117.079	117.079	CNCCCC(=O)O
329.14957_4.28	7.0108	0.0031795	2.4976	Benzyl ITC-4MSOB ITC; CT-4MSOB ITC	Carboxylic acids and derivatives	0.998525	Amino acids and derivatives	0.99995	Histidine and derivatives	0.900719	Amino acids, peptides, and analogues	0.999959	Aminoacids	0.834077	Amino acids and Peptides	0.970159	Small peptides	0.988755	328.142	328.142	CCN(CC)C1=NC(=NC(=N1)SC(=N)N)N(C(=O)NC)OC
91.01414_0.64	6.976	0.0032493	2.4882	CT-4MSOB ITC; CT-Allyl ITCl; CT-Benzyl ITC
311.22124_8.03	6.9376	0.0033283	2.4778	Benzyl ITC-4MSOB ITC; CT-4MSOB ITC	Fatty Acyls	0.995655			Lineolic acids and derivatives	0.712005	Lineolic acids and derivatives	0.712005	Other Octadecanoids	0.975319	Fatty acids	0.966126	Octadecanoids	0.852439	310.214	310.214	CCC=CCC=CC(C=CC(CCCCCCC(=O)O)O)O
280.26302_10.81	6.9161	0.0033735	2.4719	CT-4MSOB ITC	Fatty Acyls	0.415367			Fatty amides	0.607087	Fatty amides	0.607087	N-acyl amines	0.683779	Fatty acids	0.908087	Fatty amides	0.763405	279.256	279.256	CCCCCCCCC#CCCCCCCCC(=O)N
475.33761_6.11	6.8857	0.0034385	2.4636	CT-4MSOB ITC	Carboxylic acids and derivatives	0.470302	Amino acids and derivatives	0.769893	Amino acids and derivatives	0.769893	Amino acids, peptides, and analogues	0.774923	Piperidine alkaloids	0.191839	Alkaloids	0.774041	Lysine alkaloids	0.167509	474.33	474.33	CCCC1CC(=O)NC(N1)N2C(=CC(=N2)C)NC(=O)C(=O)NC3CCCCCCCCCCC3
466.29098_6.67	6.8772	0.0034569	2.4613	CT-4MSOB ITC; CT-Allyl ITCl; CT-Benzyl ITC		0			0	0		0		0		0		0	465.284	465.284
202.14388_7.94	6.8147	0.0035958	2.4442	CT-4MSOB ITC; CT-Allyl ITCl		0			0	0		0		0		0		0	201.137	201.137
130.08627_1.04	6.7872	0.0036591	2.4366	Allyl ITCl-4MSOB ITC; Benzyl ITC-4MSOB ITC; CT-4MSOB ITC	Carboxylic acids and derivatives	0.99947	Amino acids and derivatives	0.999923	D-alpha-amino acids	0.698147	Amino acids, peptides, and analogues	0.999923	Aminoacids	0.995025	Amino acids and Peptides	0.996718	Small peptides	0.999293	129.079	129.079	C1CCC(C1)(C(=O)O)N
173.13228_10.77	6.7846	0.0036649	2.4359	Allyl ITCl-4MSOB ITC; Benzyl ITC-4MSOB ITC	Unsaturated hydrocarbons	1	Cyclic olefins	0.978929	Azulenes	0.783758	Olefins	0.992516	Guaiane sesquiterpenoids	0.204407	Terpenoids	0.919779	Sesquiterpenoids	0.923231	172.125	172.125	CCCC#CC#CCCC=CC=C
105.06979_6.7	6.7583	0.0037265	2.4287	Benzyl ITC-4MSOB ITC; CT-4MSOB ITC; Benzyl ITC-Allyl ITCl	Benzene and substituted derivatives	0.916002			Styrenes	0.749719	Styrenes	0.749719	Cinnamic acids and derivatives	0.956706	Shikimates and Phenylpropanoids	0.847817	Phenylpropanoids (C6-C3)	0.97343	104.062	104.062	C=CC1=CC=CC=C1
107.08544_8.95	6.7523	0.0037407	2.427	Allyl ITCl-4MSOB ITC; CT-Allyl ITCl		0			0	0		0		0		0		0	106.078	106.078
527.15833_0.75	6.7388	0.0037732	2.4233	Allyl ITCl-4MSOB ITC; Benzyl ITC-4MSOB ITC; CT-4MSOB ITC
206.04462_3.11	6.7341	0.0037843	2.422	Benzyl ITC-4MSOB ITC; CT-4MSOB ITC	Quinolines and derivatives	0.99737			Quinoline carboxylic acids	0.518395	Quinoline carboxylic acids	0.518395	Acridone alkaloids	0.987585	Alkaloids	0.991266	Anthranilic acid alkaloids	0.988734	205.037	205.037	C1=CC2=C(C(=C1)O)NC(=CC2=O)C(=O)O
136.06169_1.03	6.7283	0.0037983	2.4204	Benzyl ITC-4MSOB ITC; Benzyl ITC-Allyl ITCl	Imidazopyrimidines	0.878663	6-aminopurines	0.659646	6-aminopurines	0.659646	Purines and purine derivatives	0.590848	Purine alkaloids	0.950816	Alkaloids	0.993811	Pseudoalkaloids	0.901152	135.054	135.054	C1=NC2=NC=NC(=C2N1)N
390.18668_3.6	6.7207	0.0038168	2.4183	Benzyl ITC-4MSOB ITC; CT-4MSOB ITC	Carboxylic acids and derivatives	0.993373	Peptides	0.953983	Oligopeptides	0.595337	Amino acids, peptides, and analogues	0.994665	Tripeptides	0.685886	Amino acids and Peptides	0.960525	Small peptides	0.979098	389.179	389.179	CC(C)CC(C(=O)O)NC(=O)C(CCC(=O)O)NC(=O)C(CCC(=O)O)N
222.11226_6.15	6.6082	0.0041013	2.3871	Allyl ITCl-4MSOB ITC; Benzyl ITC-4MSOB ITC; CT-4MSOB ITC	Benzene and substituted derivatives	0.953744	m-Xylenes	0.843883	m-Xylenes	0.804309	Xylenes	0.851749	Piperidine alkaloids	0.744888	Alkaloids	0.676944	Lysine alkaloids	0.513833	221.105	221.105	CC1=CC(=C(C=C1)NC(=O)CC(=O)C)OC
464.23039_5.47	6.5967	0.0041319	2.3839	Benzyl ITC-4MSOB ITC; CT-Allyl ITCl; CT-Benzyl ITC	Carboxylic acids and derivatives	0.88695	Amino acids and derivatives	0.991155	Histidine and derivatives	0.984135	Amino acids, peptides, and analogues	0.994669	Imidazole alkaloids	0.416235	Alkaloids	0.769184	Small peptides	0.60471	463.223	463.223
604.40561_8.63	6.5733	0.0041946	2.3773	CT-4MSOB ITC; CT-Allyl ITCl; CT-Benzyl ITC
84.08034_1.04	6.5691	0.0042058	2.3761	Allyl ITCl-4MSOB ITC; CT-4MSOB ITC	Pyrrolidines	0.681415			Pyrrolidines	0.681415		0	Acetate-derived alkaloids	0.317169	Alkaloids	0.966382	Lysine alkaloids	0.619474	83.0731	83.0731	C1C[CH+]CNC1
275.20039_10.22	6.567	0.0042116	2.3756	Allyl ITCl-4MSOB ITC; Benzyl ITC-4MSOB ITC	Fatty Acyls	0.536197	Long-chain fatty acids	0.865655	Long-chain fatty acids	0.865605	Fatty acids and conjugates	0.699133	Unsaturated fatty acids	0.967432	Fatty acids	0.453832	Fatty Acids and Conjugates	0.894747	274.193	274.193	CCC=CC=CC=CC=CC=CCCCCCC(=O)O
245.18582_3.89	6.5467	0.0042669	2.3699	Benzyl ITC-4MSOB ITC; CT-4MSOB ITC; CT-Allyl ITCl	Carboxylic acids and derivatives	0.999999	Peptides	0.997273	Dipeptides	0.999794	Amino acids, peptides, and analogues	0.999996	Dipeptides	0.999934	Amino acids and Peptides	0.999548	Small peptides	0.999703	244.179	244.179	CC(C)CC(C(=O)NC(CC(C)C)C(=O)O)N
620.40056_7.78	6.5367	0.0042948	2.3671	CT-4MSOB ITC; CT-Allyl ITCl
133.06481_0.62	6.5096	0.0043706	2.3595	CT-Allyl ITCl; CT-Benzyl ITC		0			0	0		0		0		0		0	132.058	132.058
302.14968_4.11	6.5075	0.0043767	2.3589	Benzyl ITC-4MSOB ITC; CT-4MSOB ITC	Carboxylic acids and derivatives	1	Peptides	0.999689	Dipeptides	0.999997	Amino acids, peptides, and analogues	0.999999	Dipeptides	0.999954	Amino acids and Peptides	0.994541	Small peptides	0.998659	301.142	301.142	C1CC(NC1)C(=O)NC(CC2=CNC3=CC=CC=C32)C(=O)O
177.05445_3.71	6.5015	0.0043936	2.3572	Allyl ITCl-4MSOB ITC; Benzyl ITC-4MSOB ITC	Cinnamic acids and derivatives	0.933049	Coumaric acids and derivatives	0.674259	Coumaric acids and derivatives	0.674259	Hydroxycinnamic acids and derivatives	0.909493	Cinnamic acids and derivatives	0.998517	Shikimates and Phenylpropanoids	0.999599	Phenylpropanoids (C6-C3)	0.998906	176.047	176.047	COC1=C(C=CC(=C1)C#CC=O)O
320.258_10.03	6.4554	0.0045271	2.3442	Benzyl ITC-4MSOB ITC	Fatty Acyls	0.924329	N-acyl amines	0.811527	N-acyl amines	0.81015	Fatty amides	0.891273	N-acyl ethanolamines (endocannabinoids)	0.393878	Fatty acids	0.973475	Fatty amides	0.865823	319.251	319.251	CCC=CCC=CCC=CCC=CCCCCC(=O)NCCO
333.20321_10.99	6.447	0.0045519	2.3418	Benzyl ITC-4MSOB ITC; CT-4MSOB ITC	Carboxylic acids and derivatives	0.970906	Carboxylic acid esters	0.822524	Carboxylic acid esters	0.822524	Carboxylic acid derivatives	0.916373	Open-chain polyketides	0.37071	Terpenoids	0.556965	Sesquiterpenoids	0.373565	310.214	310.214	CCC=CCC(=O)CCC(=O)CCCCCCCCC(=O)O
439.10179_2.85	6.4188	0.0046361	2.3338	Allyl ITCl-4MSOB ITC; Benzyl ITC-4MSOB ITC; CT-4MSOB ITC	Azacyclic compounds	0.541228			Azacyclic compounds	0.541228		0	Polyamines	0.0989989	Alkaloids	0.692585	Small peptides	0.207782	438.094	438.094
151.0752_6.47	6.4182	0.0046379	2.3337	CT-4MSOB ITC; CT-Allyl ITCl; CT-Benzyl ITC		0			0	0		0		0		0		0	150.068	150.068
177.05452_3.16	6.4001	0.0046929	2.3286	Allyl ITCl-4MSOB ITC; Benzyl ITC-4MSOB ITC	Cinnamaldehydes	0.866483			Cinnamaldehydes	0.866483		0	Cinnamic acids and derivatives	0.994013	Shikimates and Phenylpropanoids	0.997887	Phenylpropanoids (C6-C3)	0.996451	176.047	176.047	COC1=C(C=CC(=C1)C#CC=O)O
275.20018_10.12	6.3915	0.0047194	2.3261	Allyl ITCl-4MSOB ITC; Benzyl ITC-4MSOB ITC	Fatty Acyls	0.644369	Long-chain fatty acids	0.867311	Long-chain fatty acids	0.860703	Fatty acids and conjugates	0.741472	Unsaturated fatty acids	0.843972	Fatty acids	0.745426	Fatty Acids and Conjugates	0.86115	274.193	274.193	CCC=CC=CC=CC=CC=CCCCCCC(=O)O
85.06443_3.43	6.3639	0.0048053	2.3183	CT-4MSOB ITC
208.09664_6.69	6.3532	0.004839	2.3152	CT-4MSOB ITC; CT-Allyl ITCl	Carboxylic acids and derivatives	0.999989	Amino acids and derivatives	0.973927	N-acyl-alpha amino acids	0.997882	Amino acids, peptides, and analogues	0.974271	Aminoacids	0.490548	Amino acids and Peptides	0.876959	Small peptides	0.927943	207.09	207.09	CCC1=CC(=CC=C1)C(=O)NCC(=O)O
220.09657_6.05	6.31	0.0049782	2.3029	Benzyl ITC-4MSOB ITC; CT-4MSOB ITC	Carboxylic acids and derivatives	0.999987	Amino acids and derivatives	0.994865	Alanine and derivatives	0.852764	Amino acids, peptides, and analogues	0.994703	Simple indole alkaloids	0.267834	Alkaloids	0.436632	Tryptophan alkaloids	0.516173	219.089	219.089	CCC1=CC=CC2=C1N(C(=O)C2)CC(=O)O
231.17022_3.22	6.3052	0.0049941	2.3015	Benzyl ITC-4MSOB ITC; CT-4MSOB ITC	Carboxylic acids and derivatives	0.999994	Peptides	0.997757	Dipeptides	0.99936	Amino acids, peptides, and analogues	0.999999	Dipeptides	0.99967	Amino acids and Peptides	0.999855	Small peptides	0.999946	230.163	230.163	CC(C)CC(C(=O)O)NC(=O)C(C(C)C)N
160.03913_3.11	6.3032	0.0050006	2.301	Benzyl ITC-4MSOB ITC; CT-4MSOB ITC	Phenols	0.684499			1-hydroxy-2-unsubstituted benzenoids	0.711127	1-hydroxy-2-unsubstituted benzenoids	0.711127	Naphthoquinones	0.196646	Shikimates and Phenylpropanoids	0.523159	Naphthalenes	0.325861	159.032	159.032	C1=CC(=C(C=C1C=O)C#N)C=O
355.24513_8.54	6.2671	0.0051209	2.2907	Allyl ITCl-4MSOB ITC; CT-Allyl ITCl		0			0	0		0		0		0		0	332.256	332.256
77.03817_6.05	6.2628	0.0051355	2.2894	Benzyl ITC-4MSOB ITC
100.11207_1.24	6.2498	0.0051797	2.2857	CT-4MSOB ITC; CT-Benzyl ITC		0			0	0		0		0		0		0	99.1048	99.1048
410.71408_3.54	6.2492	0.0051819	2.2855	Allyl ITCl-4MSOB ITC; Benzyl ITC-4MSOB ITC; CT-4MSOB ITC		0			0	0		0		0		0		0	1637.83	819.414
351.21398_10.2	6.2267	0.0052594	2.2791	Allyl ITCl-4MSOB ITC; Benzyl ITC-4MSOB ITC; CT-Allyl ITCl
133.10121_7.74	6.222	0.0052759	2.2777	CT-4MSOB ITC; CT-Benzyl ITC	Aromatic hydrocarbons	0.999993			Aromatic hydrocarbons	0.999993		0	Menthane monoterpenoids	0.36784	Terpenoids	0.886701	Monoterpenoids	0.741984	132.094	132.094	CC1=CC=CC=C1[C+](C)C
238.10722_5.17	6.144	0.0055563	2.2552	Benzyl ITC-4MSOB ITC; Benzyl ITC-Allyl ITCl	Carboxylic acids and derivatives	0.987272	Amino acids and derivatives	0.958496	Alpha amino acids and derivatives	0.835036	Amino acids, peptides, and analogues	0.957922	Pyrrolidine alkaloids	0.53736	Alkaloids	0.558462	Small peptides	0.344901	237.1	237.1	CC(=O)NC(CC1=CC=C(C=C1)OC)C(=O)O
389.15632_3.39	6.134	0.0055935	2.2523	Benzyl ITC-4MSOB ITC; CT-4MSOB ITC		0			0	0		0		0		0		0	1551.6	776.298
187.05382_1.31	6.124	0.0056307	2.2494	Allyl ITCl-4MSOB ITC; Benzyl ITC-Allyl ITCl; CT-Allyl ITCl	Carboxylic acids and derivatives	0.996833	Amino acids and derivatives	0.871213	L-alpha-amino acids	0.508585	Amino acids, peptides, and analogues	0.867838	Aminoacids	0.492868	Amino acids and Peptides	0.623484	Small peptides	0.406787	186.047	186.047	CN1C=NC=C1CSCC(=O)O
552.26646_4.37	6.0895	0.0057623	2.2394	CT-4MSOB ITC
192.10174_6.05	6.0836	0.005785	2.2377	Benzyl ITC-4MSOB ITC; CT-4MSOB ITC
211.13291_6.81	6.0676	0.0058473	2.233	CT-4MSOB ITC; CT-Benzyl ITC		0			0	0		0		0		0		0	210.126	210.126
246.1701_5.78	6.038	0.0059646	2.2244	CT-4MSOB ITC; CT-Allyl ITCl
291.09751_5.54	6.028	0.0060049	2.2215	Allyl ITCl-4MSOB ITC; Benzyl ITC-4MSOB ITC	Carboxylic acids and derivatives	1	Amino acids and derivatives	0.999889	N-acyl-L-alpha-amino acids	0.643694	Amino acids, peptides, and analogues	0.999881	Dipeptides	0.999837	Amino acids and Peptides	0.988676	Small peptides	0.996802	290.09	290.09	C1=CC=C2C(=C1)C(=CN2)CC(C(=O)O)NC(=O)CC(=O)O
151.07522_8.95	5.9939	0.0061444	2.2115	Allyl ITCl-4MSOB ITC; CT-Allyl ITCl	Benzene and substituted derivatives	0.99452	Benzoic acids	0.773434	Benzoic acids	0.773433	Benzoic acids and derivatives	0.950665	Simple phenolic acids	0.859563	Shikimates and Phenylpropanoids	0.987543	Phenolic acids (C6-C1)	0.927814	150.068	150.068	CCC1=CC(=CC=C1)C(=O)O
298.09561_1.1	5.9918	0.0061531	2.2109	CT-4MSOB ITC; CT-Allyl ITCl	Organooxygen compounds	1	Monosaccharides	0.995729	Hexoses	0.972433	Carbohydrates and carbohydrate conjugates	0.994526	Glucosinolates	0.988241	Amino acids and Peptides	0.997164	Amino acid glycosides	0.999097	297.088	297.088	CC(C(C(=O)O)N)SC1C(C(C(C(O1)CO)O)O)O
191.10654_4.78	5.9784	0.0062091	2.207	Allyl ITCl-4MSOB ITC; Benzyl ITC-4MSOB ITC; CT-Benzyl ITC	Phenols	0.59156			1-hydroxy-2-unsubstituted benzenoids	0.576115	1-hydroxy-2-unsubstituted benzenoids	0.576115	Phthalide derivatives	0.946975	Polyketides	0.921367	Cyclic polyketides	0.401272	190.099	190.099	CC(=O)C(=CC=C(C=C)C(=O)C)C=C
238.10725_6.05	5.9747	0.0062247	2.2059	Benzyl ITC-4MSOB ITC; CT-4MSOB ITC	Carboxylic acids and derivatives	0.935967	Amino acids and derivatives	0.555712	Carbamate esters	0.58193	Amino acids, peptides, and analogues	0.490743	Simple indole alkaloids	0.297481	Alkaloids	0.741771	Small peptides	0.223719	237.1	237.1	CC(=O)NC(CC1=CC=C(C=C1)OC)C(=O)O
252.12333_7.2	5.9293	0.0064187	2.1926	CT-4MSOB ITC	Carboxylic acids and derivatives	0.95647	Amino acids and derivatives	0.671391	Carbamate esters	0.835723	Amino acids, peptides, and analogues	0.661452	Simple amide alkaloids	0.445947	Alkaloids	0.68244	Peptide alkaloids	0.176505	251.116	251.116	CCC(=O)NC(CC1=CC=C(C=C1)OC)C(=O)O
112.0064_0.64	5.9213	0.0064536	2.1902	CT-Allyl ITCl; CT-Benzyl ITC
277.11837_3.33	5.9113	0.0064976	2.1872	CT-4MSOB ITC; CT-Allyl ITCl	Carboxylic acids and derivatives	0.999288	Peptides	0.993739	Dipeptides	0.997489	Amino acids, peptides, and analogues	0.93944	Dipeptides	0.887889	Amino acids and Peptides	0.949096	Small peptides	0.990314	276.111	276.111	C1CC(=O)NC1C(=O)NC(CC2=CC=CC=C2)C(=O)O
132.02105_0.74	5.8992	0.0065511	2.1837	Benzyl ITC-4MSOB ITC; CT-4MSOB ITC
133.06462_6.05	5.8869	0.0066063	2.18	Benzyl ITC-4MSOB ITC; CT-4MSOB ITC	Benzene and substituted derivatives	0.572696			Benzoyl derivatives	0.728474	Benzoyl derivatives	0.728474	Phenanthrenes	0.0225178	Polyketides	0.513964	Naphthalenes	0.121437	132.057	132.057	CC1=C(C=CC=C1C=O)[CH]
255.13405_3.14	5.8479	0.006784	2.1685	CT-Allyl ITCl; CT-Benzyl ITC	Carboxylic acids and derivatives	0.999945	Amino acids and derivatives	0.959827	N-acyl-alpha amino acids	0.834755	Amino acids, peptides, and analogues	0.961051	Dipeptides	0.735847	Amino acids and Peptides	0.940198	Small peptides	0.933346	254.127	254.127	C=CC(=O)NCCCCC(C(=O)O)NC(=O)C=C
320.15246_5.08	5.8452	0.0067966	2.1677	CT-Allyl ITCl; CT-Benzyl ITC	Carboxylic acids and derivatives	0.999969	Amino acids and derivatives	0.999592	N-acyl-alpha amino acids	0.984908	Amino acids, peptides, and analogues	0.99958	Dipeptides	0.645552	Amino acids and Peptides	0.83141	Small peptides	0.865907	319.145	319.145	CCCCCC(C(CC=O)SCC(C(=O)O)NC(=O)C)O
322.27422_10.96	5.8391	0.0068249	2.1659	CT-Allyl ITCl	Fatty Acyls	0.940443	N-acyl amines	0.818557	N-acyl amines	0.818557	Fatty amides	0.893432	N-acyl ethanolamines (endocannabinoids)	0.52703	Fatty acids	0.931683	Fatty amides	0.67616	321.267	321.267	CCC=CCC=CCC=CCCCCCCCC(=O)NCCO
497.19783_1.09	5.8182	0.0069231	2.1597	CT-4MSOB ITC
145.02852_3.71	5.7931	0.0070429	2.1522	Allyl ITCl-4MSOB ITC; Benzyl ITC-4MSOB ITC; CT-4MSOB ITC
132.10193_1.21	5.7914	0.0070511	2.1517	Benzyl ITC-4MSOB ITC; Benzyl ITC-Allyl ITCl; CT-Benzyl ITC	Carboxylic acids and derivatives	0.999741	Amino acids and derivatives	0.999875	Alpha amino acids	0.979279	Amino acids, peptides, and analogues	0.999867	Aminoacids	0.948108	Amino acids and Peptides	0.973558	Small peptides	0.995078	131.095	131.095	CCC(C)C(C(=O)O)N
188.03404_3.11	5.7725	0.0071431	2.1461	Benzyl ITC-4MSOB ITC; CT-4MSOB ITC		0			0	0		0		0		0		0	187.027	187.027
275.20014_8.95	5.7463	0.0072731	2.1383	Allyl ITCl-4MSOB ITC; Benzyl ITC-4MSOB ITC; CT-4MSOB ITC	Fatty Acyls	0.771435	Long-chain fatty acids	0.934375	Long-chain fatty acids	0.934375	Fatty acids and conjugates	0.809816	Unsaturated fatty acids	0.99067	Fatty acids	0.757818	Fatty Acids and Conjugates	0.957702	274.193	274.193	CCC=CC=CC=CC=CC=CCCCCCC(=O)O
221.08071_6.05	5.7461	0.007274	2.1382	Benzyl ITC-4MSOB ITC; CT-4MSOB ITC
291.19489_6.44	5.7396	0.0073067	2.1363	CT-Allyl ITCl	Fatty Acyls	0.39765			Fatty acids and conjugates	0.735941	Fatty acids and conjugates	0.735941	Androstane steroids	0.171364	Fatty acids	0.348652	Octadecanoids	0.592746	290.188	290.188	CCCCCC#CC(=O)C#CCCCCCCCC(=O)O
309.20561_7.97	5.7358	0.007326	2.1351	Allyl ITCl-4MSOB ITC; Benzyl ITC-4MSOB ITC; CT-4MSOB ITC	Fatty Acyls	0.947062	Prostaglandins and related compounds	0.917733	Prostaglandins and related compounds	0.917703	Eicosanoids	0.585572	Phytoprostanes	0.758742	Fatty acids	0.618267	Octadecanoids	0.836167	308.198	308.198	C(CCCCCC(=O)O)CCCCC=CC=CC=CC(=O)O
103.05422_6.7	5.7238	0.0073866	2.1316	Benzyl ITC-4MSOB ITC; CT-4MSOB ITC
407.32655_10.87	5.6527	0.0077589	2.1102	Allyl ITCl-4MSOB ITC; Benzyl ITC-4MSOB ITC; CT-4MSOB ITC	Carboxylic acids and derivatives	0.996616	Amino acids and derivatives	0.789726	Alpha amino acids and derivatives	0.569116	Amino acids, peptides, and analogues	0.782444	N-acyl amines	0.786687	Fatty acids	0.511197	Fatty amides	0.825838	406.319	406.319	CCCCCCCCCCCCCCCCN(CCO)C1=CC(=CC=C1)[N+](=O)[O-]
473.32194_5.77	5.6162	0.0079581	2.0992	CT-4MSOB ITC		0			0	0		0		0		0		0	472.315	472.315
239.16401_5.46	5.6036	0.0080282	2.0954	Benzyl ITC-4MSOB ITC; CT-4MSOB ITC	Organooxygen compounds	0.999995			Alcohols and polyols	0.519408	Alcohols and polyols	0.519408	Jasmonic acids	0.310601	Terpenoids	0.652311	Sesquiterpenoids	0.443126	238.157	238.157	CC1=C(CCC1=O)CCCCCCCC(=O)O
620.40054_7.43	5.569	0.0082243	2.0849	CT-4MSOB ITC; CT-Allyl ITCl
79.05372_6.05	5.5357	0.0084179	2.0748	Benzyl ITC-4MSOB ITC; CT-4MSOB ITC
133.06478_5.17	5.5346	0.0084246	2.0745	Benzyl ITC-4MSOB ITC; Benzyl ITC-Allyl ITCl	Organooxygen compounds	0.999998	Ketones	0.6654	Aryl ketones	0.67049	Carbonyl compounds	0.984504	Chalcones	0.0596004	Shikimates and Phenylpropanoids	0.428368	Phenylpropanoids (C6-C3)	0.100662	132.058	132.058	C=CC1=CC(=CC=C1)C=O
253.12789_1.28	5.5308	0.0084468	2.0733	Benzyl ITC-4MSOB ITC; CT-4MSOB ITC	Organooxygen compounds	1	Glycosyl compounds	0.893139	Glycosylamines	0.963905	Carbohydrates and carbohydrate conjugates	0.969509	Aminoacids	0.0673535	Carbohydrates	0.909485	Nucleosides	0.622217	252.121	252.121
293.21038_7.52	5.5208	0.0085061	2.0703	Allyl ITCl-4MSOB ITC; CT-4MSOB ITC		0			Lipids and lipid-like molecules	0.514669		0	Open-chain polyketides	0.265179	Polyketides	0.562106	Cyclic polyketides	0.818311	292.203	292.203	CCC=CCC=CC=CC(=O)CCCCCCCC(=O)O
127.03886_2.2	5.5168	0.0085301	2.069	Benzyl ITC-4MSOB ITC; CT-4MSOB ITC	Organooxygen compounds	1			Carbonyl compounds	0.512984	Carbonyl compounds	0.512984	4-pyrone derivatives	0.480953	Polyketides	0.680354	Cyclic polyketides	0.330535	126.032	126.032	CC1=C(C(=O)C=CO1)O
193.12226_4.3	5.5024	0.0086164	2.0647	Allyl ITCl-4MSOB ITC; Benzyl ITC-4MSOB ITC	Carboxylic acids and derivatives	0.937809	Carboxylic acid esters	0.667388	Carboxylic acid esters	0.667388	Carboxylic acid derivatives	0.439339	Jasmonic acids	0.543226	Fatty acids	0.90493	Octadecanoids	0.747163	192.115	192.115	CCC=CCC1C(CCC1=O)C#CO
120.08061_5.31	5.4912	0.0086849	2.0612	CT-4MSOB ITC; CT-Benzyl ITC	Indoles and derivatives	0.766732			Indolines	0.644164	Indolines	0.644164	Simple indole alkaloids	0.607605	Alkaloids	0.817023	Tryptophan alkaloids	0.584581	119.073	119.073	CC1=C(C=C(C=C1)N)[CH]
203.05251_0.75	5.4853	0.0087206	2.0595	Benzyl ITC-4MSOB ITC; Benzyl ITC-Allyl ITCl	Azoles	0.66004			Azoles	0.66004		0	Purine alkaloids	0.167336	Amino acids and Peptides	0.514643	Small peptides	0.22056	202.045	202.045	C1=CC=C(C=C1)P(=S)(NN)NN
209.11709_4.78	5.4671	0.0088331	2.0539	Benzyl ITC-4MSOB ITC; CT-Benzyl ITC		0			Lipids and lipid-like molecules	0.687822		0	Jasmonic acids	0.511897	Fatty acids	0.692434	Octadecanoids	0.53903	208.11	208.11	CCC#CCC1C(CCC1=O)CC(=O)O
76.0388_3.43	5.46	0.0088778	2.0517	CT-4MSOB ITC
146.11755_1.24	5.4262	0.0090921	2.0413	CT-4MSOB ITC	Carboxylic acids and derivatives	0.999106	Amino acids and derivatives	0.999261	Alpha amino acids	0.983604	Amino acids, peptides, and analogues	0.999264	Aminoacids	0.952952	Amino acids and Peptides	0.996245	Small peptides	0.998245	145.11	145.11	CCC(C)C(C(=O)O)NC
295.12891_3.33	5.4056	0.0092249	2.035	CT-4MSOB ITC; CT-Allyl ITCl	Carboxylic acids and derivatives	1	Peptides	0.99992	Dipeptides	0.988674	Amino acids, peptides, and analogues	1	Dipeptides	0.999954	Amino acids and Peptides	0.999982	Small peptides	0.999999	294.122	294.122	C1=CC=C(C=C1)CC(C(=O)O)NC(=O)C(CCC(=O)O)N
221.15351_10	5.3881	0.0093404	2.0296	Benzyl ITC-4MSOB ITC	Benzene and substituted derivatives	0.621221			Benzene and substituted derivatives	0.621221		0	Unsaturated fatty acids	0.0919096	Fatty acids	0.378084	Sesquiterpenoids	0.142696	220.146	220.146	CC(=CCCC(=CCCC#CC(=O)O)C)C
340.2846_10.58	5.3879	0.0093419	2.0296	Benzyl ITC-4MSOB ITC; Benzyl ITC-Allyl ITCl	Carboxylic acids and derivatives	0.999991	Amino acids and derivatives	0.997874	N-acyl-alpha amino acids	0.985431	Amino acids, peptides, and analogues	0.998038	N-acyl amines	0.993843	Fatty acids	0.998424	Fatty amides	0.996817	339.277	339.277	CCCCCCCCCC=CCCCCCCC(=O)NCC(=O)O
127.03906_6.18	5.355	0.0095623	2.0194	CT-Allyl ITCl; CT-Benzyl ITC
143.07301_3.98	5.3488	0.0096048	2.0175	Allyl ITCl-4MSOB ITC; CT-4MSOB ITC
171.1017_6.14	5.3268	0.009756	2.0107	CT-Benzyl ITC	Carboxylic acids and derivatives	0.959622	Carboxylic acid esters	0.855886	Carboxylic acid esters	0.855881	Carboxylic acid derivatives	0.794168	Lactones	0.487824	Fatty acids	0.774213	Fatty esters	0.589318	170.094	170.094	C1CC(=O)C1CCCCC(=O)O
435.20434_2.28	5.318	0.0098178	2.008	CT-4MSOB ITC		0			0	0		0		0		0		0	1735.79	868.394
111.00988_0.64	5.3098	0.009875	2.0055	CT-Allyl ITCl; CT-Benzyl ITC
275.10979_1.5	5.2978	0.0099605	2.0017	Benzyl ITC-Allyl ITCl; CT-Allyl ITCl		0			0	0		0		0		0		0	274.103	274.103
333.26351_8.82	5.2921	0.010001	2	CT-4MSOB ITC; CT-Benzyl ITC	Fatty Acyls	0.999963	Long-chain fatty acids	0.738226	Long-chain fatty acids	0.738203	Fatty acids and conjugates	0.991085	Other Octadecanoids	0.935616	Fatty acids	0.997357	Octadecanoids	0.827594	332.256	332.256	CCCC(CCCCC(C(CCCCCCCC(=O)O)O)O)O
242.17482_10.24	5.2417	0.010369	1.9843	Benzyl ITC-4MSOB ITC; CT-4MSOB ITC	Carboxylic acids and derivatives	0.999979	Amino acids and derivatives	0.9998	N-acyl-alpha amino acids	0.999165	Amino acids, peptides, and analogues	0.999832	N-acyl amines	0.657987	Fatty acids	0.843709	Fatty amides	0.866664	241.168	241.168	C=CCCCCCCCCC(=O)NCC(=O)O
348.27458_7.51	5.2298	0.010458	1.9806	Benzyl ITC-4MSOB ITC; CT-4MSOB ITC	Carboxylic acids and derivatives	0.99755	Amino acids and derivatives	0.985318	Alpha amino acids	0.557156	Amino acids, peptides, and analogues	0.984759	N-acyl amines	0.210983	Fatty acids	0.236574	Sphingolipids	0.393859	347.267	347.267	C(CCCCC1C(C(C(N1)CO)O)O)CCCCC(CCCO)O
162.11255_0.75	5.22	0.010531	1.9775	Benzyl ITC-4MSOB ITC; CT-4MSOB ITC
449.71154_4.34	5.2103	0.010605	1.9745	Allyl ITCl-4MSOB ITC; Benzyl ITC-4MSOB ITC; CT-4MSOB ITC		0			0	0		0		0		0		0	1793.82	897.409
380.1741_4.62	5.1951	0.010721	1.9697	CT-4MSOB ITC	Azoles	0.971824			Azoles	0.971824		0	Imidazole alkaloids	0.30733	Alkaloids	0.694156	Histidine alkaloids	0.304166	379.167	379.167	CCCN1C(=CC=N1)NC(=O)C2=CC(=CN2C)S(=O)(=O)N3CCCCC3
484.3016_5.74	5.1796	0.010842	1.9649	CT-4MSOB ITC
238.10709_5.03	5.1516	0.011064	1.9561	Benzyl ITC-4MSOB ITC; Benzyl ITC-Allyl ITCl	Organooxygen compounds	1	Ketones	0.385312	Aryl alkyl ketones	0.524562	Carbonyl compounds	0.806988	Simple amide alkaloids	0.259813	Alkaloids	0.610022	Peptide alkaloids	0.250615	237.1	237.1	CC(=O)NC(CC1=CC=C(C=C1)OC)C(=O)O
219.13388_2.37	5.1438	0.011126	1.9537	CT-4MSOB ITC; CT-Allyl ITCl		0			0	0		0		0		0		0	218.127	218.127
246.14493_2.42	5.1048	0.011445	1.9414	CT-4MSOB ITC	Carboxylic acids and derivatives	0.999997	Peptides	0.999853	Dipeptides	0.999588	Amino acids, peptides, and analogues	0.999987	Dipeptides	0.999672	Amino acids and Peptides	0.998836	Small peptides	0.999359	245.138	245.138	CCC(C)C(C(=O)O)NC(=O)C(CC(=O)N)N
241.18003_9.4	5.0827	0.011631	1.9344	CT-4MSOB ITC; CT-Allyl ITCl	Fatty Acyls	0.565487			Fatty Acyls	0.565487		0	Oxo fatty acids	0.466309	Fatty acids	0.932742	Fatty Acids and Conjugates	0.674574	240.173	240.173	C(CCCCCC(=O)O)CCCCC#CCO
160.09687_3.43	5.0814	0.011642	1.934	CT-4MSOB ITC	Carboxylic acids and derivatives	0.999999	Amino acids and derivatives	0.999979	N-acyl-alpha amino acids	0.999118	Amino acids, peptides, and analogues	0.999981	Dipeptides	0.321113	Amino acids and Peptides	0.993276	Small peptides	0.984155	159.09	159.09	CC(C)CC(=O)NCC(=O)O
136.04261_0.85	5.0543	0.011874	1.9254	Benzyl ITC-4MSOB ITC; CT-4MSOB ITC
356.27921_8.64	4.9981	0.012372	1.9076	Benzyl ITC-Allyl ITCl	Carboxylic acids and derivatives	0.96058	Amino acids and derivatives	0.972965	N-acyl-alpha amino acids	0.578001	Amino acids, peptides, and analogues	0.973042	Prostaglandins	0.632509	Fatty acids	0.900871	Eicosanoids	0.621996	355.272	355.272	CCCCCC(C(=O)CC=CCCCCCCCC(=O)NCCO)O
258.16969_6.02	4.9687	0.012642	1.8982	CT-4MSOB ITC	Carboxylic acids and derivatives	0.998732	Amino acids and derivatives	0.973933	N-acyl-alpha amino acids	0.831797	Amino acids, peptides, and analogues	0.974838	N-acyl amines	0.110456	Amino acids and Peptides	0.18575	Small peptides	0.332594	257.163	257.163	CCCC(CCCCC(=O)O)NC(=O)C(=O)CC
215.01617_1.09	4.9533	0.012786	1.8933	CT-4MSOB ITC; CT-Allyl ITCl		0			0	0		0		0		0		0	192.027	192.027
328.15026_1.3	4.9529	0.01279	1.8931	CT-4MSOB ITC	Carboxylic acids and derivatives	0.932684	Amino acids and derivatives	0.986392	Alpha amino acids	0.524134	Amino acids, peptides, and analogues	0.985635	Aminoacids	0.425745	Amino acids and Peptides	0.274387	Small peptides	0.335999	327.143	327.143
293.21071_7.06	4.9359	0.012951	1.8877	Allyl ITCl-4MSOB ITC; CT-4MSOB ITC	Fatty Acyls	0.965556			Lineolic acids and derivatives	0.761358	Lineolic acids and derivatives	0.761358	Other Octadecanoids	0.93282	Fatty acids	0.961403	Octadecanoids	0.764502	292.203	292.203	CCC=CCC=CC=CC(=O)CCCCCCCC(=O)O
147.0439_3.79	4.9257	0.013049	1.8844	Allyl ITCl-4MSOB ITC; Benzyl ITC-4MSOB ITC	Benzopyrans	0.996954	Chromones	0.744687	Chromones	0.744687	1-benzopyrans	0.997954	Simple coumarins	0.26936	Polyketides	0.870602	Coumarins	0.579598	146.037	146.037	C1=CC=C2C(=C1)C=CC(=O)O2
180.05167_1.19	4.9185	0.013118	1.8821	Benzyl ITC-4MSOB ITC; CT-4MSOB ITC	Phenols	0.530757			1-hydroxy-2-unsubstituted benzenoids	0.59113	1-hydroxy-2-unsubstituted benzenoids	0.59113	Simple amide alkaloids	0.57261	Alkaloids	0.980283	Anthranilic acid alkaloids	0.571391	179.044	179.044	CC1=C(C=C(C=[C]1)C(=O)N)[N+](=O)[O-]
320.25805_10.58	4.8911	0.013386	1.8734	Benzyl ITC-Allyl ITCl; CT-Allyl ITCl	Fatty Acyls	0.853941	N-acyl amines	0.819188	N-acyl amines	0.819109	Fatty amides	0.879473	N-acyl ethanolamines (endocannabinoids)	0.829746	Fatty acids	0.963215	Fatty amides	0.942019	319.251	319.251	CCC=CCC=CCC=CCC=CCCCCC(=O)NCCO
105.06978_7.4	4.8836	0.01346	1.8709	Benzyl ITC-4MSOB ITC	Benzene and substituted derivatives	0.962442			Styrenes	0.768019	Styrenes	0.768019	Cinnamic acids and derivatives	0.972355	Shikimates and Phenylpropanoids	0.913515	Phenylpropanoids (C6-C3)	0.980107	104.062	104.062	[CH]CC1=CC=CC=C1
420.29615_7.17	4.8716	0.013581	1.8671	CT-4MSOB ITC; CT-Benzyl ITC	Carboxylic acids and derivatives	0.995181	Peptides	0.948385	Peptides	0.948308	Amino acids, peptides, and analogues	0.985785	Tripeptides	0.756532	Amino acids and Peptides	0.693527	Small peptides	0.950038	419.289	419.289	C(CCN=C(N)N)CC(CC(=O)NC(C(=O)NC(CCCNCCCN)O)O)O
295.16503_3.11	4.8377	0.013927	1.8562	Benzyl ITC-4MSOB ITC	Carboxylic acids and derivatives	0.999999	Peptides	0.999852	Dipeptides	0.999893	Amino acids, peptides, and analogues	1	Dipeptides	0.997686	Amino acids and Peptides	0.999456	Small peptides	0.999718	294.158	294.158	CC(C)CC(C(=O)NC(CC1=CC=C(C=C1)O)C(=O)O)N
229.15464_2.86	4.8296	0.014011	1.8535	Benzyl ITC-4MSOB ITC; CT-4MSOB ITC	Carboxylic acids and derivatives	1	Peptides	0.999682	Dipeptides	0.99992	Amino acids, peptides, and analogues	0.999997	Dipeptides	0.999999	Amino acids and Peptides	0.999605	Small peptides	0.999442	228.147	228.147	CCC(C)C(C(=O)N1CCCC1C(=O)O)N
133.06464_8.94	4.8287	0.01402	1.8532	CT-Allyl ITCl		0			0	0		0		0		0		0	110.074	110.074
315.25307_8.74	4.7925	0.014404	1.8415	CT-4MSOB ITC; CT-Benzyl ITC	Fatty Acyls	0.999874	Long-chain fatty acids	0.817739	Long-chain fatty acids	0.817739	Fatty acids and conjugates	0.996853	Other Octadecanoids	0.956996	Fatty acids	0.989346	Octadecanoids	0.84428	314.246	314.246	CCCCCC(C(CC=CCCCCCCCC(=O)O)O)O
209.11718_3.88	4.7762	0.01458	1.8363	Allyl ITCl-4MSOB ITC; Benzyl ITC-4MSOB ITC		0			Lipids and lipid-like molecules	0.631855		0	Jasmonic acids	0.379226	Fatty acids	0.47294	Octadecanoids	0.477839	208.11	208.11	CCC#CCC1C(CCC1=O)CC(=O)O
415.24396_4.86	4.7727	0.014618	1.8351	CT-4MSOB ITC; CT-Allyl ITCl; CT-Benzyl ITC	Carboxylic acids and derivatives	0.997178	Amino acids and derivatives	0.917821	N-acyl-alpha amino acids and derivatives	0.620039	Amino acids, peptides, and analogues	0.918629	Simple amide alkaloids	0.219817	Alkaloids	0.723228	Small peptides	0.328218	414.237	414.237	CC(C)(C)OC(=O)N1C(CCC1=O)CN(C(=O)OC(C)(C)C)C(=O)OC(C)(C)C
407.03581_1.09	4.7682	0.014667	1.8337	CT-4MSOB ITC; CT-Allyl ITCl
118.08633_1.39	4.7548	0.014815	1.8293	Benzyl ITC-4MSOB ITC; CT-4MSOB ITC		0			0	0		0		0		0		0	117.079	117.079
484.30174_5.85	4.7228	0.015175	1.8189	CT-4MSOB ITC		0			0	0		0		0		0		0	483.295	483.295
360.19148_4.78	4.7185	0.015224	1.8175	Allyl ITCl-4MSOB ITC	Carboxylic acids and derivatives	1	Peptides	0.999168	Oligopeptides	0.93707	Amino acids, peptides, and analogues	1	Tripeptides	0.967778	Amino acids and Peptides	0.99938	Small peptides	0.99999	359.184	359.184	C1CC(N(C1)C(=O)C2CCCN2C(=O)C(CC3=CC=CC=C3)N)C(=O)O
281.09915_2.9	4.696	0.015484	1.8101	CT-4MSOB ITC	Organooxygen compounds	1	Glycosyl compounds	0.419819	Glycosylamines	0.516294	Carbohydrates and carbohydrate conjugates	0.928171	Purine nucleos(t)ides	0.977558	Carbohydrates	0.975954	Nucleosides	0.952732	280.092	280.092	C1=NC(=C2C(=N1)N(C=N2)C3C(C(C(O3)C=NO)O)O)N
165.09108_9.43	4.6908	0.015545	1.8084	Benzyl ITC-4MSOB ITC; CT-4MSOB ITC	Organooxygen compounds	1	Ketones	0.721268	P-benzoquinones	0.88862	Carbonyl compounds	0.923431	Prenyl quinone meroterpenoids	0.703469	Polyketides	0.784977	Cyclic polyketides	0.450805	164.084	164.084	CC1=CC(=O)C(=CC1=O)C(C)C
420.1504_2.52	4.6712	0.015776	1.802	Benzyl ITC-4MSOB ITC	Organooxygen compounds	0.999787	Glycosyl compounds	0.875162	Glycosylamines	0.908899	Carbohydrates and carbohydrate conjugates	0.411938	Purine nucleos(t)ides	0.674087	Carbohydrates	0.95058	Nucleosides	0.93393	419.143	419.143
304.05747_5.3	4.637	0.016188	1.7908	CT-4MSOB ITC; CT-Benzyl ITC	Benzene and substituted derivatives	0.548836			Benzene and substituted derivatives	0.548836		0	Pyridine alkaloids	0.142076	Alkaloids	0.542247	Nicotinic acid alkaloids	0.116143	303.05	303.05	CCOP(=S)(N=C(C1=CC=CC=C1)SC)OCC
227.12767_4.77	4.6025	0.016618	1.7794	Benzyl ITC-4MSOB ITC	Organonitrogen compounds	0.99954	Primary amines	0.955329	Monoalkylamines	0.945594	Amines	0.894797	Polyamines	0.886233	Alkaloids	0.791519	Ornithine alkaloids	0.886482	226.12	226.12	C(CNCCNCCNP(=O)(O)O)N
213.1486_5.77	4.569	0.017046	1.7684	CT-4MSOB ITC	Prenol lipids	0.505326	Menthane monoterpenoids	0.522172	Menthane monoterpenoids	0.522172	Monoterpenoids	0.671667	Menthane monoterpenoids	0.50451	Terpenoids	0.793612	Monoterpenoids	0.739761	212.141	212.141	C(CCCCC#CC(=O)O)CCCCO
604.40562_8.44	4.565	0.017098	1.767	CT-4MSOB ITC
282.27909_1.88	4.5548	0.017232	1.7637	Allyl ITCl-4MSOB ITC; Benzyl ITC-4MSOB ITC		0			Lipids and lipid-like molecules	0.503808		0	N-acyl amines	0.909951	Fatty acids	0.857064	Fatty amides	0.952223	281.272	281.272	CCCCCCCCC=CCCCCCCCC(=O)N
277.216_10.45	4.554	0.017242	1.7634	CT-4MSOB ITC	Fatty Acyls	0.986116	Long-chain fatty acids	0.939788	Long-chain fatty acids	0.939781	Fatty acids and conjugates	0.972557	Unsaturated fatty acids	0.984723	Fatty acids	0.940471	Fatty Acids and Conjugates	0.931833	276.209	276.209	CCC#CCC#CCCCCCCCCCCC(=O)O
318.18076_4.84	4.5519	0.01727	1.7627	Benzyl ITC-4MSOB ITC; CT-4MSOB ITC	Carboxylic acids and derivatives	1	Peptides	0.999975	Dipeptides	0.999997	Amino acids, peptides, and analogues	0.999999	Dipeptides	0.999992	Amino acids and Peptides	0.99996	Small peptides	0.999962	317.173	317.173	CCC(C)C(C(=O)NC(CC1=CNC2=CC=CC=C21)C(=O)O)N
503.2706_5.06	4.5485	0.017314	1.7616	Benzyl ITC-4MSOB ITC; CT-4MSOB ITC
288.18012_5.62	4.5132	0.017787	1.7499	CT-4MSOB ITC	Carboxylic acids and derivatives	0.999991	Amino acids and derivatives	0.999987	N-acyl-alpha amino acids	0.993667	Amino acids, peptides, and analogues	0.999987	Dipeptides	0.315024	Amino acids and Peptides	0.616772	Small peptides	0.857296	287.173	287.173	CCCCCC(=O)CC(=O)NC(CC(CC)O)C(=O)O
269.21131_10.72	4.4591	0.018541	1.7319	CT-4MSOB ITC	Macrolides and analogues	0.858563			Macrolides and analogues	0.858563		0	Lactones	0.934912	Fatty acids	0.951566	Fatty esters	0.815464	268.204	268.204	C(CCCCCCC#CO)CCCCCCC(=O)O
394.16474_3.09	4.4371	0.018857	1.7245	CT-4MSOB ITC		0			0	0		0		0		0		0	393.158	393.158
309.20567_6.43	4.4245	0.019041	1.7203	CT-Allyl ITCl	Fatty Acyls	0.944741	Prostaglandins and related compounds	0.854574	Prostaglandins and related compounds	0.854573	Eicosanoids	0.445852	Phytoprostanes	0.769317	Fatty acids	0.825213	Octadecanoids	0.779191	308.198	308.198	CCC(C=CC1C=CC(=O)C1CCCCCCCC(=O)O)O
133.06463_5.03	4.4157	0.019171	1.7174	Benzyl ITC-4MSOB ITC; Benzyl ITC-Allyl ITCl		0			0	0		0		0		0		0	132.057	132.057	nan
293.11336_2.11	4.3907	0.019545	1.709	CT-4MSOB ITC	Carboxylic acids and derivatives	0.999518	Peptides	0.929365	Dipeptides	0.826888	Amino acids, peptides, and analogues	0.998063	Dipeptides	0.983881	Amino acids and Peptides	0.947548	Small peptides	0.92708	292.106	292.106	nan
244.15409_5.4	4.3867	0.019604	1.7076	CT-4MSOB ITC	Carboxylic acids and derivatives	0.999941	Amino acids and derivatives	0.999697	N-acyl-alpha amino acids	0.989675	Amino acids, peptides, and analogues	0.999717	N-acyl amines	0.702768	Amino acids and Peptides	0.23368	Small peptides	0.543893	243.147	243.147	CC(CC(=O)O)C(=O)NCCCCCC(=O)C
290.23238_6.4	4.3562	0.020074	1.6974	Allyl ITCl-4MSOB ITC; CT-4MSOB ITC
136.07896_2.68	4.3486	0.020192	1.6948	Allyl ITCl-4MSOB ITC; Benzyl ITC-4MSOB ITC		0			0	0		0		0		0		0	135.072	135.072
450.29663_6.95	4.3383	0.020355	1.6913	CT-4MSOB ITC	Carboxylic acids and derivatives	0.950054	Amino acids and derivatives	0.912467	N-acyl-alpha amino acids	0.950376	Amino acids, peptides, and analogues	0.936015	Pregnane steroids	0.180403	Amino acids and Peptides	0.656324	Steroids	0.686704	449.289	449.289	CC(CC1=CC=CC=C1)NC(=O)C(CCCNC(=O)OC(C)(C)C)NC(=O)OC(C)(C)C
346.25897_10.18	4.3377	0.020364	1.6911	CT-Allyl ITCl; CT-Benzyl ITC	Diazines	0.940033			Pyrimidines and pyrimidine derivatives	0.903603	Pyrimidines and pyrimidine derivatives	0.903603	Pyridine alkaloids	0.190839	Alkaloids	0.989339	Nicotinic acid alkaloids	0.156578	345.252	345.252	C1CCC(CC1)CC(=O)NCCCN2CCN(CC2)C3=NC=CC=N3
156.07674_0.67	4.3062	0.02087	1.6805	CT-4MSOB ITC; CT-Benzyl ITC	Carboxylic acids and derivatives	0.998994	Amino acids and derivatives	0.999831	Histidine and derivatives	0.854818	Amino acids, peptides, and analogues	0.999844	Aminoacids	0.99347	Amino acids and Peptides	0.995468	Small peptides	0.999505	155.07	155.07	C1=C(NC=N1)CC(C(=O)O)N
183.13798_6.02	4.2986	0.020993	1.6779	CT-4MSOB ITC	Carboxylic acids and derivatives	0.931984	Carboxylic acid esters	0.843212	Carboxylic acid esters	0.84321	Carboxylic acid derivatives	0.72402	Wax monoesters	0.427883	Fatty acids	0.737685	Fatty esters	0.812116	182.131	182.131	CCCCCCCC(=O)OCC#C
472.20264_0.79	4.2781	0.021332	1.671	CT-4MSOB ITC
66.01853_0.64	4.2778	0.021337	1.6709	CT-Allyl ITCl; CT-Benzyl ITC
429.3682_10.59	4.2735	0.021409	1.6694	CT-4MSOB ITC	Carboxylic acids and derivatives	0.969323	Amino acids and derivatives	0.813278	Amino acids and derivatives	0.813278	Amino acids, peptides, and analogues	0.805706	N-acyl amines	0.576735	Fatty acids	0.621055	Fatty amides	0.744665	428.361	428.361	C(CCCCCCNC(=O)CCCCCO)CCCCCNC(=O)CCCCCO
300.15569_1.18	4.2684	0.021494	1.6677	Allyl ITCl-4MSOB ITC; CT-4MSOB ITC	Carboxylic acids and derivatives	0.651594	Amino acids and derivatives	0.695985	Amino acids and derivatives	0.695985	Amino acids, peptides, and analogues	0.678194	Polyamines	0.397712	Amino acids and Peptides	0.513734	Small peptides	0.519347	299.148	299.148
77.03809_8.95	4.2565	0.021696	1.6636	CT-Allyl ITCl
159.11283_1.32	4.2363	0.022042	1.6568	Benzyl ITC-4MSOB ITC; CT-4MSOB ITC	Carboxylic acids and derivatives	0.963291	Carboxylic acid amides	0.942912	Secondary carboxylic acid amides	0.657484	Carboxylic acid derivatives	0.94095	Polyamines	0.297359	Alkaloids	0.932501	Ornithine alkaloids	0.784662	158.106	158.106	CC(=O)NCCCNC(=O)C
427.13826_1.28	4.2359	0.022049	1.6566	CT-4MSOB ITC	5'-deoxyribonucleosides	0.999816			5'-deoxy-5'-thionucleosides	0.915017	5'-deoxy-5'-thionucleosides	0.915017	Purine nucleos(t)ides	0.974218	Carbohydrates	0.991935	Nucleosides	0.99206	426.131	426.131	CC(=O)NC(CCSCC1C(C(C(O1)N2C=NC3=C(N=CN=C32)N)O)O)C(=O)O
133.06458_6.47	4.2343	0.022077	1.6561	CT-4MSOB ITC	Organooxygen compounds	0.999998	Ketones	0.631678	Aryl ketones	0.617476	Carbonyl compounds	0.98992	Cinnamic acids and derivatives	0.103075	Shikimates and Phenylpropanoids	0.549652	Phenylpropanoids (C6-C3)	0.199115	132.057	132.057	C=CC1=CC(=CC=C1)C=O
334.20847_0.79	4.1996	0.022687	1.6442	Benzyl ITC-4MSOB ITC; CT-4MSOB ITC	Carboxylic acids and derivatives	0.999997	Amino acids and derivatives	0.999962	Alpha amino acids	0.981676	Amino acids, peptides, and analogues	0.999966	Aminoacids	0.699126	Amino acids and Peptides	0.999438	Small peptides	0.99973	333.201	333.201	CC(C(=O)NCC(=O)NC(CCCCNC(C)(O)O)C(=O)N)N
346.25915_10.38	4.1905	0.022848	1.6411	CT-Allyl ITCl; CT-Benzyl ITC	Carboxylic acids and derivatives	0.848613	Amino acids and derivatives	0.538421	Amino acids and derivatives	0.53842	Amino acids, peptides, and analogues	0.542196	Sphingoid bases	0.273314	Fatty acids	0.89905	Fatty Acids and Conjugates	0.313083	345.252	345.252	CCCCCCCCCCCC(CC(=O)NC(CCO)C(=O)O)O
267.20674_5.6	4.1895	0.022867	1.6408	CT-4MSOB ITC; CT-Benzyl ITC	Carboxylic acids and derivatives	0.988018	Amino acids and derivatives	0.715426	Amino acids and derivatives	0.715426	Amino acids, peptides, and analogues	0.734367	Quinolizidine alkaloids	0.971518	Alkaloids	0.994929	Lysine alkaloids	0.990694	266.2	266.2	C1CCN2CC3CC(C2C1)CNC3CCCC(=O)O
488.16254_6.19	4.186	0.022931	1.6396	Benzyl ITC-4MSOB ITC
333.26374_8.95	4.1679	0.02326	1.6334	CT-4MSOB ITC; CT-Benzyl ITC
232.15437_4.56	4.1514	0.023565	1.6277	CT-4MSOB ITC	Carboxylic acids and derivatives	0.962663	Amino acids and derivatives	0.972777	Amino acids	0.876787	Amino acids, peptides, and analogues	0.972074	Aminoacids	0.579972	Amino acids and Peptides	0.70841	Small peptides	0.881202	231.147	231.147	C(CCC(=O)O)CC(CCCCC(=O)O)N
428.26414_8.17	4.1443	0.023697	1.6253	CT-4MSOB ITC	Carboxylic acids and derivatives	0.870295	Amino acids and derivatives	0.656638	Amino acids and derivatives	0.60566	Amino acids, peptides, and analogues	0.595825	Phenylalanine-derived alkaloids	0.0237694	Alkaloids	0.863302	Steroids	0.163959	427.257	427.257	CCC(C)NC(=O)CN1CCN(CC1)C(=O)CCC(=O)N(CCC#N)C2=CC=CC=C2
221.15341_5.46	4.135	0.023872	1.6221	CT-4MSOB ITC	Tetrahydrofurans	0.519561			Tetrahydrofurans	0.519561		0	Drimane sesquiterpenoids	0.129553	Terpenoids	0.976	Sesquiterpenoids	0.901513	220.146	220.146	C1CCC(C#CCCCCC(C#CC1)O)O
606.4215_8.98	4.1278	0.024008	1.6196	CT-4MSOB ITC
416.26447_6.55	4.124	0.024081	1.6183	CT-4MSOB ITC	Carboxylic acids and derivatives	0.978326	Amino acids and derivatives	0.873752	N-acyl-alpha amino acids and derivatives	0.509678	Amino acids, peptides, and analogues	0.883525	Tripeptides	0.239829	Amino acids and Peptides	0.412134	Small peptides	0.514649	415.257	415.257	CC(=O)CCC(C(=O)N1CCCC1C(=O)NCC(=O)NCCNC(N)N)NCO
223.16935_9.57	4.1162	0.02423	1.6156	Allyl ITCl-4MSOB ITC		0			Lipids and lipid-like molecules	0.53202		0	Irregular monoterpenoids	0.374262	Terpenoids	0.623645	Sesquiterpenoids	0.378894	222.162	222.162	CCCCCCCCC#CCC=CC(=O)O
266.10207_6.47	4.089	0.024758	1.6063	CT-4MSOB ITC	Carboxylic acids and derivatives	0.999576	Amino acids and derivatives	0.972842	Alpha amino acid esters	0.825256	Amino acids, peptides, and analogues	0.972194	Dipeptides	0.96202	Amino acids and Peptides	0.667391	Small peptides	0.940722	265.095	265.095	CC1=CC=C(C=C1)CC(=O)NC(CC(=O)O)C(=O)O
420.26093_3.23	4.0833	0.024871	1.6043	CT-4MSOB ITC
251.2007_10.88	4.0765	0.025006	1.6019	CT-4MSOB ITC		0			Lipids and lipid-like molecules	0.564367		0	Unsaturated fatty acids	0.304028	Fatty acids	0.463546	Sesquiterpenoids	0.386598	250.193	250.193	C#CCCCCC=CCCCCCCCC(=O)O
277.216_10.59	4.0687	0.025163	1.5992	CT-4MSOB ITC	Fatty Acyls	0.98967			Lineolic acids and derivatives	0.576829	Lineolic acids and derivatives	0.576829	Unsaturated fatty acids	0.969801	Fatty acids	0.947556	Fatty Acids and Conjugates	0.879729	276.209	276.209	CCC#CCCC#CCCCCCCCCCC(=O)O
297.24247_8.82	4.052	0.0255	1.5935	CT-4MSOB ITC; CT-Benzyl ITC	Fatty Acyls	0.993929	Long-chain fatty acids	0.864839	Long-chain fatty acids	0.864839	Fatty acids and conjugates	0.991364	Other Octadecanoids	0.861409	Fatty acids	0.979756	Octadecanoids	0.731929	296.235	296.235	CCCCCC=CCC1C(O1)CCCCCCCC(=O)O
133.06463_7.39	4.0501	0.025537	1.5928	Benzyl ITC-4MSOB ITC	Benzene and substituted derivatives	0.719854			Benzoyl derivatives	0.868481	Benzoyl derivatives	0.868481	Chalcones	0.0229329	Polyketides	0.504418	Naphthalenes	0.0883408	132.057	132.057	CC1=C(C=CC=C1C=O)[CH]
72.08041_0.83	4.0276	0.026002	1.585	CT-Benzyl ITC		0			0	0		0		0		0		0	71.0731	71.0731
223.16928_5.62	4.0274	0.026006	1.5849	CT-4MSOB ITC
