# Supplementary material for: Multiple glutathione-S-transferases detoxify diverse glucosinolate-based defenses of Brassicales plants in a generalist lepidopteran herbivore (Spodoptera littoralis)
Source: Commun Biol. 2025 Jun 17;8:931. doi: 10.1038/s42003-025-08346-8 (PMC12174363; doi:10.1038/s42003-025-08346-8)
Supplement: Supplementary file 5 — Supplementary Data 2 [file 42003_2025_8346_MOESM5_ESM.xlsx]

## Sheet: Sheet1
Supplementary Data 2 Metabolomics analyses of the bodies of S. littoralis fed on artificial diets containing ITCs.
Label m/z (+)_min	Fold change value	p.value	-Log10(p.value)	Tukey's HSD (p<0.05)	ClassyFire#class	ClassyFire#class Probability	ClassyFire#level 5	ClassyFire#level 5 Probability	ClassyFire#most specific class	ClassyFire#most specific class Probability	ClassyFire#subclass	ClassyFire#subclass Probability	NPC#class	NPC#class Probability	NPC#pathway	NPC#pathway Probability	NPC#superclass	NPC#superclass Probability	parent mass	precursor mass	Smiles
607.83474_5.8	42.099	8.0921e-08	7.0919	Allyl ITC-4MSOB ITC; Benzyl ITC-4MSOB ITC; CT-4MSOB ITC
915.80253_5.89	32.557	4.8115e-07	6.3177	Benzyl ITC-4MSOB ITC; CT-4MSOB ITC; Benzyl ITC-Allyl ITC; CT-Allyl ITC
569.64319_4.55	30.865	6.9103e-07	6.1605	Allyl ITC-4MSOB ITC; Benzyl ITC-4MSOB ITC; CT-4MSOB ITC; CT-Allyl ITC
285.17439_2.5	27.437	1.5195e-06	5.8183	Benzyl ITC-4MSOB ITC; CT-4MSOB ITC; Benzyl ITC-Allyl ITC; CT-Allyl ITC		0		0		0		0		0		0		0	1135.67	568.334
448.23362_10.55	27.335	1.5578e-06	5.8075	CT-4MSOB ITC; CT-Allyl ITC; CT-Benzyl ITC	Cinnamic acids and derivatives	0.611753		0	Cinnamic acid amides	0	Cinnamic acid amides	0.519784	Quinoline alkaloids	0	Alkaloids	0	Sphingolipids	0	447.226	447.226	C1CC(CCC1C(NCCNCCN)OP(=O)(O)O)(C2=CC=CC=C2)C3=CC=CC=C3
162.11254_0.77	26.489	1.9172e-06	5.7173	Allyl ITC-4MSOB ITC; Benzyl ITC-4MSOB ITC; CT-4MSOB ITC
463.98909_4.7	26.352	1.9834e-06	5.7026	Allyl ITC-4MSOB ITC; Benzyl ITC-4MSOB ITC; CT-4MSOB ITC; CT-Allyl ITC
873.90412_5.02	23.4	4.2978e-06	5.3668	CT-4MSOB ITC; CT-Allyl ITC; CT-Benzyl ITC
441.98027_4.77	21.668	7.0222e-06	5.1535	Benzyl ITC-4MSOB ITC; CT-4MSOB ITC; Benzyl ITC-Allyl ITC; CT-Allyl ITC		0		0		0		0		0		0		0	1762.89	881.946
206.04495_4.02	21.491	7.3966e-06	5.131	CT-4MSOB ITC; CT-Allyl ITC; CT-Benzyl ITC	Quinolines and derivatives	0.997918		0	Quinoline carboxylic acids	0.70905	Quinoline carboxylic acids	0.70905	Acridone alkaloids	0.997169	Alkaloids	0.989974	Anthranilic acid alkaloids	0.99179	205.038	205.038	C1=CC2=C(C(=C1)O)NC(=CC2=O)C(=O)O
588.97052_4.77	21.409	7.5776e-06	5.1205	Allyl ITC-4MSOB ITC; Benzyl ITC-4MSOB ITC; CT-4MSOB ITC; CT-Allyl ITC
553.95627_4.76	20.78	9.1442e-06	5.0389	Allyl ITC-4MSOB ITC; Benzyl ITC-4MSOB ITC; CT-4MSOB ITC; CT-Allyl ITC
178.0356_5.58	20.386	1.0309e-05	4.9868	Allyl ITC-4MSOB ITC; Benzyl ITC-4MSOB ITC; CT-4MSOB ITC; CT-Allyl ITC; CT-Benzyl ITC	Isothiocyanates	0.999839		0	Isothiocyanates	0		0	Fatty alcohols	0	Fatty acids	0	Fatty acyls	0	177.028	177.028	CS(=O)CCCCN=C=S
156.07682_0.76	20.297	1.0592e-05	4.975	CT-4MSOB ITC; CT-Allyl ITC; CT-Benzyl ITC	Carboxylic acids and derivatives	0.998915	Amino acids and derivatives	0.999829	Histidine and derivatives	0	Amino acids, peptides, and analogues	0.999842	Aminoacids	0	Amino acids and Peptides	0	Small peptides	0	155.07	155.07	C1=C(NC=N1)CC(C(=O)O)N
86.09602_1.34	19.982	1.1679e-05	4.9326	Allyl ITC-4MSOB ITC; Benzyl ITC-4MSOB ITC; CT-4MSOB ITC	Organonitrogen compounds	0.9999	Secondary amines	0.836268	Dialkylamines	0	Amines	0.980364	Acetate-derived alkaloids	0	Alkaloids	0	Pseudoalkaloids	0	85.0888	85.0888	C1CCNCC1
392.19749_4.82	17.19	2.9312e-05	4.5329	Allyl ITC-4MSOB ITC; Benzyl ITC-4MSOB ITC; CT-4MSOB ITC; CT-Allyl ITC		0		0		0		0		0		0		0	3518.71	1173.57
758.57039_11.48	16.898	3.2484e-05	4.4883	Benzyl ITC-4MSOB ITC; Benzyl ITC-Allyl ITC; CT-Benzyl ITC
582.9671_4.71	16.545	3.6846e-05	4.4336	Benzyl ITC-4MSOB ITC; CT-4MSOB ITC; Benzyl ITC-Allyl ITC; CT-Allyl ITC
299.17752_2.65	16.459	3.7997e-05	4.4202	Benzyl ITC-4MSOB ITC; CT-4MSOB ITC; CT-Allyl ITC		0		0		0		0		0		0		0	1191.68	596.341
110.0713_0.76	15.135	6.2163e-05	4.2065	CT-4MSOB ITC; CT-Allyl ITC; CT-Benzyl ITC	Pyridines and derivatives	0.53455		0	Aminopyridines and derivatives	0	Aminopyridines and derivatives	0.909136	Aminoacids	0	Shikimates and Phenylpropanoids	0	Peptide alkaloids	0	109.064	109.064	C1=CN=C(C=C1N)N
555.27098_7.51	14.945	6.6897e-05	4.1746	Allyl ITC-4MSOB ITC; Benzyl ITC-4MSOB ITC; CT-4MSOB ITC
118.08629_0.8	14.349	8.454e-05	4.0729	Allyl ITC-4MSOB ITC; CT-4MSOB ITC; Benzyl ITC-Allyl ITC; CT-Benzyl ITC	Carboxylic acids and derivatives	0.999032	Amino acids and derivatives	0.990892	Alpha amino acids	0	Amino acids, peptides, and analogues	0.990828	Aminoacids	0	Amino acids and Peptides	0	Small peptides	0	117.079	117.079	C[N+](C)(C)CC(=O)O
209.15364_10.86	14.101	9.3365e-05	4.0298	CT-4MSOB ITC; CT-Allyl ITC; CT-Benzyl ITC		0		0		0		0		0		0		0	208.146	208.146
455.73069_7.24	13.941	9.9625e-05	4.0016	Allyl ITC-4MSOB ITC; Benzyl ITC-4MSOB ITC; CT-4MSOB ITC
336.68238_2.51	13.831	0.0001042	3.9821	Benzyl ITC-4MSOB ITC; CT-4MSOB ITC; Benzyl ITC-Allyl ITC; CT-Allyl ITC		0		0		0		0		0		0		0	1341.7	671.35
352.68287_2.51	13.315	0.00012903	3.8893	Benzyl ITC-4MSOB ITC; CT-4MSOB ITC; Benzyl ITC-Allyl ITC; CT-Allyl ITC		0		0		0		0		0		0		0	1405.7	703.351
337.18589_2.23	12.883	0.00015499	3.8097	Allyl ITC-4MSOB ITC; Benzyl ITC-4MSOB ITC; CT-4MSOB ITC		0		0		0		0		0		0		0	1343.71	672.357
444.72603_3.57	11.86	0.00024351	3.6135	Benzyl ITC-4MSOB ITC; CT-4MSOB ITC; Benzyl ITC-Allyl ITC; CT-Allyl ITC		0		0		0		0		0		0		0	1773.88	887.438
241.15474_0.75	11.755	0.00025539	3.5928	Benzyl ITC-4MSOB ITC; CT-4MSOB ITC; CT-Allyl ITC
617.98104_4.7	11.416	0.00029868	3.5248	Benzyl ITC-4MSOB ITC; CT-4MSOB ITC; CT-Allyl ITC
463.73842_4.7	11.354	0.00030749	3.5122	Benzyl ITC-4MSOB ITC; CT-4MSOB ITC; CT-Allyl ITC
327.02186_4.14	11.273	0.00031937	3.4957	CT-4MSOB ITC; CT-Benzyl ITC	Benzene and substituted derivatives	0.860466		0	Benzenesulfonamides	0.891065	Benzenesulfonamides	0.891065	Pyridine alkaloids	0.664672	Alkaloids	0.892436	Nicotinic acid alkaloids	0.605416	326.015	326.015	CC(=O)NC1=NC(=CS1)C(=O)NCC2=NC(=CS2)C(=O)O
295.16542_3.87	11.084	0.00034913	3.457	Allyl ITC-4MSOB ITC; Benzyl ITC-4MSOB ITC; CT-4MSOB ITC	Carboxylic acids and derivatives	0.999976	Peptides	0.999674	Dipeptides	0	Amino acids, peptides, and analogues	0.999997	Dipeptides	0	Amino acids and Peptides	0	Small peptides	0	294.158	294.158	CC(C)CC(C(=O)O)NC(=O)C(CC1=CC=C(C=C1)O)N
345.14479_3.17	11.037	0.00035701	3.4473	Benzyl ITC-4MSOB ITC; CT-4MSOB ITC; CT-Allyl ITC	Carboxylic acids and derivatives	0.999999	Peptides	0.999896	Dipeptides	0.999997	Amino acids, peptides, and analogues	0.999998	Dipeptides	0.999958	Amino acids and Peptides	0.999823	Small peptides	0.999996	344.137	344.137	C1=CC(=CC=C1CC(C(=O)NC(CC2=CC=C(C=C2)O)C(=O)O)N)O
279.15582_0.69	10.855	0.00038947	3.4095	CT-4MSOB ITC; Benzyl ITC-Allyl ITC; CT-Allyl ITC
387.52548_4.29	10.757	0.00040835	3.389	Benzyl ITC-4MSOB ITC; CT-4MSOB ITC; CT-Allyl ITC		0		0		0		0		0		0		0	3476.66	1159.55
146.16529_0.65	10.62	0.00043645	3.3601	Allyl ITC-4MSOB ITC; Benzyl ITC-4MSOB ITC; CT-4MSOB ITC	Organonitrogen compounds	0.999999	Tertiary amines	0.816593	Trialkylamines	0	Amines	0.999899	Piperidine alkaloids	0	Alkaloids	0	Lysine alkaloids	0	128.131	128.131	C1CCNCCCNC1
615.64577_5.04	10.392	0.00048838	3.3112	CT-4MSOB ITC; CT-Allyl ITC
646.2918_6.69	10.043	0.00058142	3.2355	Benzyl ITC-4MSOB ITC; CT-4MSOB ITC; CT-Allyl ITC		0		0		0		0		0		0		0	2580.14	1290.57
649.79994_4.53	9.8527	0.00064059	3.1934	CT-4MSOB ITC; CT-Allyl ITC
397.23361_4.94	9.8303	0.00064798	3.1884	CT-4MSOB ITC; CT-Allyl ITC; CT-Benzyl ITC	Carboxylic acids and derivatives	0.990405	Amino acids and derivatives	0.530449	Amino acids and derivatives	0	Amino acids, peptides, and analogues	0.544678	Open-chain polyketides	0	Polyketides	0	Linear polyketides	0	396.226	396.226	CCOC(=O)C1CCCN1C(=O)CCCCC(=O)N2CCCC2C(=O)OCC
258.1101_0.78	9.7697	0.00066845	3.1749	CT-4MSOB ITC; CT-Allyl ITC	Organonitrogen compounds	0.999969	Cholines	0.999932	Phosphocholines	0	Quaternary ammonium salts	0.999954	Glycerophosphocholines	0	Fatty acids	0	Glycerophospholipids	0	257.103	257.103	C[N+](C)(C)CCOP(=O)(O)OCC(CO)O
582.93899_5.01	9.762	0.00067114	3.1732	CT-4MSOB ITC; CT-Allyl ITC
72.08035_1.08	9.744	0.00067739	3.1692	CT-4MSOB ITC; CT-Allyl ITC; CT-Benzyl ITC
118.0863_1.1	9.6754	0.00070181	3.1538	CT-4MSOB ITC; CT-Allyl ITC; CT-Benzyl ITC		0		0		0		0		0		0		0	117.079	117.079
512.27823_3.49	9.1767	0.00091231	3.0399	CT-4MSOB ITC; CT-Allyl ITC
132.10196_1.34	9.1754	0.00091293	3.0396	Allyl ITC-4MSOB ITC; Benzyl ITC-4MSOB ITC; CT-4MSOB ITC	Carboxylic acids and derivatives	0.999886	Amino acids and derivatives	0.999849	Alpha amino acids	0	Amino acids, peptides, and analogues	0.999841	Aminoacids	0	Amino acids and Peptides	0	Small peptides	0	131.095	131.095	CCCCC(C(=O)O)N
295.22685_10.86	8.877	0.0010725	2.9696	CT-4MSOB ITC; CT-Allyl ITC; CT-Benzyl ITC	Fatty Acyls	0.983508		0	Lineolic acids and derivatives	0	Lineolic acids and derivatives	0.753709	Other Octadecanoids	0	Fatty acids	0	Octadecanoids	0	294.22	294.22	CCCCCC(=O)C=CC=CCCCCCCCC(=O)O
105.06995_10.55	8.8631	0.0010807	2.9663	Benzyl ITC-4MSOB ITC; CT-4MSOB ITC	Benzene and substituted derivatives	0.983477		0	Styrenes	0	Styrenes	0.853545	Cinnamic acids and derivatives	0	Shikimates and Phenylpropanoids	0	Phenylpropanoids (C6-C3)	0	104.063	104.063	[CH]CC1=CC=CC=C1
680.36705_5.29	8.8346	0.0010976	2.9595	CT-4MSOB ITC; CT-Allyl ITC
84.04399_0.8	8.8119	0.0011113	2.9542	Benzyl ITC-4MSOB ITC; CT-Benzyl ITC
172.16971_10.67	8.7657	0.0011399	2.9431	Allyl ITC-4MSOB ITC; Benzyl ITC-4MSOB ITC; CT-4MSOB ITC	Fatty Acyls	0.567505		0	Fatty amides	0	Fatty amides	0.677772	Primary amides	0	Fatty acids	0	Fatty amides	0	171.162	171.162	CCCCCC(=O)NCCCC
296.066_0.72	8.7384	0.0011571	2.9366	CT-4MSOB ITC; CT-Allyl ITC; CT-Benzyl ITC	Diazines	0.0443691	Aminopyrimidines and derivatives	0.793202	Aminopyrimidines and derivatives	0	Pyrimidines and pyrimidine derivatives	0.0647717	Imidazole alkaloids	0	Alkaloids	0	Small peptides	0	295.059	295.059
277.21624_10.86	8.6949	0.0011852	2.9262	CT-4MSOB ITC; CT-Allyl ITC; CT-Benzyl ITC	Fatty Acyls	0.993898		0	Lineolic acids and derivatives	0	Lineolic acids and derivatives	0.748007	Unsaturated fatty acids	0	Fatty acids	0	Fatty Acids and Conjugates	0	276.209	276.209	CCC#CCCC#CCCCCCCCCCC(=O)O
259.47374_2.66	8.6911	0.0011877	2.9253	Benzyl ITC-4MSOB ITC; CT-4MSOB ITC		0		0		0		0		0		0		0	2324.2	775.399
237.1849_10.86	8.4523	0.0013565	2.8676	CT-4MSOB ITC; CT-Allyl ITC; CT-Benzyl ITC
112.11213_0.65	8.3808	0.0014122	2.8501	Allyl ITC-4MSOB ITC; Benzyl ITC-4MSOB ITC; CT-4MSOB ITC		0		0		0		0		0		0		0	111.105	111.105
274.18742_0.81	8.3433	0.0014424	2.8409	Benzyl ITC-4MSOB ITC; CT-4MSOB ITC
387.18046_10.55	8.3432	0.0014425	2.8409	Benzyl ITC-4MSOB ITC; CT-4MSOB ITC		0		0		0		0		0		0		0	386.173	386.173
259.2056_10.86	8.3208	0.0014609	2.8354	CT-4MSOB ITC; CT-Allyl ITC; CT-Benzyl ITC	Tetralins	0.57364		0	Tetralins	0		0	Estrane steroids	0	Fatty acids	0	Steroids	0	258.198	258.198	CC12CCC3C(C1CCC2=O)CCC4C3C=CCC4
407.03549_1.13	8.2778	0.001497	2.8248	Benzyl ITC-Allyl ITC; CT-Allyl ITC	Carboxylic acids and derivatives	0.992333	Amino acids and derivatives	0.995573	Alpha amino acids and derivatives	0	Amino acids, peptides, and analogues	0.995287	Thiodiketopiperazine alkaloids	0	Amino acids and Peptides	0	Peptide alkaloids	0	406.028	406.028	C1=CC=C2C(=C1)C(=C3C(=O)N(C(=S)S3)CCCC(=O)O)C(=O)N2CC(=O)O
502.93817_3.84	8.1548	0.0016058	2.7943	Benzyl ITC-4MSOB ITC; CT-4MSOB ITC
457.27253_4.01	8.1315	0.0016274	2.7885	Benzyl ITC-Allyl ITC; CT-Allyl ITC		0		0		0		0		0		0		0	1824.06	912.53
156.07691_1.55	8.1275	0.0016312	2.7875	CT-4MSOB ITC; CT-Benzyl ITC	Carboxylic acids and derivatives	0.998972	Amino acids and derivatives	0.999818	Histidine and derivatives	0.839835	Amino acids, peptides, and analogues	0.999832	Aminoacids	0.992321	Amino acids and Peptides	0.995693	Small peptides	0.999481	155.07	155.07	C1=C(NC=N1)CC(C(=O)O)N
367.20949_6.52	8.0306	0.0017248	2.7633	CT-Benzyl ITC		0		0	Benzenoids	0		0	Macrolide lactones	0	Terpenoids	0	Sesquiterpenoids	0	366.202	366.202	C=CC(C(C=C)OCOC(C=C)C(C=C)OCOC(C=C)C(C=C)O)O
271.15299_2.66	7.9978	0.0017578	2.755	Benzyl ITC-4MSOB ITC; CT-4MSOB ITC		0		0		0		0		0		0		0	2429.31	810.437
406.22567_2.66	7.8645	0.0018997	2.7213	Benzyl ITC-4MSOB ITC; CT-4MSOB ITC		0		0		0		0		0		0		0	1619.87	810.437
392.75094_3.26	7.7101	0.0020802	2.6819	Benzyl ITC-4MSOB ITC; CT-4MSOB ITC; Benzyl ITC-Allyl ITC; CT-Allyl ITC
425.30124_9.67	7.5102	0.0023432	2.6302	CT-4MSOB ITC; CT-Allyl ITC	Carboxylic acids and derivatives	0.999998	Amino acids and derivatives	0.999278	N-acyl-L-glutamines	0	Amino acids, peptides, and analogues	0.999321	N-acyl amines	0	Fatty acids	0	Fatty amides	0	424.294	424.294	CC(CCCC=CCC=CCCCCCCCC(=O)NC(CCC(=O)N)C(=O)O)O
348.71187_2.65	7.4815	0.002384	2.6227	Benzyl ITC-4MSOB ITC; CT-4MSOB ITC; CT-Allyl ITC
149.04495_5.74	7.4687	0.0024025	2.6193	Allyl ITC-4MSOB ITC; Benzyl ITC-4MSOB ITC; CT-4MSOB ITC	Hydroxy acids and derivatives	0.61318		0	Short-chain hydroxy acids and derivatives	0	Short-chain hydroxy acids and derivatives	0.820774	Dicarboxylic acids	0	Fatty acids	0	Fatty Acids and Conjugates	0	148.038	148.038	CC(C(C(=O)O)O)C(=O)O
199.1441_2.95	7.4481	0.0024324	2.614	CT-4MSOB ITC; CT-Allyl ITC		0		0		0		0		0		0		0	198.137	198.137
482.32365_10.85	7.2674	0.0027142	2.5664	CT-Allyl ITC; CT-Benzyl ITC		0		0		0		0		0		0		0	481.316	481.316
248.93285_0.72	7.16	0.0028991	2.5377	Allyl ITC-4MSOB ITC; Benzyl ITC-4MSOB ITC; CT-4MSOB ITC
328.28465_11.43	7.1485	0.0029197	2.5347	CT-4MSOB ITC; CT-Benzyl ITC		0		0		0		0		0		0		0	327.277	327.277
487.52111_5.27	7.124	0.002964	2.5281	CT-4MSOB ITC; CT-Allyl ITC; CT-Benzyl ITC		0		0		0		0		0		0		0	1945.06	973.028
351.21429_7.94	7.0595	0.0030848	2.5108	CT-Benzyl ITC
294.1453_2.06	7.0044	0.0031923	2.4959	CT-4MSOB ITC; CT-Allyl ITC	Carboxylic acids and derivatives	1	Peptides	0.997007	Dipeptides	0.999411	Amino acids, peptides, and analogues	1	Dipeptides	0.999997	Amino acids and Peptides	0.998775	Small peptides	0.99993	293.138	293.138	C1=CC=C(C=C1)CC(C(=O)NC(CCC(=O)N)C(=O)O)N
337.18051_1.2	7.0017	0.0031977	2.4952	Benzyl ITC-4MSOB ITC; CT-4MSOB ITC; CT-Allyl ITC		0		0		0		0		0		0		0	1343.69	672.346
192.06559_2.33	6.9796	0.0032421	2.4892	CT-4MSOB ITC; Benzyl ITC-Allyl ITC; CT-Benzyl ITC	Benzene and substituted derivatives	0.968018		0	Anilides	0	Anilides	0.996761	Cinnamic acids and derivatives	0	Alkaloids	0	Anthranilic acid alkaloids	0	191.058	191.058	C1=CC=C(C=C1)NC(=O)C=CC(=O)O
347.87426_2.87	6.9757	0.00325	2.4881	CT-4MSOB ITC; CT-Allyl ITC; CT-Benzyl ITC		0		0		0		0		0		0		0	3119.8	1040.6
390.71688_4.06	6.9064	0.003394	2.4693	CT-4MSOB ITC; CT-Allyl ITC		0		0		0		0		0		0		0	1557.84	779.419
195.97734_0.74	6.8795	0.003452	2.4619	Allyl ITC-4MSOB ITC; Benzyl ITC-4MSOB ITC; CT-4MSOB ITC
335.21943_10.86	6.8714	0.0034696	2.4597	CT-Allyl ITC; CT-Benzyl ITC		0		0		0		0		0		0		0	312.23	312.23
267.13431_2.12	6.8623	0.0034894	2.4573	Benzyl ITC-4MSOB ITC; CT-4MSOB ITC	Carboxylic acids and derivatives	0.999998	Peptides	0.99956	Dipeptides	0.999542	Amino acids, peptides, and analogues	0.999995	Dipeptides	0.999836	Amino acids and Peptides	0.999716	Small peptides	0.999944	266.127	266.127	CC(C(C(=O)O)NC(=O)C(CC1=CC=CC=C1)N)O
329.14962_4.39	6.7884	0.0036561	2.437	CT-4MSOB ITC	Carboxylic acids and derivatives	1	Peptides	0.999851	Dipeptides	0	Amino acids, peptides, and analogues	0.999999	Dipeptides	0	Amino acids and Peptides	0	Small peptides	0	328.142	328.142	C1=CC=C(C=C1)CC(C(=O)O)NC(=O)C(CC2=CC=C(C=C2)O)N
130.04991_0.79	6.7385	0.0037739	2.4232	Benzyl ITC-4MSOB ITC; Benzyl ITC-Allyl ITC; CT-Benzyl ITC	Carboxylic acids and derivatives	0.999902	Amino acids and derivatives	0.792024	Proline and derivatives	0	Amino acids, peptides, and analogues	0.787465	Aminoacids	0	Amino acids and Peptides	0	Small peptides	0	129.043	129.043	C1CC(=O)NC1C(=O)O
147.11296_0.78	6.725	0.0038062	2.4195	CT-4MSOB ITC; Benzyl ITC-Allyl ITC; CT-Benzyl ITC	Carboxylic acids and derivatives	0.999126	Amino acids and derivatives	0.998949	L-alpha-amino acids	0	Amino acids, peptides, and analogues	0.998896	Aminoacids	0	Amino acids and Peptides	0	Small peptides	0	146.106	146.106	C(CCN)CC(C(=O)O)N
487.77155_5.25	6.7063	0.0038519	2.4143	CT-4MSOB ITC; CT-Allyl ITC; CT-Benzyl ITC		0		0		0		0		0		0		0	1946.06	973.529
687.354_5.89	6.7061	0.0038525	2.4143	CT-4MSOB ITC; Benzyl ITC-Allyl ITC; CT-Allyl ITC
644.81139_3.44	6.6503	0.0039923	2.3988	CT-4MSOB ITC; CT-Allyl ITC
227.12786_4.88	6.6308	0.0040425	2.3934	Benzyl ITC-Allyl ITC; CT-Benzyl ITC	Fatty Acyls	0.817077	Jasmonic acids	0.606258	Jasmonic acids	0	Lineolic acids and derivatives	0.786942	Jasmonic acids	0	Fatty acids	0	Octadecanoids	0	226.121	226.121	C1CC(=O)C(C1CC(=O)O)CC=CCCO
520.5724_3.66	6.597	0.0041311	2.3839	CT-4MSOB ITC; CT-Allyl ITC
151.039_3.48	6.5187	0.0043451	2.362	Allyl ITC-4MSOB ITC; CT-4MSOB ITC	Phenol ethers	0.892031		0	Anisoles	0.881054	Anisoles	0.881054	Simple coumarins	0.399988	Shikimates and Phenylpropanoids	0.853991	Coumarins	0.419031	150.032	150.032	[CH]OC1=CC=CC(=C1)C(=O)O
223.06371_9.82	6.3925	0.0047163	2.3264	Allyl ITC-4MSOB ITC; Benzyl ITC-4MSOB ITC; CT-4MSOB ITC	Sulfonyls	0.866821		0	Sulfonyls	0		0	Simple phenolic acids	0	Polyketides	0	Phenolic acids (C6-C1)	0	222.056	222.056	CCOC(=O)CC(=O)CS(=O)(=O)CC
516.30307_4.88	6.3763	0.0047664	2.3218	CT-4MSOB ITC
297.24256_8.83	6.3625	0.0048099	2.3179	CT-4MSOB ITC; CT-Benzyl ITC	Fatty Acyls	0.998711	Long-chain fatty acids	0.548176	Long-chain fatty acids	0	Fatty acids and conjugates	0.999137	Other Octadecanoids	0	Fatty acids	0	Octadecanoids	0	296.235	296.235	CCCCCC1C(O1)CC=CCCCCCCCC(=O)O
419.21003_3.87	6.3388	0.0048849	2.3111	Benzyl ITC-Allyl ITC; CT-Benzyl ITC		0		0		0		0		0		0		0	1671.81	836.405
445.26753_9.37	6.2775	0.0050858	2.2936	CT-4MSOB ITC; CT-Allyl ITC	Organonitrogen compounds	1	Cholines	0.971706	Phosphocholines	0	Quaternary ammonium salts	0.997319	Polyamines	0	Fatty acids	0	Glycerophospholipids	0	422.278	422.278
