# Supplementary material for: Multiple glutathione-S-transferases detoxify diverse glucosinolate-based defenses of Brassicales plants in a generalist lepidopteran herbivore (Spodoptera littoralis)
Source: Commun Biol. 2025 Jun 17;8:931. doi: 10.1038/s42003-025-08346-8 (PMC12174363; doi:10.1038/s42003-025-08346-8)
Supplement: Supplementary file 6 — Supplementary Data 3 [file 42003_2025_8346_MOESM6_ESM.xlsx]

## Sheet: Sheet1
Supplementary Data 3 Metabolomics analyses of the frass of S. littoralis fed on A. thaliana wild-type and mutant plants.
Label m/z (+)_min	Fold change value	p.value	-Log10(p.value)	Tukey's HSD (p<0.05)	ClassyFire#class	ClassyFire#class Probability	ClassyFire#level 5	ClassyFire#level 5 Probability	ClassyFire#most specific class	ClassyFire#most specific class Probability	ClassyFire#subclass	ClassyFire#subclass Probability	NPC#class	NPC#class Probability	NPC#pathway	NPC#pathway Probability	NPC#superclass	NPC#superclass Probability	parent mass	precursor mass	Smiles
617.23122_4.97	228320	2.9583e-37	36.529	myb28myb29-CYP79A2; myb28myb29cyp79b2cyp79b3-CYP79A2; wild-type-CYP79A2
438.18147_4.91	70282	3.6686e-33	32.436	myb28myb29-CYP79A2; myb28myb29cyp79b2cyp79b3-CYP79A2; wild-type-CYP79A2
119.07274_4.96	37997	5.0238e-31	30.299	myb28myb29-CYP79A2; myb28myb29cyp79b2cyp79b3-CYP79A2; wild-type-CYP79A2	Benzene and substituted derivatives	0.723537		0	Benzene and substituted derivatives	0.723537		0	Simple indole alkaloids	0.753131	Alkaloids	0.961435	Tryptophan alkaloids	0.409399	118.066	118.066	[CH2]C=CC1=CN=CC=C1
264.18208_4.26	21641	4.5341e-29	28.344	myb28myb29-CYP79A2; myb28myb29cyp79b2cyp79b3-CYP79A2; wild-type-CYP79A2	Carboxylic acids and derivatives	0.677728	Amino acids and derivatives	0.516725	Alpha amino acid amides	0.939214	Amino acids, peptides, and analogues	0.522539	Phenylalanine-derived alkaloids	0.66773	Alkaloids	0.963315	Pseudoalkaloids	0.309038	263.175	263.175	C1=CC=C(C=C1)CNC(CCCN=C(N)N)C(=O)N
290.09145_4.07	21444	4.8768e-29	28.312	myb28myb29-CYP79A2; myb28myb29cyp79b2cyp79b3-CYP79A2; wild-type-CYP79A2
612.28703_6.99	19456	1.0621e-28	27.974	myb28myb29-CYP79A2; wild-type-CYP79A2; myb28myb29cyp79b2cyp79b3-myb28myb29; wild-type-myb28myb29cyp79b2cyp79b3
458.16555_4.69	18257	1.7658e-28	27.753	myb28myb29-CYP79A2; myb28myb29cyp79b2cyp79b3-CYP79A2; wild-type-CYP79A2
305.14556_0.79	14728	9.8405e-28	27.007	myb28myb29-CYP79A2; myb28myb29cyp79b2cyp79b3-CYP79A2; wild-type-CYP79A2	Carboxylic acids and derivatives	1	Amino acids and derivatives	0.999976	Alpha amino acids	0.981859	Amino acids, peptides, and analogues	0.999972	Dipeptides	0.415971	Amino acids and Peptides	0.999608	Small peptides	0.99991	304.138	304.138	C(CC(C(=O)O)NC(CCC(=O)O)C(=O)O)CN=C(N)N
197.00917_5.55	10472	1.5051e-26	25.822	myb28myb29-CYP79A2; myb28myb29cyp79b2cyp79b3-CYP79A2; wild-type-CYP79A2; wild-type-myb28myb29; wild-type-myb28myb29cyp79b2cyp79b3
426.24593_10.27	9581.3	3.0627e-26	25.514	myb28myb29-CYP79A2; myb28myb29cyp79b2cyp79b3-CYP79A2; wild-type-CYP79A2	Organonitrogen compounds	0.999999	Tertiary amines	0.834236	Dialkylarylamines	0.581599	Amines	0.996755	Purine alkaloids	0.560455	Alkaloids	0.999558	Pseudoalkaloids	0.603346	425.239	425.239	CN(C)CCCNC1=NC(=NC2=CC=CC=C21)CN3CCN(CC3)CC4=NC=CS4
128.05285_6.6	9391.7	3.5934e-26	25.444	myb28myb29-CYP79A2; myb28myb29cyp79b2cyp79b3-CYP79A2; wild-type-myb28myb29; wild-type-myb28myb29cyp79b2cyp79b3		0		0		0		0		0		0		0	127.046	127.046
288.10608_6.97	9181.6	4.3058e-26	25.366	myb28myb29-CYP79A2; myb28myb29cyp79b2cyp79b3-CYP79A2; wild-type-CYP79A2; wild-type-myb28myb29; wild-type-myb28myb29cyp79b2cyp79b3
470.14417_6.97	9039.7	4.8767e-26	25.312	myb28myb29-CYP79A2; myb28myb29cyp79b2cyp79b3-CYP79A2; wild-type-CYP79A2; myb28myb29cyp79b2cyp79b3-myb28myb29; wild-type-myb28myb29; wild-type-myb28myb29cyp79b2cyp79b3	Carboxylic acids and derivatives	0.997269	Amino acids and derivatives	0.883953	N-acyl-alpha amino acids	0.813866	Amino acids, peptides, and analogues	0.886846	pteridine alkaloids	0.247606	Amino acids and Peptides	0.46246	Small peptides	0.453118	469.137	469.137	C1=CC(=CC=C1C(=O)NC(CCC(=O)O)C(=O)O)NC(=O)CC2=CN=C3C(=N2)C(=O)NC(=N3)N
245.98047_5.55	7335.5	2.5909e-25	24.587	myb28myb29-CYP79A2; myb28myb29cyp79b2cyp79b3-CYP79A2; wild-type-CYP79A2; wild-type-myb28myb29; wild-type-myb28myb29cyp79b2cyp79b3
285.52324_5.55	7082.5	3.4299e-25	24.465	myb28myb29-CYP79A2; myb28myb29cyp79b2cyp79b3-CYP79A2; wild-type-CYP79A2; wild-type-myb28myb29; wild-type-myb28myb29cyp79b2cyp79b3
235.10789_4.41	7049.8	3.5593e-25	24.449	myb28myb29-CYP79A2; myb28myb29cyp79b2cyp79b3-CYP79A2; wild-type-CYP79A2
377.16074_4.14	6882.5	4.3123e-25	24.365	myb28myb29-CYP79A2; myb28myb29cyp79b2cyp79b3-CYP79A2; wild-type-CYP79A2; myb28myb29cyp79b2cyp79b3-myb28myb29; wild-type-myb28myb29; wild-type-myb28myb29cyp79b2cyp79b3	Carboxylic acids and derivatives	0.983559	Amino acids and derivatives	0.982419	Alpha amino acids and derivatives	0.99141	Amino acids, peptides, and analogues	0.980779	Purine nucleos(t)ides	0.364399	Carbohydrates	0.451018	Nucleosides	0.91138	376.154	376.154	C(CC(C(=O)N)NC(=O)C(CCC(=O)O)NC(=O)CS)CN=C(N)N
193.12575_4.14	6471.1	7.0581e-25	24.151	myb28myb29-CYP79A2; myb28myb29cyp79b2cyp79b3-CYP79A2; wild-type-CYP79A2; wild-type-myb28myb29; wild-type-myb28myb29cyp79b2cyp79b3	Organooxygen compounds	0.901271		0	Organooxygen compounds	0.901271		0	Fatty alcohols	0.218194	Fatty acids	0.968815	Fatty acyls	0.823323	192.119	192.119	CCCCS(=O)CCCCCO
332.11038_4.38	6137.5	1.0775e-24	23.968	myb28myb29-CYP79A2; myb28myb29cyp79b2cyp79b3-CYP79A2; myb28myb29cyp79b2cyp79b3-myb28myb29; wild-type-myb28myb29; wild-type-myb28myb29cyp79b2cyp79b3		0		0		0		0		0		0		0	331.103	331.103
357.10564_3.85	5644.6	2.1037e-24	23.677	myb28myb29-CYP79A2; myb28myb29cyp79b2cyp79b3-CYP79A2; wild-type-CYP79A2; myb28myb29cyp79b2cyp79b3-myb28myb29; wild-type-myb28myb29; wild-type-myb28myb29cyp79b2cyp79b3	Organooxygen compounds	1	Monosaccharides	0.999599	Pentose phosphates	0.972082	Carbohydrates and carbohydrate conjugates	0.999613	Aminosugars	0.508743	Carbohydrates	0.995358	Nucleosides	0.754951	356.098	356.098	C1CC(C(N(C1)C2C(C(C(O2)COP(=O)(O)O)O)O)O)C(=O)N
119.05253_5.55	5386.1	3.0601e-24	23.514	myb28myb29-CYP79A2; myb28myb29cyp79b2cyp79b3-CYP79A2; wild-type-myb28myb29; wild-type-myb28myb29cyp79b2cyp79b3		0		0		0		0		0		0		0	118.045	118.045
247.0535_4.6	5338.7	3.2838e-24	23.484	myb28myb29-CYP79A2; myb28myb29cyp79b2cyp79b3-CYP79A2; wild-type-CYP79A2; myb28myb29cyp79b2cyp79b3-myb28myb29; wild-type-myb28myb29; wild-type-myb28myb29cyp79b2cyp79b3	Carboxylic acids and derivatives	0.999969	Amino acids and derivatives	0.999694	Alpha amino acids and derivatives	0.99958	Amino acids, peptides, and analogues	0.99967	Thiazole alkaloids	0.754252	Alkaloids	0.99745	Serine alkaloids	0.754243	246.046	246.046	C1C(N=C(S1)C2=CNC3=CC=CC=C32)C(=O)O
248.02065_5.39	5004.4	5.5053e-24	23.259	myb28myb29-CYP79A2; myb28myb29cyp79b2cyp79b3-CYP79A2; wild-type-CYP79A2; wild-type-myb28myb29; wild-type-myb28myb29cyp79b2cyp79b3		0		0		0		0		0		0		0	247.013	247.013
156.08408_8.63	4984.3	5.6861e-24	23.245	myb28myb29-CYP79A2; myb28myb29cyp79b2cyp79b3-CYP79A2; wild-type-CYP79A2; wild-type-myb28myb29; wild-type-myb28myb29cyp79b2cyp79b3
389.13805_3.76	4845.4	7.1259e-24	23.147	myb28myb29-CYP79A2; myb28myb29cyp79b2cyp79b3-CYP79A2; wild-type-CYP79A2	Carboxylic acids and derivatives	0.954334	Amino acids and derivatives	0.721905	Alpha amino acids	0.720445	Amino acids, peptides, and analogues	0.695314	Dipeptides	0.316314	Amino acids and Peptides	0.54627	Small peptides	0.552649	388.131	388.131	C(CC(C(C=CC=CC=O)SCC(C(=O)NCC(=O)O)N)O)CC(=O)O
287.13501_1.1	4750.3	8.3499e-24	23.078	myb28myb29-CYP79A2; myb28myb29cyp79b2cyp79b3-CYP79A2; wild-type-CYP79A2	Carboxylic acids and derivatives	0.999997	Amino acids and derivatives	0.998639	N-acyl-alpha amino acids and derivatives	0.52506	Amino acids, peptides, and analogues	0.998668	Dipeptides	0.917002	Amino acids and Peptides	0.996226	Small peptides	0.992353	286.128	286.128	C(CC(C(=O)O)NC(CC#CO)C(=O)O)CN=C(N)N
255.07408_5.69	4701.2	9.0728e-24	23.042	myb28myb29-CYP79A2; myb28myb29cyp79b2cyp79b3-CYP79A2; myb28myb29cyp79b2cyp79b3-myb28myb29; wild-type-myb28myb29; wild-type-myb28myb29cyp79b2cyp79b3		0		0		0		0		0		0		0	254.067	254.067
249.0871_3.79	4610.4	1.0602e-23	22.975	myb28myb29-CYP79A2; myb28myb29cyp79b2cyp79b3-CYP79A2; myb28myb29cyp79b2cyp79b3-myb28myb29; wild-type-myb28myb29; wild-type-myb28myb29cyp79b2cyp79b3	Carboxylic acids and derivatives	1	Amino acids and derivatives	0.999997	Alpha amino acids	0.995037	Amino acids, peptides, and analogues	0.999997	Aminoacids	0.977221	Amino acids and Peptides	0.9979	Small peptides	0.998066	248.08	248.08	C1=CC=C2C(=C1)C(=CN2C(=O)O)CC(C(=O)O)N
204.99561_5.54	4282.1	1.9129e-23	22.718	myb28myb29-CYP79A2; myb28myb29cyp79b2cyp79b3-CYP79A2; wild-type-CYP79A2; wild-type-myb28myb29; wild-type-myb28myb29cyp79b2cyp79b3
308.07312_1.1	4008.6	3.2416e-23	22.489	myb28myb29-CYP79A2; myb28myb29cyp79b2cyp79b3-CYP79A2; wild-type-CYP79A2; wild-type-myb28myb29; wild-type-myb28myb29cyp79b2cyp79b3
259.08985_7.69	3891	4.1119e-23	22.386	myb28myb29-CYP79A2; myb28myb29cyp79b2cyp79b3-CYP79A2; wild-type-CYP79A2	Benzene and substituted derivatives	0.995781		0	Benzene and substituted derivatives	0.995781		0	Pyridine alkaloids	0.817268	Alkaloids	0.978152	Nicotinic acid alkaloids	0.843203	258.083	258.083	CC1=NC(=NC=C1)SCC(=O)CC2=CC=CC=C2
130.06512_6.96	3758.8	5.4196e-23	22.266	myb28myb29-CYP79A2; myb28myb29cyp79b2cyp79b3-CYP79A2; myb28myb29cyp79b2cyp79b3-myb28myb29; wild-type-myb28myb29; wild-type-myb28myb29cyp79b2cyp79b3	Benzene and substituted derivatives	0.565805		0	Benzene and substituted derivatives	0.565805		0	Quinoline alkaloids	0.229616	Alkaloids	0.986618	Anthranilic acid alkaloids	0.690784	129.058	129.058	C1=CC=C2C(=C1)C=CC=N2
346.08956_3.15	3615.1	7.3996e-23	22.131	myb28myb29-CYP79A2; myb28myb29cyp79b2cyp79b3-CYP79A2; wild-type-CYP79A2; myb28myb29cyp79b2cyp79b3-myb28myb29; wild-type-myb28myb29cyp79b2cyp79b3	Organooxygen compounds	1	Glycosyl compounds	0.675029	Glycosylamines	0.870698	Carbohydrates and carbohydrate conjugates	0.999936	Aminosugars	0.0710117	Carbohydrates	0.696244	Nucleosides	0.0430942	345.082	345.082	CNOP(=O)(O)OC(CC(=O)OC)(CC(=O)OC)COOC
160.07578_5.03	3509.2	9.3816e-23	22.028	myb28myb29-CYP79A2; myb28myb29cyp79b2cyp79b3-CYP79A2; wild-type-CYP79A2; myb28myb29cyp79b2cyp79b3-myb28myb29; wild-type-myb28myb29cyp79b2cyp79b3	Indoles and derivatives	0.797365		0	Indoles	0.761414	Indoles	0.761414	Simple indole alkaloids	0.900371	Alkaloids	0.979193	Tryptophan alkaloids	0.874108	159.069	159.069	C1=CC=C2C(=C1)C(=CN2)CC=O
262.10748_4.05	3461.3	1.047e-22	21.98	myb28myb29-CYP79A2; myb28myb29cyp79b2cyp79b3-CYP79A2; myb28myb29cyp79b2cyp79b3-myb28myb29; wild-type-myb28myb29; wild-type-myb28myb29cyp79b2cyp79b3	Carboxylic acids and derivatives	0.998741	Amino acids and derivatives	0.965294	Alpha amino acid esters	0.573883	Amino acids, peptides, and analogues	0.964385	Simple indole alkaloids	0.938835	Alkaloids	0.467794	Tryptophan alkaloids	0.836937	261.1	261.1	CCOC(=O)C(CC1=CNC2=CC=CC=C21)C(=O)O
184.02491_6.28	3450	1.0748e-22	21.969	myb28myb29-CYP79A2; myb28myb29cyp79b2cyp79b3-CYP79A2; wild-type-CYP79A2	Benzene and substituted derivatives	0.999898		0	Benzene and substituted derivatives	0.999898		0	Phenylalanine-derived alkaloids	0.287467	Alkaloids	0.831469	Pseudoalkaloids	0.257517	183.018	183.018	C1=CC=C(C=C1)CSC(=S)N
346.07756_6.28	3447.4	1.0812e-22	21.966	myb28myb29-CYP79A2; myb28myb29cyp79b2cyp79b3-CYP79A2; wild-type-CYP79A2	Organooxygen compounds	0.999953	Glycosyl compounds	0.931173	Thioglycosides	0.852262	Carbohydrates and carbohydrate conjugates	0.998657	Glucosinolates	1	Amino acids and Peptides	0.998044	Amino acid glycosides	0.999995	345.07	345.07	C1=CC=C(C=C1)CNC(=S)SC2C(C(C(C(O2)CO)O)O)O
262.10725_4.57	3188.6	2.0164e-22	21.695	myb28myb29-CYP79A2; myb28myb29cyp79b2cyp79b3-CYP79A2; myb28myb29cyp79b2cyp79b3-myb28myb29; wild-type-myb28myb29; wild-type-myb28myb29cyp79b2cyp79b3	Indoles and derivatives	0.999973	Indole-3-acetic acid derivatives	0.717216	Indole-3-acetic acid derivatives	0.717216	Indolyl carboxylic acids and derivatives	0.231969	Simple indole alkaloids	0.996031	Alkaloids	0.917742	Tryptophan alkaloids	0.960486	261.1	261.1	CCC(C1=CNC2=CC=CC=C21)C(C(=O)O)C(=O)O
291.1954_9.08	3071.1	2.7217e-22	21.565	myb28myb29-CYP79A2; wild-type-CYP79A2; myb28myb29cyp79b2cyp79b3-myb28myb29; wild-type-myb28myb29; wild-type-myb28myb29cyp79b2cyp79b3	Fatty Acyls	0.728834		0	Fatty Acyls	0.728834		0	Monacolins and Monacolin derivatives	0.0836576	Fatty acids	0.942681	Octadecanoids	0.539159	290.188	290.188	C=CC=CCC1C(C=CC1=O)CCCCCCCC(=O)O
232.04364_3.57	2863.4	4.76e-22	21.322	myb28myb29-CYP79A2; myb28myb29cyp79b2cyp79b3-CYP79A2; wild-type-CYP79A2; wild-type-myb28myb29; wild-type-myb28myb29cyp79b2cyp79b3	Sulfonyls	0.853382		0	Sulfones	0.908583	Sulfones	0.908583	Thia fatty acids	0.185001	Fatty acids	0.887776	Fatty Acids and Conjugates	0.277292	231.036	231.036
255.0799_4.18	2768.7	6.227e-22	21.206	myb28myb29-CYP79A2; myb28myb29cyp79b2cyp79b3-CYP79A2; wild-type-CYP79A2	Carboxylic acids and derivatives	0.999998	Amino acids and derivatives	0.999991	N-carbamoyl-alpha amino acids	0.549193	Amino acids, peptides, and analogues	0.999992	Dipeptides	0.997317	Amino acids and Peptides	0.999886	Small peptides	0.999845	254.073	254.073	C1=CC=C(C=C1)CSCC(C(=O)O)NC(=O)N
331.07238_4.83	2762.9	6.3327e-22	21.198	myb28myb29-CYP79A2; myb28myb29cyp79b2cyp79b3-CYP79A2; myb28myb29cyp79b2cyp79b3-myb28myb29; wild-type-myb28myb29; wild-type-myb28myb29cyp79b2cyp79b3	Imidazopyrimidines	0.871576		0	Purines and purine derivatives	0.927286	Purines and purine derivatives	0.927286	Imidazole alkaloids	0.730165	Alkaloids	0.996765	Histidine alkaloids	0.730535	330.065	330.065	C1=CC(=NN=C1C(=O)NC2=NC(=CS2)CC(=O)N)N3C=NC=N3
379.09558_4.39	2655.1	8.7002e-22	21.06	myb28myb29cyp79b2cyp79b3-CYP79A2; myb28myb29cyp79b2cyp79b3-myb28myb29; wild-type-myb28myb29; wild-type-myb28myb29cyp79b2cyp79b3	Organooxygen compounds	0.999998	Monosaccharides	0.999066	Hexoses	0.931979	Carbohydrates and carbohydrate conjugates	0.995171	Glucosinolates	0.218388	Amino acids and Peptides	0.329173	Amino acid glycosides	0.813452	378.088	378.088	C#CCNC(=O)C1=CC2=C(C=C1)SC(=N2)C3C(C(C(C(O3)CO)O)O)O
274.1074_5.3	2647.5	8.9025e-22	21.05	myb28myb29-CYP79A2; myb28myb29cyp79b2cyp79b3-CYP79A2; wild-type-CYP79A2; myb28myb29cyp79b2cyp79b3-myb28myb29; wild-type-myb28myb29; wild-type-myb28myb29cyp79b2cyp79b3	Indoles and derivatives	0.500833		0	Indoles and derivatives	0.500833		0	Simple indole alkaloids	0.368877	Alkaloids	0.954465	Tryptophan alkaloids	0.749645	273.1	273.1	C1=CC=C(C=C1)OCCCOC2=CN=C(C=C2)C(=O)O
277.53449_5.55	2630.4	9.3735e-22	21.028	myb28myb29-CYP79A2; myb28myb29cyp79b2cyp79b3-CYP79A2; wild-type-CYP79A2; wild-type-myb28myb29; wild-type-myb28myb29cyp79b2cyp79b3
71.99028_5.55	2301.5	2.7228e-21	20.565	myb28myb29-CYP79A2; myb28myb29cyp79b2cyp79b3-CYP79A2; myb28myb29cyp79b2cyp79b3-myb28myb29; wild-type-myb28myb29; wild-type-myb28myb29cyp79b2cyp79b3
91.05419_4.07	2162.4	4.478e-21	20.349	myb28myb29-CYP79A2; myb28myb29cyp79b2cyp79b3-CYP79A2; wild-type-CYP79A2; myb28myb29cyp79b2cyp79b3-myb28myb29; wild-type-myb28myb29; wild-type-myb28myb29cyp79b2cyp79b3		0		0		0		0		0		0		0	90.0469	90.0469
185.07108_5.36	2071.6	6.3053e-21	20.2	myb28myb29-CYP79A2; myb28myb29cyp79b2cyp79b3-CYP79A2; wild-type-CYP79A2; myb28myb29cyp79b2cyp79b3-myb28myb29; wild-type-myb28myb29; wild-type-myb28myb29cyp79b2cyp79b3	Indoles and derivatives	0.974535	Beta carbolines	0.792648	Beta carbolines	0.792648	Pyridoindoles	0.825039	Carboline alkaloids	0.689105	Alkaloids	0.991973	Tryptophan alkaloids	0.763076	184.064	184.064	C1=CC2=C(C=C1O)C3=C(N2)C=NC=C3
244.09687_4.57	1967.3	9.5215e-21	20.021	myb28myb29-CYP79A2; myb28myb29cyp79b2cyp79b3-CYP79A2; myb28myb29cyp79b2cyp79b3-myb28myb29; wild-type-myb28myb29; wild-type-myb28myb29cyp79b2cyp79b3	Indoles and derivatives	0.999464	3-alkylindoles	0.904494	3-alkylindoles	0.904494	Indoles	0.99975	Simple indole alkaloids	0.957465	Alkaloids	0.992417	Tryptophan alkaloids	0.890453	243.09	243.09	CC(=O)C(=CC1=CNC2=CC=CC=C21)CC(=O)O
378.04959_7.52	1874.4	1.4004e-20	19.854	myb28myb29-CYP79A2; myb28myb29cyp79b2cyp79b3-CYP79A2; wild-type-CYP79A2	Organooxygen compounds	0.997849	Monosaccharides	0.999864	Monosaccharide phosphates	0.993648	Carbohydrates and carbohydrate conjugates	0.997739	Simple indole alkaloids	0.830112	Alkaloids	0.623948	Tryptophan alkaloids	0.697598	377.042	377.042	C1=CC=C(C=C1)CC2=NC(=CO2)CCC(O)(P(=O)(O)O)P(=O)(O)O
251.08519_4.78	1571.1	5.721e-20	19.243	myb28myb29cyp79b2cyp79b3-CYP79A2; wild-type-CYP79A2; myb28myb29cyp79b2cyp79b3-myb28myb29; wild-type-myb28myb29cyp79b2cyp79b3	Indoles and derivatives	0.99198	3-alkylindoles	0.97546	3-alkylindoles	0.97546	Indoles	0.996181	Simple indole alkaloids	0.739506	Amino acids and Peptides	0.751114	Tryptophan alkaloids	0.627078	250.078	250.078	C1=CC=C2C(=C1)C(=CN2)CSCC(C(=O)O)N
381.11145_3.61	1565.4	5.8897e-20	19.23	myb28myb29cyp79b2cyp79b3-CYP79A2; myb28myb29cyp79b2cyp79b3-myb28myb29; wild-type-myb28myb29cyp79b2cyp79b3	Organooxygen compounds	0.999995	Monosaccharides	0.998818	Hexoses	0.819779	Carbohydrates and carbohydrate conjugates	0.999316	Carbazole alkaloids	0.167379	Amino acids and Peptides	0.267569	Amino acid glycosides	0.547562	380.104	380.104	CC1=C(SC(=N1)NC(=O)C2=CC=CC=C2)C3C(C(C(C(O3)CO)O)O)O
267.07968_3.58	1539.7	6.7211e-20	19.173	myb28myb29-CYP79A2; myb28myb29cyp79b2cyp79b3-CYP79A2; myb28myb29cyp79b2cyp79b3-myb28myb29; wild-type-myb28myb29; wild-type-myb28myb29cyp79b2cyp79b3	Indoles and derivatives	0.999945	3-alkylindoles	0.970408	3-alkylindoles	0.970408	Indoles	0.999734	Simple indole alkaloids	0.929746	Alkaloids	0.947945	Tryptophan alkaloids	0.899415	266.072	266.072	CS(=O)(=O)NC(=O)CCC1=CNC2=CC=CC=C21
479.10799_5.07	1235.3	3.8868e-19	18.41	myb28myb29-CYP79A2; myb28myb29cyp79b2cyp79b3-CYP79A2; wild-type-CYP79A2; myb28myb29cyp79b2cyp79b3-myb28myb29; wild-type-myb28myb29; wild-type-myb28myb29cyp79b2cyp79b3	Isoindoles and derivatives	0.883448	Isoindolones	0.849069	Isoindolones	0.849069	Isoindolines	0.868428	Simple coumarins	0.0595449	Alkaloids	0.995699	Tryptophan alkaloids	0.644988	478.101	478.101	C1=CC=C2C(=C1)C(=O)OC23C4=CC(=C(C=C4OC5=CC(=C(C=C35)NCC(=O)O)O)O)NCC(=O)O
489.1706_9.62	1220.5	4.2792e-19	18.369	myb28myb29-CYP79A2; myb28myb29cyp79b2cyp79b3-CYP79A2; wild-type-CYP79A2; wild-type-myb28myb29; wild-type-myb28myb29cyp79b2cyp79b3		0		0		0		0		0		0		0	488.163	488.163
130.06514_3.58	1041.1	1.5162e-18	17.819	myb28myb29-CYP79A2; myb28myb29cyp79b2cyp79b3-CYP79A2; myb28myb29cyp79b2cyp79b3-myb28myb29; wild-type-myb28myb29; wild-type-myb28myb29cyp79b2cyp79b3	Isoquinolines and derivatives	0.55988		0	Isoquinolines and derivatives	0.55988		0	Simple indole alkaloids	0.411826	Alkaloids	0.986566	Anthranilic acid alkaloids	0.355651	129.058	129.058	C1=CC=C2C=NC=CC2=C1
436.14322_4.51	1017.1	1.8256e-18	17.739	myb28myb29-CYP79A2; myb28myb29cyp79b2cyp79b3-CYP79A2; wild-type-CYP79A2; wild-type-myb28myb29; wild-type-myb28myb29cyp79b2cyp79b3		0		0	Alkaloids and derivatives	0.571034		0	Purine alkaloids	0.493004	Alkaloids	0.984839	Pseudoalkaloids	0.656894	413.154	413.154	CC1=CC(=CC(=C1)NC(=O)CSC2=NC3=C(N2CC=C)C(=O)N(C(=O)N3C)C)C
271.05684_5.39	973.44	2.5884e-18	17.587	myb28myb29-CYP79A2; myb28myb29cyp79b2cyp79b3-CYP79A2; wild-type-CYP79A2	Carboxylic acids and derivatives	0.999915	Amino acids and derivatives	0.999838	L-alpha-amino acids	0.65543	Amino acids, peptides, and analogues	0.999853	Aminoacids	0.95067	Amino acids and Peptides	0.993199	Small peptides	0.985877	270.05	270.05	C1=CC=C(C=C1)CNC(=S)SCC(C(=O)O)N
328.07829_5.3	968.05	2.7052e-18	17.568	myb28myb29-CYP79A2; myb28myb29cyp79b2cyp79b3-CYP79A2; wild-type-CYP79A2	Azacyclic compounds	0.640907		0	Azacyclic compounds	0.640907		0	Monocyclic monoterpenoids	0.0944631	Alkaloids	0.539988	Small peptides	0.203549	310.045	310.045
201.04821_8.56	955.66	2.9972e-18	17.523	myb28myb29cyp79b2cyp79b3-CYP79A2; wild-type-CYP79A2; myb28myb29cyp79b2cyp79b3-myb28myb29; wild-type-myb28myb29; wild-type-myb28myb29cyp79b2cyp79b3	Indoles and derivatives	0.999657		0	Indoles	0.998862	Indoles	0.998862	Simple indole alkaloids	0.406846	Alkaloids	0.99835	Tryptophan alkaloids	0.594971	200.041	200.041	C1=CC=C2C(=C1)C(=CN2)C3=NC=CS3
136.07564_4.96	919.15	4.0855e-18	17.389	myb28myb29-CYP79A2; myb28myb29cyp79b2cyp79b3-CYP79A2; wild-type-CYP79A2; myb28myb29cyp79b2cyp79b3-myb28myb29; wild-type-myb28myb29cyp79b2cyp79b3	Benzene and substituted derivatives	0.692918		0	Benzene and substituted derivatives	0.692918		0	Simple indole alkaloids	0.143497	Alkaloids	0.676952	Small peptides	0.197084	135.068	135.068	CC1=CC=C(C=C1)C=NO
192.14169_2.78	785.48	1.4244e-17	16.846	myb28myb29-CYP79A2; myb28myb29cyp79b2cyp79b3-CYP79A2; myb28myb29cyp79b2cyp79b3-myb28myb29; wild-type-myb28myb29; wild-type-myb28myb29cyp79b2cyp79b3	Sulfoxides	0.998309		0	Sulfoxides	0.998309		0	Hydrocarbons	0.0317303	Fatty acids	0.813272	Fatty acyls	0.862098	191.134	191.134	CS(=O)CCCCCCCCN
254.03018_5.39	773.48	1.6098e-17	16.793	myb28myb29-CYP79A2; myb28myb29cyp79b2cyp79b3-CYP79A2; wild-type-CYP79A2	Benzene and substituted derivatives	0.999508		0	Benzene and substituted derivatives	0.999508		0	Aminoacids	0.179113	Alkaloids	0.491314	Small peptides	0.170805	253.023	253.023	C1=CC=C(C=C1)CNS(=O)(=O)C2=CSC=C2
146.06007_6.31	663.52	5.4367e-17	16.265	myb28myb29-CYP79A2; myb28myb29cyp79b2cyp79b3-CYP79A2; wild-type-CYP79A2; myb28myb29cyp79b2cyp79b3-myb28myb29; wild-type-myb28myb29; wild-type-myb28myb29cyp79b2cyp79b3	Indoles and derivatives	0.999922		0	Indoles	0.999957	Indoles	0.999957	Simple indole alkaloids	0.980324	Alkaloids	0.999793	Tryptophan alkaloids	0.976443	145.053	145.053	C1=CC=C2C(=C1)C(=CN2)C=O
356.07665_2.8	619.16	9.4112e-17	16.026	myb28myb29-CYP79A2; myb28myb29cyp79b2cyp79b3-CYP79A2; wild-type-CYP79A2; wild-type-myb28myb29; wild-type-myb28myb29cyp79b2cyp79b3	Carboxylic acids and derivatives	0.996196	Peptides	0.982564	Dipeptides	0.941055	Amino acids, peptides, and analogues	0.998201	Dipeptides	0.613031	Amino acids and Peptides	0.975486	Small peptides	0.997898	355.069	355.069	CSCCC(C(=O)NC(CS)C(=O)NC(CS)C(=O)O)N
118.06514_6.31	608.39	1.0817e-16	15.966	myb28myb29-CYP79A2; myb28myb29cyp79b2cyp79b3-CYP79A2; wild-type-CYP79A2; myb28myb29cyp79b2cyp79b3-myb28myb29; wild-type-myb28myb29; wild-type-myb28myb29cyp79b2cyp79b3	Indoles and derivatives	0.848495		0	Indoles	0.808706	Indoles	0.808706	Simple indole alkaloids	0.976795	Alkaloids	0.882342	Tryptophan alkaloids	0.684427	117.058	117.058	C1=CC=C2C(=C1)C=CN2
208.13657_3.11	531.91	3.1351e-16	15.504	myb28myb29-CYP79A2; myb28myb29cyp79b2cyp79b3-CYP79A2; myb28myb29cyp79b2cyp79b3-myb28myb29; wild-type-myb28myb29; wild-type-myb28myb29cyp79b2cyp79b3	Organic sulfonic acids and derivatives	0.580995	Organosulfonamides	0.523112	Organosulfonamides	0.523112	Organosulfonic acids and derivatives	0.578357	Polyamines	0.0710705	Fatty acids	0.708466	Fatty acyls	0.979537	207.129	207.129	CCCCC(CS(=O)(=O)C)NCC
278.14196_4.84	503.86	4.8134e-16	15.318	myb28myb29-CYP79A2; myb28myb29cyp79b2cyp79b3-CYP79A2; myb28myb29cyp79b2cyp79b3-myb28myb29; wild-type-myb28myb29; wild-type-myb28myb29cyp79b2cyp79b3	Carboxylic acids and derivatives	0.974262	Amino acids and derivatives	0.830923	N-acyl-alpha amino acids	0.581313	Amino acids, peptides, and analogues	0.832493	Dipeptides	0.633771	Amino acids and Peptides	0.860841	Small peptides	0.993066	277.135	277.135
412.13912_5.05	503.83	4.8156e-16	15.317	myb28myb29-CYP79A2; myb28myb29cyp79b2cyp79b3-CYP79A2; wild-type-CYP79A2; wild-type-myb28myb29; wild-type-myb28myb29cyp79b2cyp79b3	Carboxylic acids and derivatives	0.994496	Peptides	0.674513	Dipeptides	0.756012	Amino acids, peptides, and analogues	0.970104	Dipeptides	0.241923	Alkaloids	0.583426	Small peptides	0.601698	411.132	411.132	CSCCC(C(=O)NC(CCSC)C(=O)NC(CCSC)C(=O)O)N
130.06518_4.01	494.16	5.6135e-16	15.251	myb28myb29-CYP79A2; myb28myb29cyp79b2cyp79b3-CYP79A2; myb28myb29cyp79b2cyp79b3-myb28myb29; wild-type-myb28myb29; wild-type-myb28myb29cyp79b2cyp79b3		0		0	Benzenoids	0.992449		0	Simple indole alkaloids	0.174468	Alkaloids	0.996028	Anthranilic acid alkaloids	0.36922	129.058	129.058	C1=CC=C2C=NC=CC2=C1
163.98346_2.63	461.91	9.5719e-16	15.019	myb28myb29-CYP79A2; myb28myb29cyp79b2cyp79b3-CYP79A2; wild-type-CYP79A2; myb28myb29cyp79b2cyp79b3-myb28myb29; wild-type-myb28myb29; wild-type-myb28myb29cyp79b2cyp79b3	Carboxylic acids and derivatives	0.99965	Amino acids and derivatives	0.986029	Alpha amino acids and derivatives	0.968855	Amino acids, peptides, and analogues	0.985537	Aminoacids	0.985981	Amino acids and Peptides	0.94916	Small peptides	0.987366	162.976	162.976	C1C(NC(=S)S1)C(=O)O
234.09808_9.61	457.23	1.0374e-15	14.984	myb28myb29-CYP79A2; myb28myb29cyp79b2cyp79b3-CYP79A2; wild-type-myb28myb29; wild-type-myb28myb29cyp79b2cyp79b3	Isothiocyanates	0.999924		0	Isothiocyanates	0.999924		0	Fatty alcohols	0.0300109	Fatty acids	0.967242	Fatty acyls	0.962718	233.091	233.091	CS(=O)CCCCCCCCN=C=S
370.09238_3.29	445.46	1.2748e-15	14.895	myb28myb29-CYP79A2; myb28myb29cyp79b2cyp79b3-CYP79A2; wild-type-CYP79A2; wild-type-myb28myb29; wild-type-myb28myb29cyp79b2cyp79b3	Carboxylic acids and derivatives	0.994888	Amino acids and derivatives	0.974481	N-acyl-alpha amino acids	0.707201	Amino acids, peptides, and analogues	0.97601	Dipeptides	0.232689	Amino acids and Peptides	0.694016	Small peptides	0.897062	369.085	369.085	C(CSC(=O)CC(CC(=O)SCCN)(C(=O)SCCN)O)N
77.03861_4.27	418.87	2.0725e-15	14.684	myb28myb29-CYP79A2; myb28myb29cyp79b2cyp79b3-CYP79A2; wild-type-CYP79A2; myb28myb29cyp79b2cyp79b3-myb28myb29; wild-type-myb28myb29cyp79b2cyp79b3
261.03672_5.93	383.13	4.1889e-15	14.378	myb28myb29-CYP79A2; myb28myb29cyp79b2cyp79b3-CYP79A2; wild-type-CYP79A2; wild-type-myb28myb29cyp79b2cyp79b3	Benzene and substituted derivatives	0.506445		0	Benzene and substituted derivatives	0.506445		0	Monocyclic monoterpenoids	0.0633613	Shikimates and Phenylpropanoids	0.616717	Monoterpenoids	0.550743	260.029	260.029
136.07876_2.48	363.12	6.3921e-15	14.194	myb28myb29-CYP79A2; myb28myb29cyp79b2cyp79b3-CYP79A2; wild-type-CYP79A2; wild-type-myb28myb29; wild-type-myb28myb29cyp79b2cyp79b3		0		0		0		0		0		0		0	135.071	135.071
307.11526_4.91	345.12	9.54e-15	14.02	myb28myb29-CYP79A2; myb28myb29cyp79b2cyp79b3-CYP79A2; wild-type-CYP79A2		0		0		0		0		0		0		0	284.126	284.126
229.08683_4.81	330.8	1.3317e-14	13.876	myb28myb29-CYP79A2; myb28myb29cyp79b2cyp79b3-CYP79A2; myb28myb29cyp79b2cyp79b3-myb28myb29; wild-type-myb28myb29; wild-type-myb28myb29cyp79b2cyp79b3
130.0651_3.01	322.65	1.6202e-14	13.79	myb28myb29cyp79b2cyp79b3-CYP79A2; wild-type-CYP79A2; myb28myb29cyp79b2cyp79b3-myb28myb29; wild-type-myb28myb29; wild-type-myb28myb29cyp79b2cyp79b3	Benzene and substituted derivatives	0.635978		0	Benzene and substituted derivatives	0.635978		0	Simple indole alkaloids	0.423473	Alkaloids	0.986702	Anthranilic acid alkaloids	0.360362	129.058	129.058	C1=CC=C2C=NC=CC2=C1
130.06513_8.27	316.06	1.9054e-14	13.72	myb28myb29-CYP79A2; myb28myb29cyp79b2cyp79b3-CYP79A2; wild-type-CYP79A2; myb28myb29cyp79b2cyp79b3-myb28myb29; wild-type-myb28myb29; wild-type-myb28myb29cyp79b2cyp79b3	Isoquinolines and derivatives	0.612847		0	Isoquinolines and derivatives	0.612847		0	Quinoline alkaloids	0.261666	Alkaloids	0.995086	Anthranilic acid alkaloids	0.57242	129.058	129.058	C1=CC=C2C=NC=CC2=C1
441.13672_5.21	308.82	2.2863e-14	13.641	myb28myb29-CYP79A2; myb28myb29cyp79b2cyp79b3-CYP79A2; wild-type-CYP79A2; myb28myb29cyp79b2cyp79b3-myb28myb29; wild-type-myb28myb29; wild-type-myb28myb29cyp79b2cyp79b3	Carboxylic acids and derivatives	0.857701	Amino acids and derivatives	0.680226	Alpha amino acids and derivatives	0.72395	Amino acids, peptides, and analogues	0.661691	Cyclic peptides	0.207757	Amino acids and Peptides	0.793765	ÃŽÂ²-lactams	0.0467618	440.13	440.13	CC(CN1C(=O)CN(C1=O)C)N2CC(=O)N(C2=O)CC(C)N3CC(=S)N(C3=S)C
134.04479_4.7	269.38	6.6791e-14	13.175	myb28myb29-CYP79A2; myb28myb29cyp79b2cyp79b3-CYP79A2; wild-type-CYP79A2; myb28myb29cyp79b2cyp79b3-myb28myb29; wild-type-myb28myb29cyp79b2cyp79b3		0		0		0		0		0		0		0	133.037	133.037
105.06988_4.92	254.23	1.0511e-13	12.978	myb28myb29-CYP79A2; myb28myb29cyp79b2cyp79b3-CYP79A2; wild-type-CYP79A2
144.04435_6.14	250.02	1.1977e-13	12.922	myb28myb29cyp79b2cyp79b3-CYP79A2; myb28myb29cyp79b2cyp79b3-myb28myb29; wild-type-myb28myb29; wild-type-myb28myb29cyp79b2cyp79b3	Indoles and derivatives	0.993892		0	Indoles	0.997675	Indoles	0.997675	Simple indole alkaloids	0.89606	Alkaloids	0.999265	Tryptophan alkaloids	0.935275	143.037	143.037	C1=CC2=C(C=[C+]N2)C=C1C=O
194.08125_4.77	247.08	1.3136e-13	12.882	myb28myb29-CYP79A2; myb28myb29cyp79b2cyp79b3-CYP79A2; wild-type-CYP79A2; myb28myb29cyp79b2cyp79b3-myb28myb29; wild-type-myb28myb29cyp79b2cyp79b3	Carboxylic acids and derivatives	1	Amino acids and derivatives	0.997622	N-acyl-alpha amino acids	0.995701	Amino acids, peptides, and analogues	0.997659	Dipeptides	0.79011	Amino acids and Peptides	0.974532	Small peptides	0.962483	193.074	193.074	C1=CC=C(C=C1)CC(=O)NCC(=O)O
160.07588_4.66	227.52	2.5027e-13	12.602	myb28myb29-CYP79A2; myb28myb29cyp79b2cyp79b3-CYP79A2; myb28myb29cyp79b2cyp79b3-myb28myb29; wild-type-myb28myb29; wild-type-myb28myb29cyp79b2cyp79b3	Indoles and derivatives	0.92534		0	Indoles	0.908526	Indoles	0.908526	Simple indole alkaloids	0.885678	Alkaloids	0.990115	Tryptophan alkaloids	0.945062	159.069	159.069	CC1=C(C2=CC=CC=C2N1)C=O
202.04764_4.26	226.26	2.6132e-13	12.583	myb28myb29-CYP79A2; myb28myb29cyp79b2cyp79b3-CYP79A2; wild-type-CYP79A2; myb28myb29cyp79b2cyp79b3-myb28myb29; wild-type-myb28myb29cyp79b2cyp79b3		0		0		0		0		0		0		0	179.058	179.058
163.06018_4.91	222.27	3.0032e-13	12.522	myb28myb29-CYP79A2; myb28myb29cyp79b2cyp79b3-CYP79A2; wild-type-CYP79A2	Fatty Acyls	0.866459	Medium-chain fatty acids	0.69205	Medium-chain fatty acids	0.69205	Fatty acids and conjugates	0.928036	Dicarboxylic acids	0.882144	Fatty acids	0.813898	Fatty Acids and Conjugates	0.879094	162.053	162.053	CC(CC(=O)O)(CC(=O)O)O
76.03932_4.77	221.21	3.1174e-13	12.506	myb28myb29-CYP79A2; myb28myb29cyp79b2cyp79b3-CYP79A2; wild-type-CYP79A2; myb28myb29cyp79b2cyp79b3-myb28myb29; wild-type-myb28myb29cyp79b2cyp79b3
273.18482_8.66	213.52	4.1073e-13	12.386	myb28myb29-CYP79A2; myb28myb29cyp79b2cyp79b3-CYP79A2; wild-type-CYP79A2; myb28myb29cyp79b2cyp79b3-myb28myb29; wild-type-myb28myb29cyp79b2cyp79b3	Steroids and steroid derivatives	0.912392	Estrogens and derivatives	0.905672	Estrogens and derivatives	0.905672	Estrane steroids	0.952025	Estrane steroids	0.818751	Terpenoids	0.933286	Steroids	0.935917	272.178	272.178	CC12CCC3C(C1CCC2=O)CCC4=C3CC=C(C4)O
639.38572_8.66	213.17	4.1595e-13	12.381	myb28myb29-CYP79A2; myb28myb29cyp79b2cyp79b3-CYP79A2; wild-type-CYP79A2; myb28myb29cyp79b2cyp79b3-myb28myb29; wild-type-myb28myb29cyp79b2cyp79b3		0		0		0		0		0		0		0	638.378	638.378
162.05505_6.14	209.8	4.7099e-13	12.327	myb28myb29cyp79b2cyp79b3-CYP79A2; myb28myb29cyp79b2cyp79b3-myb28myb29; wild-type-myb28myb29; wild-type-myb28myb29cyp79b2cyp79b3	Indoles and derivatives	0.996981		0	Indolecarboxylic acids and derivatives	0.946253	Indolecarboxylic acids and derivatives	0.946253	Simple indole alkaloids	0.924688	Alkaloids	0.999177	Tryptophan alkaloids	0.964815	161.048	161.048	C1=CC=C2C(=C1)C(=CN2)C(=O)O
162.05565_2.69	207.76	5.0819e-13	12.294	myb28myb29-CYP79A2; myb28myb29cyp79b2cyp79b3-CYP79A2; wild-type-CYP79A2; myb28myb29cyp79b2cyp79b3-myb28myb29; wild-type-myb28myb29cyp79b2cyp79b3	Coumarins and derivatives	0.960189		0	Coumarins and derivatives	0.960189		0	Simple coumarins	0.778041	Shikimates and Phenylpropanoids	0.966658	Coumarins	0.98149	161.048	161.048	C1=CC2=C(C=CC(=O)O2)C=C1N
105.03356_4.26	201.19	6.5271e-13	12.185	myb28myb29-CYP79A2; myb28myb29cyp79b2cyp79b3-CYP79A2; wild-type-CYP79A2; myb28myb29cyp79b2cyp79b3-myb28myb29; wild-type-myb28myb29cyp79b2cyp79b3		0		0		0		0		0		0		0	104.026	104.026
291.19532_8.66	200.68	6.6577e-13	12.177	myb28myb29-CYP79A2; myb28myb29cyp79b2cyp79b3-CYP79A2; wild-type-CYP79A2; myb28myb29cyp79b2cyp79b3-myb28myb29; wild-type-myb28myb29cyp79b2cyp79b3	Fatty Acyls	0.605477		0	Fatty Acyls	0.605477		0	Monacolins and Monacolin derivatives	0.425277	Fatty acids	0.916418	Eicosanoids	0.386044	290.188	290.188	C=CC=CCC1C(C=CC1=O)CCCCCCCC(=O)O
299.05521_2.49	196.94	7.7057e-13	12.113	myb28myb29-CYP79A2; myb28myb29cyp79b2cyp79b3-CYP79A2; wild-type-CYP79A2; myb28myb29cyp79b2cyp79b3-myb28myb29; wild-type-myb28myb29; wild-type-myb28myb29cyp79b2cyp79b3	Carboxylic acids and derivatives	0.997265	Amino acids and derivatives	0.998186	Alpha amino acids	0.640818	Amino acids, peptides, and analogues	0.998102	Aminoacids	0.907962	Amino acids and Peptides	0.979802	Small peptides	0.992165	298.048	298.048	CS(=O)CCCCNC(=S)SCC(C(=O)O)N
118.06518_6.14	189.28	1.0492e-12	11.979	myb28myb29cyp79b2cyp79b3-CYP79A2; myb28myb29cyp79b2cyp79b3-myb28myb29; wild-type-myb28myb29; wild-type-myb28myb29cyp79b2cyp79b3	Indoles and derivatives	0.964284		0	Indoles	0.951818	Indoles	0.951818	Simple indole alkaloids	0.982327	Alkaloids	0.913518	Tryptophan alkaloids	0.749795	117.058	117.058	C1=CC=C2C(=C1)C=CN2
319.10756_10.39	188.69	1.0748e-12	11.969	myb28myb29cyp79b2cyp79b3-CYP79A2; myb28myb29cyp79b2cyp79b3-myb28myb29; wild-type-myb28myb29cyp79b2cyp79b3	Quinolines and derivatives	0.781522		0	Phenylquinolines	0.656167	Phenylquinolines	0.656167	Quinazoline alkaloids	0.216817	Alkaloids	0.965552	Anthranilic acid alkaloids	0.487738	318.1	318.1	C1=CC=C(C(=C1)C(=O)NC2=CC=C(C=C2)C3=CC=CC=N3)C(=O)O
271.11497_3.69	180.01	1.5495e-12	11.81	myb28myb29-CYP79A2; myb28myb29cyp79b2cyp79b3-CYP79A2; wild-type-CYP79A2; myb28myb29cyp79b2cyp79b3-myb28myb29; wild-type-myb28myb29; wild-type-myb28myb29cyp79b2cyp79b3	Organooxygen compounds	1	Glycosyl compounds	0.45973	O-glycosyl compounds	0.55819	Carbohydrates and carbohydrate conjugates	0.321226	2-pyrone derivatives	0.123909	Polyketides	0.959133	Cyclic polyketides	0.415865	270.108	270.108	C1=CC=C(C=C1)COCC(C(C(C(C=O)O)O)O)O
145.04954_4.92	178.68	1.6409e-12	11.785	myb28myb29-CYP79A2; myb28myb29cyp79b2cyp79b3-CYP79A2; wild-type-CYP79A2
349.11814_10.64	173.88	2.0266e-12	11.693	myb28myb29cyp79b2cyp79b3-CYP79A2; myb28myb29cyp79b2cyp79b3-myb28myb29; wild-type-myb28myb29cyp79b2cyp79b3	Phenol ethers	0.569897		0	Anisoles	0.54762	Anisoles	0.54762	Quinoline alkaloids	0.14479	Alkaloids	0.982811	Tryptophan alkaloids	0.774398	348.111	348.111	COC1=CC(=C(C=C1)C2=C(C(=O)NC(=C2)C3=CC=CC=C3O)C#N)OC
331.18786_8.66	166.85	2.7894e-12	11.554	myb28myb29-CYP79A2; myb28myb29cyp79b2cyp79b3-CYP79A2; wild-type-CYP79A2; myb28myb29cyp79b2cyp79b3-myb28myb29; wild-type-myb28myb29cyp79b2cyp79b3		0		0		0		0		0		0		0	308.199	308.199
121.02854_3.03	162.3	3.4552e-12	11.462	myb28myb29-CYP79A2; myb28myb29cyp79b2cyp79b3-CYP79A2; myb28myb29cyp79b2cyp79b3-myb28myb29; wild-type-myb28myb29; wild-type-myb28myb29cyp79b2cyp79b3		0		0		0		0		0		0		0	120.021	120.021
235.13291_4.65	151.64	5.8379e-12	11.234	myb28myb29-CYP79A2; myb28myb29cyp79b2cyp79b3-CYP79A2; wild-type-CYP79A2; myb28myb29cyp79b2cyp79b3-myb28myb29; wild-type-myb28myb29; wild-type-myb28myb29cyp79b2cyp79b3	Organooxygen compounds	1	Ketones	0.985903	Cyclic ketones	0.878201	Carbonyl compounds	0.99938	Jasmonic acids	0.154538	Fatty acids	0.725479	Octadecanoids	0.459528	234.126	234.126	CC1=C(C(CCC1=O)C(=O)O)CC2=CCCC2
617.14733_4.77	151.07	6.0103e-12	11.221	myb28myb29-CYP79A2; myb28myb29cyp79b2cyp79b3-CYP79A2; wild-type-CYP79A2; myb28myb29cyp79b2cyp79b3-myb28myb29; wild-type-myb28myb29cyp79b2cyp79b3	Organooxygen compounds	1	Glycosyl compounds	0.997633	O-glycosyl compounds	0.990831	Carbohydrates and carbohydrate conjugates	0.999761	Flavonols	0.974211	Shikimates and Phenylpropanoids	0.682678	Flavonoids	0.220886	616.14	616.14	C1=CC(=CC=C1[N+](=O)[O-])OC2(C(OC(C(C2O)O)(OC3C(C(C(C(O3)CO)O)O)O)OC4=CC=C(C=C4)[N+](=O)[O-])CO)O
255.17414_8.66	149.22	6.61e-12	11.18	myb28myb29-CYP79A2; myb28myb29cyp79b2cyp79b3-CYP79A2; wild-type-CYP79A2; myb28myb29cyp79b2cyp79b3-myb28myb29; wild-type-myb28myb29cyp79b2cyp79b3	Benzene and substituted derivatives	0.987463		0	Benzene and substituted derivatives	0.987463		0	Linear diarylheptanoids	0.649129	Shikimates and Phenylpropanoids	0.962435	Diarylheptanoids	0.75013	254.167	254.167	CC12CCC3C(C1CCC2=O)CCC4=CC=CC=C34
199.11901_1.61	148.96	6.6998e-12	11.174	myb28myb29-CYP79A2; myb28myb29cyp79b2cyp79b3-CYP79A2; wild-type-CYP79A2; myb28myb29cyp79b2cyp79b3-myb28myb29; wild-type-myb28myb29; wild-type-myb28myb29cyp79b2cyp79b3	Organonitrogen compounds	0.999985	Tertiary amines	0.227448	Trialkylamines	0.506413	Amines	0.705845	Piperidine alkaloids	0.251494	Alkaloids	0.964294	Lysine alkaloids	0.355002	198.112	198.112	CCCCNC(=O)NNC(=O)CC#N
292.15424_6.48	147.58	7.1979e-12	11.143	myb28myb29-CYP79A2; myb28myb29cyp79b2cyp79b3-CYP79A2; wild-type-CYP79A2; wild-type-myb28myb29; wild-type-myb28myb29cyp79b2cyp79b3	Diazines	0.643832		0	Pyrimidines and pyrimidine derivatives	0.648063	Pyrimidines and pyrimidine derivatives	0.648063	Purine alkaloids	0.279838	Alkaloids	0.825872	Pseudoalkaloids	0.554143	291.147	291.147	CC(C)N1C(=O)N([N]C(=N1)C2=CC(=C(C=C2)O)O)C(C)C
235.13263_7.97	144.1	8.6472e-12	11.063	myb28myb29-CYP79A2; myb28myb29cyp79b2cyp79b3-CYP79A2; wild-type-CYP79A2; myb28myb29cyp79b2cyp79b3-myb28myb29; wild-type-myb28myb29; wild-type-myb28myb29cyp79b2cyp79b3	Carboxylic acids and derivatives	0.986524	Carboxylic acid esters	0.697112	Carboxylic acid esters	0.697112	Carboxylic acid derivatives	0.720514	Macrolide lactones	0.0545167	Polyketides	0.383932	Macrolides	0.206372	234.125	234.125	CC1CC2C(CC3C1C=CC3=O)C(C(=O)O2)C
248.05314_3.47	143.19	9.0824e-12	11.042	myb28myb29-CYP79A2; myb28myb29cyp79b2cyp79b3-CYP79A2; wild-type-CYP79A2; myb28myb29cyp79b2cyp79b3-myb28myb29; wild-type-myb28myb29; wild-type-myb28myb29cyp79b2cyp79b3	Quinolines and derivatives	0.537108		0	Quinolines and derivatives	0.537108		0	Simple coumarins	0.0923877	Alkaloids	0.731384	Anthranilic acid alkaloids	0.268784	247.046	247.046	C1=C2C=C(C=C(C2=C(C=C1C(=O)O)N)O)C(=O)O
151.03906_3.46	143.13	9.1091e-12	11.041	myb28myb29-CYP79A2; myb28myb29cyp79b2cyp79b3-CYP79A2; wild-type-CYP79A2; myb28myb29cyp79b2cyp79b3-myb28myb29; wild-type-myb28myb29; wild-type-myb28myb29cyp79b2cyp79b3	Isocoumarans	0.513887		0	Isocoumarans	0.513887		0	Simple phenolic acids	0.144154	Shikimates and Phenylpropanoids	0.858212	Phenolic acids (C6-C1)	0.167288	150.032	150.032	C1=CC(=C(C=C1C=O)O)C=O
249.18482_8.66	140.13	1.0725e-11	10.97	myb28myb29-CYP79A2; myb28myb29cyp79b2cyp79b3-CYP79A2; myb28myb29cyp79b2cyp79b3-myb28myb29; wild-type-myb28myb29; wild-type-myb28myb29cyp79b2cyp79b3	Carboxylic acids and derivatives	0.970737	Carboxylic acid esters	0.873744	Carboxylic acid esters	0.873744	Carboxylic acid derivatives	0.765403	Unsaturated fatty acids	0.345352	Fatty acids	0.474839	Fatty Acids and Conjugates	0.31121	248.178	248.178	CCCC#CC#CCCCCCCCCC(=O)O
227.12765_4.22	139.4	1.1163e-11	10.952	myb28myb29-CYP79A2; myb28myb29cyp79b2cyp79b3-CYP79A2; wild-type-CYP79A2; wild-type-myb28myb29	Fatty Acyls	0.867472	Jasmonic acids	0.653872	Jasmonic acids	0.653872	Lineolic acids and derivatives	0.78315	Jasmonic acids	0.565217	Fatty acids	0.973766	Octadecanoids	0.43645	226.12	226.12	C1CC(=O)C(C1CC(=O)O)CC=CCCO
237.06916_3.88	131.37	1.7602e-11	10.754	myb28myb29-CYP79A2; myb28myb29cyp79b2cyp79b3-CYP79A2; wild-type-CYP79A2	Carboxylic acids and derivatives	0.992775	Amino acids and derivatives	0.985557	Alpha amino acids	0.74182	Amino acids, peptides, and analogues	0.985346	Aminoacids	0.813154	Amino acids and Peptides	0.860053	Small peptides	0.928023	236.062	236.062	CCC(C(=O)O)NC1=NC2=CC=CC=C2S1
464.19224_10.61	128.98	2.0263e-11	10.693	myb28myb29-CYP79A2; myb28myb29cyp79b2cyp79b3-CYP79A2; wild-type-CYP79A2	Carboxylic acids and derivatives	0.97467	Amino acids and derivatives	0.571989	Amino acids and derivatives	0.571989	Amino acids, peptides, and analogues	0.577582	Purine alkaloids	0.43707	Alkaloids	0.812943	Pseudoalkaloids	0.708179	463.185	463.185	C1COCCN1C2=NC(=CN3C2=NC(=C3)CNC4=NC=C(C=N4)C(=O)NO)C5=CN=C(N=C5)N
118.06851_5.55	128.6	2.0735e-11	10.683	myb28myb29-CYP79A2; myb28myb29cyp79b2cyp79b3-CYP79A2; wild-type-myb28myb29; wild-type-myb28myb29cyp79b2cyp79b3
245.09958_2.11	127.9	2.1614e-11	10.665	myb28myb29-CYP79A2; myb28myb29cyp79b2cyp79b3-CYP79A2; wild-type-CYP79A2; wild-type-myb28myb29; wild-type-myb28myb29cyp79b2cyp79b3		0		0		0		0		0		0		0	244.092	244.092
409.1104_3.69	126.52	2.3487e-11	10.629	myb28myb29-CYP79A2; myb28myb29cyp79b2cyp79b3-CYP79A2; wild-type-CYP79A2; wild-type-myb28myb29; wild-type-myb28myb29cyp79b2cyp79b3	Organic phosphoric acids and derivatives	0.718015		0	Organic phosphoric acids and derivatives	0.718015		0	Polyamines	0.234482	Alkaloids	0.832045	Ornithine alkaloids	0.458603	386.121	386.121
413.12099_5.36	126.11	2.4082e-11	10.618	myb28myb29-CYP79A2; myb28myb29cyp79b2cyp79b3-CYP79A2; wild-type-CYP79A2; wild-type-myb28myb29; wild-type-myb28myb29cyp79b2cyp79b3		0		0		0		0		0		0		0	412.114	412.114
291.19529_6.94	124.12	2.7202e-11	10.565	myb28myb29-CYP79A2; myb28myb29cyp79b2cyp79b3-CYP79A2; wild-type-CYP79A2; myb28myb29cyp79b2cyp79b3-myb28myb29; wild-type-myb28myb29cyp79b2cyp79b3	Fatty Acyls	0.56738		0	Fatty Acyls	0.56738		0	Monacolins and Monacolin derivatives	0.652295	Fatty acids	0.793738	Eicosanoids	0.497851	290.188	290.188	CCC=CCC1=C(C(=O)C=C1)CCCCCCCC(=O)O
323.11009_3.74	122.8	2.9512e-11	10.53	myb28myb29-CYP79A2; myb28myb29cyp79b2cyp79b3-CYP79A2; wild-type-CYP79A2; myb28myb29cyp79b2cyp79b3-myb28myb29; wild-type-myb28myb29cyp79b2cyp79b3	Purine nucleosides	0.910755		0	Purine nucleosides	0.910755		0	Purine nucleos(t)ides	0.917337	Carbohydrates	0.9437	Nucleosides	0.890013	322.103	322.103	CO[N+]1=C(C2=C(N=C1)N(C=N2)C3C(C(C(O3)CO)O)O)NC#N
437.17789_4.66	121.32	3.2379e-11	10.49	myb28myb29-CYP79A2; myb28myb29cyp79b2cyp79b3-CYP79A2; wild-type-CYP79A2; myb28myb29cyp79b2cyp79b3-myb28myb29; wild-type-myb28myb29; wild-type-myb28myb29cyp79b2cyp79b3	Organooxygen compounds	1	Glycosyl compounds	0.953836	Glycosylamines	0.83079	Carbohydrates and carbohydrate conjugates	0.988628	Aminosugars	0.0226552	Carbohydrates	0.73284	Nucleosides	0.369791	414.189	414.189	CC(C1CCC(C(O1)OC2C(C(C(C(C2O)NC)O)OP(=O)(O)O)N)N)N
301.1259_3.06	121	3.3048e-11	10.481	myb28myb29-CYP79A2; myb28myb29cyp79b2cyp79b3-CYP79A2; wild-type-CYP79A2; myb28myb29cyp79b2cyp79b3-myb28myb29; wild-type-myb28myb29; wild-type-myb28myb29cyp79b2cyp79b3	Carboxylic acids and derivatives	0.524752	Amino acids and derivatives	0.907473	Histidine and derivatives	0.56799	Amino acids, peptides, and analogues	0.909905	Purine nucleos(t)ides	0.503306	Carbohydrates	0.591205	Small peptides	0.833026	300.119	300.119	CC(C1=NNN=N1)NC(=O)NC(CCCC(=O)O)C(=O)O
347.18288_7.19	117.39	4.1636e-11	10.381	myb28myb29-CYP79A2; myb28myb29cyp79b2cyp79b3-CYP79A2; wild-type-CYP79A2; myb28myb29cyp79b2cyp79b3-myb28myb29; wild-type-myb28myb29cyp79b2cyp79b3		0		0		0		0		0		0		0	346.176	346.176
123.04394_5.93	117.1	4.244e-11	10.372	myb28myb29-CYP79A2; myb28myb29cyp79b2cyp79b3-CYP79A2; wild-type-CYP79A2		0		0		0		0		0		0		0	122.037	122.037
206.08122_5.18	115.89	4.5953e-11	10.338	myb28myb29-CYP79A2; myb28myb29cyp79b2cyp79b3-CYP79A2; wild-type-CYP79A2; myb28myb29cyp79b2cyp79b3-myb28myb29; wild-type-myb28myb29cyp79b2cyp79b3	Carboxylic acids and derivatives	0.998642	Amino acids and derivatives	0.557727	Amino acids and derivatives	0.557727	Amino acids, peptides, and analogues	0.565592	Simple indole alkaloids	0.674845	Alkaloids	0.985266	Tryptophan alkaloids	0.868078	205.074	205.074	C1=CC=C2C(=C1)C(=CN2)CC(C(=O)O)O
309.20583_10.07	114.2	5.1387e-11	10.289	myb28myb29-CYP79A2; myb28myb29cyp79b2cyp79b3-CYP79A2; wild-type-CYP79A2; myb28myb29cyp79b2cyp79b3-myb28myb29; wild-type-myb28myb29cyp79b2cyp79b3	Fatty Acyls	0.997357	Prostaglandins and related compounds	0.799099	Prostaglandins and related compounds	0.799099	Eicosanoids	0.727914	Phytoprostanes	0.580906	Fatty acids	0.996909	Octadecanoids	0.822662	308.199	308.199	CCC(C=CC1C=CC(=O)C1CCCCCCCC(=O)O)O
309.20587_7.61	112.07	5.932e-11	10.227	myb28myb29-CYP79A2; myb28myb29cyp79b2cyp79b3-CYP79A2; wild-type-CYP79A2; myb28myb29cyp79b2cyp79b3-myb28myb29; wild-type-myb28myb29cyp79b2cyp79b3	Fatty Acyls	0.984576	Prostaglandins and related compounds	0.77644	Prostaglandins and related compounds	0.77644	Eicosanoids	0.413542	Phytoprostanes	0.535977	Fatty acids	0.987874	Octadecanoids	0.826722	308.199	308.199	CCC(C=CC1C=CC(=O)C1CCCCCCCC(=O)O)O
320.11028_4.96	111.58	6.1304e-11	10.213	myb28myb29-CYP79A2; myb28myb29cyp79b2cyp79b3-CYP79A2; wild-type-CYP79A2	Organooxygen compounds	0.999999	Monosaccharides	0.963898	Hexoses	0.784601	Carbohydrates and carbohydrate conjugates	0.978798	Simple indole alkaloids	0.112175	Alkaloids	0.941571	Tryptophan alkaloids	0.547497	297.121	297.121	C1=CC=C(C=C1)CC(=O)NC2C(C(C(OC2O)CO)O)O
206.08108_5.82	111.11	6.3328e-11	10.198	myb28myb29-CYP79A2; wild-type-CYP79A2; myb28myb29cyp79b2cyp79b3-myb28myb29; wild-type-myb28myb29; wild-type-myb28myb29cyp79b2cyp79b3	Indoles and derivatives	0.998266	3-alkylindoles	0.88177	3-alkylindoles	0.88177	Indoles	0.989177	Simple indole alkaloids	0.973352	Alkaloids	0.957994	Tryptophan alkaloids	0.88807	205.074	205.074	C1=CC=C2C(=C1)C(=CN2)CC(C(=O)O)O
226.07125_3.47	110.25	6.7207e-11	10.173	myb28myb29-CYP79A2; myb28myb29cyp79b2cyp79b3-CYP79A2; wild-type-CYP79A2; myb28myb29cyp79b2cyp79b3-myb28myb29; wild-type-myb28myb29; wild-type-myb28myb29cyp79b2cyp79b3	Carboxylic acids and derivatives	0.999993	Amino acids and derivatives	0.998979	N-acyl-alpha amino acids	0.998294	Amino acids, peptides, and analogues	0.998995	Aminoacids	0.844752	Amino acids and Peptides	0.970714	Small peptides	0.976847	225.064	225.064	COC1=C(C=CC(=C1)C(=O)NCC(=O)O)O
237.10963_4.89	109.83	6.9161e-11	10.16	myb28myb29-CYP79A2; myb28myb29cyp79b2cyp79b3-CYP79A2; myb28myb29cyp79b2cyp79b3-myb28myb29; wild-type-myb28myb29; wild-type-myb28myb29cyp79b2cyp79b3	Azoles	0.714033		0	Azoles	0.714033		0	Imidazole alkaloids	0.432073	Alkaloids	0.817253	Pseudoalkaloids	0.501794	236.102	236.102	CN(C)C1=NC(=NC2=C1N=CN2CC(=O)O)N
322.08915_0.81	107.92	7.9064e-11	10.102	myb28myb29-CYP79A2; myb28myb29cyp79b2cyp79b3-CYP79A2; wild-type-myb28myb29; wild-type-myb28myb29cyp79b2cyp79b3	Azoles	0.984291		0	Azoles	0.984291		0	Piperidine alkaloids	0.297318	Alkaloids	0.752492	Lysine alkaloids	0.592084	321.082	321.082	CCCCCCNS(=O)(=O)C1=CC(=C(S1)NC)[N+](=O)[O-]
430.26594_2.91	106.66	8.6409e-11	10.063	myb28myb29-CYP79A2; myb28myb29cyp79b2cyp79b3-CYP79A2; wild-type-CYP79A2; myb28myb29cyp79b2cyp79b3-myb28myb29; wild-type-myb28myb29; wild-type-myb28myb29cyp79b2cyp79b3	Carboxylic acids and derivatives	0.99969	Peptides	0.968218	Oligopeptides	0.841405	Amino acids, peptides, and analogues	0.999832	Tripeptides	0.88006	Amino acids and Peptides	0.992988	Small peptides	0.996877	429.259	429.259
291.19548_10.07	104.6	1.0019e-10	9.9992	myb28myb29-CYP79A2; myb28myb29cyp79b2cyp79b3-CYP79A2; wild-type-CYP79A2; myb28myb29cyp79b2cyp79b3-myb28myb29; wild-type-myb28myb29cyp79b2cyp79b3	Fatty Acyls	0.51969		0	Fatty Acyls	0.51969		0	Prostaglandins	0.124441	Fatty acids	0.721739	Eicosanoids	0.25744	290.188	290.188	CCC=CC=C1C=CC(=O)C1CCCCCCCC(=O)O
160.07559_4.05	104.47	1.0119e-10	9.9949	myb28myb29-CYP79A2; myb28myb29cyp79b2cyp79b3-CYP79A2; wild-type-CYP79A2; myb28myb29cyp79b2cyp79b3-myb28myb29; wild-type-myb28myb29cyp79b2cyp79b3	Indoles and derivatives	0.94348		0	Indoles	0.919687	Indoles	0.919687	Simple indole alkaloids	0.965865	Alkaloids	0.99254	Tryptophan alkaloids	0.895113	159.068	159.068	C1=CC=C2C(=C1)C(=CN2)CC=O
470.23921_8.61	102.4	1.1777e-10	9.929	myb28myb29-CYP79A2; myb28myb29cyp79b2cyp79b3-CYP79A2; wild-type-myb28myb29; wild-type-myb28myb29cyp79b2cyp79b3	Carboxylic acids and derivatives	0.97129	Peptides	0.942128	Peptides	0.942128	Amino acids, peptides, and analogues	0.995366	Tripeptides	0.900189	Amino acids and Peptides	0.910306	Small peptides	0.984284	469.232	469.232
122.02713_5.39	101.21	1.2867e-10	9.8905	myb28myb29-CYP79A2; myb28myb29cyp79b2cyp79b3-CYP79A2; wild-type-CYP79A2		0		0		0		0		0		0		0	121.02	121.02
121.02849_5.38	99.462	1.4681e-10	9.8332	myb28myb29-CYP79A2; myb28myb29cyp79b2cyp79b3-CYP79A2; myb28myb29cyp79b2cyp79b3-myb28myb29; wild-type-myb28myb29; wild-type-myb28myb29cyp79b2cyp79b3		0		0		0		0		0		0		0	120.021	120.021
130.06526_3.34	98.726	1.553e-10	9.8088	myb28myb29-CYP79A2; myb28myb29cyp79b2cyp79b3-CYP79A2; myb28myb29cyp79b2cyp79b3-myb28myb29; wild-type-myb28myb29; wild-type-myb28myb29cyp79b2cyp79b3	Benzene and substituted derivatives	0.618982		0	Benzene and substituted derivatives	0.618982		0	Simple indole alkaloids	0.43473	Alkaloids	0.980496	Anthranilic acid alkaloids	0.344304	129.058	129.058	C1=CC=C2C=NC=CC2=C1
375.01085_1.09	94.435	2.1728e-10	9.663	myb28myb29-CYP79A2; myb28myb29cyp79b2cyp79b3-CYP79A2; wild-type-CYP79A2; myb28myb29cyp79b2cyp79b3-myb28myb29; wild-type-myb28myb29; wild-type-myb28myb29cyp79b2cyp79b3
339.15543_3.48	93.636	2.3168e-10	9.6351	myb28myb29-CYP79A2; myb28myb29cyp79b2cyp79b3-CYP79A2; wild-type-CYP79A2	Carboxylic acids and derivatives	0.922724	Amino acids and derivatives	0.453456	Phenylalanine and derivatives	0.709503	Amino acids, peptides, and analogues	0.420883	Dipeptides	0.290683	Alkaloids	0.601069	Tryptophan alkaloids	0.144459	338.148	338.148	CC(=O)C1=CC(=CC=C1)NC2C(C(C(C(O2)CO)O)O)NC(=O)C
193.04963_5.61	93.053	2.4284e-10	9.6147	myb28myb29-CYP79A2; myb28myb29cyp79b2cyp79b3-CYP79A2; myb28myb29cyp79b2cyp79b3-myb28myb29; wild-type-myb28myb29; wild-type-myb28myb29cyp79b2cyp79b3	Coumarins and derivatives	0.999445	7-hydroxycoumarins	0.652002	7-hydroxycoumarins	0.652002	Hydroxycoumarins	0.98954	Simple coumarins	0.973216	Shikimates and Phenylpropanoids	0.999665	Coumarins	0.996321	192.042	192.042	COC1=C(C=C2C(=C1)C=CC(=O)O2)O
273.18512_10.07	92.912	2.4563e-10	9.6097	myb28myb29-CYP79A2; myb28myb29cyp79b2cyp79b3-CYP79A2; wild-type-CYP79A2; myb28myb29cyp79b2cyp79b3-myb28myb29; wild-type-myb28myb29cyp79b2cyp79b3
105.03353_5.93	92.6	2.5196e-10	9.5987	myb28myb29-CYP79A2; myb28myb29cyp79b2cyp79b3-CYP79A2; wild-type-CYP79A2; wild-type-myb28myb29cyp79b2cyp79b3		0		0		0		0		0		0		0	104.026	104.026
315.13432_4.87	90.9	2.897e-10	9.538	myb28myb29-CYP79A2; myb28myb29cyp79b2cyp79b3-CYP79A2; wild-type-CYP79A2; myb28myb29cyp79b2cyp79b3-myb28myb29; wild-type-myb28myb29; wild-type-myb28myb29cyp79b2cyp79b3
269.97816_0.82	90.671	2.9526e-10	9.5298	myb28myb29-CYP79A2; myb28myb29cyp79b2cyp79b3-CYP79A2; wild-type-CYP79A2; myb28myb29cyp79b2cyp79b3-myb28myb29; wild-type-myb28myb29	Imidazopyrimidines	0.888424		0	Purines and purine derivatives	0.810298	Purines and purine derivatives	0.810298	Purine alkaloids	0.309177	Alkaloids	0.991241	Pseudoalkaloids	0.752318	231.013	231.013	C1=NC(=C2C(=N1)N(C=N2)OP(=O)(O)O)N
124.03935_2.46	90.638	2.9608e-10	9.5286	myb28myb29-CYP79A2; myb28myb29cyp79b2cyp79b3-CYP79A2; wild-type-CYP79A2; wild-type-myb28myb29; wild-type-myb28myb29cyp79b2cyp79b3	Pyridines and derivatives	0.999839	Pyridinecarboxylic acids	0.980502	Pyridinecarboxylic acids	0.980502	Pyridinecarboxylic acids and derivatives	0.988139	Pyridine alkaloids	0.931222	Alkaloids	0.998021	Nicotinic acid alkaloids	0.958563	123.032	123.032	C1=CC(=CN=C1)C(=O)O
121.06485_1.38	89.651	3.2151e-10	9.4928	myb28myb29cyp79b2cyp79b3-CYP79A2; wild-type-CYP79A2; myb28myb29cyp79b2cyp79b3-myb28myb29; wild-type-myb28myb29; wild-type-myb28myb29cyp79b2cyp79b3	Benzene and substituted derivatives	0.99895		0	Phenylacetaldehydes	0.728041	Phenylacetaldehydes	0.728041	Cinnamic acids and derivatives	0.446305	Shikimates and Phenylpropanoids	0.983028	Phenylpropanoids (C6-C3)	0.811527	120.058	120.058	CC(=O)C1=CC=CC=C1
439.2187_2.89	86.423	4.2359e-10	9.3731	myb28myb29-CYP79A2; myb28myb29cyp79b2cyp79b3-CYP79A2; myb28myb29cyp79b2cyp79b3-myb28myb29; wild-type-myb28myb29; wild-type-myb28myb29cyp79b2cyp79b3	Carboxylic acids and derivatives	0.999889	Amino acids and derivatives	0.764782	N-acyl-alpha amino acids and derivatives	0.681126	Amino acids, peptides, and analogues	0.782274	Polyamines	0.644962	Alkaloids	0.842335	Ornithine alkaloids	0.762098	438.211	438.211	C1=CC(=CC=C1CC(C(=O)NC(CCC(=O)O)C(=O)NC(CCCCN)C(=O)O)N)O
499.11362_9.08	84.689	4.9316e-10	9.307	myb28myb29-CYP79A2; wild-type-CYP79A2; myb28myb29cyp79b2cyp79b3-myb28myb29; wild-type-myb28myb29; wild-type-myb28myb29cyp79b2cyp79b3	Carboxylic acids and derivatives	0.995889	Amino acids and derivatives	0.986724	Amino acids and derivatives	0.986724	Amino acids, peptides, and analogues	0.986012	Imidazole alkaloids	0.611918	Alkaloids	0.972848	Histidine alkaloids	0.612475	498.106	498.106	C1C2(C(C(O1)C(O2)N3C=NC4=C(N=CN=C43)NC(=O)C5=CC=CC=C5)O[P+](=O)OCCC#N)CO
162.04387_4.91	84.209	5.1465e-10	9.2885	myb28myb29-CYP79A2; myb28myb29cyp79b2cyp79b3-CYP79A2; wild-type-CYP79A2
207.09936_6.21	83.839	5.3189e-10	9.2742	myb28myb29-CYP79A2; myb28myb29cyp79b2cyp79b3-CYP79A2; wild-type-CYP79A2; myb28myb29cyp79b2cyp79b3-myb28myb29; wild-type-myb28myb29; wild-type-myb28myb29cyp79b2cyp79b3	Organooxygen compounds	1	Alkyl aryl ethers	0.803849	Alkyl aryl ethers	0.803849	Ethers	0.874961	Cinnamic acids and derivatives	0.574869	Shikimates and Phenylpropanoids	0.873618	Phenylpropanoids (C6-C3)	0.401399	206.092	206.092	CCC1=CC=C(C=C1)C(=O)CCC(=O)O
195.06297_4.92	83.515	5.4756e-10	9.2616	myb28myb29-CYP79A2; myb28myb29cyp79b2cyp79b3-CYP79A2; wild-type-CYP79A2; myb28myb29cyp79b2cyp79b3-myb28myb29; wild-type-myb28myb29cyp79b2cyp79b3	Carboxylic acids and derivatives	0.810131	Amino acids and derivatives	0.874291	Alpha amino acids	0.612832	Amino acids, peptides, and analogues	0.874503	Aminoacids	0.723064	Amino acids and Peptides	0.832432	Small peptides	0.837172	194.056	194.056	C(CO)C(CCO)([N+](=O)[O-])[N+](=O)[O-]
91.05422_4.77	82.151	6.1945e-10	9.208	myb28myb29-CYP79A2; myb28myb29cyp79b2cyp79b3-CYP79A2; wild-type-CYP79A2; myb28myb29cyp79b2cyp79b3-myb28myb29; wild-type-myb28myb29cyp79b2cyp79b3
261.1484_5.72	81.32	6.6839e-10	9.175	myb28myb29-CYP79A2; myb28myb29cyp79b2cyp79b3-CYP79A2; wild-type-CYP79A2; myb28myb29cyp79b2cyp79b3-myb28myb29; wild-type-myb28myb29cyp79b2cyp79b3	Macrolides and analogues	0.696849		0	Macrolides and analogues	0.696849		0	Polyene macrolides	0.924447	Fatty acids	0.627594	Macrolides	0.793196	260.141	260.141	CC#CCCC(=O)C=CC1C(CC2C1CC(=O)O2)C
204.06558_8.81	79.522	7.8998e-10	9.1024	myb28myb29-CYP79A2; myb28myb29cyp79b2cyp79b3-CYP79A2; wild-type-CYP79A2; wild-type-myb28myb29cyp79b2cyp79b3	Cinnamic acids and derivatives	0.453037	Coumaric acids and derivatives	0.612513	Coumaric acids and derivatives	0.612513	Hydroxycinnamic acids and derivatives	0.514864	Cinnamic acids and derivatives	0.72653	Alkaloids	0.985502	Anthranilic acid alkaloids	0.613081	203.058	203.058	COC(=O)C1=NC2=C(C=CC=C2O)C=C1
149.09613_4.74	79.157	8.1756e-10	9.0875	myb28myb29-CYP79A2; myb28myb29cyp79b2cyp79b3-CYP79A2; wild-type-CYP79A2; myb28myb29cyp79b2cyp79b3-myb28myb29; wild-type-myb28myb29	Benzene and substituted derivatives	0.96874		0	Acetophenones	0.721971	Acetophenones	0.721971	Menthane monoterpenoids	0.204047	Terpenoids	0.2554	Phenylpropanoids (C6-C3)	0.150491	148.089	148.089	CC1=CC(=CC(=C1)C(=O)C)C
221.15342_9.05	78.303	8.8659e-10	9.0523	myb28myb29-CYP79A2; myb28myb29cyp79b2cyp79b3-CYP79A2; wild-type-CYP79A2; wild-type-myb28myb29cyp79b2cyp79b3	Prenol lipids	0.510738		0	Prenol lipids	0.510738		0	Caryophyllane sesquiterpenoids	0.394259	Terpenoids	0.926253	Sesquiterpenoids	0.893331	220.146	220.146	CC(=CCCC(=CCCC#CC(=O)O)C)C
583.32351_6.98	78.299	8.8686e-10	9.0521	myb28myb29-CYP79A2; myb28myb29cyp79b2cyp79b3-CYP79A2; wild-type-CYP79A2; myb28myb29cyp79b2cyp79b3-myb28myb29; wild-type-myb28myb29cyp79b2cyp79b3		0		0		0		0		0		0		0	582.316	582.316
263.16411_6.99	77.522	9.554e-10	9.0198	myb28myb29-CYP79A2; myb28myb29cyp79b2cyp79b3-CYP79A2; wild-type-CYP79A2; myb28myb29cyp79b2cyp79b3-myb28myb29; wild-type-myb28myb29cyp79b2cyp79b3	Carboxylic acids and derivatives	0.937378	Carboxylic acid esters	0.794897	Carboxylic acid esters	0.794897	Carboxylic acid derivatives	0.715775	Polyene macrolides	0.176818	Polyketides	0.519432	Macrolides	0.338315	262.157	262.157	CCC=CCC1C(CCC1=O)C(CCC#C)C(=O)O
232.04348_4.58	77.457	9.6139e-10	9.0171	myb28myb29-CYP79A2; myb28myb29cyp79b2cyp79b3-CYP79A2; myb28myb29cyp79b2cyp79b3-myb28myb29; wild-type-myb28myb29; wild-type-myb28myb29cyp79b2cyp79b3		0		0	Benzenoids	0.997779		0	Anthraquinones and anthrones	0.201122	Polyketides	0.336837	Anthranilic acid alkaloids	0.131628	231.036	231.036	C1=CC(=CC=C1C2=CC=C(S2)C=O)C(=O)N
396.05768_3.18	76.394	1.0657e-09	8.9724	myb28myb29-CYP79A2; myb28myb29cyp79b2cyp79b3-CYP79A2; wild-type-CYP79A2; wild-type-myb28myb29; wild-type-myb28myb29cyp79b2cyp79b3	Azoles	0.992936		0	Azoles	0.992936		0	Aminoacids	0.119214	Amino acids and Peptides	0.582973	Histidine alkaloids	0.130053	395.05	395.05	C1=C(N=C(S1)N=C(N)N)CSCCC(=NCC(=O)O)NS(=O)(=O)N
294.09067_3.81	76.061	1.1009e-09	8.9582	myb28myb29-CYP79A2; myb28myb29cyp79b2cyp79b3-CYP79A2; wild-type-CYP79A2	Carboxylic acids and derivatives	0.996818	Amino acids and derivatives	0.958983	N-acyl-alpha amino acids	0.605134	Amino acids, peptides, and analogues	0.957655	Dipeptides	0.63293	Amino acids and Peptides	0.831953	Small peptides	0.643757	293.083	293.083	CC1=NN=C(O1)SCC(=O)NCC2=CC=CC=C2OC
263.1641_9.61	76.002	1.1073e-09	8.9557	myb28myb29-CYP79A2; wild-type-CYP79A2; myb28myb29cyp79b2cyp79b3-myb28myb29; wild-type-myb28myb29cyp79b2cyp79b3	Carboxylic acids and derivatives	0.981769	Carboxylic acid esters	0.916065	Carboxylic acid esters	0.916065	Carboxylic acid derivatives	0.892619	Polyene macrolides	0.279763	Fatty acids	0.69604	Macrolides	0.579891	262.157	262.157	CCC=CCC1C(CCC1=O)C(CCC#C)C(=O)O
160.07572_7.3	75.849	1.1241e-09	8.9492	myb28myb29cyp79b2cyp79b3-CYP79A2; myb28myb29cyp79b2cyp79b3-myb28myb29; wild-type-myb28myb29cyp79b2cyp79b3	Quinolines and derivatives	0.953978		0	Quinolines and derivatives	0.953978		0	Quinoline alkaloids	0.807004	Alkaloids	0.997904	Anthranilic acid alkaloids	0.767737	159.068	159.068	COC1=CC2=C(C=C1)N=CC=C2
329.17246_9.91	75.393	1.1756e-09	8.9297	myb28myb29-CYP79A2; myb28myb29cyp79b2cyp79b3-CYP79A2; wild-type-CYP79A2; myb28myb29cyp79b2cyp79b3-myb28myb29; wild-type-myb28myb29cyp79b2cyp79b3	Organooxygen compounds	1	Alkyl aryl ethers	0.642695	Alkyl aryl ethers	0.642695	Ethers	0.707861	Polyprenylated cyclic polyketides (Hop meroterpenoids)	0.062675	Terpenoids	0.493763	Diterpenoids	0.146283	328.165	328.165	CC(=CC=CC=C(C)C=CC=C(C)C(=O)O)C=CC=C(C)C(=O)O
303.14142_4.34	75.129	1.2067e-09	8.9184	myb28myb29-CYP79A2; myb28myb29cyp79b2cyp79b3-CYP79A2; myb28myb29cyp79b2cyp79b3-myb28myb29; wild-type-myb28myb29; wild-type-myb28myb29cyp79b2cyp79b3	Carboxylic acids and derivatives	0.999398	Amino acids and derivatives	0.999925	Arginine and derivatives	0.511042	Amino acids, peptides, and analogues	0.999933	Aminoacids	0.871287	Amino acids and Peptides	0.907427	Small peptides	0.987352	302.134	302.134	C(C(=O)NCC(=O)NCC(=O)NCC(=O)NCC(=O)N)N
493.24022_6.94	74.819	1.2444e-09	8.905	myb28myb29-CYP79A2; myb28myb29cyp79b2cyp79b3-CYP79A2; wild-type-CYP79A2; myb28myb29cyp79b2cyp79b3-myb28myb29; wild-type-myb28myb29cyp79b2cyp79b3	Organooxygen compounds	0.999773	Glycosyl compounds	0.346995	Glycosylamines	0.776847	Carbohydrates and carbohydrate conjugates	0.705317	Purine alkaloids	0.357249	Alkaloids	0.694186	Nucleosides	0.288896	492.233	492.233	CC1(CC2(CCN(CC2)C(=O)CCC(C(=O)O)N)OCC1N3C=NC4=C3C(=O)N(C(=O)N4C)C)O
325.10713_7.09	74.634	1.2676e-09	8.897	myb28myb29-CYP79A2; myb28myb29cyp79b2cyp79b3-CYP79A2; myb28myb29cyp79b2cyp79b3-myb28myb29; wild-type-myb28myb29; wild-type-myb28myb29cyp79b2cyp79b3	Flavonoids	0.675271	Flavanones	0.626689	Flavanones	0.626689	Flavans	0.533428	Flavanones	0.343235	Shikimates and Phenylpropanoids	0.941015	Flavonoids	0.429906	324.1	324.1	COC(=O)C1=CC=C(C=C1)C=CC(=O)C2=CC=C(C=C2)C(=O)OC
609.31362_7.02	73.358	1.4409e-09	8.8414	myb28myb29-CYP79A2; wild-type-CYP79A2; myb28myb29cyp79b2cyp79b3-myb28myb29; wild-type-myb28myb29; wild-type-myb28myb29cyp79b2cyp79b3		0		0		0		0		0		0		0	586.322	586.322
331.1878_9.08	72.032	1.6497e-09	8.7826	myb28myb29-CYP79A2; wild-type-CYP79A2; myb28myb29cyp79b2cyp79b3-myb28myb29; wild-type-myb28myb29; wild-type-myb28myb29cyp79b2cyp79b3		0		0		0		0		0		0		0	330.18	330.18
309.20567_10.29	71.92	1.669e-09	8.7775	myb28myb29-CYP79A2; myb28myb29cyp79b2cyp79b3-CYP79A2; wild-type-CYP79A2; wild-type-myb28myb29; wild-type-myb28myb29cyp79b2cyp79b3		0		0		0		0		0		0		0	308.198	308.198
303.15659_6.99	71.804	1.689e-09	8.7724	myb28myb29-CYP79A2; myb28myb29cyp79b2cyp79b3-CYP79A2; wild-type-CYP79A2; myb28myb29cyp79b2cyp79b3-myb28myb29; wild-type-myb28myb29cyp79b2cyp79b3		0		0		0		0		0		0		0	280.167	280.167
130.06508_5.17	71.777	1.6938e-09	8.7711	myb28myb29cyp79b2cyp79b3-CYP79A2; myb28myb29cyp79b2cyp79b3-myb28myb29; wild-type-myb28myb29cyp79b2cyp79b3	Isoquinolines and derivatives	0.649493		0	Isoquinolines and derivatives	0.649493		0	Pyridine alkaloids	0.241423	Alkaloids	0.996574	Anthranilic acid alkaloids	0.402101	129.058	129.058	C1=CC=C2C=NC=CC2=C1
240.86637_0.76	71.706	1.7063e-09	8.7679	myb28myb29-CYP79A2; myb28myb29cyp79b2cyp79b3-CYP79A2; wild-type-myb28myb29; wild-type-myb28myb29cyp79b2cyp79b3		0		0		0		0		0		0		0	239.859	239.859
487.14977_9.97	70.871	1.8611e-09	8.7302	myb28myb29cyp79b2cyp79b3-CYP79A2; myb28myb29cyp79b2cyp79b3-myb28myb29; wild-type-myb28myb29cyp79b2cyp79b3	Quinolines and derivatives	0.77768		0	Quinolines and derivatives	0.77768		0	Isoquinoline alkaloids	0.194452	Alkaloids	0.959398	Anthranilic acid alkaloids	0.333221	486.142	486.142	CCOC(=O)C1=CC=C(C=C1)NC(=O)C2=CC=C(C=C2)N3C(=O)C4=C(C3=O)C=C(C=C4)C(=O)OCC
208.09674_6.04	70.527	1.9292e-09	8.7146	myb28myb29-CYP79A2; myb28myb29cyp79b2cyp79b3-CYP79A2; wild-type-CYP79A2; myb28myb29cyp79b2cyp79b3-myb28myb29; wild-type-myb28myb29; wild-type-myb28myb29cyp79b2cyp79b3	Carboxylic acids and derivatives	0.996134	Carboxylic acid amides	0.817704	N-acetyl-2-arylethylamines	0.599829	Carboxylic acid derivatives	0.948114	Phenylethylamines	0.667147	Amino acids and Peptides	0.60791	Tyrosine alkaloids	0.366238	207.089	207.089	COC(=O)CNC(=O)CC1=CC=CC=C1
291.19536_10.29	69.799	2.0833e-09	8.6812	myb28myb29-CYP79A2; myb28myb29cyp79b2cyp79b3-CYP79A2; wild-type-CYP79A2; wild-type-myb28myb29; wild-type-myb28myb29cyp79b2cyp79b3
206.06684_7.61	69.799	2.0833e-09	8.6812	myb28myb29-CYP79A2; myb28myb29cyp79b2cyp79b3-CYP79A2; myb28myb29cyp79b2cyp79b3-myb28myb29; wild-type-myb28myb29; wild-type-myb28myb29cyp79b2cyp79b3	Isothiocyanates	0.999828		0	Isothiocyanates	0.999828		0	Fatty alcohols	0.0283203	Fatty acids	0.947321	Fatty acyls	0.971872	205.06	205.06	CS(=O)CCCCCCN=C=S
265.06758_1.13	69.787	2.086e-09	8.6807	myb28myb29-CYP79A2; myb28myb29cyp79b2cyp79b3-CYP79A2; myb28myb29cyp79b2cyp79b3-myb28myb29; wild-type-myb28myb29; wild-type-myb28myb29cyp79b2cyp79b3	Sulfonyls	0.385283		0	Sulfones	0.525243	Sulfones	0.525243	Piperidine alkaloids	0.303981	Amino acids and Peptides	0.457995	Small peptides	0.504087	264.06	264.06	CCC(C(=S)N)NC(=O)C1CCS(=O)(=O)C1
322.2011_6.59	69.253	2.2081e-09	8.656	myb28myb29-CYP79A2; myb28myb29cyp79b2cyp79b3-CYP79A2; wild-type-CYP79A2; myb28myb29cyp79b2cyp79b3-myb28myb29; wild-type-myb28myb29
267.19538_9.16	69.134	2.2362e-09	8.6505	myb28myb29-CYP79A2; myb28myb29cyp79b2cyp79b3-CYP79A2; wild-type-CYP79A2; myb28myb29cyp79b2cyp79b3-myb28myb29; wild-type-myb28myb29; wild-type-myb28myb29cyp79b2cyp79b3	Fatty Acyls	0.632947		0	Lineolic acids and derivatives	0.571706	Lineolic acids and derivatives	0.571706	Other Octadecanoids	0.310302	Fatty acids	0.642751	Octadecanoids	0.633202	266.188	266.188	C#CCCCCC(=O)CCCCCCCCC(=O)O
265.06761_0.81	68.925	2.2869e-09	8.6407	myb28myb29-CYP79A2; myb28myb29cyp79b2cyp79b3-CYP79A2; wild-type-myb28myb29; wild-type-myb28myb29cyp79b2cyp79b3
263.16386_5.74	68.918	2.2886e-09	8.6404	myb28myb29cyp79b2cyp79b3-CYP79A2; myb28myb29cyp79b2cyp79b3-myb28myb29; wild-type-myb28myb29; wild-type-myb28myb29cyp79b2cyp79b3		0		0		0		0		0		0		0	262.157	262.157
379.09576_5.44	68.548	2.3815e-09	8.6232	myb28myb29cyp79b2cyp79b3-CYP79A2; myb28myb29cyp79b2cyp79b3-myb28myb29; wild-type-myb28myb29cyp79b2cyp79b3	Organooxygen compounds	0.999999	Monosaccharides	0.999833	Hexoses	0.853306	Carbohydrates and carbohydrate conjugates	0.999656	Cyanogenic glycosides	0.131295	Amino acids and Peptides	0.419385	Amino acid glycosides	0.90405	378.089	378.089	C#CCNC(=O)C1=CC2=C(C=C1)SC(=N2)C3C(C(C(C(O3)CO)O)O)O
160.07569_5.16	68.496	2.3949e-09	8.6207	myb28myb29cyp79b2cyp79b3-CYP79A2; myb28myb29cyp79b2cyp79b3-myb28myb29; wild-type-myb28myb29cyp79b2cyp79b3	Indoles and derivatives	0.976575		0	Indoles	0.978359	Indoles	0.978359	Simple indole alkaloids	0.955379	Alkaloids	0.988835	Tryptophan alkaloids	0.948862	159.068	159.068	CC1=C(C2=CC=CC=C2N1)C=O
845.2423_4.78	67.982	2.5319e-09	8.5966	myb28myb29cyp79b2cyp79b3-CYP79A2; myb28myb29cyp79b2cyp79b3-myb28myb29; wild-type-myb28myb29cyp79b2cyp79b3	Flavonoids	0.997062	Flavonoid O-glycosides	0.999585	Flavonoid-3-O-glycosides	0.997646	Flavonoid glycosides	0.998934	Flavonols	0.9928	Shikimates and Phenylpropanoids	0.999899	Flavonoids	0.999732	844.235	844.235	CC1C(C(C(C(O1)OCC2C(C(C(C(O2)OC3=C(OC4=CC(=CC(=C4C3=O)O)O)C5=CC(=C(C=C5)OC6C(C(C(C(O6)CO)O)O)O)O)O)O)OC(=O)C(C)O)O)O)O
319.15141_5.72	67.126	2.7803e-09	8.5559	myb28myb29-CYP79A2; myb28myb29cyp79b2cyp79b3-CYP79A2; wild-type-CYP79A2; myb28myb29cyp79b2cyp79b3-myb28myb29; wild-type-myb28myb29cyp79b2cyp79b3	Phenol ethers	0.719219		0	Anisoles	0.608631	Anisoles	0.608631	Carboline alkaloids	0.269662	Alkaloids	0.999458	Tryptophan alkaloids	0.325895	296.162	296.162	CC1=C2C=C(C=CC2=NC(=C1CCCN3C=CN=C3)N)OC
207.06516_3.69	66.539	2.9665e-09	8.5278	myb28myb29-CYP79A2; myb28myb29cyp79b2cyp79b3-CYP79A2; myb28myb29cyp79b2cyp79b3-myb28myb29; wild-type-myb28myb29; wild-type-myb28myb29cyp79b2cyp79b3	Benzene and substituted derivatives	0.797424		0	Styrenes	0.602907	Styrenes	0.602907	Cinnamic acids and derivatives	0.798211	Shikimates and Phenylpropanoids	0.945228	Phenylpropanoids (C6-C3)	0.91688	206.058	206.058	COC1=C(C=CC(=C1)C#CC(=O)OC)O
162.11248_0.79	64.702	3.6458e-09	8.4382	myb28myb29-CYP79A2; myb28myb29cyp79b2cyp79b3-CYP79A2; myb28myb29cyp79b2cyp79b3-myb28myb29; wild-type-myb28myb29; wild-type-myb28myb29cyp79b2cyp79b3	Hydroxy acids and derivatives	0.980749		0	Beta hydroxy acids and derivatives	0.969587	Beta hydroxy acids and derivatives	0.969587	Fatty acyl carnitines	0.00838177	Fatty acids	0.995692	Fatty Acids and Conjugates	0.761291	161.105	161.105	C[N+](C)(C)CC(CC(=O)O)O
341.81783_0.76	64.31	3.8124e-09	8.4188	myb28myb29-CYP79A2; myb28myb29cyp79b2cyp79b3-CYP79A2; myb28myb29cyp79b2cyp79b3-myb28myb29; wild-type-myb28myb29; wild-type-myb28myb29cyp79b2cyp79b3		0		0		0		0		0		0		0	340.811	340.811
245.15365_6.99	63.012	4.4284e-09	8.3538	myb28myb29-CYP79A2; myb28myb29cyp79b2cyp79b3-CYP79A2; wild-type-CYP79A2; myb28myb29cyp79b2cyp79b3-myb28myb29; wild-type-myb28myb29cyp79b2cyp79b3
279.23171_9.86	62.091	4.9338e-09	8.3068	myb28myb29-CYP79A2; myb28myb29cyp79b2cyp79b3-CYP79A2; myb28myb29cyp79b2cyp79b3-myb28myb29; wild-type-myb28myb29cyp79b2cyp79b3	Fatty Acyls	0.968947		0	Lineolic acids and derivatives	0.716237	Lineolic acids and derivatives	0.716237	Unsaturated fatty acids	0.980452	Fatty acids	0.910039	Fatty Acids and Conjugates	0.812564	278.224	278.224	CCC=CCC=CCC=CCCCCCCCC(=O)O
169.03572_1.09	61.996	4.9894e-09	8.302	myb28myb29-CYP79A2; myb28myb29cyp79b2cyp79b3-CYP79A2; wild-type-CYP79A2; myb28myb29cyp79b2cyp79b3-myb28myb29; wild-type-myb28myb29; wild-type-myb28myb29cyp79b2cyp79b3	Imidazopyrimidines	0.988947	Xanthines	0.982967	Xanthines	0.982967	Purines and purine derivatives	0.985375	Purine alkaloids	0.745242	Alkaloids	0.9898	Pseudoalkaloids	0.484804	168.028	168.028	C12=C(NC(=O)N1)NC(=O)NC2=O
279.15891_5.72	61.9	5.0462e-09	8.297	myb28myb29-CYP79A2; wild-type-CYP79A2; myb28myb29cyp79b2cyp79b3-myb28myb29; wild-type-myb28myb29cyp79b2cyp79b3	Macrolides and analogues	0.676502		0	Macrolides and analogues	0.676502		0	Polyene macrolides	0.555168	Polyketides	0.700631	Macrolides	0.878123	278.152	278.152	CC1CCCC=CC2CC(=O)CC2C(C=CC(=O)O1)O
215.14311_6.7	60.821	5.7401e-09	8.2411	myb28myb29-CYP79A2; myb28myb29cyp79b2cyp79b3-CYP79A2; wild-type-CYP79A2; myb28myb29cyp79b2cyp79b3-myb28myb29; wild-type-myb28myb29; wild-type-myb28myb29cyp79b2cyp79b3		0		0		0		0		0		0		0	214.136	214.136
378.15135_3.94	60.643	5.8645e-09	8.2318	myb28myb29-CYP79A2; myb28myb29cyp79b2cyp79b3-CYP79A2; wild-type-myb28myb29; wild-type-myb28myb29cyp79b2cyp79b3	Azoles	0.999706	Substituted imidazoles	0.26719	Trisubstituted imidazoles	0.625878	Imidazoles	0.329129	Piperidine alkaloids	0.138132	Alkaloids	0.739115	Lysine alkaloids	0.267114	377.144	377.144	CC(C)C(CCN(C)S(=O)(=O)CCNS(=O)(=O)C1=CC=CC=C1)N
199.06012_4.46	60.387	6.0492e-09	8.2183	myb28myb29-CYP79A2; myb28myb29cyp79b2cyp79b3-CYP79A2; myb28myb29cyp79b2cyp79b3-myb28myb29; wild-type-myb28myb29; wild-type-myb28myb29cyp79b2cyp79b3	Organooxygen compounds	0.999999	Alkyl aryl ethers	0.988733	Alkyl aryl ethers	0.988733	Ethers	0.990911	Pyridine alkaloids	0.546405	Alkaloids	0.981329	Nicotinic acid alkaloids	0.524725	198.053	198.053	CN1C(=O)C(=NO[CH2])C(=O)N(C1=O)C
321.12998_4.01	60.364	6.066e-09	8.2171	myb28myb29-CYP79A2; myb28myb29cyp79b2cyp79b3-CYP79A2; wild-type-myb28myb29; wild-type-myb28myb29cyp79b2cyp79b3		0		0	Lipids and lipid-like molecules	0.54535		0	Dipeptides	0.414845	Amino acids and Peptides	0.703648	Small peptides	0.253405	320.123	320.123	CCCNCC1=CC(=CS1)S(=O)(=O)NCCCCOC
193.04966_3.83	60.212	6.1788e-09	8.2091	myb28myb29-CYP79A2; myb28myb29cyp79b2cyp79b3-CYP79A2; myb28myb29cyp79b2cyp79b3-myb28myb29; wild-type-myb28myb29; wild-type-myb28myb29cyp79b2cyp79b3	Coumarins and derivatives	0.999675	7-hydroxycoumarins	0.794899	7-hydroxycoumarins	0.794899	Hydroxycoumarins	0.995366	Simple coumarins	0.979514	Shikimates and Phenylpropanoids	0.999809	Coumarins	0.997835	192.042	192.042	COC1=C(C=C2C(=C1)C=CC(=O)O2)O
219.17408_10.77	60.164	6.2148e-09	8.2066	myb28myb29-CYP79A2; myb28myb29cyp79b2cyp79b3-CYP79A2; wild-type-CYP79A2; myb28myb29cyp79b2cyp79b3-myb28myb29; wild-type-myb28myb29cyp79b2cyp79b3	Prenol lipids	0.884877		0	Sesquiterpenoids	0.863379	Sesquiterpenoids	0.863379	Cadinane sesquiterpenoids	0.264004	Terpenoids	0.994322	Sesquiterpenoids	0.977104	218.167	218.167	CC1=C2CC(C(=O)CC(=C)C2CC1)C(C)C
149.09627_6.21	59.951	6.3779e-09	8.1953	myb28myb29-CYP79A2; myb28myb29cyp79b2cyp79b3-CYP79A2; wild-type-CYP79A2; myb28myb29cyp79b2cyp79b3-myb28myb29; wild-type-myb28myb29; wild-type-myb28myb29cyp79b2cyp79b3	Benzene and substituted derivatives	0.992815		0	Benzene and substituted derivatives	0.992815		0	Cinnamic acids and derivatives	0.612453	Shikimates and Phenylpropanoids	0.704449	Phenylpropanoids (C6-C3)	0.83684	148.089	148.089	CC1=CC=C(C=C1)CC(=O)C
442.76926_0.76	59.814	6.4854e-09	8.1881	myb28myb29-CYP79A2; myb28myb29cyp79b2cyp79b3-CYP79A2; wild-type-myb28myb29; wild-type-myb28myb29cyp79b2cyp79b3
240.08438_4.49	59.641	6.6247e-09	8.1788	myb28myb29-CYP79A2; myb28myb29cyp79b2cyp79b3-CYP79A2; wild-type-CYP79A2; wild-type-myb28myb29; wild-type-myb28myb29cyp79b2cyp79b3	Fatty Acyls	0.533639	Amino fatty acids	0.532291	Amino fatty acids	0.532291	Fatty acids and conjugates	0.527337	Pyrrolidine alkaloids	0.417969	Amino acids and Peptides	0.41595	Small peptides	0.30113	217.095	217.095	CC(C)C(=O)NCC(CC(=O)O)C(=O)O
331.1879_8.5	59.188	7.0034e-09	8.1547	myb28myb29cyp79b2cyp79b3-CYP79A2; myb28myb29cyp79b2cyp79b3-myb28myb29; wild-type-myb28myb29; wild-type-myb28myb29cyp79b2cyp79b3		0		0		0		0		0		0		0	308.199	308.199
275.0553_5.39	59.108	7.0729e-09	8.1504	myb28myb29-CYP79A2; myb28myb29cyp79b2cyp79b3-CYP79A2; wild-type-CYP79A2; myb28myb29cyp79b2cyp79b3-myb28myb29; wild-type-myb28myb29cyp79b2cyp79b3	Organic phosphoric acids and derivatives	0.883598		0	Organic phosphoric acids and derivatives	0.883598		0	Purine alkaloids	0.240008	Alkaloids	0.929961	Pseudoalkaloids	0.22915	274.048	274.048	COC(C1=NC2=NC=NC=C2N1)(OC)P(=O)(O)O
277.16598_3.47	58.661	7.4763e-09	8.1263	myb28myb29-CYP79A2; myb28myb29cyp79b2cyp79b3-CYP79A2; wild-type-CYP79A2; myb28myb29cyp79b2cyp79b3-myb28myb29; wild-type-myb28myb29; wild-type-myb28myb29cyp79b2cyp79b3	Cinnamic acids and derivatives	0.999099	Coumaric acids and derivatives	0.964273	Coumaric acids and derivatives	0.964273	Hydroxycinnamic acids and derivatives	0.95719	Cinnamic acid amides	0.847772	Amino acids and Peptides	0.932822	Phenylpropanoids (C6-C3)	0.947074	276.159	276.159	C1=CC(=CC=C1C=CC(=O)NCCCCN=C(N)N)O
181.06076_1.27	58.653	7.4838e-09	8.1259	myb28myb29-CYP79A2; myb28myb29cyp79b2cyp79b3-CYP79A2; wild-type-CYP79A2; myb28myb29cyp79b2cyp79b3-myb28myb29; wild-type-myb28myb29cyp79b2cyp79b3	Carboxylic acids and derivatives	0.98967	Amino acids and derivatives	0.887919	N-acyl-alpha amino acids and derivatives	0.636185	Amino acids, peptides, and analogues	0.887905	Pyridine alkaloids	0.57112	Alkaloids	0.775018	Small peptides	0.678833	180.054	180.054	C1=CC(=CN=C1)C(=O)NCC(=O)O
349.19835_7.62	58.412	7.7122e-09	8.1128	myb28myb29-CYP79A2; myb28myb29cyp79b2cyp79b3-CYP79A2; wild-type-CYP79A2; myb28myb29cyp79b2cyp79b3-myb28myb29; wild-type-myb28myb29cyp79b2cyp79b3		0		0		0		0		0		0		0	326.209	326.209
307.19028_6.58	58.354	7.7679e-09	8.1097	myb28myb29-CYP79A2; myb28myb29cyp79b2cyp79b3-CYP79A2; wild-type-CYP79A2; myb28myb29cyp79b2cyp79b3-myb28myb29; wild-type-myb28myb29; wild-type-myb28myb29cyp79b2cyp79b3	Fatty Acyls	0.862339	Prostaglandins and related compounds	0.606386	Prostaglandins and related compounds	0.606386	Eicosanoids	0.501215	Phytoprostanes	0.570138	Fatty acids	0.838863	Eicosanoids	0.430682	306.183	306.183	CCC(=O)C=CC=CC=CC(=O)CCCCCCCC(=O)O
329.17214_8.32	58.268	7.8516e-09	8.105	myb28myb29-CYP79A2; myb28myb29cyp79b2cyp79b3-CYP79A2; wild-type-CYP79A2; myb28myb29cyp79b2cyp79b3-myb28myb29; wild-type-myb28myb29; wild-type-myb28myb29cyp79b2cyp79b3		0		0		0		0		0		0		0	328.165	328.165
231.17433_9.16	58.143	7.9763e-09	8.0982	myb28myb29-CYP79A2; myb28myb29cyp79b2cyp79b3-CYP79A2; wild-type-CYP79A2; myb28myb29cyp79b2cyp79b3-myb28myb29; wild-type-myb28myb29; wild-type-myb28myb29cyp79b2cyp79b3	Benzene and substituted derivatives	0.904558		0	Toluenes	0.578112	Toluenes	0.578112	Bisabolane sesquiterpenoids	0.268423	Terpenoids	0.6493	Sesquiterpenoids	0.739562	230.167	230.167	CCCCCC(=O)C1=CC=C(C=C1)C2CCC2
225.10976_4.74	58.113	8.0062e-09	8.0966	myb28myb29-CYP79A2; myb28myb29cyp79b2cyp79b3-CYP79A2; wild-type-CYP79A2; myb28myb29cyp79b2cyp79b3-myb28myb29; wild-type-myb28myb29	Imidazopyrimidines	0.897492		0	Purines and purine derivatives	0.790149	Purines and purine derivatives	0.790149	Purine alkaloids	0.479624	Alkaloids	0.477271	Pseudoalkaloids	0.578734	224.102	224.102	C1=NC2=C(N=C(N=C2N1CC(CO)O)N)N
413.1207_5.47	57.892	8.231e-09	8.0845	myb28myb29-CYP79A2; myb28myb29cyp79b2cyp79b3-CYP79A2; wild-type-myb28myb29; wild-type-myb28myb29cyp79b2cyp79b3		0		0		0		0		0		0		0	412.113	412.113
237.01065_1.08	57.431	8.725e-09	8.0592	myb28myb29-CYP79A2; wild-type-CYP79A2; myb28myb29cyp79b2cyp79b3-myb28myb29; wild-type-myb28myb29; wild-type-myb28myb29cyp79b2cyp79b3
167.10675_4.74	57.191	8.9949e-09	8.046	myb28myb29-CYP79A2; myb28myb29cyp79b2cyp79b3-CYP79A2; wild-type-CYP79A2; myb28myb29cyp79b2cyp79b3-myb28myb29; wild-type-myb28myb29	Carboxylic acids and derivatives	0.888451	Carboxylic acid esters	0.765078	Carboxylic acid esters	0.765078	Carboxylic acid derivatives	0.819785	Irregular monoterpenoids	0.440869	Terpenoids	0.754558	Monoterpenoids	0.759147	166.1	166.1	C=CC1CC2CC1C(C2)C(=O)O
240.05031_2.45	56.602	9.6987e-09	8.0133	myb28myb29-CYP79A2; myb28myb29cyp79b2cyp79b3-CYP79A2; wild-type-CYP79A2; wild-type-myb28myb29; wild-type-myb28myb29cyp79b2cyp79b3	Benzene and substituted derivatives	0.0558556		0	Phenoxyacetic acid derivatives	0.522279	Phenoxyacetic acid derivatives	0.522279	Pyridine alkaloids	0.333813	Alkaloids	0.46083	Nicotinic acid alkaloids	0.322056	239.043	239.043	C1=CC(=CN=C1)C(=O)OC(CC(=O)O)C(=O)O
432.24119_7.82	56.336	1.0037e-08	7.9984	myb28myb29cyp79b2cyp79b3-CYP79A2; wild-type-CYP79A2; myb28myb29cyp79b2cyp79b3-myb28myb29; wild-type-myb28myb29; wild-type-myb28myb29cyp79b2cyp79b3	Fatty Acyls	0.987278		0	Eicosanoids	0.87095	Eicosanoids	0.87095	Leukotrienes	0.580873	Fatty acids	0.999994	Eicosanoids	0.506112	431.234	431.234	CCCCCC(C=CC1C(CC(C1CC=CCCCS(=O)(=O)NC(=O)C)O)O)O
178.03554_5.55	56.154	1.0276e-08	7.9882	myb28myb29-CYP79A2; myb28myb29cyp79b2cyp79b3-CYP79A2; myb28myb29cyp79b2cyp79b3-myb28myb29; wild-type-myb28myb29; wild-type-myb28myb29cyp79b2cyp79b3	Isothiocyanates	0.99984		0	Isothiocyanates	0.99984		0	Fatty alcohols	0.0131187	Fatty acids	0.662795	Fatty acyls	0.911063	177.028	177.028	CS(=O)CCCCN=C=S
147.0442_5.29	55.886	1.0639e-08	7.9731	myb28myb29-CYP79A2; myb28myb29cyp79b2cyp79b3-CYP79A2; myb28myb29cyp79b2cyp79b3-myb28myb29; wild-type-myb28myb29; wild-type-myb28myb29cyp79b2cyp79b3	Benzopyrans	0.966775	Chromones	0.894562	Chromones	0.894562	1-benzopyrans	0.976031	Chromones	0.612349	Polyketides	0.928128	Chromanes	0.613419	146.037	146.037	C1=CC=C2C(=C1)C=CC(=O)O2
332.1103_4.9	55.833	1.0713e-08	7.9701	myb28myb29cyp79b2cyp79b3-CYP79A2; myb28myb29cyp79b2cyp79b3-myb28myb29; wild-type-myb28myb29cyp79b2cyp79b3	Carboxylic acids and derivatives	0.37713	Amino acids and derivatives	0.286893	Amino acids	0.656855	Amino acids, peptides, and analogues	0.282863	Purine nucleos(t)ides	0.616431	Alkaloids	0.218999	Nucleosides	0.433407	331.103	331.103	CC(C(CCOCP(=O)(O)O)N1C=NC2=C(N=CN=C21)N)O
593.21698_4.92	55.721	1.0871e-08	7.9637	myb28myb29-CYP79A2; myb28myb29cyp79b2cyp79b3-CYP79A2; wild-type-CYP79A2
160.07573_5.38	54.84	1.2204e-08	7.9135	myb28myb29cyp79b2cyp79b3-CYP79A2; myb28myb29cyp79b2cyp79b3-myb28myb29; wild-type-myb28myb29cyp79b2cyp79b3	Indoles and derivatives	0.995408		0	Indoles	0.995963	Indoles	0.995963	Simple indole alkaloids	0.961123	Alkaloids	0.99253	Tryptophan alkaloids	0.953201	159.069	159.069	C1=CC=C2C(=C1)C(=CN2)CC=O
139.91468_0.75	54.683	1.246e-08	7.9045	myb28myb29-CYP79A2; myb28myb29cyp79b2cyp79b3-CYP79A2; wild-type-myb28myb29; wild-type-myb28myb29cyp79b2cyp79b3		0		0		0		0		0		0		0	138.907	138.907
249.18488_9.16	54.675	1.2473e-08	7.904	myb28myb29-CYP79A2; myb28myb29cyp79b2cyp79b3-CYP79A2; wild-type-CYP79A2; myb28myb29cyp79b2cyp79b3-myb28myb29; wild-type-myb28myb29	Oxacyclic compounds	0.787306		0	Oxacyclic compounds	0.787306		0	Caryophyllane sesquiterpenoids	0.210032	Terpenoids	0.945605	Sesquiterpenoids	0.551474	248.178	248.178	CCCCCC#CC#CCCCCCCC(=O)O
322.66524_5.5	53.932	1.3773e-08	7.861	myb28myb29-CYP79A2; myb28myb29cyp79b2cyp79b3-CYP79A2; wild-type-CYP79A2; myb28myb29cyp79b2cyp79b3-myb28myb29; wild-type-myb28myb29; wild-type-myb28myb29cyp79b2cyp79b3		0		0		0		0		0		0		0	1285.63	643.316
266.10391_5.38	53.765	1.4086e-08	7.8512	myb28myb29-CYP79A2; myb28myb29cyp79b2cyp79b3-CYP79A2; wild-type-CYP79A2; myb28myb29cyp79b2cyp79b3-myb28myb29; wild-type-myb28myb29	Carboxylic acids and derivatives	1	Amino acids and derivatives	0.999987	Phenylalanine and derivatives	0.999991	Amino acids, peptides, and analogues	0.999987	Dipeptides	0.990091	Amino acids and Peptides	0.993452	Small peptides	0.979115	265.097	265.097	C1=CC=C(C=C1)CC(C(=O)O)NC(=O)CCC(=O)O
164.01985_4.58	53.508	1.4582e-08	7.8362	myb28myb29-CYP79A2; myb28myb29cyp79b2cyp79b3-CYP79A2; myb28myb29cyp79b2cyp79b3-myb28myb29; wild-type-myb28myb29; wild-type-myb28myb29cyp79b2cyp79b3	Isothiocyanates	0.999991		0	Isothiocyanates	0.999991		0	Fatty alcohols	0.0145428	Fatty acids	0.570053	Fatty acyls	0.876899	163.012	163.012	CS(=O)CCCN=C=S
336.66254_5.5	53.39	1.4817e-08	7.8292	myb28myb29-CYP79A2; myb28myb29cyp79b2cyp79b3-CYP79A2; wild-type-CYP79A2; myb28myb29cyp79b2cyp79b3-myb28myb29; wild-type-myb28myb29; wild-type-myb28myb29cyp79b2cyp79b3		0		0		0		0		0		0		0	1341.62	671.311
261.14858_6.7	53.348	1.4903e-08	7.8267	myb28myb29cyp79b2cyp79b3-CYP79A2; wild-type-CYP79A2; myb28myb29cyp79b2cyp79b3-myb28myb29; wild-type-myb28myb29; wild-type-myb28myb29cyp79b2cyp79b3	Prenol lipids	0.585009		0	Terpene lactones	0.582962	Terpene lactones	0.582962	Guaiane sesquiterpenoids	0.310628	Terpenoids	0.976471	Sesquiterpenoids	0.943078	260.141	260.141	CC=C1C2CC3=C(C(=O)CC3C(CC2OC1=O)C)C
263.16409_8.48	53.207	1.5189e-08	7.8185	myb28myb29-CYP79A2; myb28myb29cyp79b2cyp79b3-CYP79A2; wild-type-CYP79A2; myb28myb29cyp79b2cyp79b3-myb28myb29; wild-type-myb28myb29cyp79b2cyp79b3	Lactones	0.919203		0	Gamma butyrolactones	0.592975	Gamma butyrolactones	0.592975	Polyene macrolides	0.223253	Polyketides	0.545063	Macrolides	0.397999	262.157	262.157	CCC=CCC1C(CCC1=O)C(CCC#C)C(=O)O
337.23496_10.39	52.533	1.6655e-08	7.7784	myb28myb29-CYP79A2; myb28myb29cyp79b2cyp79b3-CYP79A2; wild-type-CYP79A2; myb28myb29cyp79b2cyp79b3-myb28myb29; wild-type-myb28myb29cyp79b2cyp79b3	Carboxylic acids and derivatives	0.774856	Amino acids and derivatives	0.712228	Amino acids and derivatives	0.712228	Amino acids, peptides, and analogues	0.708191	Purine alkaloids	0.454394	Alkaloids	0.890685	Pseudoalkaloids	0.643107	336.228	336.228	C1COCCN1CCNC2=CC(=NC=N2)NCCN3CCOCC3
219.13794_9.12	52.452	1.6843e-08	7.7736	myb28myb29-CYP79A2; myb28myb29cyp79b2cyp79b3-CYP79A2; wild-type-CYP79A2; wild-type-myb28myb29; wild-type-myb28myb29cyp79b2cyp79b3		0		0	Benzenoids	0.873028		0	Prenyl quinone meroterpenoids	0.401315	Terpenoids	0.758446	Sesquiterpenoids	0.398803	218.131	218.131	C1CC1(CC2=CC=C(C=C2)CC3(CC3)O)O
453.24562_8.78	52.317	1.7158e-08	7.7655	myb28myb29cyp79b2cyp79b3-CYP79A2; myb28myb29cyp79b2cyp79b3-myb28myb29; wild-type-myb28myb29cyp79b2cyp79b3		0		0		0		0		0		0		0	452.238	452.238
289.18004_9.91	52.056	1.7789e-08	7.7498	myb28myb29-CYP79A2; myb28myb29cyp79b2cyp79b3-CYP79A2; wild-type-CYP79A2; myb28myb29cyp79b2cyp79b3-myb28myb29; wild-type-myb28myb29cyp79b2cyp79b3		0		0	Lipids and lipid-like molecules	0.532277		0	Podocarpane diterpenoids	0.410348	Terpenoids	0.933133	Monoterpenoids	0.398609	288.173	288.173	CC12CCC3C(C1CCC2=O)CC#CCC(CCC3=O)O
433.11266_4.77	51.833	1.835e-08	7.7364	myb28myb29-CYP79A2; myb28myb29cyp79b2cyp79b3-CYP79A2; wild-type-CYP79A2; wild-type-myb28myb29; wild-type-myb28myb29cyp79b2cyp79b3	Flavonoids	0.993002	Flavonoid O-glycosides	0.998183	Flavonoid-3-O-glycosides	0.952282	Flavonoid glycosides	0.997992	Flavonols	0.890951	Shikimates and Phenylpropanoids	0.999937	Flavonoids	0.997901	432.105	432.105	CC1C(C(C(C(O1)OC2=CC(=C3C(=C2)OC(=C(C3=O)O)C4=CC=C(C=C4)O)O)O)O)O
337.23465_10.27	51.511	1.9191e-08	7.7169	myb28myb29-CYP79A2; myb28myb29cyp79b2cyp79b3-CYP79A2; wild-type-CYP79A2; myb28myb29cyp79b2cyp79b3-myb28myb29; wild-type-myb28myb29cyp79b2cyp79b3	Prenol lipids	0.725881		0	Diterpenoids	0.625152	Diterpenoids	0.625152	Open-chain polyketides	0.396539	Terpenoids	0.499747	Linear polyketides	0.408425	336.227	336.227	CC(=CCCC(=CCO)C)CCC=C(CCC=C(C)CO)C(=O)O
383.16771_4.99	51.289	1.9799e-08	7.7034	myb28myb29-CYP79A2; myb28myb29cyp79b2cyp79b3-CYP79A2; wild-type-CYP79A2; myb28myb29cyp79b2cyp79b3-myb28myb29; wild-type-myb28myb29; wild-type-myb28myb29cyp79b2cyp79b3		0		0		0		0		0		0		0	382.16	382.16
130.06523_7.09	51.122	2.027e-08	7.6931	myb28myb29cyp79b2cyp79b3-CYP79A2; myb28myb29cyp79b2cyp79b3-myb28myb29; wild-type-myb28myb29cyp79b2cyp79b3
220.08239_8.63	51.002	2.0616e-08	7.6858	myb28myb29-CYP79A2; myb28myb29cyp79b2cyp79b3-CYP79A2; myb28myb29cyp79b2cyp79b3-myb28myb29; wild-type-myb28myb29; wild-type-myb28myb29cyp79b2cyp79b3	Isothiocyanates	0.99984		0	Isothiocyanates	0.99984		0	Fatty alcohols	0.0335274	Fatty acids	0.959465	Fatty acyls	0.962655	219.075	219.075	CS(=O)CCCCCCCN=C=S
492.11338_6.78	50.927	2.0836e-08	7.6812	myb28myb29cyp79b2cyp79b3-CYP79A2; wild-type-CYP79A2; myb28myb29cyp79b2cyp79b3-myb28myb29; wild-type-myb28myb29; wild-type-myb28myb29cyp79b2cyp79b3	Purine nucleotides	0.88062	Purine ribonucleoside monophosphates	0.998685	Purine ribonucleoside monophosphates	0.998685	Purine ribonucleotides	0.982707	Purine nucleos(t)ides	0.903801	Carbohydrates	0.860233	Nucleosides	0.958363	491.106	491.106	C1=NC2=C(N1C3C(C(C(O3)COP(=O)(O)O)O)O)N=C(NC2=O)NC(=O)CCCCC(=O)O
417.20531_6.02	50.865	2.1019e-08	7.6774	myb28myb29-CYP79A2; myb28myb29cyp79b2cyp79b3-CYP79A2; wild-type-CYP79A2; wild-type-myb28myb29; wild-type-myb28myb29cyp79b2cyp79b3	Carboxylic acids and derivatives	0.999851	Peptides	0.999898	Dipeptides	0.999711	Amino acids, peptides, and analogues	0.999404	Leukotrienes	0.277726	Fatty acids	0.926731	Eicosanoids	0.983426	416.198	416.198	CCN(CC)C(=O)C(C(C)SC(=O)CC(=O)C(=O)OC(C)C)NC(=O)C(C)C
307.18783_9.15	50.315	2.2729e-08	7.6434	myb28myb29-CYP79A2; myb28myb29cyp79b2cyp79b3-CYP79A2; wild-type-CYP79A2; myb28myb29cyp79b2cyp79b3-myb28myb29; wild-type-myb28myb29; wild-type-myb28myb29cyp79b2cyp79b3		0		0		0		0		0		0		0	284.198	284.198
277.21611_9.55	50.139	2.3308e-08	7.6325	myb28myb29cyp79b2cyp79b3-CYP79A2; myb28myb29cyp79b2cyp79b3-myb28myb29; wild-type-myb28myb29cyp79b2cyp79b3	Fatty Acyls	0.982989		0	Lineolic acids and derivatives	0.60523	Lineolic acids and derivatives	0.60523	Unsaturated fatty acids	0.965351	Fatty acids	0.926692	Fatty Acids and Conjugates	0.845654	276.209	276.209	CCC=CC=CC=CC=CCCCCCCCC(=O)O
139.03895_3.99	49.964	2.39e-08	7.6216	myb28myb29-CYP79A2; myb28myb29cyp79b2cyp79b3-CYP79A2; wild-type-CYP79A2; myb28myb29cyp79b2cyp79b3-myb28myb29; wild-type-myb28myb29cyp79b2cyp79b3	Benzene and substituted derivatives	0.985985	Hydroxybenzoic acid derivatives	0.88054	Salicylic acids	0.595714	Benzoic acids and derivatives	0.984153	Simple phenolic acids	0.856325	Shikimates and Phenylpropanoids	0.980599	Phenolic acids (C6-C1)	0.960615	138.032	138.032	C1=CC(=CC=C1C(=O)O)O
297.09042_4.75	49.637	2.5058e-08	7.6011	myb28myb29-CYP79A2; myb28myb29cyp79b2cyp79b3-CYP79A2; myb28myb29cyp79b2cyp79b3-myb28myb29; wild-type-myb28myb29; wild-type-myb28myb29cyp79b2cyp79b3
196.06055_5.38	49.528	2.5457e-08	7.5942	myb28myb29-CYP79A2; myb28myb29cyp79b2cyp79b3-CYP79A2; myb28myb29cyp79b2cyp79b3-myb28myb29; wild-type-myb28myb29; wild-type-myb28myb29cyp79b2cyp79b3	Carboxylic acids and derivatives	0.999864	Amino acids and derivatives	0.443378	N-acyl-alpha amino acids and derivatives	0.757075	Amino acids, peptides, and analogues	0.43539	Aminoacids	0.790278	Amino acids and Peptides	0.870777	Small peptides	0.854311	195.053	195.053	C1=CC=C(C(=C1)C(=O)NCC(=O)O)O
351.14363_5.53	49.523	2.5473e-08	7.5939	myb28myb29-CYP79A2; myb28myb29cyp79b2cyp79b3-CYP79A2; wild-type-CYP79A2
105.03693_4.58	49.473	2.5661e-08	7.5907	myb28myb29-CYP79A2; myb28myb29cyp79b2cyp79b3-CYP79A2; wild-type-myb28myb29; wild-type-myb28myb29cyp79b2cyp79b3	Sulfoxides	0.539617		0	Sulfoxides	0.539617		0	Fatty alcohols	0.0584995	Fatty acids	0.849695	Fatty acyls	0.918343	104.03	104.03	CCS(=O)C=C
268.15408_6.66	49.353	2.611e-08	7.5832	myb28myb29-CYP79A2; myb28myb29cyp79b2cyp79b3-CYP79A2; myb28myb29cyp79b2cyp79b3-myb28myb29; wild-type-myb28myb29cyp79b2cyp79b3	Azoles	0.916017		0	Azoles	0.916017		0	Pyridine alkaloids	0.387031	Alkaloids	0.870115	Small peptides	0.393363	267.147	267.147
262.08236_5.1	48.906	2.7873e-08	7.5548	myb28myb29-CYP79A2; wild-type-CYP79A2; wild-type-myb28myb29; wild-type-myb28myb29cyp79b2cyp79b3	Carboxylic acids and derivatives	0.902131	Amino acids and derivatives	0.991083	Alpha amino acids	0.728964	Amino acids, peptides, and analogues	0.992011	Aminoacids	0.704811	Amino acids and Peptides	0.857042	Small peptides	0.858354	261.075	261.075
160.07568_5.68	48.864	2.8045e-08	7.5521	myb28myb29cyp79b2cyp79b3-CYP79A2; myb28myb29cyp79b2cyp79b3-myb28myb29; wild-type-myb28myb29cyp79b2cyp79b3	Indoles and derivatives	0.617333		0	Indoles	0.650321	Indoles	0.650321	Simple indole alkaloids	0.401827	Alkaloids	0.988284	Tryptophan alkaloids	0.761647	159.068	159.068	C1=CC=C2C(=C1)C(=CN2)CC=O
432.24124_7.24	48.857	2.8074e-08	7.5517	myb28myb29-CYP79A2; myb28myb29cyp79b2cyp79b3-CYP79A2; myb28myb29cyp79b2cyp79b3-myb28myb29; wild-type-myb28myb29; wild-type-myb28myb29cyp79b2cyp79b3	Carboxylic acids and derivatives	0.999743	Amino acids and derivatives	0.99938	N-acyl-alpha amino acids	0.986573	Amino acids, peptides, and analogues	0.999323	Leukotrienes	0.471835	Fatty acids	0.999831	Eicosanoids	0.883025	431.234	431.234	CCCCCC(C#CCCS(=O)(=O)NCCCCCCC(=O)OCC)OC(=O)C
264.12647_4.02	48.808	2.8274e-08	7.5486	myb28myb29-CYP79A2; myb28myb29cyp79b2cyp79b3-CYP79A2; myb28myb29cyp79b2cyp79b3-myb28myb29; wild-type-myb28myb29; wild-type-myb28myb29cyp79b2cyp79b3	Carboxylic acids and derivatives	0.999575	Amino acids and derivatives	0.935438	N-acyl-alpha amino acids	0.766665	Amino acids, peptides, and analogues	0.938336	Dipeptides	0.836329	Amino acids and Peptides	0.871508	Small peptides	0.92854	263.119	263.119	CCCCCCS(=O)CC(C(=O)O)NC(=O)C
322.0889_1.19	48.393	3.0059e-08	7.522	myb28myb29-CYP79A2; myb28myb29cyp79b2cyp79b3-CYP79A2; wild-type-myb28myb29; wild-type-myb28myb29cyp79b2cyp79b3	Azoles	0.995851		0	Thiazoles	0.735096	Thiazoles	0.735096	Piperidine alkaloids	0.57066	Alkaloids	0.762308	Lysine alkaloids	0.739546	321.082	321.082	CCCCCCNS(=O)(=O)C1=CC(=C(S1)NC)[N+](=O)[O-]
228.09812_4.61	48.16	3.1115e-08	7.507	myb28myb29-CYP79A2; wild-type-CYP79A2; wild-type-myb28myb29; wild-type-myb28myb29cyp79b2cyp79b3
308.11292_4.05	47.742	3.3118e-08	7.4799	myb28myb29cyp79b2cyp79b3-CYP79A2; myb28myb29cyp79b2cyp79b3-myb28myb29; wild-type-myb28myb29cyp79b2cyp79b3	Carboxylic acids and derivatives	0.998968	Amino acids and derivatives	0.824036	Alpha amino acids	0.696758	Amino acids, peptides, and analogues	0.821703	Simple indole alkaloids	0.723354	Alkaloids	0.798689	Tryptophan alkaloids	0.485216	307.106	307.106	C1=CC(=CC=C1C=CCC(CC(C(=O)O)N)C(=O)O)C(=O)O
237.14848_9.12	47.491	3.4393e-08	7.4635	myb28myb29-CYP79A2; myb28myb29cyp79b2cyp79b3-CYP79A2; wild-type-CYP79A2; wild-type-myb28myb29cyp79b2cyp79b3	Carboxylic acids and derivatives	0.942755	Carboxylic acid esters	0.889709	Enoate esters	0.674355	Carboxylic acid derivatives	0.790914	Jasmonic acids	0.214317	Fatty acids	0.496152	Macrolides	0.308041	236.141	236.141	CC(C=C)C=CCC1C(CCC1=O)CC(=O)O
263.16419_6.91	47.47	3.4501e-08	7.4622	myb28myb29-CYP79A2; myb28myb29cyp79b2cyp79b3-CYP79A2; myb28myb29cyp79b2cyp79b3-myb28myb29; wild-type-myb28myb29; wild-type-myb28myb29cyp79b2cyp79b3		0		0	Lipids and lipid-like molecules	0.612683		0	Bisabolane sesquiterpenoids	0.259349	Terpenoids	0.864675	Sesquiterpenoids	0.687622	262.157	262.157	CC=C1CCC2C(C=C(CCC1O)C)OC(=O)C2=C
263.16415_9.8	47.295	3.5424e-08	7.4507	myb28myb29-CYP79A2; myb28myb29cyp79b2cyp79b3-CYP79A2; wild-type-CYP79A2; wild-type-myb28myb29; wild-type-myb28myb29cyp79b2cyp79b3	Lactones	0.858459		0	Gamma butyrolactones	0.56505	Gamma butyrolactones	0.56505	Germacrane sesquiterpenoids	0.0499401	Fatty acids	0.504139	Sesquiterpenoids	0.127359	262.157	262.157	CCC=CCC1C(CCC1=O)C(CCC#C)C(=O)O
161.0962_10.72	47.228	3.5782e-08	7.4463	myb28myb29-CYP79A2; myb28myb29cyp79b2cyp79b3-CYP79A2; myb28myb29cyp79b2cyp79b3-myb28myb29; wild-type-myb28myb29; wild-type-myb28myb29cyp79b2cyp79b3	Benzene and substituted derivatives	0.87094		0	Benzene and substituted derivatives	0.87094		0	Cinnamic acids and derivatives	0.123332	Shikimates and Phenylpropanoids	0.29086	Phenylpropanoids (C6-C3)	0.244248	160.089	160.089	CC1=CC=CC=C1C=CC(=O)C
280.16539_3.93	47.119	3.6377e-08	7.4392	myb28myb29-CYP79A2; myb28myb29cyp79b2cyp79b3-CYP79A2; wild-type-CYP79A2	Carboxylic acids and derivatives	0.995501	Amino acids and derivatives	0.992663	N-carbamoyl-alpha amino acids	0.575806	Amino acids, peptides, and analogues	0.991776	Dipeptides	0.879285	Amino acids and Peptides	0.631542	Small peptides	0.957124	279.158	279.158	C1=CC=C(C=C1)CNC(=O)NC(CCCCN)C(=O)O
160.07573_4.33	47.051	3.6753e-08	7.4347	myb28myb29cyp79b2cyp79b3-CYP79A2; myb28myb29cyp79b2cyp79b3-myb28myb29; wild-type-myb28myb29cyp79b2cyp79b3	Naphthalenes	0.516029		0	Naphthalenes	0.516029		0	Phenanthrenes	0.766759	Shikimates and Phenylpropanoids	0.611871	Phenanthrenoids	0.75934	142.041	142.041	C#CC1=CC=CC=C1C=C=O
353.2295_8.22	46.919	3.7503e-08	7.4259	myb28myb29-CYP79A2; myb28myb29cyp79b2cyp79b3-CYP79A2; myb28myb29cyp79b2cyp79b3-myb28myb29; wild-type-myb28myb29; wild-type-myb28myb29cyp79b2cyp79b3	Carboxylic acids and derivatives	0.994505	Amino acids and derivatives	0.92686	Alpha amino acids and derivatives	0.741084	Amino acids, peptides, and analogues	0.921566	Aminoacids	0.0421346	Alkaloids	0.352439	Small peptides	0.519484	352.222	352.222	CCNC(=O)CN=C(NCC)N1CCC(CC1)C2(C(=O)NC(=O)N2)C
130.0651_4.78	46.291	4.1281e-08	7.3842	myb28myb29cyp79b2cyp79b3-CYP79A2; myb28myb29cyp79b2cyp79b3-myb28myb29; wild-type-myb28myb29cyp79b2cyp79b3	Benzene and substituted derivatives	0.618402		0	Benzene and substituted derivatives	0.618402		0	Simple indole alkaloids	0.37329	Alkaloids	0.98747	Anthranilic acid alkaloids	0.411188	129.058	129.058	C1=CC=C2C=NC=CC2=C1
595.16539_4.77	46.147	4.2209e-08	7.3746	myb28myb29-CYP79A2; myb28myb29cyp79b2cyp79b3-CYP79A2; wild-type-CYP79A2; wild-type-myb28myb29; wild-type-myb28myb29cyp79b2cyp79b3	Flavonoids	0.998417	Flavonoid O-glycosides	0.996539	Flavonoid-3-O-glycosides	0.967984	Flavonoid glycosides	0.99662	Flavonols	0.934783	Shikimates and Phenylpropanoids	0.999993	Flavonoids	0.999075	594.158	594.158	CC1C(C(C(C(O1)OC2=C(OC3=CC(=CC(=C3C2=O)O)OC4C(C(C(C(O4)CO)O)O)O)C5=CC=C(C=C5)O)O)O)O
211.13279_6.53	46.05	4.2846e-08	7.3681	myb28myb29-CYP79A2; myb28myb29cyp79b2cyp79b3-CYP79A2; wild-type-CYP79A2; myb28myb29cyp79b2cyp79b3-myb28myb29; wild-type-myb28myb29cyp79b2cyp79b3	Fatty Acyls	0.586957	Jasmonic acids	0.664222	Jasmonic acids	0.664222	Lineolic acids and derivatives	0.256445	Jasmonic acids	0.527641	Fatty acids	0.409801	Linear polyketides	0.125094	210.125	210.125	C1CC(=O)CCCC(=O)CCCC(=O)C1
443.19507_4.74	46.035	4.2945e-08	7.3671	myb28myb29-CYP79A2; myb28myb29cyp79b2cyp79b3-CYP79A2; wild-type-CYP79A2; myb28myb29cyp79b2cyp79b3-myb28myb29; wild-type-myb28myb29
394.19414_5.5	45.685	4.5345e-08	7.3435	myb28myb29-CYP79A2; myb28myb29cyp79b2cyp79b3-CYP79A2; wild-type-CYP79A2; myb28myb29cyp79b2cyp79b3-myb28myb29; wild-type-myb28myb29; wild-type-myb28myb29cyp79b2cyp79b3		0		0		0		0		0		0		0	1571.75	786.373
398.12342_4.45	45.665	4.5488e-08	7.3421	myb28myb29-CYP79A2; myb28myb29cyp79b2cyp79b3-CYP79A2; wild-type-CYP79A2; wild-type-myb28myb29; wild-type-myb28myb29cyp79b2cyp79b3	Carboxylic acids and derivatives	0.999697	Peptides	0.976433	Peptides	0.976433	Amino acids, peptides, and analogues	0.98337	Tripeptides	0.691882	Amino acids and Peptides	0.986491	Small peptides	0.98303	397.116	397.116	CC(C(=O)N1CCN(CC1)S(=O)(=O)C2=CN(N=C2)C)N3C=C(C=N3)[N+](=O)[O-]
279.15893_7.4	45.569	4.6174e-08	7.3356	myb28myb29-CYP79A2; wild-type-CYP79A2; myb28myb29cyp79b2cyp79b3-myb28myb29; wild-type-myb28myb29; wild-type-myb28myb29cyp79b2cyp79b3	Macrolides and analogues	0.615974		0	Macrolides and analogues	0.615974		0	Macrolide lactones	0.755273	Polyketides	0.797499	Macrolides	0.88465	278.152	278.152	CC1CCCC=CC2CC(=O)CC2C(C=CC(=O)O1)O
331.1878_9.83	45.521	4.6525e-08	7.3323	myb28myb29-CYP79A2; myb28myb29cyp79b2cyp79b3-CYP79A2; wild-type-CYP79A2; myb28myb29cyp79b2cyp79b3-myb28myb29; wild-type-myb28myb29cyp79b2cyp79b3		0		0		0		0		0		0		0	308.199	308.199
302.06585_7.66	44.968	5.0744e-08	7.2946	myb28myb29-CYP79A2; myb28myb29cyp79b2cyp79b3-CYP79A2; wild-type-CYP79A2; myb28myb29cyp79b2cyp79b3-myb28myb29; wild-type-myb28myb29	Naphthalenes	0.921041	Naphthalenecarboxylic acids	0.867523	Naphthalenecarboxylic acids	0.867523	Naphthalenecarboxylic acids and derivatives	0.6806	Aporphine alkaloids	0.608891	Alkaloids	0.999716	Tyrosine alkaloids	0.970745	301.059	301.059	COC(=O)C1=CC=C(C=C1)C(=O)OC2=CC=CC=C2[N+](=O)[O-]
114.03721_5.55	44.681	5.3104e-08	7.2749	myb28myb29-CYP79A2; myb28myb29cyp79b2cyp79b3-CYP79A2; myb28myb29cyp79b2cyp79b3-myb28myb29; wild-type-myb28myb29; wild-type-myb28myb29cyp79b2cyp79b3	Azacyclic compounds	0.696037		0	Azacyclic compounds	0.696037		0	Pyridine alkaloids	0.130958	Alkaloids	0.537665	Fatty acyls	0.457728	113.03	113.03	C1CN=CCC1=S
91.05428_1.85	44.583	5.3944e-08	7.2681	myb28myb29-CYP79A2; myb28myb29cyp79b2cyp79b3-CYP79A2; wild-type-CYP79A2	Benzene and substituted derivatives	0.993738		0	Benzene and substituted derivatives	0.993738		0	Cinnamic acids and derivatives	0.966243	Shikimates and Phenylpropanoids	0.939472	Phenylpropanoids (C6-C3)	0.965548	90.047	90.047	[CH2+]C1=CC=CC=C1
235.1328_8.76	44.167	5.7646e-08	7.2392	myb28myb29-CYP79A2; myb28myb29cyp79b2cyp79b3-CYP79A2; wild-type-CYP79A2; myb28myb29cyp79b2cyp79b3-myb28myb29; wild-type-myb28myb29cyp79b2cyp79b3	Benzene and substituted derivatives	0.890478		0	Phenoxy compounds	0.596743	Phenoxy compounds	0.596743	Cinnamic acids and derivatives	0.339438	Shikimates and Phenylpropanoids	0.631081	Phenylpropanoids (C6-C3)	0.180815	234.125	234.125	CCC1=CC=C(C=C1)C(=O)CC(C)CC(=O)O
355.17506_9.05	44.016	5.9068e-08	7.2286	myb28myb29-CYP79A2; myb28myb29cyp79b2cyp79b3-CYP79A2; wild-type-CYP79A2; myb28myb29cyp79b2cyp79b3-myb28myb29; wild-type-myb28myb29	Hydroxy acids and derivatives	0.685862		0	Hydroxy acids and derivatives	0.685862		0	Open-chain polyketides	0.28596	Terpenoids	0.524638	Linear polyketides	0.510953	354.168	354.168	CC=CC=CC(=O)OC1CCC=CC(C(C(OC1=O)CC(C)O)O)O
180.0879_2.66	43.973	5.9479e-08	7.2256	myb28myb29cyp79b2cyp79b3-CYP79A2; myb28myb29cyp79b2cyp79b3-myb28myb29; wild-type-myb28myb29cyp79b2cyp79b3	Imidazopyrimidines	0.999807	Purinones	0.999942	6-oxopurines	0.997326	Purines and purine derivatives	0.996833	Purine alkaloids	0.769301	Alkaloids	0.996704	Pseudoalkaloids	0.789894	179.081	179.081	CN(C)C1=NC2=C(C(=O)N1)NC=N2
376.1866_3.23	43.159	6.7894e-08	7.1682	myb28myb29-CYP79A2; myb28myb29cyp79b2cyp79b3-CYP79A2; wild-type-CYP79A2; myb28myb29cyp79b2cyp79b3-myb28myb29; wild-type-myb28myb29	Carboxylic acids and derivatives	1	Peptides	0.932593	Oligopeptides	0.697482	Amino acids, peptides, and analogues	1	Tripeptides	0.936971	Amino acids and Peptides	0.999303	Small peptides	0.999532	375.179	375.179	C1CC(N(C1)C(=O)C2CCCN2C(=O)C(CC3=CC=C(C=C3)O)N)C(=O)O
169.03574_0.81	43.121	6.8318e-08	7.1655	myb28myb29-CYP79A2; myb28myb29cyp79b2cyp79b3-CYP79A2; wild-type-CYP79A2; myb28myb29cyp79b2cyp79b3-myb28myb29; wild-type-myb28myb29cyp79b2cyp79b3	Imidazopyrimidines	0.989882	Xanthines	0.983373	Xanthines	0.983373	Purines and purine derivatives	0.986042	Purine alkaloids	0.745969	Alkaloids	0.991177	Pseudoalkaloids (transamidation)	0.497618	168.029	168.029	C12=C(NC(=O)N1)NC(=O)NC2=O
318.29906_10.98	43.056	6.9051e-08	7.1608	myb28myb29-CYP79A2; wild-type-CYP79A2; myb28myb29cyp79b2cyp79b3-myb28myb29; wild-type-myb28myb29cyp79b2cyp79b3
212.02324_3.18	42.865	7.1249e-08	7.1472	myb28myb29-CYP79A2; myb28myb29cyp79b2cyp79b3-CYP79A2; wild-type-CYP79A2; wild-type-myb28myb29; wild-type-myb28myb29cyp79b2cyp79b3	Isothiocyanates	0.996775		0	Isothiocyanates	0.996775		0	Polyamines	0.0696329	Fatty acids	0.606091	Fatty acyls	0.79329	211.016	211.016	CS(=O)CCCCNC(=S)S
281.17456_8.48	42.856	7.1355e-08	7.1466	myb28myb29-CYP79A2; myb28myb29cyp79b2cyp79b3-CYP79A2; wild-type-CYP79A2; myb28myb29cyp79b2cyp79b3-myb28myb29; wild-type-myb28myb29cyp79b2cyp79b3	Macrolides and analogues	0.950255		0	Macrolides and analogues	0.950255		0	Macrolide lactones	0.893749	Polyketides	0.858533	Macrolides	0.97365	280.167	280.167	CC1CCCC=CC(=O)OC(CCCC=CC(=O)O1)C
566.12903_7.04	42.843	7.151e-08	7.1456	myb28myb29-CYP79A2; myb28myb29cyp79b2cyp79b3-CYP79A2; wild-type-CYP79A2; wild-type-myb28myb29; wild-type-myb28myb29cyp79b2cyp79b3
175.108_0.8	42.47	7.6069e-08	7.1188	myb28myb29cyp79b2cyp79b3-CYP79A2; wild-type-CYP79A2; myb28myb29cyp79b2cyp79b3-myb28myb29; wild-type-myb28myb29; wild-type-myb28myb29cyp79b2cyp79b3
340.21151_6.58	42.26	7.8772e-08	7.1036	myb28myb29-CYP79A2; myb28myb29cyp79b2cyp79b3-CYP79A2; wild-type-CYP79A2; myb28myb29cyp79b2cyp79b3-myb28myb29; wild-type-myb28myb29	Carboxylic acids and derivatives	0.999896	Amino acids and derivatives	0.99705	N-acyl-alpha amino acids	0.98692	Amino acids, peptides, and analogues	0.997389	Dipeptides	0.808347	Amino acids and Peptides	0.908128	Small peptides	0.512369	339.204	339.204	CCC=CCC1(C(CCC1=O)CC(=O)NC(C(C)CC)C(=O)O)O
505.75604_0.75	42.108	8.0802e-08	7.0926	myb28myb29-CYP79A2; myb28myb29cyp79b2cyp79b3-CYP79A2; myb28myb29cyp79b2cyp79b3-myb28myb29; wild-type-myb28myb29; wild-type-myb28myb29cyp79b2cyp79b3
200.09205_2.47	41.666	8.704e-08	7.0603	myb28myb29cyp79b2cyp79b3-CYP79A2; myb28myb29cyp79b2cyp79b3-myb28myb29; wild-type-myb28myb29cyp79b2cyp79b3	Carboxylic acids and derivatives	0.92542	Amino acids and derivatives	0.879045	Amino acids	0.554627	Amino acids, peptides, and analogues	0.880683	Aminoacids	0.510961	Amino acids and Peptides	0.822343	Small peptides	0.753526	199.085	199.085	C#CCN(CCC(=O)O)CCC(=O)O
155.07041_4.45	41.387	9.1249e-08	7.0398	myb28myb29-CYP79A2; myb28myb29cyp79b2cyp79b3-CYP79A2; myb28myb29cyp79b2cyp79b3-myb28myb29; wild-type-myb28myb29; wild-type-myb28myb29cyp79b2cyp79b3	Organic phosphoric acids and derivatives	0.976404	Alkyl phosphates	0.394529	Dialkyl phosphates	0.567172	Phosphate esters	0.845464	Aminoacids	0.964489	Amino acids and Peptides	0.967348	Small peptides	0.991468	154.063	154.063
243.13805_6.7	40.326	1.0951e-07	6.9605	myb28myb29cyp79b2cyp79b3-CYP79A2; myb28myb29cyp79b2cyp79b3-myb28myb29; wild-type-myb28myb29; wild-type-myb28myb29cyp79b2cyp79b3	Phenols	0.749821		0	1-hydroxy-2-unsubstituted benzenoids	0.754559	1-hydroxy-2-unsubstituted benzenoids	0.754559	Eremophilane sesquiterpenoids	0.215308	Terpenoids	0.589911	Sesquiterpenoids	0.459711	242.131	242.131	CC1(CCCC2=C1CC3=C(C2)C(=O)C=CC3=O)C
221.15365_9.23	40.072	1.1449e-07	6.9412	myb28myb29-CYP79A2; myb28myb29cyp79b2cyp79b3-CYP79A2; wild-type-myb28myb29; wild-type-myb28myb29cyp79b2cyp79b3		0		0	Lipids and lipid-like molecules	0.557438		0	Unsaturated fatty acids	0.169475	Terpenoids	0.810988	Sesquiterpenoids	0.686021	220.146	220.146	CC(=CCCC(=CCCC#CC(=O)O)C)C
279.15917_5.28	40.06	1.1472e-07	6.9404	myb28myb29cyp79b2cyp79b3-CYP79A2; wild-type-CYP79A2; myb28myb29cyp79b2cyp79b3-myb28myb29; wild-type-myb28myb29; wild-type-myb28myb29cyp79b2cyp79b3	Macrolides and analogues	0.965985		0	Macrolides and analogues	0.965985		0	Macrolide lactones	0.729932	Polyketides	0.896793	Macrolides	0.970075	278.152	278.152	CC1CCCC=CC2CC(=O)CC2C(C=CC(=O)O1)O
160.07574_6.41	39.868	1.1865e-07	6.9257	myb28myb29cyp79b2cyp79b3-CYP79A2; myb28myb29cyp79b2cyp79b3-myb28myb29; wild-type-myb28myb29cyp79b2cyp79b3	Indoles and derivatives	0.937001		0	Indoles	0.929534	Indoles	0.929534	Simple indole alkaloids	0.910685	Alkaloids	0.987357	Tryptophan alkaloids	0.939389	159.069	159.069	C1=CC=C2C(=C1)C(=CN2)CC=O
343.11748_5.35	39.556	1.2535e-07	6.9019	myb28myb29-CYP79A2; myb28myb29cyp79b2cyp79b3-CYP79A2; wild-type-myb28myb29; wild-type-myb28myb29cyp79b2cyp79b3	Imidolactams	0.646671		0	Imidolactams	0.646671		0	Aminoacids	0.229944	Alkaloids	0.523463	Nucleosides	0.248938	342.11	342.11	CCN1C=C(N=C1C)S(=O)(=O)NCC2=NC(=NC(=N2)OC)OC
248.09194_5.39	39.419	1.2845e-07	6.8913	myb28myb29-CYP79A2; myb28myb29cyp79b2cyp79b3-CYP79A2; wild-type-CYP79A2; myb28myb29cyp79b2cyp79b3-myb28myb29; wild-type-myb28myb29	Carboxylic acids and derivatives	0.993999	Amino acids and derivatives	0.999865	Phenylalanine and derivatives	0.952885	Amino acids, peptides, and analogues	0.999869	Aminoacids	0.966491	Amino acids and Peptides	0.986589	Small peptides	0.996013	247.085	247.085
281.17463_7.87	39.391	1.2907e-07	6.8892	myb28myb29-CYP79A2; myb28myb29cyp79b2cyp79b3-CYP79A2; wild-type-myb28myb29; wild-type-myb28myb29cyp79b2cyp79b3	Macrolides and analogues	0.755818		0	Macrolides and analogues	0.755818		0	Macrolide lactones	0.894881	Polyketides	0.83604	Macrolides	0.921318	280.167	280.167	CC1CCCC=CC(=O)OC(CCCC=CC(=O)O1)C
290.93697_0.73	39.38	1.2933e-07	6.8883	myb28myb29-CYP79A2; myb28myb29cyp79b2cyp79b3-CYP79A2; myb28myb29cyp79b2cyp79b3-myb28myb29; wild-type-myb28myb29; wild-type-myb28myb29cyp79b2cyp79b3
176.0706_7.1	39.379	1.2936e-07	6.8882	myb28myb29cyp79b2cyp79b3-CYP79A2; myb28myb29cyp79b2cyp79b3-myb28myb29; wild-type-myb28myb29cyp79b2cyp79b3	Indoles and derivatives	0.999513		0	Indoles	0.999665	Indoles	0.999665	Simple indole alkaloids	0.988069	Alkaloids	0.998794	Tryptophan alkaloids	0.970956	175.063	175.063	COC1=CC=CC2=C1C(=CN2)C=O
365.20697_6.29	39.354	1.2993e-07	6.8863	myb28myb29-CYP79A2; myb28myb29cyp79b2cyp79b3-CYP79A2; wild-type-CYP79A2; myb28myb29cyp79b2cyp79b3-myb28myb29	Carboxylic acids and derivatives	0.999945	Amino acids and derivatives	0.98787	N-acyl-L-glutamines	0.594218	Amino acids, peptides, and analogues	0.988499	Dipeptides	0.736419	Amino acids and Peptides	0.639775	Small peptides	0.745815	364.2	364.2	CC(C)CC(C(=O)NC(CCC(=O)OCC1=CC=CC=C1)C(=O)OC)N
263.16397_9.93	39.198	1.3359e-07	6.8742	myb28myb29-CYP79A2; myb28myb29cyp79b2cyp79b3-CYP79A2; myb28myb29cyp79b2cyp79b3-myb28myb29; wild-type-myb28myb29; wild-type-myb28myb29cyp79b2cyp79b3	Organooxygen compounds	0.999985	Ketones	0.743648	Ketones	0.743648	Carbonyl compounds	0.891226	Bisabolane sesquiterpenoids	0.193648	Terpenoids	0.673932	Sesquiterpenoids	0.507123	262.157	262.157	C#CCOCCCCCCOCC#CCOCC#C
260.03029_4.39	39.046	1.3726e-07	6.8625	myb28myb29-CYP79A2; wild-type-CYP79A2; myb28myb29cyp79b2cyp79b3-myb28myb29; wild-type-myb28myb29; wild-type-myb28myb29cyp79b2cyp79b3	Diazanaphthalenes	0.998055	Quinoxalines	0.986325	Quinoxalines	0.986325	Benzodiazines	0.997752	Quinoline alkaloids	0.47115	Alkaloids	0.862329	Anthranilic acid alkaloids	0.666694	259.025	259.025	C1=C(C=C(C2=C1C(=O)C=C(N2)C(=O)O)[N+](=O)[O-])C#N
136.07903_2.79	38.946	1.3975e-07	6.8546	myb28myb29-CYP79A2; myb28myb29cyp79b2cyp79b3-CYP79A2; wild-type-CYP79A2; wild-type-myb28myb29; wild-type-myb28myb29cyp79b2cyp79b3		0		0		0		0		0		0		0	135.072	135.072
492.11387_6.56	38.838	1.4248e-07	6.8462	myb28myb29cyp79b2cyp79b3-CYP79A2; wild-type-CYP79A2; myb28myb29cyp79b2cyp79b3-myb28myb29; wild-type-myb28myb29; wild-type-myb28myb29cyp79b2cyp79b3	Carboxylic acids and derivatives	0.997586	Peptides	0.967142	Peptides	0.967142	Amino acids, peptides, and analogues	0.99451	Tripeptides	0.845103	Amino acids and Peptides	0.937687	Small peptides	0.892023	491.107	491.107	C1=NC2=C(N1C3C(C(C(O3)COS(=O)(=O)NC(=O)C(CCC(=O)O)N)O)O)N=C(NC2=O)N
353.15929_8.01	38.824	1.4284e-07	6.8452	myb28myb29-CYP79A2; myb28myb29cyp79b2cyp79b3-CYP79A2; wild-type-CYP79A2; wild-type-myb28myb29	Hydroxy acids and derivatives	0.549678		0	Hydroxy acids and derivatives	0.549678		0	Prostaglandins	0.175793	Terpenoids	0.749164	Sesquiterpenoids	0.276967	352.152	352.152	CC=C1CC(C2C(C3C(O3)(CCC1OO)C)OC(=O)C2=C)OC(=O)C
126.99887_0.73	38.424	1.5355e-07	6.8137	myb28myb29-CYP79A2; myb28myb29cyp79b2cyp79b3-myb28myb29; wild-type-myb28myb29	Organic carbonic acids and derivatives	0.533872		0	Organic carbonic acids and derivatives	0.533872		0	Aminoacids	0.277946	Alkaloids	0.701129	Pseudoalkaloids	0.504964	104.011	104.011
312.13019_2.66	38.319	1.5649e-07	6.8055	myb28myb29cyp79b2cyp79b3-CYP79A2; myb28myb29cyp79b2cyp79b3-myb28myb29; wild-type-myb28myb29cyp79b2cyp79b3	Purine nucleosides	0.999976		0	Purine nucleosides	0.999976		0	Purine nucleos(t)ides	0.975221	Carbohydrates	0.987	Nucleosides	0.983252	311.123	311.123	CN(C)C1=NC2=C(C(=O)N1)N=CN2C3C(C(C(O3)CO)O)O
481.27666_9.86	38.286	1.5743e-07	6.8029	myb28myb29cyp79b2cyp79b3-CYP79A2; myb28myb29cyp79b2cyp79b3-myb28myb29; wild-type-myb28myb29cyp79b2cyp79b3		0		0		0		0		0		0		0	458.287	458.287
302.1_4.56	38.129	1.6201e-07	6.7905	myb28myb29cyp79b2cyp79b3-CYP79A2; myb28myb29cyp79b2cyp79b3-myb28myb29; wild-type-myb28myb29cyp79b2cyp79b3	Carboxylic acids and derivatives	0.967391	Peptides	0.847743	Dipeptides	0.65658	Amino acids, peptides, and analogues	0.92488	Dipeptides	0.840797	Amino acids and Peptides	0.937325	Small peptides	0.904294	301.093	301.093
170.09979_9.61	37.889	1.693e-07	6.7714	myb28myb29-CYP79A2; myb28myb29cyp79b2cyp79b3-CYP79A2; wild-type-myb28myb29; wild-type-myb28myb29cyp79b2cyp79b3	Propargyl-type 1,3-dipolar organic compounds	0.569965		0	Propargyl-type 1,3-dipolar organic compounds	0.569965		0	Hydrocarbons	0.418412	Terpenoids	0.902109	Monoterpenoids	0.779502	169.093	169.093	CC(C)C(=C(C)C)CN=C=S
166.07244_1.1	37.85	1.7052e-07	6.7682	myb28myb29-CYP79A2; myb28myb29cyp79b2cyp79b3-CYP79A2; wild-type-CYP79A2; myb28myb29cyp79b2cyp79b3-myb28myb29; wild-type-myb28myb29	Imidazopyrimidines	0.999981	Purinones	0.987889	6-oxopurines	0.848346	Purines and purine derivatives	0.998259	Purine alkaloids	0.942885	Alkaloids	0.998758	Pseudoalkaloids	0.900174	165.065	165.065	CN1C(=O)C2=C(N=CN2)N=C1N
113.97853_0.73	37.671	1.7624e-07	6.7539	myb28myb29-CYP79A2; myb28myb29cyp79b2cyp79b3-myb28myb29; wild-type-myb28myb29
263.1254_9.16	37.58	1.792e-07	6.7467	myb28myb29-CYP79A2; myb28myb29cyp79b2cyp79b3-CYP79A2; wild-type-CYP79A2; wild-type-myb28myb29	Diazines	0.754441	Aminopyrimidines and derivatives	0.54866	Aminopyrimidines and derivatives	0.54866	Pyrimidines and pyrimidine derivatives	0.866912	Purine alkaloids	0.186867	Alkaloids	0.821724	Pseudoalkaloids	0.326141	262.118	262.118	CC1=NC(=NO1)CCNC(=O)C2=CN=C(C=N2)NC
301.11847_6.85	37.361	1.8666e-07	6.729	myb28myb29-CYP79A2; wild-type-CYP79A2; myb28myb29cyp79b2cyp79b3-myb28myb29; wild-type-myb28myb29cyp79b2cyp79b3		0		0	Benzenoids	0.972004		0	Phenazine alkaloids	0.577814	Alkaloids	0.975794	Anthranilic acid alkaloids	0.85504	300.111	300.111	CCOC(=O)C1=CC=CC(=N1)C(=O)NC2=CC(=CC=C2)OC
360.19165_4.57	37.148	1.9418e-07	6.7118	myb28myb29-CYP79A2; myb28myb29cyp79b2cyp79b3-CYP79A2; wild-type-CYP79A2; myb28myb29cyp79b2cyp79b3-myb28myb29; wild-type-myb28myb29	Carboxylic acids and derivatives	1	Peptides	0.997855	Oligopeptides	0.874804	Amino acids, peptides, and analogues	1	Tripeptides	0.965324	Amino acids and Peptides	0.999208	Small peptides	0.999969	359.184	359.184	C1CC(N(C1)C(=O)C2CCCN2C(=O)C(CC3=CC=CC=C3)N)C(=O)O
406.04794_4.53	36.868	2.0465e-07	6.689	myb28myb29-CYP79A2; myb28myb29cyp79b2cyp79b3-CYP79A2; wild-type-CYP79A2	Organooxygen compounds	0.99996	Monosaccharides	0.999881	Hexoses	0.75508	Carbohydrates and carbohydrate conjugates	0.999771	Glucosinolates	1	Amino acids and Peptides	0.999017	Amino acid glycosides	0.999912	405.041	405.041
291.19529_9.82	36.739	2.0969e-07	6.6784	myb28myb29-CYP79A2; myb28myb29cyp79b2cyp79b3-CYP79A2; wild-type-CYP79A2; myb28myb29cyp79b2cyp79b3-myb28myb29; wild-type-myb28myb29cyp79b2cyp79b3	Carboxylic acids and derivatives	0.987006	Carboxylic acid esters	0.905607	Carboxylic acid esters	0.905607	Carboxylic acid derivatives	0.824118	Monacolins and Monacolin derivatives	0.584127	Fatty acids	0.860338	Eicosanoids	0.207267	290.188	290.188	CCC=CCC1C=CC(=O)C1=CCCCCCCC(=O)O
320.06257_4.4	36.495	2.1962e-07	6.6583	wild-type-CYP79A2; myb28myb29cyp79b2cyp79b3-myb28myb29; wild-type-myb28myb29; wild-type-myb28myb29cyp79b2cyp79b3	Diazines	0.999742	Pyrimidones	0.993487	Barbituric acid derivatives	0.980738	Pyrimidines and pyrimidine derivatives	0.997416	Imidazole alkaloids	0.0357763	Alkaloids	0.99863	Pseudoalkaloids	0.540279	302.029	302.029	C1=CC2=C(C=C3C(=C2C(=C1)[N+](=O)[O-])NC(=O)C(=O)N3)[N+](=O)[O-]
193.12228_6.54	36.484	2.2007e-07	6.6574	myb28myb29-CYP79A2; myb28myb29cyp79b2cyp79b3-CYP79A2; wild-type-CYP79A2; myb28myb29cyp79b2cyp79b3-myb28myb29; wild-type-myb28myb29cyp79b2cyp79b3	Benzene and substituted derivatives	0.89764		0	Benzene and substituted derivatives	0.89764		0	Cinnamic acids and derivatives	0.232908	Terpenoids	0.253601	Monoterpenoids	0.12228	192.115	192.115	CCCCC1=CC=C(C=C1)CC(=O)O
738.23792_6.7	36.466	2.2082e-07	6.656	myb28myb29-CYP79A2; myb28myb29cyp79b2cyp79b3-CYP79A2; wild-type-CYP79A2; myb28myb29cyp79b2cyp79b3-myb28myb29; wild-type-myb28myb29cyp79b2cyp79b3	Purine nucleotides	0.582444	Purine ribonucleoside monophosphates	0.908438	Purine ribonucleoside monophosphates	0.908438	Purine ribonucleotides	0.299579	Purine nucleos(t)ides	0.456473	Alkaloids	0.613958	Pseudoalkaloids	0.64958	737.231	737.231	C1C(C(OC1N2C=NC3=C2N=C(NC3=O)N)COP(=O)(O)OC4CC(OC4COCC5=CC=CC=C5)N6C=NC(=NC6=O)N)OCC7=CC=CC=C7
323.18292_7.05	36.316	2.2722e-07	6.6436	myb28myb29-CYP79A2; myb28myb29cyp79b2cyp79b3-CYP79A2; wild-type-CYP79A2; myb28myb29cyp79b2cyp79b3-myb28myb29; wild-type-myb28myb29	Prenol lipids	0.656982		0	Prenol lipids	0.656982		0	Erythromycins	0.229666	Terpenoids	0.825071	Sesquiterpenoids	0.464826	322.176	322.176	CC(C)CC(=O)C1=C(C(=C(C(C1=O)(C)C)O)C(=O)CC(C)C)O
303.15675_7.45	36.018	2.4055e-07	6.6188	myb28myb29-CYP79A2; myb28myb29cyp79b2cyp79b3-CYP79A2; myb28myb29cyp79b2cyp79b3-myb28myb29; wild-type-myb28myb29; wild-type-myb28myb29cyp79b2cyp79b3		0		0		0		0		0		0		0	302.149	302.149
273.18494_9.82	36.011	2.4083e-07	6.6183	myb28myb29-CYP79A2; myb28myb29cyp79b2cyp79b3-CYP79A2; wild-type-CYP79A2; myb28myb29cyp79b2cyp79b3-myb28myb29; wild-type-myb28myb29cyp79b2cyp79b3	Steroids and steroid derivatives	0.982146	Estrogens and derivatives	0.855563	Estrogens and derivatives	0.855563	Estrane steroids	0.904143	Estrane steroids	0.742483	Terpenoids	0.927668	Steroids	0.941258	272.178	272.178	CC12CCC3C(C1CCC2O)C=CC4=C3CCC(=O)C4
217.15474_1.96	35.813	2.5021e-07	6.6017	myb28myb29-CYP79A2; myb28myb29cyp79b2cyp79b3-CYP79A2; myb28myb29cyp79b2cyp79b3-myb28myb29; wild-type-myb28myb29; wild-type-myb28myb29cyp79b2cyp79b3	Carboxylic acids and derivatives	0.999987	Peptides	0.999345	Dipeptides	0.99946	Amino acids, peptides, and analogues	0.999995	Dipeptides	0.999222	Amino acids and Peptides	0.999899	Small peptides	0.999984	216.148	216.148	CC(C)C(C(=O)NC(C(C)C)C(=O)O)N
611.29309_7.01	35.721	2.5471e-07	6.594	myb28myb29-CYP79A2; wild-type-CYP79A2; myb28myb29cyp79b2cyp79b3-myb28myb29; wild-type-myb28myb29; wild-type-myb28myb29cyp79b2cyp79b3
235.13304_6.14	35.555	2.6301e-07	6.58	myb28myb29-CYP79A2; myb28myb29cyp79b2cyp79b3-CYP79A2; wild-type-CYP79A2; myb28myb29cyp79b2cyp79b3-myb28myb29; wild-type-myb28myb29cyp79b2cyp79b3	Fatty Acyls	0.0647048	Jasmonic acids	0.693648	Jasmonic acids	0.693648	Lineolic acids and derivatives	0.671772	Jasmonic acids	0.668216	Fatty acids	0.837736	Octadecanoids	0.682113	234.126	234.126	CC1=C(C(CCC1=O)C(=O)O)CC2=CCCC2
299.9828_0.78	35.462	2.6782e-07	6.5722	myb28myb29cyp79b2cyp79b3-CYP79A2; wild-type-CYP79A2; myb28myb29cyp79b2cyp79b3-myb28myb29; wild-type-myb28myb29; wild-type-myb28myb29cyp79b2cyp79b3		0		0		0		0		0		0		0	261.02	261.02
261.14843_6.78	35.295	2.7664e-07	6.5581	myb28myb29cyp79b2cyp79b3-CYP79A2; myb28myb29cyp79b2cyp79b3-myb28myb29; wild-type-myb28myb29; wild-type-myb28myb29cyp79b2cyp79b3	Carboxylic acids and derivatives	0.864342	Carboxylic acid esters	0.644456	Carboxylic acid esters	0.644456	Carboxylic acid derivatives	0.50593	Simple coumarins	0.0601471	Terpenoids	0.346404	Sesquiterpenoids	0.364835	260.141	260.141	CC(=CC=O)CCC=C(C)C(=O)C=CC=CC(=O)C
381.19046_6.47	35.06	2.8967e-07	6.5381	myb28myb29-CYP79A2; myb28myb29cyp79b2cyp79b3-CYP79A2; wild-type-CYP79A2; wild-type-myb28myb29; wild-type-myb28myb29cyp79b2cyp79b3
319.11543_4.34	34.729	3.0926e-07	6.5097	myb28myb29-CYP79A2; myb28myb29cyp79b2cyp79b3-CYP79A2; wild-type-myb28myb29; wild-type-myb28myb29cyp79b2cyp79b3	Phenol ethers	0.812702		0	Anisoles	0.793788	Anisoles	0.793788	Cinnamic acids and derivatives	0.129045	Shikimates and Phenylpropanoids	0.796259	Flavonoids	0.219971	318.108	318.108	COC1=CC(=C(C(=C1)OC)C(=O)CCC2=C(C=C(C=C2)O)O)O
291.19531_10.39	34.702	3.109e-07	6.5074	myb28myb29-CYP79A2; myb28myb29cyp79b2cyp79b3-CYP79A2; myb28myb29cyp79b2cyp79b3-myb28myb29; wild-type-myb28myb29; wild-type-myb28myb29cyp79b2cyp79b3	Fatty Acyls	0.337578		0	Fatty acids and conjugates	0.644131	Fatty acids and conjugates	0.644131	Prostaglandins	0.142271	Terpenoids	0.34877	Octadecanoids	0.217054	290.188	290.188	CCC=CCC1C(C=CC1=O)CCCCCC=CC(=O)O
579.17063_5.18	34.569	3.1923e-07	6.4959	myb28myb29-CYP79A2; myb28myb29cyp79b2cyp79b3-CYP79A2; wild-type-CYP79A2; wild-type-myb28myb29; wild-type-myb28myb29cyp79b2cyp79b3	Flavonoids	0.992195	Flavonoid O-glycosides	0.998561	Flavonoid-3-O-glycosides	0.994618	Flavonoid glycosides	0.999359	Flavonols	0.997113	Shikimates and Phenylpropanoids	0.99989	Flavonoids	0.995744	578.163	578.163	CC1C(C(C(C(O1)OC2=CC(=C3C(=C2)OC(=C(C3=O)OC4C(C(C(C(O4)C)O)O)O)C5=CC=C(C=C5)O)O)O)O)O
172.09684_4.49	34.497	3.2381e-07	6.4897	myb28myb29-CYP79A2; myb28myb29cyp79b2cyp79b3-CYP79A2; wild-type-CYP79A2; wild-type-myb28myb29; wild-type-myb28myb29cyp79b2cyp79b3	Pyrrolidines	0.558748	Pyrrolidine-2-ones	0.500898	Pyrrolidine-2-ones	0.500898	Pyrrolidones	0.51816	Pyrrolidine alkaloids	0.139223	Alkaloids	0.573037	Ornithine alkaloids	0.309444	171.09	171.09	CC(CC(=O)O)CNC(=O)C=C
287.05506_4.09	34.482	3.2477e-07	6.4884	myb28myb29-CYP79A2; myb28myb29cyp79b2cyp79b3-CYP79A2; wild-type-CYP79A2; wild-type-myb28myb29; wild-type-myb28myb29cyp79b2cyp79b3		0		0		0		0		0		0		0	286.048	286.048
360.19185_4.9	34.47	3.2558e-07	6.4873	myb28myb29-CYP79A2; myb28myb29cyp79b2cyp79b3-CYP79A2; wild-type-CYP79A2; myb28myb29cyp79b2cyp79b3-myb28myb29; wild-type-myb28myb29	Carboxylic acids and derivatives	1	Peptides	0.996872	Oligopeptides	0.82784	Amino acids, peptides, and analogues	1	Tripeptides	0.964829	Amino acids and Peptides	0.998994	Small peptides	0.999953	359.185	359.185	C1CC(N(C1)C(=O)C2CCCN2C(=O)C(CC3=CC=CC=C3)N)C(=O)O
312.19186_3.04	34.462	3.2605e-07	6.4867	myb28myb29-CYP79A2; myb28myb29cyp79b2cyp79b3-CYP79A2; wild-type-CYP79A2; myb28myb29cyp79b2cyp79b3-myb28myb29; wild-type-myb28myb29	Carboxylic acids and derivatives	0.999982	Peptides	0.999529	Oligopeptides	0.675662	Amino acids, peptides, and analogues	0.999997	Tripeptides	0.786817	Amino acids and Peptides	0.999906	Small peptides	0.999872	311.185	311.185	CC(C)C(C(=O)N1CCCC1C(=O)N2CCCC2C(=O)O)N
381.0796_0.78	34.33	3.3479e-07	6.4752	myb28myb29-CYP79A2; myb28myb29cyp79b2cyp79b3-CYP79A2; wild-type-myb28myb29; wild-type-myb28myb29cyp79b2cyp79b3	Carboxylic acids and derivatives	0.585712	Amino acids and derivatives	0.921873	Alpha amino acids and derivatives	0.984461	Amino acids, peptides, and analogues	0.931835	Purine nucleos(t)ides	0.206458	Carbohydrates	0.420005	Nucleosides	0.16736	380.072	380.072
168.02547_0.73	34.127	3.4868e-07	6.4576	myb28myb29-CYP79A2; myb28myb29cyp79b2cyp79b3-myb28myb29; wild-type-myb28myb29	Carboxylic acids and derivatives	0.50629		0	Carboxylic acids and derivatives	0.50629		0	Aminoacids	0.516702	Amino acids and Peptides	0.769022	Small peptides	0.716979	167.018	167.018	C(CO[N+](=O)[O-])NO[N+](=O)[O-]
321.09783_1.25	34.021	3.5625e-07	6.4482	myb28myb29-CYP79A2; myb28myb29cyp79b2cyp79b3-CYP79A2; wild-type-myb28myb29; wild-type-myb28myb29cyp79b2cyp79b3	Carboxylic acids and derivatives	0.764516	Amino acids and derivatives	0.842681	N-acyl-alpha amino acids and derivatives	0.565887	Amino acids, peptides, and analogues	0.839504	Tripeptides	0.313675	Amino acids and Peptides	0.616894	Small peptides	0.834817	320.091	320.091	CC(C1=NNN=N1)NC(=O)NC(CCS(=O)(=O)C)C(=O)O
203.14317_9.23	33.937	3.6227e-07	6.441	myb28myb29-CYP79A2; myb28myb29cyp79b2cyp79b3-CYP79A2; wild-type-CYP79A2; wild-type-myb28myb29; wild-type-myb28myb29cyp79b2cyp79b3	Organooxygen compounds	0.999997	Aldehydes	0.983417	Aryl-aldehydes	0.784841	Carbonyl compounds	0.993412	Bisabolane sesquiterpenoids	0.254675	Terpenoids	0.764651	Sesquiterpenoids	0.670292	202.136	202.136	CCC1=CC=C(C=C1)C=C(C=O)C(C)C
213.12344_5.5	33.893	3.6552e-07	6.4371	myb28myb29-CYP79A2; myb28myb29cyp79b2cyp79b3-CYP79A2; wild-type-myb28myb29; wild-type-myb28myb29cyp79b2cyp79b3		0		0		0		0		0		0		0	212.116	212.116
639.3859_10.07	33.501	3.9588e-07	6.4024	myb28myb29cyp79b2cyp79b3-CYP79A2; myb28myb29cyp79b2cyp79b3-myb28myb29; wild-type-myb28myb29cyp79b2cyp79b3		0		0		0		0		0		0		0	638.379	638.379
252.97367_0.78	33.422	4.0229e-07	6.3955	myb28myb29-CYP79A2; myb28myb29cyp79b2cyp79b3-CYP79A2; wild-type-myb28myb29; wild-type-myb28myb29cyp79b2cyp79b3	Organic sulfuric acids and derivatives	0.988355		0	Organic sulfuric acids and derivatives	0.988355		0	Aminoacids	0.840641	Amino acids and Peptides	0.730514	Small peptides	0.96451	251.966	251.966
225.07588_3.69	33.188	4.221e-07	6.3746	myb28myb29-CYP79A2; myb28myb29cyp79b2cyp79b3-CYP79A2; wild-type-myb28myb29; wild-type-myb28myb29cyp79b2cyp79b3	Cinnamic acids and derivatives	0.449597	Coumaric acids and derivatives	0.620696	Coumaric acids and derivatives	0.620696	Hydroxycinnamic acids and derivatives	0.642534	Cinnamic acids and derivatives	0.689737	Shikimates and Phenylpropanoids	0.98249	Phenylpropanoids (C6-C3)	0.727021	224.069	224.069	COC1=CC(=CC(=C1O)OC)C=CC(=O)O
178.1261_1.8	33.139	4.2638e-07	6.3702	myb28myb29-CYP79A2; myb28myb29cyp79b2cyp79b3-CYP79A2; myb28myb29cyp79b2cyp79b3-myb28myb29; wild-type-myb28myb29; wild-type-myb28myb29cyp79b2cyp79b3	Sulfoxides	0.991822		0	Sulfoxides	0.991822		0	Hydrocarbons	0.00815748	Fatty acids	0.551247	Fatty acyls	0.599494	177.119	177.119	CS(=O)CCCCCCCN
353.22939_8.43	33.103	4.295e-07	6.367	myb28myb29-CYP79A2; myb28myb29cyp79b2cyp79b3-CYP79A2; wild-type-CYP79A2; wild-type-myb28myb29cyp79b2cyp79b3	Carboxylic acids and derivatives	0.886526	Amino acids and derivatives	0.705931	Amino acids and derivatives	0.705931	Amino acids, peptides, and analogues	0.710297	Imidazole alkaloids	0.240367	Alkaloids	0.546051	Small peptides	0.472096	352.222	352.222	CCCCCC(CN(C=O)O)C(=O)NNC1=NC(=NC(=N1)CC)CC
118.06517_4.96	33.086	4.3106e-07	6.3655	myb28myb29-CYP79A2; myb28myb29cyp79b2cyp79b3-CYP79A2; wild-type-CYP79A2	Benzene and substituted derivatives	0.775132		0	Benzene and substituted derivatives	0.775132		0	Simple indole alkaloids	0.767462	Alkaloids	0.967474	Tryptophan alkaloids	0.269985	117.058	117.058	C1=CC=C2C(=C1)C=CN2
560.2997_6.26	32.542	4.827e-07	6.3163	myb28myb29-CYP79A2; myb28myb29cyp79b2cyp79b3-CYP79A2; wild-type-myb28myb29; wild-type-myb28myb29cyp79b2cyp79b3	Carboxylic acids and derivatives	0.999996	Peptides	0.999964	Oligopeptides	0.968401	Amino acids, peptides, and analogues	0.99999	Tripeptides	0.965856	Amino acids and Peptides	0.999795	Small peptides	0.997383	559.292	559.292
309.20594_9.32	32.512	4.8565e-07	6.3137	myb28myb29-CYP79A2; myb28myb29cyp79b2cyp79b3-CYP79A2; wild-type-CYP79A2; wild-type-myb28myb29; wild-type-myb28myb29cyp79b2cyp79b3	Fatty Acyls	0.97459	Prostaglandins and related compounds	0.539635	Prostaglandins and related compounds	0.539635	Eicosanoids	0.39259	Phytoprostanes	0.681307	Fatty acids	0.974055	Octadecanoids	0.702537	308.199	308.199	CCC(C=CC1C=CC(=O)C1CCCCCCCC(=O)O)O
355.10198_3.83	32.51	4.8592e-07	6.3134	myb28myb29cyp79b2cyp79b3-CYP79A2; myb28myb29cyp79b2cyp79b3-myb28myb29; wild-type-myb28myb29cyp79b2cyp79b3	Coumarins and derivatives	0.448054		0	Coumarin glycosides	0.824261	Coumarin glycosides	0.824261	Simple coumarins	0.824438	Shikimates and Phenylpropanoids	0.502841	Coumarins	0.501014	354.095	354.095	COC1=C(C=C2C(=C1)C=CC(=O)O2)OC3C(C(C(C(O3)CO)O)O)O
265.88812_0.73	32.508	4.8615e-07	6.3132	myb28myb29-CYP79A2; myb28myb29cyp79b2cyp79b3-CYP79A2; wild-type-myb28myb29; wild-type-myb28myb29cyp79b2cyp79b3		0		0		0		0		0		0		0	264.881	264.881
250.09753_1.09	32.377	4.9964e-07	6.3013	myb28myb29-CYP79A2; wild-type-CYP79A2; myb28myb29cyp79b2cyp79b3-myb28myb29; wild-type-myb28myb29cyp79b2cyp79b3
433.11271_5.17	32.249	5.1327e-07	6.2897	myb28myb29-CYP79A2; myb28myb29cyp79b2cyp79b3-CYP79A2; wild-type-CYP79A2; wild-type-myb28myb29; wild-type-myb28myb29cyp79b2cyp79b3	Flavonoids	0.998772	Flavonoid O-glycosides	0.999164	Flavonoid-3-O-glycosides	0.858928	Flavonoid glycosides	0.998491	Flavonols	0.98853	Shikimates and Phenylpropanoids	0.99997	Flavonoids	0.99963	432.105	432.105	CC1C(C(C(C(O1)OC2=C(OC3=CC(=CC(=C3C2=O)O)O)C4=CC=C(C=C4)O)O)O)O
136.06184_1.09	32.216	5.1692e-07	6.2866	myb28myb29-CYP79A2; myb28myb29cyp79b2cyp79b3-CYP79A2; wild-type-myb28myb29; wild-type-myb28myb29cyp79b2cyp79b3	Imidazopyrimidines	0.938404	6-aminopurines	0.740911	6-aminopurines	0.740911	Purines and purine derivatives	0.713343	Purine alkaloids	0.954	Alkaloids	0.994347	Pseudoalkaloids	0.90456	135.055	135.055	C1=NC2=NC=NC(=C2N1)N
795.3762_4.23	32.102	5.2946e-07	6.2762	myb28myb29-CYP79A2; myb28myb29cyp79b2cyp79b3-CYP79A2; wild-type-CYP79A2		0		0		0		0		0		0		0	794.369	794.369
725.22838_5.18	32.095	5.3029e-07	6.2755	myb28myb29-CYP79A2; myb28myb29cyp79b2cyp79b3-CYP79A2; wild-type-CYP79A2; wild-type-myb28myb29; wild-type-myb28myb29cyp79b2cyp79b3	Flavonoids	0.981181	Flavonoid O-glycosides	0.996646	Flavonoid-3-O-glycosides	0.992779	Flavonoid glycosides	0.997007	Flavonols	0.996748	Shikimates and Phenylpropanoids	0.999705	Flavonoids	0.994841	724.221	724.221	CC1C(C(C(C(O1)OC2C(C(OC(C2O)OC3=CC(=C4C(=C3)OC(=C(C4=O)OC5C(C(C(C(O5)C)O)O)O)C6=CC=C(C=C6)O)O)C)O)O)O)O
331.18799_8.91	32.08	5.3201e-07	6.2741	myb28myb29-CYP79A2; wild-type-CYP79A2; myb28myb29cyp79b2cyp79b3-myb28myb29; wild-type-myb28myb29cyp79b2cyp79b3		0		0		0		0		0		0		0	308.199	308.199
149.02328_7.05	31.949	5.4702e-07	6.262	myb28myb29-CYP79A2; myb28myb29cyp79b2cyp79b3-CYP79A2; wild-type-CYP79A2; myb28myb29cyp79b2cyp79b3-myb28myb29; wild-type-myb28myb29	Benzofurans	0.992086	Phthalic anhydrides	0.999863	Phthalic anhydrides	0.999863	Benzofuranones	0.951364	Anthraquinones and anthrones	0.00203316	Polyketides	0.979142	Cyclic polyketides	0.278579	148.016	148.016	C1=CC=C2C(=C1)C(=O)OC2=O
191.14316_5.97	31.945	5.4742e-07	6.2617	myb28myb29cyp79b2cyp79b3-CYP79A2; wild-type-CYP79A2; myb28myb29cyp79b2cyp79b3-myb28myb29; wild-type-myb28myb29; wild-type-myb28myb29cyp79b2cyp79b3	Prenol lipids	0.649858		0	Sesquiterpenoids	0.712231	Sesquiterpenoids	0.712231	Eudesmane sesquiterpenoids	0.160542	Terpenoids	0.954524	Sesquiterpenoids	0.622842	190.136	190.136	CC1=C(C(CCC1=O)(C)C)C=CC=C
347.18265_6.58	31.934	5.487e-07	6.2607	myb28myb29cyp79b2cyp79b3-CYP79A2; wild-type-CYP79A2; myb28myb29cyp79b2cyp79b3-myb28myb29; wild-type-myb28myb29cyp79b2cyp79b3	Carboxylic acids and derivatives	0.998627	Amino acids and derivatives	0.97593	N-acyl-alpha amino acids	0.945195	Amino acids, peptides, and analogues	0.978889	Tripeptides	0.273369	Amino acids and Peptides	0.909677	Small peptides	0.936528	346.175	346.175	CCCCCNC(CCC(=O)O)C(=O)NC(CCC(=O)O)C(=O)O
215.01629_1.12	31.851	5.5854e-07	6.2529	myb28myb29-CYP79A2; myb28myb29cyp79b2cyp79b3-CYP79A2; wild-type-CYP79A2; myb28myb29cyp79b2cyp79b3-myb28myb29; wild-type-myb28myb29; wild-type-myb28myb29cyp79b2cyp79b3		0		0		0		0		0		0		0	214.009	214.009
310.16488_4.61	31.463	6.0688e-07	6.2169	myb28myb29-CYP79A2; myb28myb29cyp79b2cyp79b3-CYP79A2; wild-type-CYP79A2; myb28myb29cyp79b2cyp79b3-myb28myb29; wild-type-myb28myb29	Carboxylic acids and derivatives	0.979494	Amino acids and derivatives	0.928126	N-acyl-L-alpha-amino acids	0.536534	Amino acids, peptides, and analogues	0.930832	Open-chain polyketides	0.20951	Alkaloids	0.298523	Linear polyketides	0.119561	309.158	309.158	CC(C)CC(C(=O)O)NC(=O)CCOC1=CC=C(C=C1)OC
259.11499_3.3	31.362	6.203e-07	6.2074	myb28myb29cyp79b2cyp79b3-CYP79A2; wild-type-CYP79A2; myb28myb29cyp79b2cyp79b3-myb28myb29; wild-type-myb28myb29; wild-type-myb28myb29cyp79b2cyp79b3		0		0		0		0		0		0		0	258.108	258.108
179.04842_5.31	31.153	6.4906e-07	6.1877	myb28myb29-CYP79A2; myb28myb29cyp79b2cyp79b3-CYP79A2; wild-type-CYP79A2		0		0		0		0		0		0		0	178.041	178.041
136.07885_0.79	31.031	6.6642e-07	6.1763	myb28myb29-CYP79A2; myb28myb29cyp79b2cyp79b3-CYP79A2; wild-type-myb28myb29; wild-type-myb28myb29cyp79b2cyp79b3
551.33363_10.18	30.896	6.8643e-07	6.1634	myb28myb29-CYP79A2; myb28myb29cyp79b2cyp79b3-CYP79A2; wild-type-CYP79A2; myb28myb29cyp79b2cyp79b3-myb28myb29; wild-type-myb28myb29cyp79b2cyp79b3		0		0		0		0		0		0		0	550.326	550.326
145.00953_0.73	30.774	7.05e-07	6.1518	myb28myb29-CYP79A2; myb28myb29cyp79b2cyp79b3-myb28myb29; wild-type-myb28myb29
281.17471_6.91	30.766	7.0626e-07	6.151	myb28myb29-CYP79A2; myb28myb29cyp79b2cyp79b3-CYP79A2; myb28myb29cyp79b2cyp79b3-myb28myb29; wild-type-myb28myb29; wild-type-myb28myb29cyp79b2cyp79b3	Macrolides and analogues	0.718166		0	Macrolides and analogues	0.718166		0	Macrolide lactones	0.470446	Fatty acids	0.625746	Macrolides	0.813111	280.167	280.167	CC1CCCC=CC2CC(CC2C(C=CC(=O)O1)O)O
303.13398_4.68	30.694	7.1744e-07	6.1442	myb28myb29-CYP79A2; wild-type-CYP79A2; myb28myb29cyp79b2cyp79b3-myb28myb29; wild-type-myb28myb29; wild-type-myb28myb29cyp79b2cyp79b3	Carboxylic acids and derivatives	0.867298	Amino acids and derivatives	0.67103	Amino acids and derivatives	0.67103	Amino acids, peptides, and analogues	0.665043	Simple amide alkaloids	0.161106	Alkaloids	0.828061	Peptide alkaloids	0.261131	302.127	302.127	COC1=CC(=C(C=C1)OC)NC(=O)COC2=CC=C(C=C2)N
166.08634_5.39	30.668	7.2161e-07	6.1417	myb28myb29-CYP79A2; myb28myb29cyp79b2cyp79b3-CYP79A2; wild-type-CYP79A2; myb28myb29cyp79b2cyp79b3-myb28myb29
287.05493_5.17	30.618	7.296e-07	6.1369	myb28myb29-CYP79A2; myb28myb29cyp79b2cyp79b3-CYP79A2; wild-type-CYP79A2; wild-type-myb28myb29; wild-type-myb28myb29cyp79b2cyp79b3	Organic phosphoric acids and derivatives	0.95529	Alkyl phosphates	0.931114	Monoalkyl phosphates	0.863778	Phosphate esters	0.943014	Monosaccharides	0.40395	Carbohydrates	0.785403	Saccharides	0.896677	286.048	286.048	C(C=O)C1C(C(C(C(O1)COP(=O)(O)O)O)O)O
437.88525_0.73	30.551	7.4056e-07	6.1304	myb28myb29-CYP79A2; myb28myb29cyp79b2cyp79b3-CYP79A2; myb28myb29cyp79b2cyp79b3-myb28myb29; wild-type-myb28myb29; wild-type-myb28myb29cyp79b2cyp79b3
252.15916_7.36	30.465	7.5473e-07	6.1222	myb28myb29-CYP79A2; myb28myb29cyp79b2cyp79b3-CYP79A2; wild-type-CYP79A2; wild-type-myb28myb29	Carboxylic acids and derivatives	0.999975	Amino acids and derivatives	0.999908	N-acyl-alpha amino acids	0.99583	Amino acids, peptides, and analogues	0.999923	N-acyl amines	0.363845	Fatty acids	0.592246	Fatty amides	0.669124	251.152	251.152	C1C2CC3CC1CC(C2)C3CC(=O)NCC(=O)O
263.16405_7.87	30.355	7.7327e-07	6.1117	myb28myb29-CYP79A2; myb28myb29cyp79b2cyp79b3-CYP79A2; wild-type-myb28myb29; wild-type-myb28myb29cyp79b2cyp79b3		0		0	Lipids and lipid-like molecules	0.505949		0	Polyene macrolides	0.204745	Terpenoids	0.680779	Sesquiterpenoids	0.790672	262.157	262.157	CC=C1CCC2C(C=C(CCC1O)C)OC(=O)C2=C
247.16924_10.75	30.346	7.7494e-07	6.1107	myb28myb29-CYP79A2; myb28myb29cyp79b2cyp79b3-CYP79A2; wild-type-CYP79A2; wild-type-myb28myb29cyp79b2cyp79b3		0		0	Lipids and lipid-like molecules	0.669559		0	Fatty alcohols	0.0486967	Terpenoids	0.787881	Sesquiterpenoids	0.157613	246.162	246.162	CC1=C(C(=O)CC1)CCCCC2=C(CCC2=O)C
245.15359_9.8	30.292	7.8418e-07	6.1056	myb28myb29-CYP79A2; myb28myb29cyp79b2cyp79b3-CYP79A2; wild-type-CYP79A2; wild-type-myb28myb29; wild-type-myb28myb29cyp79b2cyp79b3	Benzene and substituted derivatives	0.964312		0	Benzene and substituted derivatives	0.964312		0	Menthane monoterpenoids	0.0998288	Terpenoids	0.258094	Sesquiterpenoids	0.289524	244.146	244.146	CCC(C1=CCC(CC1)C2=CC=CC=C2)C(=O)O
127.99988_0.73	30.138	8.1164e-07	6.0906	myb28myb29-CYP79A2; myb28myb29cyp79b2cyp79b3-myb28myb29; wild-type-myb28myb29
371.32662_11	30.02	8.3338e-07	6.0792	myb28myb29-CYP79A2; wild-type-CYP79A2; myb28myb29cyp79b2cyp79b3-myb28myb29; wild-type-myb28myb29; wild-type-myb28myb29cyp79b2cyp79b3		0		0		0		0		0		0		0	370.319	370.319
331.18787_10.39	29.952	8.4613e-07	6.0726	myb28myb29-CYP79A2; myb28myb29cyp79b2cyp79b3-CYP79A2; myb28myb29cyp79b2cyp79b3-myb28myb29; wild-type-myb28myb29cyp79b2cyp79b3		0		0		0		0		0		0		0	308.199	308.199
423.26007_3.33	29.876	8.6071e-07	6.0651	myb28myb29-CYP79A2; myb28myb29cyp79b2cyp79b3-CYP79A2; wild-type-CYP79A2; myb28myb29cyp79b2cyp79b3-myb28myb29; wild-type-myb28myb29	Carboxylic acids and derivatives	0.999984	Peptides	0.728416	Peptides	0.728416	Amino acids, peptides, and analogues	0.999927	Cyclic peptides	0.788821	Amino acids and Peptides	0.997414	Small peptides	0.378333	422.253	422.253	CCC(C)C(C(=O)N1CCCC1C(=O)N2CCCC2C(=O)N3CCCC3C(=O)O)N
415.20942_5.95	29.686	8.9848e-07	6.0465	myb28myb29cyp79b2cyp79b3-CYP79A2; wild-type-CYP79A2; myb28myb29cyp79b2cyp79b3-myb28myb29; wild-type-myb28myb29; wild-type-myb28myb29cyp79b2cyp79b3		0		0		0		0		0		0		0	414.202	414.202
272.12886_6.22	29.643	9.0712e-07	6.0423	myb28myb29-CYP79A2; myb28myb29cyp79b2cyp79b3-CYP79A2; wild-type-myb28myb29; wild-type-myb28myb29cyp79b2cyp79b3		0		0		0		0		0		0		0	271.122	271.122
321.24242_10.94	29.536	9.2948e-07	6.0318	myb28myb29-CYP79A2; myb28myb29cyp79b2cyp79b3-CYP79A2; wild-type-CYP79A2; myb28myb29cyp79b2cyp79b3-myb28myb29; wild-type-myb28myb29
319.15138_5.27	29.361	9.6721e-07	6.0145	myb28myb29cyp79b2cyp79b3-CYP79A2; wild-type-CYP79A2; myb28myb29cyp79b2cyp79b3-myb28myb29; wild-type-myb28myb29cyp79b2cyp79b3	Carboxylic acids and derivatives	0.985518	Amino acids and derivatives	0.451304	Alpha amino acids and derivatives	0.542794	Amino acids, peptides, and analogues	0.451348	Aminosugars	0.685724	Carbohydrates	0.394677	Aminosugars and aminoglycosides	0.549941	318.144	318.144	CCC(C(=O)NC(C(C)C)C(=O)NC(CC(=O)O)C(=O)O)O
277.2162_9.38	29.126	1.0209e-06	5.991	myb28myb29-CYP79A2; myb28myb29cyp79b2cyp79b3-CYP79A2; wild-type-CYP79A2; wild-type-myb28myb29cyp79b2cyp79b3	Fatty Acyls	0.988845		0	Lineolic acids and derivatives	0.689058	Lineolic acids and derivatives	0.689058	Unsaturated fatty acids	0.984437	Fatty acids	0.960184	Fatty Acids and Conjugates	0.906748	276.209	276.209	CCC=CC=CC=CC=CCCCCCCCC(=O)O
303.15676_8.75	29.098	1.0274e-06	5.9883	myb28myb29-CYP79A2; myb28myb29cyp79b2cyp79b3-CYP79A2; wild-type-myb28myb29; wild-type-myb28myb29cyp79b2cyp79b3		0		0		0		0		0		0		0	302.149	302.149
479.26167_9.55	29.081	1.0313e-06	5.9866	myb28myb29cyp79b2cyp79b3-CYP79A2; myb28myb29cyp79b2cyp79b3-myb28myb29; wild-type-myb28myb29cyp79b2cyp79b3	Fatty Acyls	0.963618	Alkyl glycosides	0.702746	Alkyl glycosides	0.702746	Fatty acyl glycosides	0.939131	Aminosugars	0.302652	Fatty acids	0.917377	Sphingolipids	0.152937	478.254	478.254	CCCCCC(=O)NC(COC1C(C(C(C(O1)CO)O)O)O)C(=O)NCCCCCC(=O)O
326.20736_3.56	29.057	1.0372e-06	5.9841	myb28myb29-CYP79A2; myb28myb29cyp79b2cyp79b3-CYP79A2; wild-type-CYP79A2; myb28myb29cyp79b2cyp79b3-myb28myb29; wild-type-myb28myb29	Carboxylic acids and derivatives	0.999936	Peptides	0.996889	Peptides	0.996889	Amino acids, peptides, and analogues	0.999996	Dipeptides	0.993286	Amino acids and Peptides	0.999148	Small peptides	0.999508	325.2	325.2	CCC(C)C(C(=O)N1CCCC1C(=O)N2CCCC2C(=O)O)N
225.1098_5.4	29.022	1.0456e-06	5.9806	myb28myb29-CYP79A2; myb28myb29cyp79b2cyp79b3-CYP79A2; wild-type-CYP79A2		0		0		0		0		0		0		0	224.102	224.102
404.21009_6.77	28.72	1.1212e-06	5.9503	myb28myb29cyp79b2cyp79b3-CYP79A2; wild-type-CYP79A2; myb28myb29cyp79b2cyp79b3-myb28myb29; wild-type-myb28myb29cyp79b2cyp79b3	Fatty Acyls	0.93456		0	Eicosanoids	0.515297	Eicosanoids	0.515297	Leukotrienes	0.677156	Fatty acids	0.998027	Eicosanoids	0.861246	403.203	403.203	CC(C)COC(=O)C(C)N(CC(=O)OC(C)(C)C)C(=O)C(C)CSC(=O)C
441.24586_6.3	28.694	1.1281e-06	5.9477	myb28myb29-CYP79A2; myb28myb29cyp79b2cyp79b3-CYP79A2; wild-type-CYP79A2		0		0		0		0		0		0		0	440.239	440.239
301.14079_6.7	28.547	1.1674e-06	5.9328	myb28myb29-CYP79A2; myb28myb29cyp79b2cyp79b3-CYP79A2; myb28myb29cyp79b2cyp79b3-myb28myb29; wild-type-myb28myb29; wild-type-myb28myb29cyp79b2cyp79b3		0		0		0		0		0		0		0	278.152	278.152
190.04989_3.78	28.49	1.1831e-06	5.927	myb28myb29-CYP79A2; myb28myb29cyp79b2cyp79b3-CYP79A2; wild-type-CYP79A2	Quinolines and derivatives	0.995831		0	Quinoline carboxylic acids	0.606287	Quinoline carboxylic acids	0.606287	Acridone alkaloids	0.665826	Alkaloids	0.995544	Anthranilic acid alkaloids	0.970523	189.043	189.043	C1=CC2=C(C(=C1)O)N=C(C=C2)C(=O)O
234.15238_4.84	28.286	1.2411e-06	5.9062	myb28myb29-CYP79A2; myb28myb29cyp79b2cyp79b3-CYP79A2; myb28myb29cyp79b2cyp79b3-myb28myb29; wild-type-myb28myb29; wild-type-myb28myb29cyp79b2cyp79b3	Carboxylic acids and derivatives	0.879103	Carboxylic acid amides	0.974929	Secondary carboxylic acid amides	0.967093	Carboxylic acid derivatives	0.91249	N-acyl amines	0.257218	Fatty acids	0.82679	Fatty amides	0.465206	233.145	233.145	CCCCCCNC(=O)C(C)CS(=O)C
312.0868_7.09	28.215	1.2621e-06	5.8989	myb28myb29cyp79b2cyp79b3-CYP79A2; myb28myb29cyp79b2cyp79b3-myb28myb29; wild-type-myb28myb29; wild-type-myb28myb29cyp79b2cyp79b3	Quinolines and derivatives	0.831051	Hydroquinolones	0.631923	Hydroquinolones	0.631923	Quinolones and derivatives	0.512751	Quinoline alkaloids	0.414925	Alkaloids	0.789809	Tryptophan alkaloids	0.387167	311.079	311.079	COC(=O)C1=CC=C(C=C1)C=CC(=O)C2=CC=CC=C2[N+](=O)[O-]
200.01987_4.19	28.12	1.2906e-06	5.8892	myb28myb29-CYP79A2; myb28myb29cyp79b2cyp79b3-CYP79A2; wild-type-CYP79A2	Thioethers	0.422049	Alkylarylthioethers	0.526137	Alkylarylthioethers	0.526137	Aryl thioethers	0.288953	Phenylalanine-derived alkaloids	0.0799777	Alkaloids	0.816239	Small peptides	0.1778	199.013	199.013	C1=CC=C(C=C1)SSCC(=O)N
347.13122_3.43	28.027	1.3193e-06	5.8797	myb28myb29cyp79b2cyp79b3-CYP79A2; myb28myb29cyp79b2cyp79b3-myb28myb29; wild-type-myb28myb29cyp79b2cyp79b3	Azoles	0.609087		0	Azoles	0.609087		0	Polyamines	0.364847	Alkaloids	0.742863	Ornithine alkaloids	0.393462	346.124	346.124	CN1C=NN(C1=S)CN2CCN(CC2)S(=O)(=O)N3CCCC3
131.12924_0.74	28.012	1.3242e-06	5.878	myb28myb29-CYP79A2; wild-type-CYP79A2; wild-type-myb28myb29; wild-type-myb28myb29cyp79b2cyp79b3
164.0706_2.25	27.907	1.3578e-06	5.8672	myb28myb29cyp79b2cyp79b3-CYP79A2; wild-type-CYP79A2; myb28myb29cyp79b2cyp79b3-myb28myb29; wild-type-myb28myb29cyp79b2cyp79b3	Carboxylic acids and derivatives	0.89511	Amino acids and derivatives	0.747138	Amino acids	0.626464	Amino acids, peptides, and analogues	0.727435	Simple oxindole alkaloids	0.389581	Alkaloids	0.992149	Tryptophan alkaloids	0.767355	163.063	163.063	C1C(NC2=CC=CC=C21)C(=O)O
237.14856_8.5	27.902	1.3594e-06	5.8667	myb28myb29-CYP79A2; myb28myb29cyp79b2cyp79b3-CYP79A2; wild-type-CYP79A2	Organooxygen compounds	0.999999	Ketones	0.744215	Cyclic ketones	0.654764	Carbonyl compounds	0.987144	Jasmonic acids	0.228035	Fatty acids	0.410468	Octadecanoids	0.649979	236.141	236.141	CC(C=C)C=CCC1C(CCC1=O)CC(=O)O
457.13931_10.38	27.647	1.4446e-06	5.8403	myb28myb29cyp79b2cyp79b3-CYP79A2; myb28myb29cyp79b2cyp79b3-myb28myb29; wild-type-myb28myb29cyp79b2cyp79b3	Carboxylic acids and derivatives	0.999562	Amino acids and derivatives	0.763438	Amino acids and derivatives	0.763438	Amino acids, peptides, and analogues	0.77521	Phenazine alkaloids	0.390301	Alkaloids	0.894281	Nicotinic acid alkaloids	0.200601	456.132	456.132
552.33942_5.26	27.552	1.4781e-06	5.8303	myb28myb29-CYP79A2; myb28myb29cyp79b2cyp79b3-CYP79A2; wild-type-CYP79A2; myb28myb29cyp79b2cyp79b3-myb28myb29	Carboxylic acids and derivatives	0.999996	Peptides	0.956671	Peptides	0.956671	Amino acids, peptides, and analogues	0.999991	Cyclic peptides	0.691932	Amino acids and Peptides	0.999528	Oligopeptides	0.569956	551.332	551.332	CCC(C)C1C(=O)N(C(C(=O)N(C(C(=O)NCCC(=O)OC(C(=O)N2CCCC2C(=O)N1)C)C)C)C(C)C)C
317.1357_5.46	27.538	1.4831e-06	5.8288	myb28myb29cyp79b2cyp79b3-CYP79A2; myb28myb29cyp79b2cyp79b3-myb28myb29; wild-type-myb28myb29; wild-type-myb28myb29cyp79b2cyp79b3	Carboxylic acids and derivatives	0.987162	Amino acids and derivatives	0.996005	N-acyl-alpha amino acids and derivatives	0.623124	Amino acids, peptides, and analogues	0.996325	Aminosugars	0.712335	Amino acids and Peptides	0.831236	Small peptides	0.771005	316.128	316.128	CC(=O)CCC(C(=O)O)NC(=O)C(CCC(=O)O)NC(=O)C
101.94987_0.73	27.433	1.5211e-06	5.8178	myb28myb29-CYP79A2; myb28myb29cyp79b2cyp79b3-CYP79A2; wild-type-myb28myb29; wild-type-myb28myb29cyp79b2cyp79b3		0		0		0		0		0		0		0	62.9849	62.9849
399.20253_5.08	27.39	1.537e-06	5.8133	myb28myb29-CYP79A2; myb28myb29cyp79b2cyp79b3-CYP79A2; wild-type-CYP79A2; myb28myb29cyp79b2cyp79b3-myb28myb29; wild-type-myb28myb29	Carboxylic acids and derivatives	1	Peptides	0.999091	Peptides	0.999091	Amino acids, peptides, and analogues	0.999999	Dipeptides	0.997647	Amino acids and Peptides	0.997682	Small peptides	0.999655	398.195	398.195	C1CC(N(C1)C(=O)C2CCCN2C(=O)C(CC3=CNC4=CC=CC=C43)N)C(=O)O
277.06847_0.82	27.33	1.5593e-06	5.8071	myb28myb29-CYP79A2; myb28myb29cyp79b2cyp79b3-myb28myb29; wild-type-myb28myb29	Diazines	0.170551	Hydropyrimidines	0.503563	Hydropyrimidines	0.503563	Pyrimidines and pyrimidine derivatives	0.331916	Imidazole alkaloids	0.0712367	Alkaloids	0.825286	Pseudoalkaloids	0.451331	276.061	276.061	COP1(=O)COC(CO1)CN2C=NC(=NC2=O)N
368.11996_2.87	27.144	1.6316e-06	5.7874	myb28myb29-CYP79A2; myb28myb29cyp79b2cyp79b3-CYP79A2; wild-type-myb28myb29; wild-type-myb28myb29cyp79b2cyp79b3	Purine nucleosides	0.999252		0	Purine nucleosides	0.999252		0	Purine nucleos(t)ides	0.811485	Carbohydrates	0.868324	Nucleosides	0.873218	367.113	367.113	CC(=O)OC1C(OC(C1OC(=O)C)N2C=NC3=C2N=C(NC3=O)N)CO
308.13405_2.41	26.929	1.7196e-06	5.7646	myb28myb29-CYP79A2; wild-type-CYP79A2; myb28myb29cyp79b2cyp79b3-myb28myb29; wild-type-myb28myb29; wild-type-myb28myb29cyp79b2cyp79b3	Carboxylic acids and derivatives	0.94839	Amino acids and derivatives	0.970889	Alpha amino acids	0.967962	Amino acids, peptides, and analogues	0.973086	Aminoacids	0.511248	Amino acids and Peptides	0.753144	Small peptides	0.576176	307.127	307.127
263.16411_7.46	26.921	1.7231e-06	5.7637	myb28myb29-CYP79A2; myb28myb29cyp79b2cyp79b3-CYP79A2; myb28myb29cyp79b2cyp79b3-myb28myb29; wild-type-myb28myb29cyp79b2cyp79b3	Carboxylic acids and derivatives	0.974977	Carboxylic acid esters	0.900963	Carboxylic acid esters	0.900963	Carboxylic acid derivatives	0.918815	Polyene macrolides	0.28431	Fatty acids	0.839109	Octadecanoids	0.594131	262.157	262.157	CCC=CCC1C(CCC1=O)C(CCC#C)C(=O)O
162.05501_3.15	26.83	1.7621e-06	5.754	myb28myb29cyp79b2cyp79b3-CYP79A2; myb28myb29cyp79b2cyp79b3-myb28myb29; wild-type-myb28myb29cyp79b2cyp79b3		0		0		0		0		0		0		0	161.048	161.048
348.0875_5.2	26.779	1.7845e-06	5.7485	myb28myb29-CYP79A2; myb28myb29cyp79b2cyp79b3-CYP79A2; myb28myb29cyp79b2cyp79b3-myb28myb29; wild-type-myb28myb29; wild-type-myb28myb29cyp79b2cyp79b3	Indoles and derivatives	0.925359	3-alkylindoles	0.646593	3-alkylindoles	0.646593	Indoles	0.892129	Imidazole alkaloids	0.432021	Alkaloids	0.986402	Histidine alkaloids	0.599675	347.08	347.08	C1=CC=C(C(=C1)CC2=NN3C(=NN=C3SCCN)NC2=O)[N+](=O)[O-]
372.14758_3.99	26.776	1.7855e-06	5.7482	myb28myb29cyp79b2cyp79b3-CYP79A2; myb28myb29cyp79b2cyp79b3-myb28myb29; wild-type-myb28myb29cyp79b2cyp79b3	5'-deoxyribonucleosides	0.268373		0	5'-deoxy-5'-thionucleosides	0.523361	5'-deoxy-5'-thionucleosides	0.523361	Purine nucleos(t)ides	0.557619	Carbohydrates	0.897153	Nucleosides	0.845602	371.14	371.14	CCCN1C(=NN=N1)COC(=O)CCNS(=O)(=O)C2=CN(C(=N2)C)C
426.9009_0.67	26.437	1.942e-06	5.7118	myb28myb29-CYP79A2; myb28myb29cyp79b2cyp79b3-CYP79A2; myb28myb29cyp79b2cyp79b3-myb28myb29; wild-type-myb28myb29cyp79b2cyp79b3
482.16831_9.99	26.063	2.1325e-06	5.6711	myb28myb29-CYP79A2; myb28myb29cyp79b2cyp79b3-CYP79A2; wild-type-CYP79A2; myb28myb29cyp79b2cyp79b3-myb28myb29; wild-type-myb28myb29cyp79b2cyp79b3		0		0		0		0		0		0		0	1923.64	962.322
319.10744_10.79	26.047	2.1413e-06	5.6693	myb28myb29cyp79b2cyp79b3-CYP79A2; myb28myb29cyp79b2cyp79b3-myb28myb29; wild-type-myb28myb29cyp79b2cyp79b3
229.15859_10.18	25.948	2.1955e-06	5.6585	myb28myb29-CYP79A2; myb28myb29cyp79b2cyp79b3-CYP79A2; wild-type-CYP79A2; myb28myb29cyp79b2cyp79b3-myb28myb29; wild-type-myb28myb29cyp79b2cyp79b3		0		0		0		0		0		0		0	228.151	228.151
128.14331_2.78	25.928	2.2069e-06	5.6562	myb28myb29-CYP79A2; myb28myb29cyp79b2cyp79b3-CYP79A2; myb28myb29cyp79b2cyp79b3-myb28myb29; wild-type-myb28myb29; wild-type-myb28myb29cyp79b2cyp79b3		0		0		0		0		0		0		0	127.136	127.136
500.27147_3.66	25.822	2.2668e-06	5.6446	myb28myb29-CYP79A2; wild-type-CYP79A2; myb28myb29cyp79b2cyp79b3-myb28myb29; wild-type-myb28myb29	Carboxylic acids and derivatives	0.999999	Peptides	0.999677	Oligopeptides	0.804464	Amino acids, peptides, and analogues	0.999996	Tripeptides	0.968701	Amino acids and Peptides	0.999903	Small peptides	0.999664	499.264	499.264	CC(C)CC(C(=O)N1CCCC1C(=O)NC(CO)C(=O)NC(CO)C(=O)N2CCCC2C(=O)O)N
336.18044_6.62	25.742	2.3134e-06	5.6358	myb28myb29-CYP79A2; wild-type-CYP79A2; myb28myb29cyp79b2cyp79b3-myb28myb29; wild-type-myb28myb29cyp79b2cyp79b3		0		0		0		0		0		0		0	335.173	335.173
237.01045_0.82	25.733	2.3187e-06	5.6348	myb28myb29-CYP79A2; wild-type-CYP79A2; myb28myb29cyp79b2cyp79b3-myb28myb29; wild-type-myb28myb29cyp79b2cyp79b3
404.21002_6.23	25.701	2.3374e-06	5.6313	myb28myb29-CYP79A2; myb28myb29cyp79b2cyp79b3-CYP79A2; myb28myb29cyp79b2cyp79b3-myb28myb29; wild-type-myb28myb29; wild-type-myb28myb29cyp79b2cyp79b3	Carboxylic acids and derivatives	0.999907	Amino acids and derivatives	0.993074	N-acyl-alpha amino acids	0.99828	Amino acids, peptides, and analogues	0.9928	N-acyl amines	0.154589	Fatty acids	0.984815	Eicosanoids	0.84667	403.203	403.203	CC(C)COC(=O)C(C)N(CC(=O)OC(C)(C)C)C(=O)C(C)CSC(=O)C
330.09722_7.08	25.622	2.3851e-06	5.6225	myb28myb29cyp79b2cyp79b3-CYP79A2; myb28myb29cyp79b2cyp79b3-myb28myb29; wild-type-myb28myb29; wild-type-myb28myb29cyp79b2cyp79b3	Quinolines and derivatives	0.823387		0	Phenylquinolines	0.684337	Phenylquinolines	0.684337	Quinoline alkaloids	0.509911	Alkaloids	0.983374	Anthranilic acid alkaloids	0.375191	329.09	329.09	COC1=CC=CC(=C1NC2=C(C=CC=C2O)C(=O)O)C=CC(=O)O
247.16923_10.18	25.57	2.4174e-06	5.6167	myb28myb29-CYP79A2; myb28myb29cyp79b2cyp79b3-CYP79A2; myb28myb29cyp79b2cyp79b3-myb28myb29; wild-type-myb28myb29cyp79b2cyp79b3	Prenol lipids	0.513766		0	Prenol lipids	0.513766		0	Guaiane sesquiterpenoids	0.050116	Terpenoids	0.941054	Diterpenoids	0.576553	246.162	246.162	CC1=C(CCC1=O)CCCCC2=C(C(=O)CC2)C
358.16797_5.93	25.273	2.6088e-06	5.5836	myb28myb29-CYP79A2; myb28myb29cyp79b2cyp79b3-CYP79A2; wild-type-CYP79A2; wild-type-myb28myb29cyp79b2cyp79b3	Macrolides and analogues	0.685679		0	Macrolides and analogues	0.685679		0	Cembrane diterpenoids	0.212086	Polyketides	0.609639	Macrolides	0.42953	357.161	357.161	CCS(=O)(=O)CCC(C(=O)O)NC(=O)C12CC3CC(C1)CC(C3)C2
251.12532_6.54	25.151	2.6929e-06	5.5698	myb28myb29-CYP79A2; myb28myb29cyp79b2cyp79b3-CYP79A2; wild-type-CYP79A2; myb28myb29cyp79b2cyp79b3-myb28myb29; wild-type-myb28myb29cyp79b2cyp79b3		0		0		0		0		0		0		0	250.118	250.118
181.12234_9.68	25.122	2.7131e-06	5.5665	myb28myb29cyp79b2cyp79b3-CYP79A2; wild-type-CYP79A2; myb28myb29cyp79b2cyp79b3-myb28myb29; wild-type-myb28myb29	Organooxygen compounds	0.999843		0	Alcohols and polyols	0.5637	Alcohols and polyols	0.5637	Menthane monoterpenoids	0.384393	Terpenoids	0.91979	Monoterpenoids	0.766349	180.115	180.115	CC1(C(=O)CC12CCC(=O)CC2)C
303.15654_9.74	25.06	2.7572e-06	5.5595	myb28myb29-CYP79A2; myb28myb29cyp79b2cyp79b3-CYP79A2; wild-type-myb28myb29; wild-type-myb28myb29cyp79b2cyp79b3		0		0		0		0		0		0		0	302.149	302.149
240.97917_0.72	25.029	2.7795e-06	5.556	myb28myb29-CYP79A2; myb28myb29cyp79b2cyp79b3-myb28myb29; wild-type-myb28myb29	Benzothiadiazoles	0.967736		0	Benzothiadiazoles	0.967736		0	Phenazine alkaloids	0.575518	Alkaloids	0.999346	Anthranilic acid alkaloids	0.703325	217.992	217.992	C1=CC2=NSN=C2C3=NC(=O)C(=O)N=C31
708.22764_6.58	24.962	2.8288e-06	5.5484	myb28myb29cyp79b2cyp79b3-CYP79A2; myb28myb29cyp79b2cyp79b3-myb28myb29; wild-type-myb28myb29cyp79b2cyp79b3	Organooxygen compounds	1	Glycosyl compounds	0.99999	Phenolic glycosides	0.953371	Carbohydrates and carbohydrate conjugates	0.999993	Angucyclines	0.0906086	Shikimates and Phenylpropanoids	0.678388	Polycyclic aromatic polyketides	0.663975	707.22	707.22	COC1=CC(=CC(=C1OC)OC)C(=O)NC2=CC(=CC(=C2)C(=O)OC3=CC(=C(C(=C3)OC)OC)OC)C(=O)OC4=CC(=C(C(=C4)OC)OC)OC
432.24113_7.37	24.738	2.9992e-06	5.523	myb28myb29cyp79b2cyp79b3-CYP79A2; myb28myb29cyp79b2cyp79b3-myb28myb29; wild-type-myb28myb29; wild-type-myb28myb29cyp79b2cyp79b3	Fatty Acyls	0.899983		0	Eicosanoids	0.622053	Eicosanoids	0.622053	Sphingoid bases	0.932366	Fatty acids	0.999805	Sphingolipids	0.827542	431.234	431.234	CCCCCC(C=CC1C(CC(C1CC=CCCCS(=O)(=O)NC(=O)C)O)O)O
293.13589_6.13	24.719	3.0146e-06	5.5208	myb28myb29-CYP79A2; myb28myb29cyp79b2cyp79b3-CYP79A2; myb28myb29cyp79b2cyp79b3-myb28myb29; wild-type-myb28myb29cyp79b2cyp79b3		0		0		0		0		0		0		0	292.129	292.129
595.1264_3.62	24.583	3.1247e-06	5.5052	myb28myb29cyp79b2cyp79b3-CYP79A2; myb28myb29cyp79b2cyp79b3-myb28myb29; wild-type-myb28myb29cyp79b2cyp79b3	Purine nucleosides	0.665997		0	Purine nucleosides	0.665997		0	Purine nucleos(t)ides	0.581291	Alkaloids	0.111265	Pseudoalkaloids	0.450912	594.119	594.119	C1CNC2=C(C=C(C=C2[N+](=O)[O-])[N+](=O)[O-])C(=O)OCCOCCOCCOC(=O)C3=C(N1)C(=CC(=C3)[N+](=O)[O-])[N+](=O)[O-]
653.71711_0.75	24.398	3.2813e-06	5.484	myb28myb29-CYP79A2; myb28myb29cyp79b2cyp79b3-CYP79A2; wild-type-myb28myb29; wild-type-myb28myb29cyp79b2cyp79b3
219.13792_7.01	24.168	3.4894e-06	5.4573	myb28myb29-CYP79A2; wild-type-CYP79A2; myb28myb29cyp79b2cyp79b3-myb28myb29; wild-type-myb28myb29cyp79b2cyp79b3	Benzene and substituted derivatives	0.635826		0	Benzoyl derivatives	0.509165	Benzoyl derivatives	0.509165	Eremophilane sesquiterpenoids	0.296854	Terpenoids	0.966392	Sesquiterpenoids	0.940534	218.131	218.131	CC1=CC(=O)CC=CCC(=O)C(=CCC1)C
281.17475_6.05	24.117	3.5374e-06	5.4513	myb28myb29-CYP79A2; wild-type-CYP79A2; myb28myb29cyp79b2cyp79b3-myb28myb29; wild-type-myb28myb29cyp79b2cyp79b3	Macrolides and analogues	0.715877		0	Macrolides and analogues	0.715877		0	Macrolide lactones	0.89646	Polyketides	0.554455	Macrolides	0.738757	280.168	280.168	CC1CCCC=CC(=O)OC(CCCC=CC(=O)O1)C
352.10264_3.78	24.096	3.5577e-06	5.4488	myb28myb29-CYP79A2; myb28myb29cyp79b2cyp79b3-CYP79A2; wild-type-CYP79A2	Organooxygen compounds	1	Monosaccharides	0.999679	Hexoses	0.970702	Carbohydrates and carbohydrate conjugates	0.999945	Simple coumarins	0.433093	Alkaloids	0.31075	Anthranilic acid alkaloids	0.599112	351.095	351.095	C1=CC=C2C(=C1)C(=CC=C2OC3C(C(C(C(O3)CO)O)O)O)[N+](=O)[O-]
291.19548_9.56	23.962	3.6884e-06	5.4332	myb28myb29cyp79b2cyp79b3-CYP79A2; myb28myb29cyp79b2cyp79b3-myb28myb29; wild-type-myb28myb29; wild-type-myb28myb29cyp79b2cyp79b3		0		0	Lipids and lipid-like molecules	0.817247		0	Estrane steroids	0.159332	Terpenoids	0.737118	Diterpenoids	0.317268	290.188	290.188	CCCCCC#CC#CCC(=O)CCCCCCC(=O)O
595.16535_4.09	23.832	3.8202e-06	5.4179	myb28myb29-CYP79A2; myb28myb29cyp79b2cyp79b3-CYP79A2; wild-type-myb28myb29; wild-type-myb28myb29cyp79b2cyp79b3	Flavonoids	0.999217	Flavonoid O-glycosides	0.998047	Flavonoid-3-O-glycosides	0.98904	Flavonoid glycosides	0.9984	Flavonols	0.965188	Shikimates and Phenylpropanoids	0.999997	Flavonoids	0.999554	594.158	594.158	CC1C(C(C(C(O1)OC2=CC(=C3C(=C2)OC(=C(C3=O)OC4C(C(C(C(O4)CO)O)O)O)C5=CC=C(C=C5)O)O)O)O)O
596.31867_7	23.789	3.8648e-06	5.4129	myb28myb29cyp79b2cyp79b3-CYP79A2; wild-type-CYP79A2; myb28myb29cyp79b2cyp79b3-myb28myb29; wild-type-myb28myb29cyp79b2cyp79b3	Imidazopyrimidines	0.794276		0	Purines and purine derivatives	0.75334	Purines and purine derivatives	0.75334	Carboline alkaloids	0.27596	Alkaloids	0.985448	Pseudoalkaloids	0.516887	595.311	595.311	CC1=C(N2C(=C(C(=N2)N3CCOCC3)NC4=NC(=NC5=C6C=CC(=C(N6N=C5N7CCOCC7)C)C)C(=CC4=N)N)C=C1)C
309.0581_3.62	23.62	4.0469e-06	5.3929	myb28myb29cyp79b2cyp79b3-CYP79A2; myb28myb29cyp79b2cyp79b3-myb28myb29; wild-type-myb28myb29cyp79b2cyp79b3		0		0		0		0		0		0		0	154.026	154.026
194.08111_5.17	23.366	4.338e-06	5.3627	myb28myb29-CYP79A2; myb28myb29cyp79b2cyp79b3-CYP79A2; wild-type-CYP79A2		0		0		0		0		0		0		0	193.074	193.074
209.11724_7.65	23.362	4.3427e-06	5.3622	myb28myb29-CYP79A2; wild-type-CYP79A2; myb28myb29cyp79b2cyp79b3-myb28myb29; wild-type-myb28myb29cyp79b2cyp79b3	Organooxygen compounds	1	Ketones	0.998296	Cyclohexenones	0.501852	Carbonyl compounds	0.999019	Miscellaneous meroterpenoids	0.354543	Terpenoids	0.412137	Octadecanoids	0.144528	208.11	208.11	CCC#CCC1C(CCC1=O)CC(=O)O
136.06208_1.31	23.336	4.3747e-06	5.359	myb28myb29-CYP79A2; myb28myb29cyp79b2cyp79b3-CYP79A2; wild-type-CYP79A2; wild-type-myb28myb29cyp79b2cyp79b3		0		0		0		0		0		0		0	135.055	135.055
231.90778_0.72	23.178	4.5699e-06	5.3401	myb28myb29-CYP79A2; myb28myb29cyp79b2cyp79b3-CYP79A2; wild-type-myb28myb29; wild-type-myb28myb29cyp79b2cyp79b3	Heteroaromatic compounds	0.784434		0	Heteroaromatic compounds	0.784434		0	pteridine alkaloids	0.0136725	Alkaloids	0.94216	Pseudoalkaloids	0.660594	192.943	192.943
130.06514_4.38	23.022	4.772e-06	5.3213	myb28myb29cyp79b2cyp79b3-CYP79A2; myb28myb29cyp79b2cyp79b3-myb28myb29; wild-type-myb28myb29cyp79b2cyp79b3		0		0	Benzenoids	0.993223		0	Quinazoline alkaloids	0.131491	Alkaloids	0.990868	Anthranilic acid alkaloids	0.531114	129.058	129.058	C1=CC=C2C=NC=CC2=C1
281.09535_5.16	22.992	4.8116e-06	5.3177	myb28myb29cyp79b2cyp79b3-CYP79A2; myb28myb29cyp79b2cyp79b3-myb28myb29; wild-type-myb28myb29cyp79b2cyp79b3	Benzene and substituted derivatives	0.406099		0	Benzenesulfonamides	0.536182	Benzenesulfonamides	0.536182	Simple indole alkaloids	0.7107	Alkaloids	0.902462	Tryptophan alkaloids	0.575023	280.088	280.088	C=CCNC(=O)C1=CC=C(C=C1)S(=O)(=O)NCC=C
146.0925_0.82	22.97	4.8415e-06	5.315	myb28myb29cyp79b2cyp79b3-CYP79A2; myb28myb29cyp79b2cyp79b3-myb28myb29; wild-type-myb28myb29cyp79b2cyp79b3
130.08636_1.09	22.904	4.9318e-06	5.307	myb28myb29-CYP79A2; myb28myb29cyp79b2cyp79b3-CYP79A2; wild-type-myb28myb29; wild-type-myb28myb29cyp79b2cyp79b3		0		0		0		0		0		0		0	129.079	129.079
314.17104_2.55	22.802	5.0747e-06	5.2946	myb28myb29-CYP79A2; myb28myb29cyp79b2cyp79b3-CYP79A2; wild-type-CYP79A2; myb28myb29cyp79b2cyp79b3-myb28myb29; wild-type-myb28myb29	Carboxylic acids and derivatives	0.999954	Peptides	0.999947	Oligopeptides	0.901127	Amino acids, peptides, and analogues	0.999993	Dipeptides	0.930437	Amino acids and Peptides	0.999885	Small peptides	0.999992	313.164	313.164	CC(C(C(=O)N1CCCC1C(=O)N2CCCC2C(=O)O)N)O
323.07361_3.59	22.677	5.2565e-06	5.2793	myb28myb29cyp79b2cyp79b3-CYP79A2; myb28myb29cyp79b2cyp79b3-myb28myb29; wild-type-myb28myb29cyp79b2cyp79b3	Imidazole ribonucleosides and ribonucleotides	0.6497		0	1-ribosyl-imidazolecarboxamides	0.537786	1-ribosyl-imidazolecarboxamides	0.537786	Purine nucleos(t)ides	0.320047	Carbohydrates	0.866992	Nucleosides	0.83933	322.066	322.066	C1=CN(C(=O)N=C1N)C2C(C(C(O2)COP(=O)(N)O)O)O
192.05113_6.59	22.58	5.4022e-06	5.2674	myb28myb29-CYP79A2; myb28myb29cyp79b2cyp79b3-CYP79A2; wild-type-myb28myb29; wild-type-myb28myb29cyp79b2cyp79b3	Isothiocyanates	0.999861		0	Isothiocyanates	0.999861		0	Fatty alcohols	0.00952246	Fatty acids	0.82999	Fatty acyls	0.94253	191.044	191.044	CS(=O)CCCCCN=C=S
183.06526_5.45	22.494	5.5361e-06	5.2568	myb28myb29-CYP79A2; wild-type-CYP79A2; myb28myb29cyp79b2cyp79b3-myb28myb29; wild-type-myb28myb29cyp79b2cyp79b3	Phenols	0.951703		0	Methoxyphenols	0.987793	Methoxyphenols	0.987793	Cinnamic acids and derivatives	0.835077	Shikimates and Phenylpropanoids	0.963508	Phenylpropanoids (C6-C3)	0.807047	182.058	182.058	COC1=CC(=CC(=C1O)OC)C=O
361.23491_10.94	22.429	5.6382e-06	5.2489	myb28myb29-CYP79A2; myb28myb29cyp79b2cyp79b3-CYP79A2; wild-type-CYP79A2; myb28myb29cyp79b2cyp79b3-myb28myb29; wild-type-myb28myb29		0		0		0		0		0		0		0	360.228	360.228
146.09245_1.09	22.372	5.7308e-06	5.2418	myb28myb29cyp79b2cyp79b3-CYP79A2; myb28myb29cyp79b2cyp79b3-myb28myb29; wild-type-myb28myb29cyp79b2cyp79b3	Carboxylic acids and derivatives	0.986642	Amino acids and derivatives	0.883267	Gamma amino acids and derivatives	0.897006	Amino acids, peptides, and analogues	0.878203	Aminoacids	0.820151	Amino acids and Peptides	0.930984	Small peptides	0.790878	145.085	145.085	C(CC(=O)O)CN=C(N)N
262.23771_5.92	22.318	5.8196e-06	5.2351	myb28myb29-CYP79A2; myb28myb29cyp79b2cyp79b3-CYP79A2; wild-type-CYP79A2	Organonitrogen compounds	0.999998	Alkanolamines	0.998074	1,2-aminoalcohols	0.996184	Amines	0.999667	Sphingoid bases	0.97338	Fatty acids	0.8598	Sphingolipids	0.942417	261.23	261.23	CCCCCCCCCCNC(CO)(CO)CO
174.14908_3.82	22.312	5.83e-06	5.2343	myb28myb29cyp79b2cyp79b3-CYP79A2; wild-type-CYP79A2; wild-type-myb28myb29; wild-type-myb28myb29cyp79b2cyp79b3	Carboxylic acids and derivatives	0.972896	Amino acids and derivatives	0.962552	Amino acids	0.957108	Amino acids, peptides, and analogues	0.962549	Amino fatty acids	0.570179	Fatty acids	0.607485	Small peptides	0.632763	173.142	173.142	C(CCCCN)CCCC(=O)O
354.19101_6.62	22.279	5.886e-06	5.2302	myb28myb29-CYP79A2; myb28myb29cyp79b2cyp79b3-CYP79A2; wild-type-CYP79A2; myb28myb29cyp79b2cyp79b3-myb28myb29; wild-type-myb28myb29cyp79b2cyp79b3	Carboxylic acids and derivatives	0.999291	Amino acids and derivatives	0.998981	N-acyl-L-alpha-amino acids	0.572835	Amino acids, peptides, and analogues	0.999028	Open-chain polyketides	0.89465	Amino acids and Peptides	0.748082	Linear polyketides	0.641775	353.184	353.184	CCC(C)C(C(=O)O)NC(=O)CC1CCC(=O)C1CC=CCC(=O)O
376.17882_5.52	22.224	5.9788e-06	5.2234	myb28myb29cyp79b2cyp79b3-CYP79A2; wild-type-CYP79A2; myb28myb29cyp79b2cyp79b3-myb28myb29; wild-type-myb28myb29cyp79b2cyp79b3	Carboxylic acids and derivatives	0.957114	Amino acids and derivatives	0.796012	Alpha amino acids and derivatives	0.682652	Amino acids, peptides, and analogues	0.820275	Tripeptides	0.429159	Amino acids and Peptides	0.542582	Small peptides	0.273145	375.172	375.172	CC(C(C(=O)NCC(=O)O)NC(=O)CNC(=O)C(C)NC(=O)C(C)N)O
433.1998_5.63	22.192	6.0337e-06	5.2194	myb28myb29-CYP79A2; wild-type-CYP79A2; myb28myb29cyp79b2cyp79b3-myb28myb29; wild-type-myb28myb29cyp79b2cyp79b3	Carboxylic acids and derivatives	0.897889	Amino acids and derivatives	0.895973	Alpha amino acids and derivatives	0.820033	Amino acids, peptides, and analogues	0.903523	Tripeptides	0.494148	Amino acids and Peptides	0.210851	Small peptides	0.456368	432.192	432.192	CC(=O)NC(CCCN=C(N)N)C(=O)NCC(=O)NCC(=O)NC(CS)C(=O)N
543.27181_2.9	22.16	6.09e-06	5.2154	myb28myb29-CYP79A2; myb28myb29cyp79b2cyp79b3-CYP79A2; wild-type-myb28myb29; wild-type-myb28myb29cyp79b2cyp79b3		0		0		0		0		0		0		0	2168.06	1084.53
273.94696_0.73	22.076	6.2382e-06	5.2049	myb28myb29-CYP79A2; myb28myb29cyp79b2cyp79b3-myb28myb29; wild-type-myb28myb29
335.11005_2.81	22.04	6.3042e-06	5.2004	wild-type-CYP79A2; wild-type-myb28myb29; wild-type-myb28myb29cyp79b2cyp79b3		0		0		0		0		0		0		0	334.103	334.103
180.08802_1.68	22.032	6.3184e-06	5.1994	myb28myb29-CYP79A2; myb28myb29cyp79b2cyp79b3-CYP79A2; wild-type-myb28myb29; wild-type-myb28myb29cyp79b2cyp79b3	Imidazopyrimidines	0.999957	Purinones	0.999929	6-oxopurines	0.995928	Purines and purine derivatives	0.998925	Purine alkaloids	0.793639	Alkaloids	0.997663	Pseudoalkaloids	0.831492	179.081	179.081	CN(C)C1=NC2=C(C(=O)N1)NC=N2
312.19178_2.16	21.881	6.6005e-06	5.1804	myb28myb29-CYP79A2; myb28myb29cyp79b2cyp79b3-CYP79A2; wild-type-CYP79A2; myb28myb29cyp79b2cyp79b3-myb28myb29; wild-type-myb28myb29	Carboxylic acids and derivatives	0.999987	Peptides	0.999702	Peptides	0.999702	Amino acids, peptides, and analogues	0.999995	Dipeptides	0.952629	Amino acids and Peptides	0.999896	Small peptides	0.999857	311.185	311.185	CC(C)C(C(=O)N1CCCC1C(=O)N2CCCC2C(=O)O)N
333.20363_10.02	21.834	6.6902e-06	5.1746	myb28myb29-CYP79A2; myb28myb29cyp79b2cyp79b3-CYP79A2; wild-type-myb28myb29; wild-type-myb28myb29cyp79b2cyp79b3	Fatty Acyls	0.83899	Amino fatty acids	0.572008	Amino fatty acids	0.572008	Fatty acids and conjugates	0.536033	Dipeptides	0.231175	Amino acids and Peptides	0.704185	Small peptides	0.435912	332.196	332.196	CC(C)(C)OC(=O)NCC(CCC(=O)O)NC(=O)OC(C)(C)C
331.17266_4.51	21.748	6.8607e-06	5.1636	myb28myb29-CYP79A2; myb28myb29cyp79b2cyp79b3-CYP79A2; wild-type-CYP79A2	Carboxylic acids and derivatives	0.898981	Peptides	0.614261	Peptides	0.614261	Amino acids, peptides, and analogues	0.983343	Tripeptides	0.52745	Amino acids and Peptides	0.542778	Small peptides	0.731762	330.165	330.165	CC(=O)NC(CC(=O)N)C(=O)NC(CCCN=C(N)N)C(=O)O
363.06856_5.61	21.735	6.8868e-06	5.162	myb28myb29-CYP79A2; wild-type-CYP79A2; myb28myb29cyp79b2cyp79b3-myb28myb29; wild-type-myb28myb29cyp79b2cyp79b3	Carboxylic acids and derivatives	0.661745	Amino acids and derivatives	0.894526	Alpha amino acids and derivatives	0.5385	Amino acids, peptides, and analogues	0.88626	Aminoacids	0.171442	Carbohydrates	0.423864	Small peptides	0.401207	340.079	340.079	C1NC(=C(N1C2C(C(C(O2)COP(=O)(O)O)O)O)N)C(=O)N
252.07285_1.29	21.723	6.9109e-06	5.1605	myb28myb29-CYP79A2; myb28myb29cyp79b2cyp79b3-CYP79A2; myb28myb29cyp79b2cyp79b3-myb28myb29; wild-type-myb28myb29cyp79b2cyp79b3	Carboxylic acids and derivatives	0.999937	Amino acids and derivatives	0.992971	Aspartic acid and derivatives	0.948059	Amino acids, peptides, and analogues	0.992519	Purine alkaloids	0.394019	Alkaloids	0.538918	Small peptides	0.063835	251.066	251.066	C1=NC2=C(N1)C(=NC=N2)NC(CC(=O)O)C(=O)O
314.17124_1.28	21.678	7.0025e-06	5.1547	myb28myb29-CYP79A2; wild-type-CYP79A2; myb28myb29cyp79b2cyp79b3-myb28myb29; wild-type-myb28myb29	Carboxylic acids and derivatives	0.999613	Peptides	0.998967	Peptides	0.998967	Amino acids, peptides, and analogues	0.999766	Dipeptides	0.997294	Amino acids and Peptides	0.998843	Small peptides	0.996692	313.164	313.164	CC(C(C(=O)N1CCCC1C(=O)N2CCCC2C(=O)O)N)O
778.53746_10.97	21.519	7.3363e-06	5.1345	wild-type-CYP79A2; wild-type-myb28myb29; wild-type-myb28myb29cyp79b2cyp79b3	Glycerophospholipids	0.999923	Phosphatidylcholines	0.961629	Phosphatidylcholines	0.961629	Glycerophosphocholines	0.994098	Glycerophosphocholines	0.995283	Fatty acids	0.999856	Glycerophospholipids	0.999892	777.53	777.53	CCC=CCC=CCC=CCCCCCCCC(=O)OCC(COP(=O)(O)OCC[N+](C)(C)C)OC(=O)CCCCCCCC=CCC=CCC=CCC
404.80474_0.75	21.499	7.3789e-06	5.132	myb28myb29-CYP79A2; myb28myb29cyp79b2cyp79b3-CYP79A2; wild-type-myb28myb29; wild-type-myb28myb29cyp79b2cyp79b3		0		0		0		0		0		0		0	365.84	365.84
236.08972_4.48	21.427	7.5374e-06	5.1228	myb28myb29cyp79b2cyp79b3-CYP79A2; myb28myb29cyp79b2cyp79b3-myb28myb29; wild-type-myb28myb29cyp79b2cyp79b3
261.09448_1.09	21.369	7.668e-06	5.1153	myb28myb29-CYP79A2; wild-type-CYP79A2; myb28myb29cyp79b2cyp79b3-myb28myb29; wild-type-myb28myb29; wild-type-myb28myb29cyp79b2cyp79b3	Organooxygen compounds	0.999998	Glycosyl compounds	0.781241	O-glycosyl compounds	0.731567	Carbohydrates and carbohydrate conjugates	0.923041	Monosaccharides	0.28849	Fatty acids	0.389907	Saccharides	0.497309	238.105	238.105	CCC(O)OC1C(C(C(C(O1)CO)O)O)O
324.18043_6.51	21.315	7.7912e-06	5.1084	myb28myb29-CYP79A2; wild-type-CYP79A2; myb28myb29cyp79b2cyp79b3-myb28myb29; wild-type-myb28myb29cyp79b2cyp79b3	Carboxylic acids and derivatives	0.998714	Amino acids and derivatives	0.995058	N-acyl-L-alpha-amino acids	0.547997	Amino acids, peptides, and analogues	0.995043	Open-chain polyketides	0.109884	Amino acids and Peptides	0.611022	Small peptides	0.130252	323.173	323.173	CC(=O)NC12CC3(CC(C1)(CC(C3)(C2)C(=O)O)CCC(=O)O)C
293.21078_10.42	21.315	7.7923e-06	5.1083	myb28myb29-CYP79A2; myb28myb29cyp79b2cyp79b3-CYP79A2; wild-type-CYP79A2; myb28myb29cyp79b2cyp79b3-myb28myb29	Fatty Acyls	0.811404	Medium-chain fatty acids	0.607209	Medium-chain fatty acids	0.607209	Fatty acids and conjugates	0.712732	Imidazole alkaloids	0.42287	Fatty acids	0.728698	Histidine alkaloids	0.329254	292.204	292.204
347.13112_3.09	21.225	8.0017e-06	5.0968	myb28myb29-CYP79A2; myb28myb29cyp79b2cyp79b3-CYP79A2; wild-type-myb28myb29; wild-type-myb28myb29cyp79b2cyp79b3		0		0	Benzenoids	0.889681		0	p-Terphenyls	0.0737168	Shikimates and Phenylpropanoids	0.525662	Terphenyls	0.129691	346.124	346.124	CC1=CC=C(C=C1)S(=O)(=O)CCCCC2=CC=C(C=C2)CC(=O)O
283.1305_9.27	21.196	8.0717e-06	5.093	myb28myb29cyp79b2cyp79b3-CYP79A2; myb28myb29cyp79b2cyp79b3-myb28myb29; wild-type-myb28myb29; wild-type-myb28myb29cyp79b2cyp79b3		0		0		0		0		0		0		0	282.123	282.123
277.14113_7.22	21.132	8.2268e-06	5.0848	myb28myb29-CYP79A2; myb28myb29cyp79b2cyp79b3-CYP79A2; wild-type-CYP79A2		0		0		0		0		0		0		0	276.134	276.134
388.08853_3.68	21.13	8.2314e-06	5.0845	myb28myb29-CYP79A2; wild-type-CYP79A2; myb28myb29cyp79b2cyp79b3-myb28myb29; wild-type-myb28myb29; wild-type-myb28myb29cyp79b2cyp79b3	Purine nucleotides	0.862688		0	Purine nucleotides	0.862688		0	Purine nucleos(t)ides	0.749858	Carbohydrates	0.804133	Nucleosides	0.656124	387.081	387.081
118.08622_1.09	21.054	8.4198e-06	5.0747	myb28myb29cyp79b2cyp79b3-CYP79A2; wild-type-CYP79A2; myb28myb29cyp79b2cyp79b3-myb28myb29; wild-type-myb28myb29cyp79b2cyp79b3
433.11275_4.09	20.868	8.903e-06	5.0505	myb28myb29-CYP79A2; myb28myb29cyp79b2cyp79b3-CYP79A2; wild-type-myb28myb29; wild-type-myb28myb29cyp79b2cyp79b3	Flavonoids	0.998558	Flavonoid O-glycosides	0.999443	Flavonoid-3-O-glycosides	0.852452	Flavonoid glycosides	0.998765	Flavonols	0.981839	Shikimates and Phenylpropanoids	0.999983	Flavonoids	0.999518	432.106	432.106	CC1C(C(C(C(O1)OC2=C(OC3=CC(=CC(=C3C2=O)O)O)C4=CC=C(C=C4)O)O)O)O
200.09185_4.49	20.753	9.2188e-06	5.0353	myb28myb29-CYP79A2; myb28myb29cyp79b2cyp79b3-CYP79A2; wild-type-myb28myb29; wild-type-myb28myb29cyp79b2cyp79b3		0		0		0		0		0		0		0	199.085	199.085
360.1838_5.68	20.616	9.6079e-06	5.0174	myb28myb29-CYP79A2; myb28myb29cyp79b2cyp79b3-CYP79A2; wild-type-CYP79A2; wild-type-myb28myb29cyp79b2cyp79b3	Carboxylic acids and derivatives	0.45628	Amino acids and derivatives	0.541722	Alpha amino acids and derivatives	0.538135	Amino acids, peptides, and analogues	0.544876	N-acyl amines	0.170432	Fatty acids	0.386749	Ornithine alkaloids	0.33529	359.176	359.176
197.11726_5.96	20.592	9.6809e-06	5.0141	wild-type-CYP79A2; wild-type-myb28myb29; wild-type-myb28myb29cyp79b2cyp79b3	Phenols	0.923094		0	1-hydroxy-2-unsubstituted benzenoids	0.937577	1-hydroxy-2-unsubstituted benzenoids	0.937577	Simple aromatic polyketides	0.156778	Terpenoids	0.924657	Apocarotenoids	0.617266	196.11	196.11	CC(CCCC1=CC(=CC(=C1)O)O)O
263.16178_10.28	20.511	9.9213e-06	5.0034	myb28myb29-CYP79A2; myb28myb29cyp79b2cyp79b3-myb28myb29; wild-type-myb28myb29; wild-type-myb28myb29cyp79b2cyp79b3		0		0		0		0		0		0		0	262.154	262.154
130.06511_4.57	20.508	9.9319e-06	5.003	myb28myb29cyp79b2cyp79b3-CYP79A2; myb28myb29cyp79b2cyp79b3-myb28myb29; wild-type-myb28myb29cyp79b2cyp79b3	Benzene and substituted derivatives	0.64567		0	Benzene and substituted derivatives	0.64567		0	Simple indole alkaloids	0.255523	Alkaloids	0.988518	Anthranilic acid alkaloids	0.315673	129.058	129.058	C1=CC=C2C=NC=CC2=C1
120.08086_5.4	20.483	1.0005e-05	4.9998	myb28myb29-CYP79A2; myb28myb29cyp79b2cyp79b3-CYP79A2; wild-type-CYP79A2; myb28myb29cyp79b2cyp79b3-myb28myb29	Organonitrogen compounds	0.999871	Aralkylamines	0.975946	Aralkylamines	0.975946	Amines	0.997681	Phenylalanine-derived alkaloids	0.277645	Alkaloids	0.96832	Tyrosine alkaloids	0.360651	119.074	119.074	CC(C1=CC=[C+]C=C1)N
409.24464_3.61	20.375	1.0344e-05	4.9853	myb28myb29-CYP79A2; myb28myb29cyp79b2cyp79b3-CYP79A2; wild-type-CYP79A2; myb28myb29cyp79b2cyp79b3-myb28myb29; wild-type-myb28myb29	Organic phosphonic acids and derivatives	0.988767		0	Organic phosphonic acids	0.872067	Organic phosphonic acids	0.872067	Polyamines	0.183033	Alkaloids	0.617751	Small peptides	0.492692	408.237	408.237
360.1839_6.1	20.371	1.0357e-05	4.9848	myb28myb29-CYP79A2; myb28myb29cyp79b2cyp79b3-CYP79A2; wild-type-CYP79A2; wild-type-myb28myb29cyp79b2cyp79b3	Fatty Acyls	0.734202		0	Fatty acids and conjugates	0.584046	Fatty acids and conjugates	0.584046	Macrolide lactones	0.169964	Fatty acids	0.674335	Macrolides	0.214894	342.15	342.15	C1CC(CCC1C(=O)OC2C3CC4CC(C3)CC2C4)S(=O)(=O)O
741.22304_4.09	20.288	1.0624e-05	4.9737	myb28myb29-CYP79A2; myb28myb29cyp79b2cyp79b3-CYP79A2; wild-type-myb28myb29; wild-type-myb28myb29cyp79b2cyp79b3	Flavonoids	0.906858	Flavonoid O-glycosides	0.933392	Flavonoid-3-O-glycosides	0.979413	Flavonoid glycosides	0.950779	Flavonols	0.927919	Shikimates and Phenylpropanoids	0.999848	Flavonoids	0.917962	740.216	740.216	CC1C(C(C(C(O1)OCC2C(C(C(C(O2)OC3=C(OC4=CC(=CC(=C4C3=O)O)OC5C(C(C(C(O5)C)O)O)O)C6=CC=C(C=C6)O)O)O)O)O)O)O
317.13608_8.29	20.232	1.0809e-05	4.9662	myb28myb29cyp79b2cyp79b3-CYP79A2; myb28myb29cyp79b2cyp79b3-myb28myb29; wild-type-myb28myb29cyp79b2cyp79b3	Glycerophospholipids	0.52859		0	Glycerophosphates	0.835067	Glycerophosphates	0.835067	Acyclic monoterpenoids	0.341135	Terpenoids	0.853639	Monoterpenoids	0.116353	316.129	316.129	COCCOCCOCCOCCOCCP(=O)(O)O
303.15657_8	20.188	1.0955e-05	4.9604	myb28myb29-CYP79A2; wild-type-CYP79A2; myb28myb29cyp79b2cyp79b3-myb28myb29; wild-type-myb28myb29cyp79b2cyp79b3		0		0		0		0		0		0		0	280.167	280.167
412.83608_0.72	19.984	1.1671e-05	4.9329	myb28myb29-CYP79A2; myb28myb29cyp79b2cyp79b3-CYP79A2; wild-type-myb28myb29
130.08631_0.82	19.884	1.2042e-05	4.9193	myb28myb29-CYP79A2; myb28myb29cyp79b2cyp79b3-CYP79A2; wild-type-myb28myb29; wild-type-myb28myb29cyp79b2cyp79b3		0		0		0		0		0		0		0	129.079	129.079
210.07612_2.25	19.881	1.2052e-05	4.919	myb28myb29cyp79b2cyp79b3-CYP79A2; wild-type-CYP79A2; myb28myb29cyp79b2cyp79b3-myb28myb29; wild-type-myb28myb29cyp79b2cyp79b3	Carboxylic acids and derivatives	0.999838	Amino acids and derivatives	0.999563	Phenylalanine and derivatives	0.996778	Amino acids, peptides, and analogues	0.999558	Aminoacids	0.994219	Amino acids and Peptides	0.998189	Small peptides	0.99946	209.069	209.069	C1=CC(=CC=C1CC(C(=O)O)N)C(=O)O
263.08899_4.93	19.768	1.2489e-05	4.9035	myb28myb29cyp79b2cyp79b3-CYP79A2; myb28myb29cyp79b2cyp79b3-myb28myb29; wild-type-myb28myb29cyp79b2cyp79b3	Coumarins and derivatives	0.827824		0	Coumarins and derivatives	0.827824		0	Simple coumarins	0.266583	Shikimates and Phenylpropanoids	0.888347	Coumarins	0.711463	262.082	262.082	CC(=O)CC1=CC(=O)OC2=CC(=C(C=C12)OC)OC
187.1481_10.29	19.761	1.2516e-05	4.9025	myb28myb29-CYP79A2; myb28myb29cyp79b2cyp79b3-myb28myb29; wild-type-myb28myb29; wild-type-myb28myb29cyp79b2cyp79b3
708.22781_6.98	19.724	1.266e-05	4.8976	myb28myb29cyp79b2cyp79b3-CYP79A2; myb28myb29cyp79b2cyp79b3-myb28myb29; wild-type-myb28myb29cyp79b2cyp79b3
238.15187_8.61	19.696	1.2772e-05	4.8937	myb28myb29-CYP79A2; myb28myb29cyp79b2cyp79b3-CYP79A2; wild-type-CYP79A2
395.13133_3.61	19.679	1.2843e-05	4.8913	myb28myb29-CYP79A2; wild-type-CYP79A2; wild-type-myb28myb29cyp79b2cyp79b3
89.03853_6.52	19.649	1.2965e-05	4.8872	myb28myb29-CYP79A2; wild-type-CYP79A2; myb28myb29cyp79b2cyp79b3-myb28myb29
279.15666_7.6	19.502	1.3583e-05	4.867	myb28myb29-CYP79A2; myb28myb29cyp79b2cyp79b3-CYP79A2; wild-type-CYP79A2; wild-type-myb28myb29	Benzene and substituted derivatives	0.622041		0	Benzoic acids and derivatives	0.871597	Benzoic acids and derivatives	0.871597	Simple phenolic acids	0.38209	Shikimates and Phenylpropanoids	0.407973	Phenolic acids (C6-C1)	0.553777	278.149	278.149	CCCCC(CC)COC(=O)C1=CC=CC=C1C(=O)O
322.27385_11	19.5	1.3589e-05	4.8668	myb28myb29-CYP79A2; myb28myb29cyp79b2cyp79b3-CYP79A2; wild-type-CYP79A2; myb28myb29cyp79b2cyp79b3-myb28myb29; wild-type-myb28myb29cyp79b2cyp79b3
251.08912_4.98	19.445	1.3831e-05	4.8591	myb28myb29cyp79b2cyp79b3-CYP79A2; wild-type-CYP79A2; myb28myb29cyp79b2cyp79b3-myb28myb29; wild-type-myb28myb29cyp79b2cyp79b3	Imidolactams	0.570722		0	Imidolactams	0.570722		0	Purine alkaloids	0.408766	Alkaloids	0.694637	Small peptides	0.211863	250.082	250.082	CN1C=C(C=N1)NC(=O)CN2C=C(C=N2)[N+](=O)[O-]
248.89796_0.73	19.437	1.3864e-05	4.8581	myb28myb29-CYP79A2; myb28myb29cyp79b2cyp79b3-CYP79A2; wild-type-myb28myb29; wild-type-myb28myb29cyp79b2cyp79b3	Azoles	0.997942		0	Triazoles	0.593894	Triazoles	0.593894	pteridine alkaloids	0.254065	Alkaloids	0.971612	Pseudoalkaloids	0.517685	209.933	209.933
175.14809_5.29	19.344	1.4282e-05	4.8452	myb28myb29cyp79b2cyp79b3-CYP79A2; wild-type-CYP79A2; myb28myb29cyp79b2cyp79b3-myb28myb29; wild-type-myb28myb29	Prenol lipids	0.673599	Guaianes	0.53928	Guaianes	0.53928	Sesquiterpenoids	0.153931	Guaiane sesquiterpenoids	0.58459	Terpenoids	0.98939	Sesquiterpenoids	0.705778	174.141	174.141	CCC1=C(C(=CC(=C=C1C)C)C)C
253.09338_4.42	19.247	1.473e-05	4.8318	wild-type-CYP79A2; wild-type-myb28myb29; wild-type-myb28myb29cyp79b2cyp79b3	Carboxylic acids and derivatives	0.985205	Amino acids and derivatives	0.742431	Alpha amino acids and derivatives	0.879066	Amino acids, peptides, and analogues	0.738612	Purine alkaloids	0.242144	Amino acids and Peptides	0.382689	Small peptides	0.266992	252.086	252.086	CC(C(=O)O)N1C=NC2=C1C(=O)N(C(=O)N2C)C
162.055_6.51	19.12	1.5348e-05	4.8139	myb28myb29-CYP79A2; wild-type-CYP79A2; myb28myb29cyp79b2cyp79b3-myb28myb29; wild-type-myb28myb29	Indoles and derivatives	0.533997		0	Indolecarboxylic acids and derivatives	0.742047	Indolecarboxylic acids and derivatives	0.742047	Simple indole alkaloids	0.448982	Alkaloids	0.993637	Tryptophan alkaloids	0.82933	161.048	161.048	C1=CC=C2C(=C1)C(=CN2)C(=O)O
196.09585_4.49	18.999	1.5956e-05	4.7971	myb28myb29-CYP79A2; myb28myb29cyp79b2cyp79b3-CYP79A2; myb28myb29cyp79b2cyp79b3-myb28myb29; wild-type-myb28myb29cyp79b2cyp79b3	Carboxylic acids and derivatives	0.999903	Amino acids and derivatives	0.980003	N-acyl-alpha amino acids	0.964281	Amino acids, peptides, and analogues	0.980322	Dipeptides	0.277636	Amino acids and Peptides	0.890029	Small peptides	0.839818	195.089	195.089	C1=CC(=CC=C1CNCC(=O)O)CO
427.90211_0.67	18.884	1.6563e-05	4.7809	myb28myb29-CYP79A2; myb28myb29cyp79b2cyp79b3-CYP79A2; myb28myb29cyp79b2cyp79b3-myb28myb29; wild-type-myb28myb29cyp79b2cyp79b3
168.04768_4.64	18.883	1.6567e-05	4.7807	myb28myb29-CYP79A2; myb28myb29cyp79b2cyp79b3-CYP79A2; wild-type-CYP79A2		0		0		0		0		0		0		0	167.04	167.04
216.06304_5.16	18.842	1.6794e-05	4.7748	myb28myb29-CYP79A2; myb28myb29cyp79b2cyp79b3-CYP79A2; wild-type-CYP79A2	Allyl-type 1,3-dipolar organic compounds	0.655357	C-nitro compounds	0.635096	Nitroaromatic compounds	0.545803	Organic nitro compounds	0.694168	Aminoacids	0.607548	Amino acids and Peptides	0.688301	Small peptides	0.848256	215.056	215.056	C(C1C(=O)NC(=O)NC1=O)C(C(=O)O)N
221.15353_7.71	18.803	1.7005e-05	4.7694	myb28myb29cyp79b2cyp79b3-CYP79A2; myb28myb29cyp79b2cyp79b3-myb28myb29; wild-type-myb28myb29cyp79b2cyp79b3	Carboxylic acids and derivatives	0.862074		0	Carboxylic acids	0.683955	Carboxylic acids	0.683955	Caryophyllane sesquiterpenoids	0.086428	Terpenoids	0.93742	Sesquiterpenoids	0.94037	220.146	220.146	CC(=CCCC(=CCCC#CC(=O)O)C)C
189.02061_5.55	18.708	1.7545e-05	4.7559	myb28myb29-CYP79A2; myb28myb29cyp79b2cyp79b3-CYP79A2; wild-type-myb28myb29; wild-type-myb28myb29cyp79b2cyp79b3
177.12734_7.01	18.697	1.7608e-05	4.7543	myb28myb29-CYP79A2; wild-type-CYP79A2; myb28myb29cyp79b2cyp79b3-myb28myb29; wild-type-myb28myb29cyp79b2cyp79b3
332.15251_5.32	18.667	1.778e-05	4.7501	myb28myb29-CYP79A2; myb28myb29cyp79b2cyp79b3-CYP79A2; wild-type-CYP79A2
398.90664_0.67	18.631	1.7993e-05	4.7449	myb28myb29cyp79b2cyp79b3-CYP79A2; myb28myb29cyp79b2cyp79b3-myb28myb29; wild-type-myb28myb29cyp79b2cyp79b3
179.10665_5.95	18.605	1.8146e-05	4.7412	wild-type-CYP79A2; wild-type-myb28myb29; wild-type-myb28myb29cyp79b2cyp79b3	Phenylpropanoic acids	0.806963		0	Phenylpropanoic acids	0.806963		0	Menthane monoterpenoids	0.19528	Shikimates and Phenylpropanoids	0.367438	Monoterpenoids	0.188056	178.099	178.099	CC(C)C1=CC=C(C=C1)CC(=O)O
511.12106_6.91	18.593	1.8222e-05	4.7394	myb28myb29-CYP79A2; myb28myb29cyp79b2cyp79b3-CYP79A2; wild-type-myb28myb29; wild-type-myb28myb29cyp79b2cyp79b3	Benzene and substituted derivatives	0.902193		0	Nitrobenzenes	0.666161	Nitrobenzenes	0.666161	Imidazole alkaloids	0.591136	Alkaloids	0.994282	Pseudoalkaloids	0.676331	510.114	510.114
357.13307_5.82	18.588	1.8251e-05	4.7387	myb28myb29-CYP79A2; myb28myb29cyp79b2cyp79b3-myb28myb29; wild-type-myb28myb29	Azoles	0.974266	Substituted imidazoles	0.245469	Nitroimidazoles	0.698373	Imidazoles	0.674054	Imidazole alkaloids	0.0815895	Alkaloids	0.971171	Pseudoalkaloids	0.224403	356.126	356.126	CCN1C(=C(C(=N1)C)S(=O)(=O)NCCCN2C=CC(=N2)[N+](=O)[O-])C
480.28128_4.34	18.449	1.911e-05	4.7187	myb28myb29-CYP79A2; myb28myb29cyp79b2cyp79b3-CYP79A2; wild-type-CYP79A2; myb28myb29cyp79b2cyp79b3-myb28myb29; wild-type-myb28myb29	Carboxylic acids and derivatives	0.999998	Peptides	0.998817	Oligopeptides	0.925498	Amino acids, peptides, and analogues	0.999997	Tripeptides	0.985202	Amino acids and Peptides	0.998826	Small peptides	0.997815	479.274	479.274	CC(C)C(C(=O)N1CCCC1C(=O)N2CCCC2C(=O)O)NC(=O)C3CCCN3C(=O)C(C)N
267.19557_9.37	18.234	2.0525e-05	4.6877	myb28myb29-CYP79A2; myb28myb29cyp79b2cyp79b3-myb28myb29; wild-type-myb28myb29cyp79b2cyp79b3	Fatty Acyls	0.866315	Long-chain fatty acids	0.806933	Long-chain fatty acids	0.806933	Fatty acids and conjugates	0.606683	Hydroxy fatty acids	0.262068	Fatty acids	0.938082	Fatty Acids and Conjugates	0.413412	266.188	266.188	C#CCCCCC(=O)CCCCCCCCC(=O)O
763.38672_5.77	18.192	2.0811e-05	4.6817	myb28myb29-CYP79A2; myb28myb29cyp79b2cyp79b3-CYP79A2; myb28myb29cyp79b2cyp79b3-myb28myb29; wild-type-myb28myb29cyp79b2cyp79b3		0		0		0		0		0		0		0	762.38	762.38
146.08114_2.41	18.19	2.083e-05	4.6813	wild-type-CYP79A2; wild-type-myb28myb29; wild-type-myb28myb29cyp79b2cyp79b3	Carboxylic acids and derivatives	0.998899	Amino acids and derivatives	0.995576	Alpha amino acids	0.724297	Amino acids, peptides, and analogues	0.995456	Aminoacids	0.958243	Amino acids and Peptides	0.97971	Small peptides	0.995547	145.074	145.074	CC(=O)CCC(C(=O)O)N
71.95186_0.73	18.12	2.1318e-05	4.6712	myb28myb29-CYP79A2; myb28myb29cyp79b2cyp79b3-CYP79A2; wild-type-myb28myb29; wild-type-myb28myb29cyp79b2cyp79b3
136.07572_7.7	18.098	2.1476e-05	4.668	myb28myb29-CYP79A2; myb28myb29cyp79b2cyp79b3-CYP79A2; wild-type-CYP79A2	Benzene and substituted derivatives	0.90196		0	Benzene and substituted derivatives	0.90196		0	Simple indole alkaloids	0.152265	Alkaloids	0.584994	Small peptides	0.455377	135.068	135.068	C=CC1=CC=CC=C1NO
351.14371_7.6	18.028	2.1993e-05	4.6577	myb28myb29-CYP79A2; myb28myb29cyp79b2cyp79b3-CYP79A2; wild-type-CYP79A2	Benzene and substituted derivatives	0.93599		0	Benzene and substituted derivatives	0.93599		0	Pyridine alkaloids	0.279365	Shikimates and Phenylpropanoids	0.180577	Nicotinic acid alkaloids	0.258414	350.136	350.136	CC1=CC(=NN1CC2=CC=C(C=C2)C(=O)NC3=CC(=CC=C3)[N+](=O)[O-])C
144.04436_6.52	18.024	2.2025e-05	4.6571	myb28myb29-CYP79A2; wild-type-CYP79A2; myb28myb29cyp79b2cyp79b3-myb28myb29	Phenols	0.715445		0	1-hydroxy-2-unsubstituted benzenoids	0.686263	1-hydroxy-2-unsubstituted benzenoids	0.686263	Quinoline alkaloids	0.340958	Alkaloids	0.542069	Tryptophan alkaloids	0.353913	143.037	143.037	C1=CC(=CC=C1C#CC#N)O
296.94295_0.66	17.962	2.2487e-05	4.6481	myb28myb29-CYP79A2; myb28myb29cyp79b2cyp79b3-CYP79A2; myb28myb29cyp79b2cyp79b3-myb28myb29; wild-type-myb28myb29cyp79b2cyp79b3
249.14858_8.55	17.948	2.259e-05	4.6461	myb28myb29-CYP79A2; myb28myb29cyp79b2cyp79b3-CYP79A2; wild-type-myb28myb29; wild-type-myb28myb29cyp79b2cyp79b3	Prenol lipids	0.618208		0	Sesquiterpenoids	0.576479	Sesquiterpenoids	0.576479	Eudesmane sesquiterpenoids	0.585086	Terpenoids	0.903884	Sesquiterpenoids	0.909436	248.141	248.141	CC1CC2C(CC=C1CCC(=O)C)C(=C)C(=O)O2
249.18497_9.37	17.856	2.3312e-05	4.6324	myb28myb29-CYP79A2; wild-type-CYP79A2; myb28myb29cyp79b2cyp79b3-myb28myb29; wild-type-myb28myb29cyp79b2cyp79b3	Fatty Acyls	0.961534	Long-chain fatty acids	0.958686	Long-chain fatty acids	0.958686	Fatty acids and conjugates	0.948661	Unsaturated fatty acids	0.987829	Fatty acids	0.945921	Fatty Acids and Conjugates	0.836771	248.178	248.178	CCC#CC#CCCCCCCCCCC(=O)O
349.12573_4.68	17.798	2.3772e-05	4.6239	myb28myb29-CYP79A2; myb28myb29cyp79b2cyp79b3-CYP79A2; wild-type-CYP79A2	Carboxylic acids and derivatives	0.971075	Amino acids and derivatives	0.99251	N-acyl-alpha amino acids	0.519061	Amino acids, peptides, and analogues	0.992488	Dipeptides	0.381508	Amino acids and Peptides	0.612413	Pseudoalkaloids	0.607405	348.118	348.118	CCN(CCO)C1=NC=NC(=C1[N+](=O)[O-])NC2=CC(=CC=C2)[N+](=O)[O-]
313.07089_3.1	17.77	2.3999e-05	4.6198	myb28myb29-CYP79A2; myb28myb29cyp79b2cyp79b3-CYP79A2; wild-type-myb28myb29; wild-type-myb28myb29cyp79b2cyp79b3	Carboxylic acids and derivatives	0.996903	Amino acids and derivatives	0.961929	Alpha amino acids and derivatives	0.929266	Amino acids, peptides, and analogues	0.961372	Aminoacids	0.34588	Amino acids and Peptides	0.843359	Small peptides	0.804048	312.064	312.064	CSCCC(C(=O)S(=O)C(=O)C(CCSC)N)N
540.88147_0.67	17.753	2.4144e-05	4.6172	myb28myb29-CYP79A2; myb28myb29cyp79b2cyp79b3-CYP79A2; myb28myb29cyp79b2cyp79b3-myb28myb29; wild-type-myb28myb29cyp79b2cyp79b3
362.71598_4.58	17.725	2.4375e-05	4.6131	myb28myb29-CYP79A2; myb28myb29cyp79b2cyp79b3-CYP79A2; wild-type-CYP79A2		0		0		0		0		0		0		0	1445.83	723.417
130.0652_6.31	17.648	2.5023e-05	4.6017	myb28myb29cyp79b2cyp79b3-CYP79A2; myb28myb29cyp79b2cyp79b3-myb28myb29; wild-type-myb28myb29cyp79b2cyp79b3		0		0		0		0		0		0		0	129.058	129.058
209.1172_7.95	17.635	2.5137e-05	4.5997	myb28myb29-CYP79A2; myb28myb29cyp79b2cyp79b3-CYP79A2; wild-type-CYP79A2; myb28myb29cyp79b2cyp79b3-myb28myb29		0		0	Lipids and lipid-like molecules	0.553392		0	Jasmonic acids	0.616788	Fatty acids	0.828325	Octadecanoids	0.59864	208.11	208.11	CCC#CCC1C(CCC1=O)CC(=O)O
178.04982_3.74	17.631	2.5167e-05	4.5992	myb28myb29cyp79b2cyp79b3-CYP79A2; myb28myb29cyp79b2cyp79b3-myb28myb29; wild-type-myb28myb29cyp79b2cyp79b3	Indoles and derivatives	0.979054		0	Indoles	0.885446	Indoles	0.885446	Simple indole alkaloids	0.765122	Alkaloids	0.98874	Tryptophan alkaloids	0.838653	177.042	177.042	C1=CC2=C(C(=C1)O)NC(=C2)C(=O)O
116.04946_6.52	17.55	2.5877e-05	4.5871	myb28myb29-CYP79A2; wild-type-CYP79A2; myb28myb29cyp79b2cyp79b3-myb28myb29	Indoles and derivatives	0.974005		0	Indoles	0.971743	Indoles	0.971743	Simple indole alkaloids	0.965498	Alkaloids	0.948743	Tryptophan alkaloids	0.817454	115.042	115.042	C1=CC2=C(C=CN2)C=[C+]1
301.14094_6.78	17.461	2.6683e-05	4.5738	myb28myb29cyp79b2cyp79b3-CYP79A2; myb28myb29cyp79b2cyp79b3-myb28myb29; wild-type-myb28myb29; wild-type-myb28myb29cyp79b2cyp79b3	Organooxygen compounds	0.999721	Ketones	0.502026	Ketones	0.502026	Carbonyl compounds	0.763947	Pyridine alkaloids	0.183322	Alkaloids	0.338141	Peptide alkaloids	0.243792	300.134	300.134	C1CC(OC1C(=O)NCCC(=O)N2CCOCC2)C(=O)O
284.16039_1.3	17.271	2.8502e-05	4.5451	myb28myb29-CYP79A2; myb28myb29cyp79b2cyp79b3-myb28myb29; wild-type-myb28myb29	Carboxylic acids and derivatives	0.999991	Peptides	0.99997	Oligopeptides	0.82064	Amino acids, peptides, and analogues	0.999998	Tripeptides	0.850485	Amino acids and Peptides	0.999828	Small peptides	0.999962	283.153	283.153	CC(C(=O)N1CCCC1C(=O)N2CCCC2C(=O)O)N
172.03927_6.52	17.166	2.9559e-05	4.5293	myb28myb29-CYP79A2; wild-type-CYP79A2; myb28myb29cyp79b2cyp79b3-myb28myb29	Coumarins and derivatives	0.630921		0	Coumarins and derivatives	0.630921		0	Simple coumarins	0.634988	Shikimates and Phenylpropanoids	0.373084	Coumarins	0.826227	171.032	171.032	C1=CC=C2C(=C1)C=C(C(=O)O2)C#N
209.11726_4.79	17.113	3.0115e-05	4.5212	myb28myb29-CYP79A2; wild-type-CYP79A2; myb28myb29cyp79b2cyp79b3-myb28myb29; wild-type-myb28myb29cyp79b2cyp79b3	Fatty Acyls	0.51982	Jasmonic acids	0.647406	Jasmonic acids	0.647406	Lineolic acids and derivatives	0.709505	Jasmonic acids	0.641723	Fatty acids	0.902546	Octadecanoids	0.644097	208.11	208.11	CCC#CCC1C(CCC1=O)CC(=O)O
376.17884_5.79	17.099	3.0263e-05	4.5191	myb28myb29cyp79b2cyp79b3-CYP79A2; wild-type-CYP79A2; myb28myb29cyp79b2cyp79b3-myb28myb29; wild-type-myb28myb29cyp79b2cyp79b3	Carboxylic acids and derivatives	0.998096	Amino acids and derivatives	0.989647	N-acyl-alpha amino acids	0.94585	Amino acids, peptides, and analogues	0.988968	Leukotrienes	0.089617	Fatty acids	0.915338	Fatty amides	0.267142	375.172	375.172	CCC(=O)C(CSCC(COC(=O)CC)OC(=O)CC)NC(=O)CC
223.16929_10.29	17.098	3.0275e-05	4.5189	myb28myb29-CYP79A2; myb28myb29cyp79b2cyp79b3-myb28myb29; wild-type-myb28myb29; wild-type-myb28myb29cyp79b2cyp79b3		0		0	Lipids and lipid-like molecules	0.516643		0	Caryophyllane sesquiterpenoids	0.271675	Terpenoids	0.940783	Sesquiterpenoids	0.723117	222.162	222.162	CC1(CC2C1CCC3(C(O3)CCC2=O)C)C
350.23002_7.31	17.097	3.0285e-05	4.5188	myb28myb29-CYP79A2; myb28myb29cyp79b2cyp79b3-myb28myb29; wild-type-myb28myb29		0		0		0		0		0		0		0	327.241	327.241
253.14114_6.64	17.037	3.0936e-05	4.5095	myb28myb29-CYP79A2; myb28myb29cyp79b2cyp79b3-CYP79A2; wild-type-CYP79A2; myb28myb29cyp79b2cyp79b3-myb28myb29	Heteroaromatic compounds	0.900363		0	Heteroaromatic compounds	0.900363		0	Pyridine alkaloids	0.424884	Alkaloids	0.820564	Pseudoalkaloids	0.502971	252.134	252.134	CC(C)(C)OC(=O)NC(CC1=CN=CN1)C(=C)[O]
205.15875_10.29	16.99	3.1441e-05	4.5025	myb28myb29-CYP79A2; myb28myb29cyp79b2cyp79b3-myb28myb29; wild-type-myb28myb29; wild-type-myb28myb29cyp79b2cyp79b3
416.24628_7.79	16.988	3.1471e-05	4.5021	myb28myb29-CYP79A2; myb28myb29cyp79b2cyp79b3-CYP79A2; myb28myb29cyp79b2cyp79b3-myb28myb29; wild-type-myb28myb29cyp79b2cyp79b3	Organic phosphoric acids and derivatives	0.0163108	Organic phosphoric acid monoamides	0.655719	Organic phosphoric acid monoamides	0.655719	Organic phosphoramides	0.225172	Polyamines	0.0188358	Fatty acids	0.918461	Histidine alkaloids	0.0498307	415.239	415.239
393.11548_5.92	16.923	3.2202e-05	4.4921	myb28myb29-CYP79A2; myb28myb29cyp79b2cyp79b3-CYP79A2; wild-type-CYP79A2	Phenol ethers	0.568571		0	Phenol ethers	0.568571		0	Prezizaane sesquiterpenoids	0.244629	Terpenoids	0.563055	Sesquiterpenoids	0.218281	370.126	370.126	C1=CC=C(C=C1)CCOC2C(C(C(C(O2)COC(=O)CC(=O)O)O)O)O
164.07402_1.12	16.912	3.233e-05	4.4904	myb28myb29cyp79b2cyp79b3-CYP79A2; myb28myb29cyp79b2cyp79b3-myb28myb29; wild-type-myb28myb29cyp79b2cyp79b3	Carboxylic acids and derivatives	0.997126	Amino acids and derivatives	0.999649	Alpha amino acids	0.971117	Amino acids, peptides, and analogues	0.999609	Aminoacids	0.986845	Amino acids and Peptides	0.996208	Small peptides	0.998984	163.067	163.067	CNC(CCSC)C(=O)O
404.20999_6.42	16.897	3.2498e-05	4.4881	myb28myb29cyp79b2cyp79b3-CYP79A2; wild-type-CYP79A2; myb28myb29cyp79b2cyp79b3-myb28myb29; wild-type-myb28myb29cyp79b2cyp79b3	Steroids and steroid derivatives	0.284156	3-hydroxysteroids	0.92602	3-hydroxysteroids	0.92602	Hydroxysteroids	0.840837	Leukotrienes	0.134384	Fatty acids	0.866287	Eicosanoids	0.699966	403.203	403.203	CC(C)(C)OC(=O)N1CCC(CC1)COC(=O)CCS(=O)(=O)C2CCCC2
430.22561_6.65	16.839	3.3174e-05	4.4792	myb28myb29-CYP79A2; myb28myb29cyp79b2cyp79b3-CYP79A2; wild-type-CYP79A2	Carboxylic acids and derivatives	0.999418	Amino acids and derivatives	0.998072	L-cysteine-S-conjugates	0.526797	Amino acids, peptides, and analogues	0.998096	Open-chain polyketides	0.169088	Polyketides	0.972545	Macrolides	0.547268	429.218	429.218	CC1CCC=C(C(C=CC(C(CC(=O)OC1C)SCC(C(=O)O)N)(C)O)OC)C
162.02198_2.88	16.837	3.3189e-05	4.479	myb28myb29cyp79b2cyp79b3-CYP79A2; myb28myb29cyp79b2cyp79b3-myb28myb29; wild-type-myb28myb29cyp79b2cyp79b3	Carboxylic acids and derivatives	0.999998	Amino acids and derivatives	0.994968	Alpha amino acids and derivatives	0.997169	Amino acids, peptides, and analogues	0.994676	Aminoacids	0.761119	Amino acids and Peptides	0.891179	Small peptides	0.857491	161.015	161.015	C1C(=O)N(CS1)CC(=O)O
277.21618_10.85	16.781	3.3861e-05	4.4703	myb28myb29-CYP79A2; myb28myb29cyp79b2cyp79b3-myb28myb29; wild-type-myb28myb29	Organic phosphonic acids and derivatives	0.546502		0	Phosphonic acid esters	0.851621	Phosphonic acid esters	0.851621	Monocyclic monoterpenoids	0.027061	Terpenoids	0.492683	Ornithine alkaloids	0.0984907	276.209	276.209
388.21513_7	16.663	3.5321e-05	4.452	myb28myb29-CYP79A2; myb28myb29cyp79b2cyp79b3-CYP79A2; wild-type-CYP79A2; wild-type-myb28myb29cyp79b2cyp79b3	Fatty Acyls	0.961723		0	Eicosanoids	0.610016	Eicosanoids	0.610016	Leukotrienes	0.846161	Fatty acids	0.995402	Eicosanoids	0.846848	387.208	387.208	CCOC(=O)C(CC1CCN(CC1)C(=O)OC(C)(C)C)C(C)SC(=O)C
349.1986_9.56	16.609	3.6011e-05	4.4436	myb28myb29cyp79b2cyp79b3-CYP79A2; wild-type-myb28myb29; wild-type-myb28myb29cyp79b2cyp79b3	Carboxylic acids and derivatives	0.869846	Amino acids and derivatives	0.62794	Amino acids and derivatives	0.62794	Amino acids, peptides, and analogues	0.612941	Purine alkaloids	0.32571	Alkaloids	0.702091	Pseudoalkaloids	0.454233	348.191	348.191	CN1C2=C(C(=O)N(C1=O)C)N(C=N2)CC(=O)N3CCCC(C3)N(C)C
387.15474_4.58	16.529	3.7052e-05	4.4312	myb28myb29-CYP79A2; wild-type-CYP79A2; myb28myb29cyp79b2cyp79b3-myb28myb29; wild-type-myb28myb29	Imidazopyrimidines	0.991979		0	Purines and purine derivatives	0.840372	Purines and purine derivatives	0.840372	Purine nucleos(t)ides	0.669918	Carbohydrates	0.840476	Nucleosides	0.876619	386.147	386.147	C1COCCN1CCCNC(=S)NNC(=O)CCN2C=NC(=N2)[N+](=O)[O-]
251.12772_4.43	16.518	3.7205e-05	4.4294	myb28myb29cyp79b2cyp79b3-CYP79A2; myb28myb29cyp79b2cyp79b3-myb28myb29; wild-type-myb28myb29cyp79b2cyp79b3	Organooxygen compounds	0.999999	Ketones	0.801792	Ketones	0.801792	Carbonyl compounds	0.968893	Jasmonic acids	0.137317	Terpenoids	0.714815	Sesquiterpenoids	0.605112	250.12	250.12	C=CC(=O)CCC(=O)CCC(=O)CCC(=O)C=C
298.09691_3.14	16.415	3.8608e-05	4.4133	myb28myb29-CYP79A2; myb28myb29cyp79b2cyp79b3-CYP79A2; myb28myb29cyp79b2cyp79b3-myb28myb29; wild-type-myb28myb29cyp79b2cyp79b3	5'-deoxyribonucleosides	1		0	5'-deoxy-5'-thionucleosides	0.994798	5'-deoxy-5'-thionucleosides	0.994798	Purine nucleos(t)ides	0.997017	Carbohydrates	0.996528	Nucleosides	0.995587	297.09	297.09	CSCC1C(C(C(O1)N2C=NC3=C(N=CN=C32)N)O)O
217.12224_8.1	16.363	3.934e-05	4.4052	myb28myb29-CYP79A2; myb28myb29cyp79b2cyp79b3-myb28myb29; wild-type-myb28myb29cyp79b2cyp79b3	Benzene and substituted derivatives	0.766119		0	Benzene and substituted derivatives	0.766119		0	Cinnamic acids and derivatives	0.596093	Shikimates and Phenylpropanoids	0.254833	Phenylpropanoids (C6-C3)	0.582232	216.115	216.115	CC(=CC(=O)O)C=CCCC1=CC=CC=C1
363.10491_7.26	16.324	3.9902e-05	4.399	myb28myb29cyp79b2cyp79b3-CYP79A2; myb28myb29cyp79b2cyp79b3-myb28myb29; wild-type-myb28myb29cyp79b2cyp79b3	Carboxylic acids and derivatives	0.881363	Amino acids and derivatives	0.541251	Amino acids and derivatives	0.541251	Amino acids, peptides, and analogues	0.53746	pteridine alkaloids	0.502608	Alkaloids	0.838754	Pseudoalkaloids	0.727464	362.098	362.098	CC1=CC(=NC=C1[N+](=O)[O-])NCCNC2=C(C=C(C=C2)[N+](=O)[O-])[N+](=O)[O-]
758.56813_10.95	16.286	4.0454e-05	4.393	myb28myb29-CYP79A2; myb28myb29cyp79b2cyp79b3-CYP79A2; wild-type-CYP79A2	Glycerophospholipids	0.999762	Phosphatidylcholines	0.957906	Phosphatidylcholines	0.957906	Glycerophosphocholines	0.995634	Glycerophosphocholines	0.98906	Fatty acids	0.999937	Glycerophospholipids	0.999717	757.561	757.561	CCCCCCCCCCCC(=O)OCC(COP(=O)(O)OCC[N+](C)(C)C)OC(=O)CCCCCCCCCCCC=CCC=CCCCCC
252.10899_1.32	16.225	4.1364e-05	4.3834	myb28myb29-CYP79A2; myb28myb29cyp79b2cyp79b3-CYP79A2; wild-type-CYP79A2	Imidazopyrimidines	0.999998	6-aminopurines	0.998809	6-aminopurines	0.998809	Purines and purine derivatives	0.999989	Purine nucleos(t)ides	0.996228	Carbohydrates	0.984498	Nucleosides	0.985103	251.102	251.102	C1C(C(OC1N2C=NC3=C(N=CN=C32)N)CO)O
325.03188_3.62	16.219	4.146e-05	4.3824	myb28myb29cyp79b2cyp79b3-CYP79A2; myb28myb29cyp79b2cyp79b3-myb28myb29; wild-type-myb28myb29cyp79b2cyp79b3	Carboxylic acids and derivatives	0.998086	Amino acids and derivatives	0.942778	N-acyl-L-alpha-amino acids	0.508208	Amino acids, peptides, and analogues	0.943567	Aminoacids	0.493032	Amino acids and Peptides	0.960357	Small peptides	0.942367	324.025	324.025	C1CC(N(C1)S(=O)(=O)N2CCCC2C(=O)S)C(=O)S
307.11417_3.34	16.208	4.1621e-05	4.3807	myb28myb29-CYP79A2; myb28myb29cyp79b2cyp79b3-CYP79A2; wild-type-myb28myb29; wild-type-myb28myb29cyp79b2cyp79b3	Carboxylic acids and derivatives	0.948759	Amino acids and derivatives	0.83369	Alpha amino acids and derivatives	0.597773	Amino acids, peptides, and analogues	0.837205	Dipeptides	0.0917389	Amino acids and Peptides	0.416125	Lysine alkaloids	0.105451	306.107	306.107	C1CSC(CS1)CNC(=O)NCCCCCC(=O)O
681.37755_7	16.2	4.1741e-05	4.3794	myb28myb29-CYP79A2; myb28myb29cyp79b2cyp79b3-CYP79A2; wild-type-CYP79A2
207.10159_7.26	16.166	4.2268e-05	4.374	myb28myb29cyp79b2cyp79b3-CYP79A2; myb28myb29cyp79b2cyp79b3-myb28myb29; wild-type-myb28myb29cyp79b2cyp79b3	Benzene and substituted derivatives	0.908238		0	Phenoxyacetic acid derivatives	0.70769	Phenoxyacetic acid derivatives	0.70769	Naphthalenones	0.360514	Shikimates and Phenylpropanoids	0.793667	Phenolic acids (C6-C1)	0.139061	206.094	206.094	CC1=CC(=C(C=C1)C)C(=O)CCC(=O)O
307.18795_9.36	16.125	4.2903e-05	4.3675	myb28myb29-CYP79A2; myb28myb29cyp79b2cyp79b3-myb28myb29; wild-type-myb28myb29cyp79b2cyp79b3	Fatty Acyls	0.669915		0	Fatty acids and conjugates	0.609618	Fatty acids and conjugates	0.609618	Prostaglandins	0.507258	Fatty acids	0.700337	Eicosanoids	0.347472	306.181	306.181	CCC(=O)C=CC=CC=CC(=O)CCCCCCCC(=O)O
295.22669_10.85	15.97	4.5424e-05	4.3427	myb28myb29-CYP79A2; myb28myb29cyp79b2cyp79b3-myb28myb29; wild-type-myb28myb29; wild-type-myb28myb29cyp79b2cyp79b3	Fatty Acyls	0.989236		0	Lineolic acids and derivatives	0.853985	Lineolic acids and derivatives	0.853985	Other Octadecanoids	0.799204	Fatty acids	0.922754	Octadecanoids	0.67336	294.219	294.219	CCCCCC(=O)C=CC=CCCCCCCCC(=O)O
182.96249_0.71	15.921	4.6247e-05	4.3349	myb28myb29-CYP79A2; myb28myb29cyp79b2cyp79b3-myb28myb29; wild-type-myb28myb29	Azoles	0.96564		0	Azoles	0.96564		0	Aminoacids	0.586419	Alkaloids	0.382021	Small peptides	0.451357	181.955	181.955	C1=NC(=NS1)OP(=O)(O)O
190.04992_3.51	15.911	4.6415e-05	4.3333	myb28myb29-CYP79A2; myb28myb29cyp79b2cyp79b3-myb28myb29; wild-type-myb28myb29cyp79b2cyp79b3	Quinolines and derivatives	0.97952		0	Quinoline carboxylic acids	0.588363	Quinoline carboxylic acids	0.588363	Acridone alkaloids	0.724028	Alkaloids	0.993044	Anthranilic acid alkaloids	0.981618	189.043	189.043	C1=CC=C2C(=C1)C(=O)C=C(N2)C(=O)O
126.09144_1.08	15.904	4.6542e-05	4.3322	myb28myb29cyp79b2cyp79b3-CYP79A2; myb28myb29cyp79b2cyp79b3-myb28myb29; wild-type-myb28myb29cyp79b2cyp79b3
265.17995_10.18	15.883	4.6907e-05	4.3288	myb28myb29cyp79b2cyp79b3-CYP79A2; myb28myb29cyp79b2cyp79b3-myb28myb29; wild-type-myb28myb29cyp79b2cyp79b3	Fatty Acyls	0.583301		0	Lineolic acids and derivatives	0.666014	Lineolic acids and derivatives	0.666014	Jasmonic acids	0.111061	Fatty acids	0.946058	Octadecanoids	0.560021	264.172	264.172	CCC=CCC1C(C=CC1=O)CCCCCC(=O)O
409.24447_2.7	15.846	4.7555e-05	4.3228	myb28myb29-CYP79A2; wild-type-CYP79A2; myb28myb29cyp79b2cyp79b3-myb28myb29	Carboxylic acids and derivatives	0.999938	Peptides	0.854522	Peptides	0.854522	Amino acids, peptides, and analogues	0.99999	Tripeptides	0.82348	Amino acids and Peptides	0.998781	Small peptides	0.958567	408.237	408.237	CC(C)C(C(=O)N1CCCC1C(=O)N2CCCC2C(=O)N3CCCC3C(=O)O)N
340.05523_0.82	15.775	4.8815e-05	4.3114	myb28myb29-CYP79A2; myb28myb29cyp79b2cyp79b3-myb28myb29; wild-type-myb28myb29cyp79b2cyp79b3	Organic phosphoric acids and derivatives	0.61777		0	Organic phosphoric acids and derivatives	0.61777		0	Aminoacids	0.0965533	Carbohydrates	0.779723	Small peptides	0.157683	301.09	301.09
130.06512_5.69	15.772	4.8878e-05	4.3109	myb28myb29cyp79b2cyp79b3-CYP79A2; myb28myb29cyp79b2cyp79b3-myb28myb29; wild-type-myb28myb29cyp79b2cyp79b3	Benzene and substituted derivatives	0.654088		0	Benzene and substituted derivatives	0.654088		0	Quinoline alkaloids	0.0978485	Alkaloids	0.988789	Anthranilic acid alkaloids	0.564691	129.058	129.058	C1=CC=C2C=NC=CC2=C1
251.12541_5.97	15.716	4.9911e-05	4.3018	myb28myb29-CYP79A2; myb28myb29cyp79b2cyp79b3-CYP79A2; wild-type-myb28myb29; wild-type-myb28myb29cyp79b2cyp79b3	Organooxygen compounds	1	Alkyl aryl ethers	0.886792	Alkyl aryl ethers	0.886792	Ethers	0.777402	Prenyl quinone meroterpenoids	0.981089	Terpenoids	0.523203	Meroterpenoids	0.582085	250.118	250.118	CC1=C(C2=C(CCC(O2)(C)C(=O)O)C(=C1O)C)C
308.18565_7.53	15.676	5.0656e-05	4.2954	myb28myb29-CYP79A2; myb28myb29cyp79b2cyp79b3-CYP79A2; wild-type-CYP79A2	Carboxylic acids and derivatives	0.986194	Amino acids and derivatives	0.534521	Amino acids and derivatives	0.534521	Amino acids, peptides, and analogues	0.532954	Open-chain polyketides	0.124951	Terpenoids	0.624953	Sesquiterpenoids	0.663902	307.178	307.178	COC1=CC=C(C=C1)CCCC(=O)NCCCCCC(=O)O
233.1173_4.43	15.527	5.3572e-05	4.2711	myb28myb29cyp79b2cyp79b3-CYP79A2; myb28myb29cyp79b2cyp79b3-myb28myb29; wild-type-myb28myb29cyp79b2cyp79b3	Pyrans	0.332198		0	Pyranones and derivatives	0.503709	Pyranones and derivatives	0.503709	Phthalide derivatives	0.144624	Polyketides	0.458979	Sesquiterpenoids	0.5358	232.11	232.11	CC1CC2C(CC3=C1CCC3=O)C(=C)C(=O)O2
137.02338_3.62	15.439	5.5373e-05	4.2567	myb28myb29cyp79b2cyp79b3-CYP79A2; myb28myb29cyp79b2cyp79b3-myb28myb29; wild-type-myb28myb29cyp79b2cyp79b3		0		0	Benzenoids	0.609272		0	Simple coumarins	0.047542	Shikimates and Phenylpropanoids	0.567686	Phenolic acids (C6-C1)	0.0916336	136.016	136.016	C1=CC(=C2C=C1OC2=O)O
257.12823_8.39	15.321	5.7919e-05	4.2372	wild-type-CYP79A2; myb28myb29cyp79b2cyp79b3-myb28myb29; wild-type-myb28myb29cyp79b2cyp79b3	Quinolines and derivatives	0.933301		0	Quinolines and derivatives	0.933301		0	Carboline alkaloids	0.705399	Alkaloids	0.740154	Tryptophan alkaloids	0.649577	256.121	256.121	CCOC(=O)C1=CC(=C(C=C1)N)C2=CC=CC(=N2)C
263.16413_8	15.297	5.8437e-05	4.2333	myb28myb29-CYP79A2; wild-type-CYP79A2; myb28myb29cyp79b2cyp79b3-myb28myb29; wild-type-myb28myb29cyp79b2cyp79b3		0		0	Lipids and lipid-like molecules	0.517823		0	Monacolins and Monacolin derivatives	0.103796	Fatty acids	0.642866	Octadecanoids	0.113342	262.157	262.157	C1=CC=C(C=C1)CCC(=O)CCCCCCC(=O)O
175.03898_5.59	15.273	5.8975e-05	4.2293	myb28myb29-CYP79A2; wild-type-CYP79A2; myb28myb29cyp79b2cyp79b3-myb28myb29; wild-type-myb28myb29cyp79b2cyp79b3	Coumarins and derivatives	0.95263		0	Coumarins and derivatives	0.95263		0	Simple coumarins	0.571576	Shikimates and Phenylpropanoids	0.898506	Coumarins	0.811456	174.032	174.032	C1=CC2=C(C=CC(=O)O2)C=C1C=O
168.04764_3.86	15.263	5.9206e-05	4.2276	myb28myb29-CYP79A2; myb28myb29cyp79b2cyp79b3-CYP79A2; wild-type-CYP79A2	Benzene and substituted derivatives	0.998393		0	Benzene and substituted derivatives	0.998393		0	Aminoacids	0.169819	Alkaloids	0.786177	Small peptides	0.313707	167.04	167.04	C1=CC=C(C=C1)CNC(=O)S
219.1379_8.62	15.248	5.9552e-05	4.2251	myb28myb29-CYP79A2; myb28myb29cyp79b2cyp79b3-CYP79A2; wild-type-CYP79A2		0		0	Benzenoids	0.852289		0	Bisabolane sesquiterpenoids	0.239423	Terpenoids	0.954173	Sesquiterpenoids	0.916351	218.131	218.131	CCCC1=CC=C(C=C1)C(=C(C)C)C(=O)O
152.05673_2.21	15.247	5.9567e-05	4.225	myb28myb29-CYP79A2; myb28myb29cyp79b2cyp79b3-CYP79A2; wild-type-CYP79A2	Imidazopyrimidines	0.99991	Purinones	0.862919	6-oxopurines	0.530692	Purines and purine derivatives	0.990053	Purine alkaloids	0.947315	Alkaloids	0.998581	Pseudoalkaloids	0.912181	151.049	151.049	C1=NC2=C(N1)NC(=N)N=C2O
364.1358_3.28	15.234	5.9863e-05	4.2228	myb28myb29-CYP79A2; myb28myb29cyp79b2cyp79b3-CYP79A2; myb28myb29cyp79b2cyp79b3-myb28myb29; wild-type-myb28myb29	Carboxylic acids and derivatives	0.985887	Amino acids and derivatives	0.949413	N-acyl-alpha amino acids	0.605727	Amino acids, peptides, and analogues	0.962914	Dipeptides	0.690695	Amino acids and Peptides	0.990201	Small peptides	0.934242	363.128	363.128	CC(C)N(CCNS(=O)(=O)C1=CC=CC(=C1)S(=O)(=O)N)C(C)C
421.14673_5.3	15.224	6.0102e-05	4.2211	wild-type-CYP79A2; wild-type-myb28myb29; wild-type-myb28myb29cyp79b2cyp79b3	Carboxylic acids and derivatives	0.950277	Amino acids and derivatives	0.733309	N-acyl-alpha amino acids	0.523172	Amino acids, peptides, and analogues	0.733531	Dipeptides	0.331136	Amino acids and Peptides	0.597431	Small peptides	0.552654	420.139	420.139	C1=CC(=CC=C1CON2C=NC3=C(C2N)N=CN3C4C(C(C(O4)CO)O)O)[N+](=O)[O-]
276.15936_7.02	15.188	6.0918e-05	4.2153	myb28myb29-CYP79A2; wild-type-CYP79A2; myb28myb29cyp79b2cyp79b3-myb28myb29; wild-type-myb28myb29cyp79b2cyp79b3
445.08766_1.09	15.148	6.1853e-05	4.2086	myb28myb29-CYP79A2; myb28myb29cyp79b2cyp79b3-CYP79A2; wild-type-myb28myb29; wild-type-myb28myb29cyp79b2cyp79b3
277.21616_11	14.988	6.578e-05	4.1819	myb28myb29-CYP79A2; myb28myb29cyp79b2cyp79b3-CYP79A2; myb28myb29cyp79b2cyp79b3-myb28myb29; wild-type-myb28myb29; wild-type-myb28myb29cyp79b2cyp79b3	Fatty Acyls	0.988064		0	Lineolic acids and derivatives	0.606286	Lineolic acids and derivatives	0.606286	Unsaturated fatty acids	0.98286	Fatty acids	0.906	Fatty Acids and Conjugates	0.92191	276.209	276.209	CCC#CCC#CCCCCCCCCCCC(=O)O
281.09925_2.99	14.979	6.6009e-05	4.1804	myb28myb29cyp79b2cyp79b3-CYP79A2; myb28myb29cyp79b2cyp79b3-myb28myb29; wild-type-myb28myb29cyp79b2cyp79b3	Carboxylic acids and derivatives	0.948121	Amino acids and derivatives	0.994124	Alpha amino acids and derivatives	0.786203	Amino acids, peptides, and analogues	0.994154	Purine nucleos(t)ides	0.987698	Carbohydrates	0.986487	Nucleosides	0.970719	280.092	280.092	C1=NC(=C2C(=N1)N(C=N2)C3C(C(C(O3)C=NO)O)O)N
359.17005_4.4	14.955	6.663e-05	4.1763	myb28myb29-CYP79A2; wild-type-CYP79A2; myb28myb29cyp79b2cyp79b3-myb28myb29; wild-type-myb28myb29cyp79b2cyp79b3	Organooxygen compounds	1	Monosaccharides	0.986319	Hexoses	0.728096	Carbohydrates and carbohydrate conjugates	0.990779	Acyclic monoterpenoids	0.447028	Terpenoids	0.653544	Monoterpenoids	0.836466	358.163	358.163	C1=CC(=CC=C1O)OCCCCCOC2C(C(C(C(O2)CO)O)O)O
372.05737_2.9	14.945	6.6908e-05	4.1745	myb28myb29-CYP79A2; wild-type-CYP79A2; myb28myb29cyp79b2cyp79b3-myb28myb29	Benzene and substituted derivatives	0.610773		0	Nitrobenzenes	0.550376	Nitrobenzenes	0.550376	Imidazole alkaloids	0.770397	Alkaloids	0.9951	Pseudoalkaloids	0.808847	371.05	371.05	C1=CC=C(C(=C1)C2C3=C(NC(=O)NC3=O)OC4=C2C(=O)NC(=O)N4)[N+](=O)[O-]
161.09615_7.26	14.942	6.6962e-05	4.1742	myb28myb29-CYP79A2; myb28myb29cyp79b2cyp79b3-myb28myb29; wild-type-myb28myb29cyp79b2cyp79b3	Benzene and substituted derivatives	0.692002		0	Benzene and substituted derivatives	0.692002		0	Cinnamic acids and derivatives	0.338235	Terpenoids	0.317109	Phenylpropanoids (C6-C3)	0.623971	160.089	160.089	CC1=CC=CC=C1C=CC(=O)C
245.18601_4.26	14.919	6.7579e-05	4.1702	myb28myb29-CYP79A2; wild-type-CYP79A2; myb28myb29cyp79b2cyp79b3-myb28myb29; wild-type-myb28myb29	Carboxylic acids and derivatives	0.999999	Peptides	0.997707	Dipeptides	0.999819	Amino acids, peptides, and analogues	0.999999	Dipeptides	0.999934	Amino acids and Peptides	0.999576	Small peptides	0.999709	244.179	244.179	CC(C)CC(C(=O)NC(CC(C)C)C(=O)O)N
527.26118_5.59	14.917	6.7637e-05	4.1698	myb28myb29-CYP79A2; wild-type-CYP79A2; myb28myb29cyp79b2cyp79b3-myb28myb29		0		0		0		0		0		0		0	526.254	526.254
244.0165_0.79	14.874	6.875e-05	4.1627	myb28myb29-CYP79A2; myb28myb29cyp79b2cyp79b3-myb28myb29; wild-type-myb28myb29
432.24124_7.08	14.802	7.0719e-05	4.1505	myb28myb29-CYP79A2; myb28myb29cyp79b2cyp79b3-CYP79A2; wild-type-myb28myb29; wild-type-myb28myb29cyp79b2cyp79b3	Fatty Acyls	0.715384		0	Eicosanoids	0.546811	Eicosanoids	0.546811	Leukotrienes	0.708634	Fatty acids	0.99989	Eicosanoids	0.478762	431.234	431.234	CCCCCC(C#CCN(CCCCCCC(=O)OCC)S(=O)(=O)C)OC(=O)C
335.21909_10.85	14.769	7.1633e-05	4.1449	myb28myb29-CYP79A2; myb28myb29cyp79b2cyp79b3-myb28myb29; wild-type-myb28myb29; wild-type-myb28myb29cyp79b2cyp79b3		0		0		0		0		0		0		0	312.23	312.23
275.12528_5.58	14.763	7.179e-05	4.1439	myb28myb29-CYP79A2; wild-type-CYP79A2; myb28myb29cyp79b2cyp79b3-myb28myb29; wild-type-myb28myb29cyp79b2cyp79b3		0		0		0		0		0		0		0	252.136	252.136
207.06522_5.58	14.754	7.2047e-05	4.1424	myb28myb29-CYP79A2; wild-type-CYP79A2; myb28myb29cyp79b2cyp79b3-myb28myb29; wild-type-myb28myb29cyp79b2cyp79b3	Phenol ethers	0.63672		0	Anisoles	0.575846	Anisoles	0.575846	Cinnamic acids and derivatives	0.68728	Shikimates and Phenylpropanoids	0.899756	Phenylpropanoids (C6-C3)	0.901549	206.058	206.058	COC1=CC(=CC(=C1O)OC)C#CC=O
362.26618_11	14.705	7.3449e-05	4.134	myb28myb29-CYP79A2; myb28myb29cyp79b2cyp79b3-CYP79A2; wild-type-CYP79A2; myb28myb29cyp79b2cyp79b3-myb28myb29		0		0		0		0		0		0		0	361.259	361.259
291.19495_6.64	14.697	7.3673e-05	4.1327	myb28myb29-CYP79A2; myb28myb29cyp79b2cyp79b3-CYP79A2; wild-type-CYP79A2	Fatty Acyls	0.612647		0	Fatty Acyls	0.612647		0	Phytoprostanes	0.213112	Terpenoids	0.534591	Octadecanoids	0.542652	290.188	290.188	CCC#CCC(C=CC#CCCCCCCCC(=O)O)O
132.10194_1.28	14.686	7.3986e-05	4.1308	myb28myb29cyp79b2cyp79b3-CYP79A2; wild-type-CYP79A2; wild-type-myb28myb29; wild-type-myb28myb29cyp79b2cyp79b3	Carboxylic acids and derivatives	0.999821	Amino acids and derivatives	0.999875	Alpha amino acids	0.972089	Amino acids, peptides, and analogues	0.999864	Aminoacids	0.959116	Amino acids and Peptides	0.971894	Small peptides	0.991533	131.095	131.095	CCCCC(C(=O)O)N
221.11478_9.76	14.65	7.5033e-05	4.1248	myb28myb29-CYP79A2; wild-type-myb28myb29; wild-type-myb28myb29cyp79b2cyp79b3	Heteroaromatic compounds	0.569872		0	Heteroaromatic compounds	0.569872		0	Purine alkaloids	0.296073	Alkaloids	0.47039	Histidine alkaloids	0.264235	220.107	220.107	C1CN(CC[N]1)CC2=CC=C(C=C2)[N+](=O)[O-]
234.07601_4.7	14.631	7.562e-05	4.1214	myb28myb29-CYP79A2; myb28myb29cyp79b2cyp79b3-CYP79A2; wild-type-CYP79A2	Carboxylic acids and derivatives	0.999861	Amino acids and derivatives	0.896139	N-acyl-alpha amino acids and derivatives	0.663074	Amino acids, peptides, and analogues	0.896135	Aminoacids	0.172845	Amino acids and Peptides	0.709543	Small peptides	0.548239	233.069	233.069	C1CC(=O)N(C1=O)C2=CC=C(C=C2)CC(=O)O
235.13292_7.08	14.596	7.6643e-05	4.1155	myb28myb29cyp79b2cyp79b3-CYP79A2; myb28myb29cyp79b2cyp79b3-myb28myb29; wild-type-myb28myb29cyp79b2cyp79b3	Fatty Acyls	0.161538	Jasmonic acids	0.566424	Jasmonic acids	0.566424	Lineolic acids and derivatives	0.500088	Jasmonic acids	0.280655	Fatty acids	0.848442	Octadecanoids	0.559696	234.126	234.126	CCCC1=CC=C(C=C1)C(=O)CCCC(=O)O
253.0544_1.3	14.59	7.6837e-05	4.1144	myb28myb29-CYP79A2; myb28myb29cyp79b2cyp79b3-CYP79A2; wild-type-CYP79A2	Organooxygen compounds	0.999979	Glycosyl compounds	0.61664	Glycosyl compounds	0.61664	Carbohydrates and carbohydrate conjugates	0.958573	Purine nucleos(t)ides	0.848124	Carbohydrates	0.922786	Nucleosides	0.93252	230.065	230.065	C1=NC(=NN1C2C(C(C(O2)O)O)O)C(=O)N
267.12024_6.2	14.543	7.826e-05	4.1065	myb28myb29-CYP79A2; myb28myb29cyp79b2cyp79b3-CYP79A2; wild-type-CYP79A2; myb28myb29cyp79b2cyp79b3-myb28myb29	Carboxylic acids and derivatives	0.444519	Amino acids and derivatives	0.655245	Amino acids and derivatives	0.655245	Amino acids, peptides, and analogues	0.650099	Purine nucleos(t)ides	0.269337	Carbohydrates	0.489746	Nucleosides	0.774826	266.113	266.113	C1C(C(OC1N2C=NC3=C(N=C(N=C32)N)N)CO)O
649.28616_6.43	14.542	7.8295e-05	4.1063	myb28myb29-CYP79A2; wild-type-CYP79A2; myb28myb29cyp79b2cyp79b3-myb28myb29; wild-type-myb28myb29cyp79b2cyp79b3	Carboxylic acids and derivatives	0.998651	Amino acids and derivatives	0.768005	Amino acids and derivatives	0.768005	Amino acids, peptides, and analogues	0.75469	Polyamines	0.524262	Alkaloids	0.791099	Tryptophan alkaloids	0.391692	648.279	648.279	C1COCCN(CCOCCOCCN1C(=O)CCCN2C(=O)C3=CC=CC=C3C2=O)C(=O)CCCN4C(=O)C5=CC=CC=C5C4=O
178.03542_5.4	14.413	8.2396e-05	4.0841	myb28myb29-CYP79A2; myb28myb29cyp79b2cyp79b3-CYP79A2; wild-type-myb28myb29; wild-type-myb28myb29cyp79b2cyp79b3		0		0		0		0		0		0		0	177.028	177.028
253.14343_7.1	14.408	8.2556e-05	4.0832	myb28myb29cyp79b2cyp79b3-CYP79A2; myb28myb29cyp79b2cyp79b3-myb28myb29; wild-type-myb28myb29cyp79b2cyp79b3	Carboxylic acids and derivatives	0.972071	Carboxylic acid esters	0.838229	Enoate esters	0.721424	Carboxylic acid derivatives	0.885771	Macrolide lactones	0.557251	Polyketides	0.812862	Macrolides	0.646857	252.136	252.136	C=CC(C(=C(C(C=C)O)C(C=C)O)C(C=C)O)O
211.13281_8.39	14.38	8.3488e-05	4.0784	myb28myb29-CYP79A2; wild-type-CYP79A2; myb28myb29cyp79b2cyp79b3-myb28myb29; wild-type-myb28myb29cyp79b2cyp79b3	Fatty Acyls	0.611439	Jasmonic acids	0.870162	Jasmonic acids	0.870162	Lineolic acids and derivatives	0.991036	Jasmonic acids	0.84401	Fatty acids	0.956626	Octadecanoids	0.908919	210.125	210.125	CCC=CCC1C(CCC1=O)CC(=O)O
147.04404_5.59	14.342	8.4776e-05	4.0717	myb28myb29-CYP79A2; wild-type-CYP79A2; myb28myb29cyp79b2cyp79b3-myb28myb29; wild-type-myb28myb29cyp79b2cyp79b3
279.17018_4.89	14.32	8.5503e-05	4.068	myb28myb29-CYP79A2; myb28myb29cyp79b2cyp79b3-myb28myb29; wild-type-myb28myb29	Carboxylic acids and derivatives	0.597954	Amino acids and derivatives	0.770432	Alpha amino acids and derivatives	0.750506	Amino acids, peptides, and analogues	0.784863	Dipeptides	0.401886	Amino acids and Peptides	0.635489	Small peptides	0.772902	278.163	278.163
291.12024_4.43	14.273	8.7121e-05	4.0599	myb28myb29-CYP79A2; myb28myb29cyp79b2cyp79b3-CYP79A2; myb28myb29cyp79b2cyp79b3-myb28myb29; wild-type-myb28myb29cyp79b2cyp79b3		0		0		0		0		0		0		0	268.131	268.131
304.24812_7.13	14.229	8.8692e-05	4.0521	myb28myb29-CYP79A2; myb28myb29cyp79b2cyp79b3-CYP79A2; wild-type-myb28myb29	Organonitrogen compounds	1	Alkanolamines	0.689797	1,2-aminoalcohols	0.543589	Amines	0.962989	Sphingoid bases	0.863916	Fatty acids	0.832914	Sphingolipids	0.366192	303.241	303.241	C(CCCC(C(CCCCCCO)O)N)CCCC(=O)O
351.21384_8.73	14.211	8.9316e-05	4.0491	myb28myb29-CYP79A2; myb28myb29cyp79b2cyp79b3-CYP79A2; wild-type-CYP79A2	Carboxylic acids and derivatives	0.94762	Amino acids and derivatives	0.812201	L-alpha-amino acids	0.545177	Amino acids, peptides, and analogues	0.811741	Purine alkaloids	0.396884	Amino acids and Peptides	0.52449	Small peptides	0.802704	350.207	350.207	CC(=O)NCCCCNCCCN1C(=O)C2=C(N=CN2C)N(C1=O)C
191.1066_4.79	14.178	9.0529e-05	4.0432	myb28myb29-CYP79A2; wild-type-CYP79A2; myb28myb29cyp79b2cyp79b3-myb28myb29	Benzene and substituted derivatives	0.540122		0	Benzene and substituted derivatives	0.540122		0	Simple phenolic acids	0.281891	Terpenoids	0.799339	Monoterpenoids	0.415832	190.099	190.099	C=COCC1=CC=C(C=C1)COC=C
319.1363_2.8	14.097	9.3518e-05	4.0291	myb28myb29cyp79b2cyp79b3-CYP79A2; wild-type-myb28myb29; wild-type-myb28myb29cyp79b2cyp79b3		0		0		0		0		0		0		0	318.129	318.129
116.07067_4.58	14.081	9.4133e-05	4.0263	myb28myb29-CYP79A2; myb28myb29cyp79b2cyp79b3-CYP79A2; wild-type-CYP79A2		0		0		0		0		0		0		0	115.063	115.063
279.15669_7.87	13.993	9.7528e-05	4.0109	myb28myb29-CYP79A2; wild-type-CYP79A2; myb28myb29cyp79b2cyp79b3-myb28myb29; wild-type-myb28myb29cyp79b2cyp79b3
349.19845_9.33	13.92	0.00010048	3.9979	myb28myb29cyp79b2cyp79b3-CYP79A2; wild-type-myb28myb29; wild-type-myb28myb29cyp79b2cyp79b3	Carboxylic acids and derivatives	0.724446	Amino acids and derivatives	0.535266	Amino acids and derivatives	0.535266	Amino acids, peptides, and analogues	0.534965	Purine alkaloids	0.363634	Amino acids and Peptides	0.541622	Pseudoalkaloids	0.334219	348.191	348.191	CCN1CCCC(C1)NC(=O)CN2C(=O)C3=C(N=CN3C)N(C2=O)C
293.21106_7.91	13.887	0.00010184	3.9921	myb28myb29-CYP79A2; myb28myb29cyp79b2cyp79b3-CYP79A2; myb28myb29cyp79b2cyp79b3-myb28myb29; wild-type-myb28myb29cyp79b2cyp79b3	Fatty Acyls	0.947205	Unsaturated fatty acids	0.577553	Unsaturated fatty acids	0.577553	Fatty acids and conjugates	0.947081	Other Octadecanoids	0.766412	Fatty acids	0.744821	Octadecanoids	0.656422	292.204	292.204	CCC=CCC=CC=CC(=O)CCCCCCCC(=O)O
231.14518_0.81	13.811	0.00010506	3.9786	myb28myb29-CYP79A2; myb28myb29cyp79b2cyp79b3-CYP79A2; wild-type-myb28myb29; wild-type-myb28myb29cyp79b2cyp79b3	Carboxylic acids and derivatives	0.999942	Amino acids and derivatives	0.999628	N-acyl-alpha amino acids	0.784027	Amino acids, peptides, and analogues	0.999647	Dipeptides	0.634082	Amino acids and Peptides	0.993713	Small peptides	0.996433	230.138	230.138	CC(=O)NC(CCCNC(=NC)N)C(=O)O
351.19138_6.24	13.77	0.00010682	3.9713	myb28myb29-CYP79A2; wild-type-CYP79A2; myb28myb29cyp79b2cyp79b3-myb28myb29	Carboxylic acids and derivatives	0.999932	Amino acids and derivatives	0.98693	N-acyl-L-alpha-amino acids	0.555211	Amino acids, peptides, and analogues	0.987367	Simple amide alkaloids	0.675639	Alkaloids	0.649217	Peptide alkaloids	0.407604	350.184	350.184	CC(C)CC(C(=O)O)NC(=O)C(CC(CC1=CC=CC=C1)C(=O)O)N
342.20232_2.99	13.765	0.00010705	3.9704	myb28myb29-CYP79A2; myb28myb29cyp79b2cyp79b3-CYP79A2; wild-type-myb28myb29; wild-type-myb28myb29cyp79b2cyp79b3	Organonitrogen compounds	0.999999		0	Aminals	0.754651	Aminals	0.754651	Polyamines	0.46873	Alkaloids	0.372761	Ornithine alkaloids	0.50136	341.195	341.195
189.12741_5.58	13.722	0.00010893	3.9629	myb28myb29cyp79b2cyp79b3-CYP79A2; myb28myb29cyp79b2cyp79b3-myb28myb29; wild-type-myb28myb29cyp79b2cyp79b3	Benzene and substituted derivatives	0.974533		0	Benzene and substituted derivatives	0.974533		0	Linear diarylheptanoids	0.211198	Terpenoids	0.335406	Sesquiterpenoids	0.479671	188.12	188.12	CC(=C(C)CC(=O)C1=CC=CC=C1)C
355.11757_5.41	13.693	0.00011024	3.9577	myb28myb29-CYP79A2; myb28myb29cyp79b2cyp79b3-CYP79A2; wild-type-myb28myb29; wild-type-myb28myb29cyp79b2cyp79b3	Lignan lactones	0.824065		0	Lignan lactones	0.824065		0	Arylnaphthalene and aryltetralin lignans	0.0707387	Shikimates and Phenylpropanoids	0.963071	Lignans	0.670287	354.11	354.11	CC1C(COC1=O)C(C2=CC3=C(C=C2)OCO3)C4=CC5=C(C=C4)OCO5
326.12342_4.05	13.683	0.00011071	3.9558	myb28myb29cyp79b2cyp79b3-CYP79A2; myb28myb29cyp79b2cyp79b3-myb28myb29; wild-type-myb28myb29cyp79b2cyp79b3	Carboxylic acids and derivatives	0.997837	Amino acids and derivatives	0.960771	Alpha amino acids	0.666801	Amino acids, peptides, and analogues	0.96242	Simple indole alkaloids	0.956108	Alkaloids	0.946303	Tryptophan alkaloids	0.863183	325.116	325.116	CC(C(C(=O)O)OC(C(CO)O)OC1=CNC2=CC=CC=C21)O
263.16421_8.31	13.681	0.00011079	3.9555	myb28myb29cyp79b2cyp79b3-CYP79A2; myb28myb29cyp79b2cyp79b3-myb28myb29; wild-type-myb28myb29cyp79b2cyp79b3	Macrolides and analogues	0.824362		0	Macrolides and analogues	0.824362		0	Polyene macrolides	0.688196	Polyketides	0.582632	Macrolides	0.774183	262.157	262.157	CCC=CCC1C(CCC1=O)C(CCC#C)C(=O)O
428.15981_4.66	13.557	0.00011663	3.9332	myb28myb29-CYP79A2; myb28myb29cyp79b2cyp79b3-CYP79A2; wild-type-myb28myb29; wild-type-myb28myb29cyp79b2cyp79b3	5'-deoxyribonucleosides	0.720605		0	5'-deoxy-5'-thionucleosides	0.858035	5'-deoxy-5'-thionucleosides	0.858035	Purine alkaloids	0.816703	Carbohydrates	0.184807	Pseudoalkaloids (transamidation)	0.233845	427.152	427.152	CC(C)(C)C(=O)OC1C(C(OC1N2C3=NC=NC(=C3N=C2SCCO)N)CO)O
404.20982_6.12	13.535	0.00011769	3.9293	myb28myb29-CYP79A2; myb28myb29cyp79b2cyp79b3-CYP79A2; wild-type-myb28myb29; wild-type-myb28myb29cyp79b2cyp79b3	Fatty Acyls	0.727056		0	Eicosanoids	0.56718	Eicosanoids	0.56718	Leukotrienes	0.778608	Fatty acids	0.997925	Eicosanoids	0.87496	403.202	403.202	CC(C)(C)OC(=O)N1CCC(CC1)COC(=O)CCS(=O)(=O)C2CCCC2
321.20568_7.73	13.521	0.0001184	3.9267	myb28myb29-CYP79A2; wild-type-CYP79A2; myb28myb29cyp79b2cyp79b3-myb28myb29	Azoles	0.665879		0	Azoles	0.665879		0	Piperidine alkaloids	0.169582	Alkaloids	0.770636	Pseudoalkaloids	0.410805	320.198	320.198	CC1(C([N+](=C(N1[O])C2=CC=C(C=C2)N(C(C)(C)C)[O-])[O-])(C)C)C
275.20048_7.91	13.466	0.00012114	3.9167	myb28myb29cyp79b2cyp79b3-CYP79A2; myb28myb29cyp79b2cyp79b3-myb28myb29; wild-type-myb28myb29cyp79b2cyp79b3	Steroids and steroid derivatives	0.717966	Estrogens and derivatives	0.856371	Estrogens and derivatives	0.856371	Estrane steroids	0.931045	Estrane steroids	0.914271	Terpenoids	0.645335	Steroids	0.679088	274.193	274.193	CC=CC=CC#CC=CCCCCCCCCC(=O)O
191.14299_5.65	13.435	0.00012271	3.9111	myb28myb29cyp79b2cyp79b3-CYP79A2; myb28myb29cyp79b2cyp79b3-myb28myb29; wild-type-myb28myb29	Prenol lipids	0.956061		0	Sesquiterpenoids	0.790063	Sesquiterpenoids	0.790063	Cadinane sesquiterpenoids	0.137117	Terpenoids	0.983156	Sesquiterpenoids	0.865746	190.136	190.136	CC1=CC(=O)CC(C1)(CC=C)CC=C
293.09954_4.08	13.407	0.00012413	3.9061	myb28myb29-CYP79A2; myb28myb29cyp79b2cyp79b3-CYP79A2; wild-type-CYP79A2	Organic dithiophosphoric acids and derivatives	0.726141		0	Dithiophosphate S-esters	0.547988	Dithiophosphate S-esters	0.547988	Hydrocarbons	0.219569	Fatty acids	0.806068	Fatty acyls	0.479512	270.11	270.11
241.98034_0.72	13.185	0.00013626	3.8656	myb28myb29-CYP79A2; myb28myb29cyp79b2cyp79b3-myb28myb29; wild-type-myb28myb29
191.14303_7.51	13.057	0.00014387	3.842	wild-type-CYP79A2; wild-type-myb28myb29cyp79b2cyp79b3	Prenol lipids	0.833813		0	Sesquiterpenoids	0.737631	Sesquiterpenoids	0.737631	Eudesmane sesquiterpenoids	0.760545	Terpenoids	0.996762	Sesquiterpenoids	0.806403	190.136	190.136	CC1=CC(=O)CC(C1)(CC=C)CC=C
284.16051_2.44	13.035	0.00014525	3.8379	myb28myb29-CYP79A2; myb28myb29cyp79b2cyp79b3-myb28myb29; wild-type-myb28myb29	Carboxylic acids and derivatives	0.999832	Peptides	0.999323	Oligopeptides	0.943403	Amino acids, peptides, and analogues	0.999964	Tripeptides	0.81298	Amino acids and Peptides	0.999516	Small peptides	0.999874	283.153	283.153	CC(C(=O)N1CCCC1C(=O)N2CCCC2C(=O)O)N
201.1274_7.01	13.03	0.00014557	3.8369	myb28myb29-CYP79A2; wild-type-CYP79A2; myb28myb29cyp79b2cyp79b3-myb28myb29; wild-type-myb28myb29cyp79b2cyp79b3
231.14518_1.09	12.977	0.00014884	3.8273	myb28myb29cyp79b2cyp79b3-CYP79A2; myb28myb29cyp79b2cyp79b3-myb28myb29; wild-type-myb28myb29cyp79b2cyp79b3	Carboxylic acids and derivatives	0.999939	Amino acids and derivatives	0.998127	N-acyl-alpha amino acids	0.60689	Amino acids, peptides, and analogues	0.998182	Dipeptides	0.257356	Amino acids and Peptides	0.984711	Small peptides	0.986426	230.138	230.138	CC(=O)NC(CCCNC(=NC)N)C(=O)O
247.07131_6.79	12.963	0.00014977	3.8246	myb28myb29-CYP79A2; wild-type-CYP79A2; myb28myb29cyp79b2cyp79b3-myb28myb29; wild-type-myb28myb29cyp79b2cyp79b3	Carboxylic acids and derivatives	0.999974	Amino acids and derivatives	0.991431	N-acyl-alpha amino acids	0.999752	Amino acids, peptides, and analogues	0.991085	Acridone alkaloids	0.875747	Alkaloids	0.985046	Anthranilic acid alkaloids	0.858134	246.064	246.064	C1=CC=C2C(=C1)C(=O)C=C(N2)C(=O)NCC(=O)O
235.13288_8.1	12.946	0.00015085	3.8215	myb28myb29-CYP79A2; wild-type-CYP79A2; myb28myb29cyp79b2cyp79b3-myb28myb29; wild-type-myb28myb29cyp79b2cyp79b3	Carboxylic acids and derivatives	0.987216	Carboxylic acid esters	0.931367	Enoate esters	0.684028	Carboxylic acid derivatives	0.924241	Phthalide derivatives	0.0262289	Polyketides	0.287368	Sesquiterpenoids	0.177856	234.124	234.124	CC1CC2C(CC3C1CCC3=O)C(=C)C(=O)O2
543.2943_4.87	12.861	0.00015645	3.8056	myb28myb29-CYP79A2; wild-type-myb28myb29; wild-type-myb28myb29cyp79b2cyp79b3		0		0		0		0		0		0		0	2168.15	1084.57
325.107_5.42	12.841	0.0001578	3.8019	myb28myb29-CYP79A2; myb28myb29cyp79b2cyp79b3-CYP79A2; wild-type-myb28myb29; wild-type-myb28myb29cyp79b2cyp79b3	Phenols	0.972004		0	Methoxyphenols	0.97235	Methoxyphenols	0.97235	Pyridine alkaloids	0.559	Alkaloids	0.797866	Nicotinic acid alkaloids	0.492663	324.1	324.1
190.04995_6.51	12.774	0.00016244	3.7893	myb28myb29-CYP79A2; myb28myb29cyp79b2cyp79b3-myb28myb29; wild-type-myb28myb29	Quinolines and derivatives	0.978778	Hydroquinolones	0.982315	Hydroquinolones	0.982315	Quinolones and derivatives	0.966916	Acridone alkaloids	0.879605	Alkaloids	0.99569	Anthranilic acid alkaloids	0.979901	189.043	189.043	C1=CC2=C(C(=C1)O)N=C(C=C2)C(=O)O
187.04002_2.12	12.717	0.00016648	3.7786	myb28myb29-CYP79A2; myb28myb29cyp79b2cyp79b3-myb28myb29; wild-type-myb28myb29		0		0		0		0		0		0		0	186.033	186.033
395.84629_0.72	12.698	0.00016784	3.7751	myb28myb29-CYP79A2; myb28myb29cyp79b2cyp79b3-CYP79A2; wild-type-myb28myb29; wild-type-myb28myb29cyp79b2cyp79b3
197.00656_0.78	12.634	0.00017262	3.7629	myb28myb29-CYP79A2; myb28myb29cyp79b2cyp79b3-myb28myb29; wild-type-myb28myb29cyp79b2cyp79b3		0		0		0		0		0		0		0	195.999	195.999
307.15153_8.56	12.62	0.00017369	3.7602	myb28myb29-CYP79A2; myb28myb29cyp79b2cyp79b3-CYP79A2; wild-type-myb28myb29; wild-type-myb28myb29cyp79b2cyp79b3		0		0		0		0		0		0		0	306.144	306.144
295.11522_3.56	12.557	0.00017849	3.7484	myb28myb29cyp79b2cyp79b3-CYP79A2; myb28myb29cyp79b2cyp79b3-myb28myb29; wild-type-myb28myb29cyp79b2cyp79b3	Carboxylic acids and derivatives	0.8034	Amino acids and derivatives	0.922887	Amino acids and derivatives	0.922887	Amino acids, peptides, and analogues	0.923892	Purine nucleos(t)ides	0.640652	Alkaloids	0.213017	Small peptides	0.318315	294.108	294.108	CN1C2=C(C(=O)N(C1=O)C)N(C=N2)CCC(=O)NC(=O)N
281.17474_7.49	12.541	0.00017973	3.7454	wild-type-CYP79A2; myb28myb29cyp79b2cyp79b3-myb28myb29; wild-type-myb28myb29; wild-type-myb28myb29cyp79b2cyp79b3	Macrolides and analogues	0.518512		0	Macrolides and analogues	0.518512		0	Macrolide lactones	0.556868	Terpenoids	0.350451	Sesquiterpenoids	0.477866	280.168	280.168	CC1CCCC=CC(=O)OC(CCCC=CC(=O)O1)C
155.07032_5.45	12.529	0.00018073	3.743	myb28myb29-CYP79A2; wild-type-CYP79A2; myb28myb29cyp79b2cyp79b3-myb28myb29; wild-type-myb28myb29cyp79b2cyp79b3		0		0		0		0		0		0		0	154.063	154.063
393.18824_5.77	12.524	0.00018109	3.7421	myb28myb29cyp79b2cyp79b3-CYP79A2; myb28myb29cyp79b2cyp79b3-myb28myb29; wild-type-myb28myb29cyp79b2cyp79b3		0		0		0		0		0		0		0	370.199	370.199
609.36041_4.58	12.453	0.00018687	3.7285	myb28myb29-CYP79A2; myb28myb29cyp79b2cyp79b3-CYP79A2; wild-type-CYP79A2	Carboxylic acids and derivatives	0.999152	Peptides	0.990442	Oligopeptides	0.789365	Amino acids, peptides, and analogues	0.999668	Tripeptides	0.691095	Amino acids and Peptides	0.965811	Small peptides	0.664022	608.353	608.353	CCC(C)C(C(=O)NC(C(C)C)C(=O)NC(CC1=CC=C(C=C1)O)C(=O)NC(CCCCN)C(=O)NC(CO)C(=O)O)N
157.10112_5.58	12.376	0.00019328	3.7138	myb28myb29cyp79b2cyp79b3-CYP79A2; myb28myb29cyp79b2cyp79b3-myb28myb29; wild-type-myb28myb29cyp79b2cyp79b3
183.11674_8.62	12.206	0.00020837	3.6812	myb28myb29-CYP79A2; myb28myb29cyp79b2cyp79b3-CYP79A2; wild-type-CYP79A2
331.18772_9.54	12.201	0.00020887	3.6801	myb28myb29cyp79b2cyp79b3-myb28myb29; wild-type-myb28myb29cyp79b2cyp79b3		0		0		0		0		0		0		0	330.18	330.18
295.15156_5.96	12.197	0.00020928	3.6793	myb28myb29-CYP79A2; wild-type-CYP79A2; wild-type-myb28myb29cyp79b2cyp79b3	Organooxygen compounds	1	Alkyl aryl ethers	0.656094	Alkyl aryl ethers	0.656094	Ethers	0.722272	Prostaglandins	0.131673	Polyketides	0.311556	Chromanes	0.304579	294.144	294.144	COC1=CC=CC(=C1C(=O)O)CCCCCCCC(=O)O
295.16529_3.9	12.181	0.00021074	3.6763	myb28myb29-CYP79A2; myb28myb29cyp79b2cyp79b3-CYP79A2; wild-type-CYP79A2	Carboxylic acids and derivatives	0.999996	Peptides	0.999427	Dipeptides	0.999999	Amino acids, peptides, and analogues	0.999999	Dipeptides	0.999937	Amino acids and Peptides	0.99924	Small peptides	0.999971	294.158	294.158	CC(C)CC(C(=O)O)NC(=O)C(CC1=CC=C(C=C1)O)N
410.92335_0.66	12.174	0.00021137	3.675	myb28myb29-CYP79A2; myb28myb29cyp79b2cyp79b3-CYP79A2; wild-type-myb28myb29cyp79b2cyp79b3
491.23974_8.1	12.153	0.00021342	3.6708	myb28myb29-CYP79A2; wild-type-CYP79A2; myb28myb29cyp79b2cyp79b3-myb28myb29; wild-type-myb28myb29cyp79b2cyp79b3		0		0		0		0		0		0		0	490.233	490.233
218.91068_0.69	12.151	0.00021354	3.6705	myb28myb29cyp79b2cyp79b3-CYP79A2; myb28myb29cyp79b2cyp79b3-myb28myb29; wild-type-myb28myb29cyp79b2cyp79b3
541.88228_0.67	12.083	0.00022017	3.6572	myb28myb29-CYP79A2; myb28myb29cyp79b2cyp79b3-CYP79A2; wild-type-myb28myb29cyp79b2cyp79b3
173.13975_1.09	12.019	0.0002266	3.6447	myb28myb29cyp79b2cyp79b3-CYP79A2; myb28myb29cyp79b2cyp79b3-myb28myb29; wild-type-myb28myb29cyp79b2cyp79b3
441.1368_5.37	11.973	0.00023136	3.6357	myb28myb29cyp79b2cyp79b3-CYP79A2; myb28myb29cyp79b2cyp79b3-myb28myb29; wild-type-myb28myb29cyp79b2cyp79b3		0		0		0		0		0		0		0	440.13	440.13
297.16747_6.53	11.94	0.00023485	3.6292	myb28myb29-CYP79A2; wild-type-CYP79A2; myb28myb29cyp79b2cyp79b3-myb28myb29; wild-type-myb28myb29cyp79b2cyp79b3	Carboxylic acids and derivatives	0.855	Amino acids and derivatives	0.683055	Amino acids and derivatives	0.683055	Amino acids, peptides, and analogues	0.693845	Dipeptides	0.232547	Amino acids and Peptides	0.344033	Small peptides	0.613826	296.16	296.16	CCNC1=NC(=C(C(=N1)N(C)CC(=O)NCC)[N+](=O)[O-])C
179.10664_7.26	11.9	0.00023914	3.6214	myb28myb29cyp79b2cyp79b3-myb28myb29; wild-type-myb28myb29cyp79b2cyp79b3	Benzene and substituted derivatives	0.848695		0	Benzene and substituted derivatives	0.848695		0	Simple phenolic acids	0.356722	Shikimates and Phenylpropanoids	0.387252	Phenolic acids (C6-C1)	0.334238	178.099	178.099	CC1=CC=C(C=C1)CCCC(=O)O
277.14093_8.5	11.885	0.00024081	3.6183	myb28myb29-CYP79A2; myb28myb29cyp79b2cyp79b3-CYP79A2; wild-type-CYP79A2	Diazines	0.615454		0	Diazines	0.615454		0	Purine alkaloids	0.280349	Alkaloids	0.828169	Pseudoalkaloids	0.508888	276.134	276.134	CCNC1=NC=C(N=C1)C(=O)NCCC2=NOC(=N2)C
199.11176_8.1	11.794	0.00025094	3.6004	myb28myb29-CYP79A2; myb28myb29cyp79b2cyp79b3-myb28myb29; wild-type-myb28myb29cyp79b2cyp79b3	Benzene and substituted derivatives	0.74665		0	Benzene and substituted derivatives	0.74665		0	Cinnamic acids and derivatives	0.550738	Shikimates and Phenylpropanoids	0.73005	Phenylpropanoids (C6-C3)	0.688024	198.105	198.105	CC1=CC=C(C=C1)C=CC=CC(=O)C=C
356.06256_4.13	11.789	0.00025156	3.5994	myb28myb29-CYP79A2; wild-type-CYP79A2; myb28myb29cyp79b2cyp79b3-myb28myb29; wild-type-myb28myb29cyp79b2cyp79b3	Carboxylic acids and derivatives	0.87293	Amino acids and derivatives	0.637648	Amino acids and derivatives	0.637648	Amino acids, peptides, and analogues	0.62481	Imidazole alkaloids	0.536552	Alkaloids	0.999714	Pseudoalkaloids	0.734155	355.055	355.055	C1=CC(=NC(=C1)C=C2C(=O)NC(=O)NC2=O)C=C3C(=O)NC(=O)NC3=O
219.13407_2.51	11.778	0.00025272	3.5974	myb28myb29-CYP79A2; myb28myb29cyp79b2cyp79b3-CYP79A2; wild-type-myb28myb29	Carboxylic acids and derivatives	0.999999	Peptides	0.999983	Dipeptides	0.999366	Amino acids, peptides, and analogues	0.999997	Dipeptides	0.999863	Amino acids and Peptides	0.99996	Small peptides	0.99995	218.127	218.127	CCC(C)C(C(=O)O)NC(=O)C(CO)N
393.18822_5.65	11.768	0.00025398	3.5952	myb28myb29cyp79b2cyp79b3-CYP79A2; myb28myb29cyp79b2cyp79b3-myb28myb29; wild-type-myb28myb29cyp79b2cyp79b3	Prenol lipids	0.668682		0	Diterpenoids	0.56766	Diterpenoids	0.56766	Simple coumarins	0.169755	Terpenoids	0.776529	Diterpenoids	0.319332	392.181	392.181	C=CCCCC=CC(C#CC#CC(C=C)O)OC1C(C(C(C(O1)CO)O)O)O
307.16848_3.23	11.716	0.00026005	3.5849	myb28myb29-CYP79A2; myb28myb29cyp79b2cyp79b3-CYP79A2; wild-type-myb28myb29; wild-type-myb28myb29cyp79b2cyp79b3	Fatty Acyls	0.891224	N-acyl amines	0.683565	N-acyl amines	0.683565	Fatty amides	0.629255	Dipeptides	0.633925	Amino acids and Peptides	0.875735	Small peptides	0.892413	306.161	306.161	CC(C)CC(CO)NC(=O)C1CCN(CC1)S(=O)(=O)C
263.13909_3.74	11.69	0.00026315	3.5798	myb28myb29-CYP79A2; myb28myb29cyp79b2cyp79b3-CYP79A2; wild-type-myb28myb29	Carboxylic acids and derivatives	0.999999	Peptides	0.999681	Dipeptides	0.997172	Amino acids, peptides, and analogues	0.999994	Dipeptides	0.9995	Amino acids and Peptides	0.9982	Small peptides	0.999605	262.132	262.132	C1CC(N(C1)C(=O)C(CC2=CC=CC=C2)N)C(=O)O
66.01893_0.68	11.689	0.0002633	3.5796	myb28myb29cyp79b2cyp79b3-CYP79A2; myb28myb29cyp79b2cyp79b3-myb28myb29; wild-type-myb28myb29cyp79b2cyp79b3
277.16577_3.91	11.481	0.00028975	3.538	myb28myb29-CYP79A2; myb28myb29cyp79b2cyp79b3-CYP79A2; wild-type-CYP79A2	Cinnamic acids and derivatives	0.997746	Coumaric acids and derivatives	0.988082	Coumaric acids and derivatives	0.988082	Hydroxycinnamic acids and derivatives	0.966652	Cinnamic acid amides	0.761047	Amino acids and Peptides	0.788927	Phenylpropanoids (C6-C3)	0.915467	276.159	276.159	C1=CC(=CC=C1C=CC(=O)NCCCCN=C(N)N)O
181.12235_9.76	11.405	0.00030018	3.5226	myb28myb29-CYP79A2; wild-type-myb28myb29; wild-type-myb28myb29cyp79b2cyp79b3	Carboxylic acids and derivatives	0.784185	Carboxylic acid esters	0.707032	Carboxylic acid esters	0.707032	Carboxylic acid derivatives	0.543958	Lactones	0.489205	Terpenoids	0.76453	Monoterpenoids	0.565043	180.115	180.115	CC1=CCC(=O)CCCCC(=O)C1
474.8335_0.69	11.405	0.00030024	3.5225	myb28myb29cyp79b2cyp79b3-CYP79A2; myb28myb29cyp79b2cyp79b3-myb28myb29; wild-type-myb28myb29cyp79b2cyp79b3
243.13396_2.83	11.396	0.00030142	3.5208	myb28myb29-CYP79A2; myb28myb29cyp79b2cyp79b3-myb28myb29; wild-type-myb28myb29	Carboxylic acids and derivatives	0.999955	Peptides	0.917652	Dipeptides	0.91691	Amino acids, peptides, and analogues	0.969286	Dipeptides	0.99996	Amino acids and Peptides	0.99657	Small peptides	0.998857	242.127	242.127	CC(C)CC(C(=O)O)NC(=O)C1CCC(=O)N1
335.1022_7.11	11.371	0.000305	3.5157	myb28myb29cyp79b2cyp79b3-CYP79A2; myb28myb29cyp79b2cyp79b3-myb28myb29; wild-type-myb28myb29cyp79b2cyp79b3	Indoles and derivatives	0.999943		0	Indoles	0.786243	Indoles	0.786243	Simple oxindole alkaloids	0.455482	Alkaloids	0.995097	Tryptophan alkaloids	0.948944	334.095	334.095	C1=CC=C2C(=C1)C(=C(N2)C(=O)O)CC3=C(NC4=CC=CC=C43)C(=O)O
360.09399_3.68	11.295	0.00031603	3.5003	myb28myb29-CYP79A2; myb28myb29cyp79b2cyp79b3-CYP79A2; myb28myb29cyp79b2cyp79b3-myb28myb29; wild-type-myb28myb29	Carboxylic acids and derivatives	0.963413	Amino acids and derivatives	0.873126	Carbamate esters	0.577476	Amino acids, peptides, and analogues	0.875579	Mitomycins	0.952065	Alkaloids	0.979466	Mitomycin derivatives	0.955641	359.087	359.087	CC1=C(C(=O)NN1)C(C2=CC=CC=C2[N+](=O)[O-])C3=C(NC(=O)NC3=O)O
277.11835_3.46	11.294	0.00031614	3.5001	myb28myb29-CYP79A2; myb28myb29cyp79b2cyp79b3-myb28myb29; wild-type-myb28myb29	Carboxylic acids and derivatives	0.999992	Peptides	0.979143	Dipeptides	0.991886	Amino acids, peptides, and analogues	0.999981	Dipeptides	0.998822	Amino acids and Peptides	0.998228	Small peptides	0.998993	276.111	276.111	CC(CO)(C=CC1=C2C(=CC=C1)N=NN2[N]C(=O)N)O
231.17018_3.02	11.283	0.00031784	3.4978	myb28myb29-CYP79A2; myb28myb29cyp79b2cyp79b3-CYP79A2	Carboxylic acids and derivatives	0.999999	Peptides	0.999953	Dipeptides	0.999894	Amino acids, peptides, and analogues	1	Dipeptides	0.99987	Amino acids and Peptides	0.999931	Small peptides	0.999983	230.163	230.163	CCC(C)C(C(=O)NC(C(C)C)C(=O)O)N
241.15473_0.84	11.283	0.00031789	3.4977	wild-type-CYP79A2; wild-type-myb28myb29; wild-type-myb28myb29cyp79b2cyp79b3	Carboxylic acids and derivatives	0.966068	Amino acids and derivatives	0.51738	Amino acids and derivatives	0.51738	Amino acids, peptides, and analogues	0.517864	Dipeptides	0.435523	Alkaloids	0.714625	Small peptides	0.69113	240.147	240.147	CC(C)(CC(=O)NCCCCC#N)CC(=O)O
188.1758_0.75	11.245	0.00032362	3.49	myb28myb29-CYP79A2; myb28myb29cyp79b2cyp79b3-CYP79A2; wild-type-myb28myb29; wild-type-myb28myb29cyp79b2cyp79b3
175.11187_8.1	11.242	0.0003241	3.4893	myb28myb29cyp79b2cyp79b3-myb28myb29; wild-type-myb28myb29cyp79b2cyp79b3		0		0		0		0		0		0		0	174.105	174.105
197.11721_4.4	11.128	0.00034195	3.466	myb28myb29-CYP79A2; myb28myb29cyp79b2cyp79b3-myb28myb29; wild-type-myb28myb29cyp79b2cyp79b3	Carboxylic acids and derivatives	0.823644	Carboxylic acid esters	0.547537	Carboxylic acid esters	0.547537	Carboxylic acid derivatives	0.547884	Jasmonic acids	0.380881	Terpenoids	0.700232	Monoterpenoids	0.407978	196.11	196.11	CC1=C(C(C(CC1)C(=C)C)O)C(=O)O
224.99034_0.7	11.115	0.00034405	3.4634	myb28myb29-CYP79A2; myb28myb29cyp79b2cyp79b3-myb28myb29; wild-type-myb28myb29	Benzothiadiazoles	0.957154		0	Benzothiadiazoles	0.957154		0	Phenazine alkaloids	0.802074	Alkaloids	0.995314	Anthranilic acid alkaloids	0.96906	223.983	223.983	CC1=CC(=O)N2C(=N1)SC(=N2)SC#N
184.96043_0.71	11.09	0.00034818	3.4582	myb28myb29-CYP79A2; myb28myb29cyp79b2cyp79b3-myb28myb29; wild-type-myb28myb29
333.20353_10.32	11.087	0.00034864	3.4576	myb28myb29-CYP79A2; myb28myb29cyp79b2cyp79b3-myb28myb29; wild-type-myb28myb29	Organonitrogen compounds	1	Tertiary amines	0.461588	Dialkylarylamines	0.578763	Amines	0.962266	Purine alkaloids	0.282499	Alkaloids	0.572734	Pseudoalkaloids	0.11617	332.196	332.196	CN1C=CN=C1C(=O)NC2=CN(C(=C2)C(=O)NCCCN(C)C)C
136.07577_1.27	11.063	0.00035258	3.4527	wild-type-CYP79A2; wild-type-myb28myb29; wild-type-myb28myb29cyp79b2cyp79b3	Organonitrogen compounds	0.984063		0	Organonitrogen compounds	0.984063		0	Piperidine alkaloids	0.106967	Alkaloids	0.485298	Small peptides	0.396805	118.042	118.042
567.29966_10.18	11.057	0.00035361	3.4515	myb28myb29-CYP79A2; myb28myb29cyp79b2cyp79b3-CYP79A2; wild-type-CYP79A2	Imidazopyrimidines	0.99503	6-aminopurines	0.619506	6-alkylaminopurines	0.9176	Purines and purine derivatives	0.975829	Purine alkaloids	0.243512	Alkaloids	0.929003	Pseudoalkaloids	0.60668	566.292	566.292
302.14964_4.6	11.004	0.0003627	3.4405	myb28myb29-CYP79A2; myb28myb29cyp79b2cyp79b3-CYP79A2	Carboxylic acids and derivatives	1	Peptides	0.999996	Dipeptides	0.999971	Amino acids, peptides, and analogues	0.999994	Dipeptides	0.999945	Amino acids and Peptides	0.997827	Small peptides	0.994682	301.142	301.142	C1CC(N(C1)C(=O)C(CC2=CNC3=CC=CC=C32)N)C(=O)O
139.03901_3.59	11.001	0.00036318	3.4399	myb28myb29-CYP79A2; wild-type-CYP79A2; myb28myb29cyp79b2cyp79b3-myb28myb29; wild-type-myb28myb29cyp79b2cyp79b3	Benzene and substituted derivatives	0.941914	Benzoic acids	0.800034	Benzoic acids	0.800034	Benzoic acids and derivatives	0.842605	Simple phenolic acids	0.854658	Shikimates and Phenylpropanoids	0.988499	Phenolic acids (C6-C1)	0.92041	138.032	138.032	C1=CC=C(C(=C1)C(=O)O)O
213.12356_1.13	10.963	0.0003699	3.4319	myb28myb29-CYP79A2; myb28myb29cyp79b2cyp79b3-CYP79A2; wild-type-myb28myb29; wild-type-myb28myb29cyp79b2cyp79b3		0		0		0		0		0		0		0	212.116	212.116
294.1701_7.01	10.946	0.00037281	3.4285	myb28myb29-CYP79A2; myb28myb29cyp79b2cyp79b3-myb28myb29	Carboxylic acids and derivatives	0.800218	Amino acids and derivatives	0.708377	Carbamate esters	0.61298	Amino acids, peptides, and analogues	0.70497	Bergamotane sesquiterpenoids	0.168937	Terpenoids	0.715196	Sesquiterpenoids	0.50172	293.163	293.163	CC1=CC(=C(C=C1)OCCC(=O)NCC(C)CC(=O)O)C
201.12729_8.61	10.933	0.00037531	3.4256	myb28myb29-CYP79A2; myb28myb29cyp79b2cyp79b3-CYP79A2; wild-type-CYP79A2	Prenol lipids	0.269211		0	Sesquiterpenoids	0.545572	Sesquiterpenoids	0.545572	Guaiane sesquiterpenoids	0.455581	Terpenoids	0.958678	Sesquiterpenoids	0.952249	200.12	200.12	CC(=CCC1CC2=CC=CC=C2C1=O)C
253.11834_3.12	10.919	0.00037768	3.4229	myb28myb29-CYP79A2; myb28myb29cyp79b2cyp79b3-CYP79A2; wild-type-CYP79A2	Carboxylic acids and derivatives	0.999999	Peptides	0.999306	Dipeptides	0.999731	Amino acids, peptides, and analogues	1	Dipeptides	0.999997	Amino acids and Peptides	0.999976	Small peptides	0.999993	252.111	252.111	C1=CC=C(C=C1)CC(C(=O)O)NC(=O)C(CO)N
261.0944_0.88	10.916	0.00037832	3.4221	myb28myb29cyp79b2cyp79b3-CYP79A2; myb28myb29cyp79b2cyp79b3-myb28myb29; wild-type-myb28myb29cyp79b2cyp79b3	Carboxylic acids and derivatives	0.808199	Amino acids and derivatives	0.844303	Alpha amino acids and derivatives	0.934399	Amino acids, peptides, and analogues	0.845314	Aminoacids	0.316911	Amino acids and Peptides	0.46879	Small peptides	0.462262	260.087	260.087	C(N1C(=O)C(NC1=O)C(NC(=O)N)NC(=O)N)O
257.19_10.84	10.911	0.00037919	3.4211	myb28myb29-CYP79A2; myb28myb29cyp79b2cyp79b3-CYP79A2; wild-type-CYP79A2	Steroids and steroid derivatives	0.266397	3-oxosteroids	0.557602	3-oxosteroids	0.557602	Oxosteroids	0.542603	Estrane steroids	0.646463	Terpenoids	0.955721	Diterpenoids	0.44074	256.183	256.183	CC1CCC2C1CCC3C2C=CC4=CC(=O)CCC34
191.03394_2.27	10.889	0.00038318	3.4166	myb28myb29cyp79b2cyp79b3-CYP79A2; myb28myb29cyp79b2cyp79b3-myb28myb29; wild-type-myb28myb29cyp79b2cyp79b3	Organooxygen compounds	1	Ketones	0.825164	Aryl ketones	0.890934	Carbonyl compounds	0.960343	Naphthoquinones	0.436346	Polyketides	0.473719	Naphthalenes	0.550224	190.027	190.027	C1=CC(=CC(=C1)C(=O)C=O)C(=O)C=O
144.08073_3.36	10.863	0.00038814	3.411	myb28myb29cyp79b2cyp79b3-CYP79A2; myb28myb29cyp79b2cyp79b3-myb28myb29
154.96523_1.28	10.861	0.00038847	3.4106	myb28myb29-CYP79A2; wild-type-myb28myb29; wild-type-myb28myb29cyp79b2cyp79b3
163.11177_7.26	10.852	0.00039018	3.4087	myb28myb29cyp79b2cyp79b3-CYP79A2; myb28myb29cyp79b2cyp79b3-myb28myb29; wild-type-myb28myb29cyp79b2cyp79b3
451.22998_7.94	10.815	0.00039708	3.4011	myb28myb29-CYP79A2; myb28myb29cyp79b2cyp79b3-CYP79A2; wild-type-myb28myb29; wild-type-myb28myb29cyp79b2cyp79b3		0		0		0		0		0		0		0	450.223	450.223
409.18314_4.87	10.814	0.00039728	3.4009	myb28myb29-CYP79A2; myb28myb29cyp79b2cyp79b3-CYP79A2; wild-type-CYP79A2		0		0		0		0		0		0		0	408.176	408.176
217.12216_6.59	10.78	0.00040386	3.3938	myb28myb29-CYP79A2; wild-type-CYP79A2; myb28myb29cyp79b2cyp79b3-myb28myb29
209.15362_5.44	10.773	0.00040533	3.3922	myb28myb29cyp79b2cyp79b3-CYP79A2; wild-type-CYP79A2; myb28myb29cyp79b2cyp79b3-myb28myb29; wild-type-myb28myb29	Prenol lipids	0.777471		0	Prenol lipids	0.777471		0	Bisabolane sesquiterpenoids	0.230357	Terpenoids	0.955198	Monoterpenoids	0.269341	208.146	208.146	CC1=CC(=O)CC(C1CCC(=O)C)(C)C
181.12242_4.93	10.749	0.00040991	3.3873	wild-type-CYP79A2; myb28myb29cyp79b2cyp79b3-myb28myb29; wild-type-myb28myb29cyp79b2cyp79b3	Carboxylic acids and derivatives	0.50718		0	Carboxylic acids and derivatives	0.50718		0	Bisabolane sesquiterpenoids	0.429243	Terpenoids	0.682867	Monoterpenoids	0.389094	180.115	180.115	CC1=CCC(=O)CCCCC(=O)C1
155.03392_3.36	10.731	0.00041359	3.3834	myb28myb29cyp79b2cyp79b3-CYP79A2; myb28myb29cyp79b2cyp79b3-myb28myb29	Benzene and substituted derivatives	0.998975	Hydroxybenzoic acid derivatives	0.975085	Salicylic acids	0.773825	Benzoic acids and derivatives	0.999099	Simple phenolic acids	0.962876	Shikimates and Phenylpropanoids	0.997914	Phenolic acids (C6-C1)	0.989017	154.026	154.026	C1=CC(=C(C=C1O)O)C(=O)O
91.05421_5.16	10.707	0.00041839	3.3784	myb28myb29-CYP79A2; myb28myb29cyp79b2cyp79b3-CYP79A2; wild-type-CYP79A2	Benzene and substituted derivatives	0.993609		0	Benzene and substituted derivatives	0.993609		0	Cinnamic acids and derivatives	0.979684	Shikimates and Phenylpropanoids	0.934558	Phenylpropanoids (C6-C3)	0.973917	90.0469	90.0469	[CH2+]C1=CC=CC=C1
182.08125_1.27	10.63	0.00043448	3.362	wild-type-CYP79A2; wild-type-myb28myb29; wild-type-myb28myb29cyp79b2cyp79b3	Cinnamic acids and derivatives	0.728048	Coumaric acids and derivatives	0.61469	Coumaric acids	0.90794	Hydroxycinnamic acids and derivatives	0.715448	Cinnamic acids and derivatives	0.951595	Shikimates and Phenylpropanoids	0.991311	Phenylpropanoids (C6-C3)	0.974765	164.047	164.047	C1=CC(=CC(=C1)O)C=CC(=O)O
668.38229_6.99	10.612	0.00043832	3.3582	myb28myb29cyp79b2cyp79b3-CYP79A2; myb28myb29cyp79b2cyp79b3-myb28myb29; wild-type-myb28myb29cyp79b2cyp79b3
323.07594_5.58	10.602	0.00044037	3.3562	myb28myb29-CYP79A2; myb28myb29cyp79b2cyp79b3-myb28myb29; wild-type-myb28myb29
490.09777_6.75	10.576	0.00044597	3.3507	wild-type-CYP79A2; wild-type-myb28myb29; wild-type-myb28myb29cyp79b2cyp79b3	Cinnamic acids and derivatives	0.223218		0	Hydroxycinnamic acids and derivatives	0.51357	Hydroxycinnamic acids and derivatives	0.51357	Imidazole alkaloids	0.180718	Alkaloids	0.977217	Peptide alkaloids	0.268378	489.091	489.091
277.14131_9.69	10.552	0.00045123	3.3456	myb28myb29-CYP79A2; myb28myb29cyp79b2cyp79b3-myb28myb29; wild-type-myb28myb29cyp79b2cyp79b3	Organooxygen compounds	0.999997	Alkyl aryl ethers	0.500655	Alkyl aryl ethers	0.500655	Ethers	0.914758	Kavalactones and derivatives	0.685598	Shikimates and Phenylpropanoids	0.73499	Styrylpyrones	0.577834	276.134	276.134	CCOC(=O)C(C1CC1C2=CC=CC=C2)C(=O)OCC
351.21403_7.91	10.525	0.00045741	3.3397	myb28myb29-CYP79A2; myb28myb29cyp79b2cyp79b3-CYP79A2; wild-type-myb28myb29cyp79b2cyp79b3		0		0		0		0		0		0		0	328.224	328.224
381.09297_3.78	10.512	0.00046027	3.337	myb28myb29-CYP79A2; myb28myb29cyp79b2cyp79b3-CYP79A2; wild-type-CYP79A2	Purine nucleotides	0.531391		0	Purine nucleotides	0.531391		0	Purine nucleos(t)ides	0.0715917	Alkaloids	0.548926	Nucleosides	0.307988	380.086	380.086	C1=NC2C(=O)NC(=NC2(N1C3C(C(C(O3)COP(=O)(O)O)O)O)N)N
188.07065_3.35	10.5	0.00046309	3.3343	myb28myb29cyp79b2cyp79b3-CYP79A2; myb28myb29cyp79b2cyp79b3-myb28myb29	Indoles and derivatives	0.527574		0	Indoles	0.624912	Indoles	0.624912	Simple indole alkaloids	0.774318	Alkaloids	0.985141	Tryptophan alkaloids	0.765821	187.063	187.063	C1=CC=C2C(=C1)C=C(N2)C=CC(=O)O
181.08589_8.61	10.465	0.00047098	3.327	myb28myb29-CYP79A2; myb28myb29cyp79b2cyp79b3-CYP79A2; wild-type-CYP79A2	Phenylpropanoic acids	0.51875		0	Phenylpropanoic acids	0.51875		0	Simple phenolic acids	0.53146	Shikimates and Phenylpropanoids	0.962381	Phenolic acids (C6-C1)	0.573647	180.079	180.079	CCOC1=CC=C(C=C1)CC(=O)O
221.15362_8.03	10.44	0.00047686	3.3216	myb28myb29cyp79b2cyp79b3-myb28myb29; wild-type-myb28myb29cyp79b2cyp79b3		0		0	Lipids and lipid-like molecules	0.699349		0	Caryophyllane sesquiterpenoids	0.092026	Terpenoids	0.893995	Sesquiterpenoids	0.906174	220.146	220.146	CCCCCC=CC=CC=CC=CC(=O)O
409.16265_5.65	10.413	0.00048332	3.3158	myb28myb29cyp79b2cyp79b3-CYP79A2; wild-type-CYP79A2; myb28myb29cyp79b2cyp79b3-myb28myb29	Carboxylic acids and derivatives	0.178398	Amino acids and derivatives	0.524224	Amino acids and derivatives	0.524224	Amino acids, peptides, and analogues	0.522437	Dipeptides	0.51969	Alkaloids	0.619013	Pseudoalkaloids	0.50777	408.155	408.155	CC(C)(CN1C(=NC2=C1C3=CC=CC=C3N=C2N)COCCCP(=O)(O)O)O
298.11444_2.22	10.386	0.00048976	3.31	myb28myb29-CYP79A2; myb28myb29cyp79b2cyp79b3-CYP79A2; wild-type-CYP79A2	Purine nucleosides	0.999823		0	Purine nucleosides	0.999823		0	Purine nucleos(t)ides	0.993601	Carbohydrates	0.995965	Nucleosides	0.998809	297.107	297.107	COC1C(C(OC1N2C=NC3=C2N=C(NC3=O)N)CO)O
158.11752_3.45	10.363	0.00049535	3.3051	wild-type-myb28myb29; wild-type-myb28myb29cyp79b2cyp79b3	Carboxylic acids and derivatives	0.99982	Amino acids and derivatives	0.999861	Alpha amino acids	0.972578	Amino acids, peptides, and analogues	0.999856	Aminoacids	0.972747	Amino acids and Peptides	0.972118	Small peptides	0.986099	157.11	157.11	C1CCC(C1)CC(C(=O)O)N
495.27125_8.61	10.351	0.00049834	3.3025	myb28myb29-CYP79A2; wild-type-CYP79A2; wild-type-myb28myb29cyp79b2cyp79b3		0		0		0		0		0		0		0	494.264	494.264
86.09641_1.28	10.349	0.00049887	3.302	wild-type-CYP79A2; wild-type-myb28myb29; wild-type-myb28myb29cyp79b2cyp79b3		0		0		0		0		0		0		0	85.0891	85.0891
276.21684_5.9	10.227	0.0005301	3.2756	myb28myb29-CYP79A2; myb28myb29cyp79b2cyp79b3-CYP79A2; wild-type-CYP79A2	Organonitrogen compounds	1	Alkanolamines	0.596384	1,2-aminoalcohols	0.554919	Amines	0.889194	Sphingoid bases	0.933298	Fatty acids	0.442636	Sphingolipids	0.875127	275.21	275.21	C1C(C(NC(C1O)CO)CCCCCCCCO)O
91.05424_6.27	10.202	0.00053671	3.2703	myb28myb29cyp79b2cyp79b3-CYP79A2; wild-type-CYP79A2	Benzene and substituted derivatives	0.986867		0	Benzene and substituted derivatives	0.986867		0	Cinnamic acids and derivatives	0.967777	Shikimates and Phenylpropanoids	0.909647	Phenylpropanoids (C6-C3)	0.9664	90.047	90.047	[CH2+]C1=CC=CC=C1
146.06007_3.35	10.192	0.00053949	3.268	myb28myb29cyp79b2cyp79b3-CYP79A2; myb28myb29cyp79b2cyp79b3-myb28myb29	Indoles and derivatives	0.99989		0	Indoles	0.999938	Indoles	0.999938	Simple indole alkaloids	0.978182	Alkaloids	0.999688	Tryptophan alkaloids	0.980366	145.053	145.053	C1=CC=C2C(=C1)C(=CN2)C=O
191.03394_5.79	10.169	0.00054579	3.263	myb28myb29cyp79b2cyp79b3-CYP79A2; myb28myb29cyp79b2cyp79b3-myb28myb29; wild-type-myb28myb29cyp79b2cyp79b3	Naphthalenes	0.955806		0	Naphthoquinones	0.950458	Naphthoquinones	0.950458	Naphthoquinones	0.766842	Polyketides	0.983496	Naphthalenes	0.947207	190.027	190.027	C1=CC=C2C(=C1)C=C(C(=O)O2)C(=O)O
223.98908_0.7	10.158	0.00054881	3.2606	myb28myb29-CYP79A2; myb28myb29cyp79b2cyp79b3-myb28myb29; wild-type-myb28myb29	Diazines	0.79893	Pyrimidones	0.853965	Pyrimidones	0.853965	Pyrimidines and pyrimidine derivatives	0.810318	Quinazoline alkaloids	0.531281	Alkaloids	0.991252	Anthranilic acid alkaloids	0.877501	201.002	201.002	C1=C(C2=C(C(=CS2)C#N)C(=O)N1)C#N
291.19531_9	10.128	0.00055703	3.2541	myb28myb29cyp79b2cyp79b3-CYP79A2; myb28myb29cyp79b2cyp79b3-myb28myb29; wild-type-myb28myb29cyp79b2cyp79b3	Fatty Acyls	0.979139	Medium-chain fatty acids	0.616505	Medium-chain fatty acids	0.616505	Fatty acids and conjugates	0.970978	Prostaglandins	0.233267	Fatty acids	0.994777	Octadecanoids	0.832799	290.188	290.188	C=CC=CCC1C(C=CC1=O)CCCCCCCC(=O)O
130.06509_5.45	10.127	0.00055745	3.2538	myb28myb29cyp79b2cyp79b3-CYP79A2; myb28myb29cyp79b2cyp79b3-myb28myb29; wild-type-myb28myb29cyp79b2cyp79b3	Benzene and substituted derivatives	0.746804		0	Benzene and substituted derivatives	0.746804		0	Quinazoline alkaloids	0.138907	Alkaloids	0.97801	Anthranilic acid alkaloids	0.546532	129.058	129.058	C1=CC=C2C(=C1)C=CC=N2
261.14711_9.25	10.021	0.00058796	3.2307	myb28myb29-CYP79A2; myb28myb29cyp79b2cyp79b3-CYP79A2; wild-type-CYP79A2	Prenol lipids	0.916921	Eremophilane, 8,9-secoeremophilane and furoeremophilane sesquiterpenoids	0.643807	Eremophilane, 8,9-secoeremophilane and furoeremophilane sesquiterpenoids	0.643807	Sesquiterpenoids	0.906715	Eremophilane sesquiterpenoids	0.30563	Terpenoids	0.996914	Sesquiterpenoids	0.88861	260.14	260.14	CC1CC2C(CC=C1C(=CC(=O)C)C)C(=C)C(=O)O2
250.14714_3.16	10.016	0.00058945	3.2296	myb28myb29-CYP79A2; myb28myb29cyp79b2cyp79b3-CYP79A2; wild-type-myb28myb29	Carboxylic acids and derivatives	0.999894	Amino acids and derivatives	0.99906	Alpha amino acids	0.779008	Amino acids, peptides, and analogues	0.999094	Aminoacids	0.235878	Amino acids and Peptides	0.578493	Small peptides	0.426953	249.14	249.14	CCCCC(C(=O)O)NC(C)CCS(=O)C
344.87555_0.69	10.004	0.00059306	3.2269	myb28myb29cyp79b2cyp79b3-CYP79A2; wild-type-myb28myb29cyp79b2cyp79b3
226.07109_2.27	9.9959	0.00059553	3.2251	myb28myb29cyp79b2cyp79b3-CYP79A2; myb28myb29cyp79b2cyp79b3-myb28myb29; wild-type-myb28myb29cyp79b2cyp79b3	Cinnamic acids and derivatives	0.732599	Coumaric acids and derivatives	0.833905	Coumaric acids and derivatives	0.833905	Hydroxycinnamic acids and derivatives	0.831593	Cinnamic acids and derivatives	0.815715	Shikimates and Phenylpropanoids	0.949851	Phenylpropanoids (C6-C3)	0.754687	208.037	208.037	C1=CC=C(C(=C1)C(=CC(=O)O)C(=O)O)O
293.21102_9.3	9.9776	0.00060107	3.2211	myb28myb29cyp79b2cyp79b3-CYP79A2; myb28myb29cyp79b2cyp79b3-myb28myb29; wild-type-myb28myb29cyp79b2cyp79b3	Organonitrogen compounds	0.999924	Primary amines	0.534337	Primary amines	0.534337	Amines	0.744053	Polyamines	0.307043	Alkaloids	0.486967	Ornithine alkaloids	0.267031	292.204	292.204	CCOP(=O)(C)CN1CCNCCNCCNCC1
180.01413_1.28	9.9739	0.0006022	3.2203	wild-type-CYP79A2; wild-type-myb28myb29; wild-type-myb28myb29cyp79b2cyp79b3
321.16716_10.71	9.9683	0.00060393	3.219	myb28myb29-CYP79A2; myb28myb29cyp79b2cyp79b3-myb28myb29; wild-type-myb28myb29
293.06347_0.78	9.952	0.00060894	3.2154	myb28myb29-CYP79A2; myb28myb29cyp79b2cyp79b3-myb28myb29	Benzene and substituted derivatives	0.991017		0	Benzenesulfonyl compounds	0.652769	Benzenesulfonyl compounds	0.652769	Polyamines	0.16004	Alkaloids	0.995311	Ornithine alkaloids	0.394311	292.056	292.056	CCNS(=O)(=O)C1=CC=C(C=C1)S(=O)(=O)NCC
388.21509_6.64	9.9077	0.00062284	3.2056	myb28myb29cyp79b2cyp79b3-CYP79A2; myb28myb29cyp79b2cyp79b3-myb28myb29; wild-type-myb28myb29cyp79b2cyp79b3	Fatty Acyls	0.935358	Leukotrienes	0.559691	Leukotrienes	0.559691	Eicosanoids	0.545698	Leukotrienes	0.824857	Fatty acids	0.996736	Eicosanoids	0.591213	387.208	387.208	CCCCCCS(=O)(=O)NC1C2CCC(C1CC=CCCCC(=O)O)O2
714.50615_10.94	9.8923	0.00062776	3.2022	myb28myb29-CYP79A2; myb28myb29cyp79b2cyp79b3-CYP79A2; wild-type-CYP79A2	Glycerophospholipids	0.99997	Phosphatidylethanolamines	0.949745	Phosphatidylethanolamines	0.949745	Glycerophosphoethanolamines	0.997194	Glycerophosphoethanolamines	0.98786	Fatty acids	0.998881	Glycerophospholipids	0.999952	713.499	713.499	CCCCCCCCCCCCCC(=O)OC(COC(=O)CCCCCCC=CCC=CCC=CCCCCC)COP(=O)(O)OCCN
275.2006_10.32	9.8019	0.00065749	3.1821	myb28myb29-CYP79A2; wild-type-CYP79A2; myb28myb29cyp79b2cyp79b3-myb28myb29
335.21909_11	9.7844	0.00066342	3.1782	myb28myb29-CYP79A2; myb28myb29cyp79b2cyp79b3-myb28myb29; wild-type-myb28myb29		0		0		0		0		0		0		0	334.212	334.212
380.13166_3.07	9.7232	0.00068468	3.1645	myb28myb29cyp79b2cyp79b3-CYP79A2; myb28myb29cyp79b2cyp79b3-myb28myb29; wild-type-myb28myb29cyp79b2cyp79b3	Carboxylic acids and derivatives	0.997991	Peptides	0.998453	Dipeptides	0.812107	Amino acids, peptides, and analogues	0.999028	Tripeptides	0.577482	Amino acids and Peptides	0.994329	Small peptides	0.994832	379.124	379.124	C(C(CN(CC(=O)O)CC(=O)O)NCC(=O)O)N(CC(=O)O)CC(=O)O
321.08294_2.75	9.7147	0.00068768	3.1626	myb28myb29-CYP79A2; wild-type-CYP79A2	Carboxylic acids and derivatives	0.999192	Amino acids and derivatives	0.970305	Alpha amino acid esters	0.598445	Amino acids, peptides, and analogues	0.96991	pteridine alkaloids	0.53254	Alkaloids	0.980348	Pseudoalkaloids	0.766008	320.076	320.076	COC1=CC(=C(C=C1)NC(=O)CN2C=CC(=N2)C(=O)O)[N+](=O)[O-]
217.92811_0.72	9.6127	0.000725	3.1397	myb28myb29-CYP79A2; myb28myb29cyp79b2cyp79b3-myb28myb29; wild-type-myb28myb29
187.10783_1.1	9.6072	0.00072707	3.1384	wild-type-CYP79A2; wild-type-myb28myb29; wild-type-myb28myb29cyp79b2cyp79b3	Carboxylic acids and derivatives	1	Peptides	0.999935	Dipeptides	0.999989	Amino acids, peptides, and analogues	0.999995	Dipeptides	0.999971	Amino acids and Peptides	0.999905	Small peptides	0.999938	186.101	186.101	CC(C(=O)N1CCCC1C(=O)O)N
195.10155_8.61	9.5889	0.00073404	3.1343	myb28myb29-CYP79A2; myb28myb29cyp79b2cyp79b3-CYP79A2; wild-type-CYP79A2
318.09461_4.69	9.5608	0.00074487	3.1279	myb28myb29-CYP79A2; myb28myb29cyp79b2cyp79b3-CYP79A2; wild-type-CYP79A2	Organooxygen compounds	0.999999	Monosaccharides	0.704557	Hexoses	0.764114	Carbohydrates and carbohydrate conjugates	0.702115	Aminoacids	0.201022	Amino acids and Peptides	0.811216	Amino acid glycosides	0.362609	295.105	295.105	CCCOC1=CC=CC(=C1)C(=O)NC(CC(=O)O)C(=O)O
738.50591_10.92	9.4872	0.00077404	3.1112	myb28myb29-CYP79A2; wild-type-CYP79A2; myb28myb29cyp79b2cyp79b3-myb28myb29; wild-type-myb28myb29cyp79b2cyp79b3	Carboxylic acids and derivatives	0.968818	Amino acids and derivatives	0.937386	Amino acids and derivatives	0.937386	Amino acids, peptides, and analogues	0.943403	Purine alkaloids	0.168295	Alkaloids	0.991117	Pseudoalkaloids	0.576615	737.499	737.499
747.37741_8.61	9.4081	0.0008069	3.0932	myb28myb29-CYP79A2; myb28myb29cyp79b2cyp79b3-CYP79A2; wild-type-CYP79A2	Carboxylic acids and derivatives	0.983044	Amino acids and derivatives	0.640581	Amino acids and derivatives	0.640581	Amino acids, peptides, and analogues	0.618687	Cytochalasan alkaloids	0.0879309	Alkaloids	0.25106	Pseudoalkaloids (transamidation)	0.243839	708.412	708.412	C1CCC(CC1)CC2COC(=O)C(CCCC=CCC(C(=O)N2)CC(=O)NC(CC3=CC=C(C=C3)OCC4=CC=CC=C4)CO)CC5=CC=CC=C5
277.14093_6.23	9.3125	0.00084866	3.0713	myb28myb29cyp79b2cyp79b3-CYP79A2; wild-type-myb28myb29cyp79b2cyp79b3	Azoles	0.967459	Substituted imidazoles	0.776547	N-substituted imidazoles	0.621322	Imidazoles	0.763728	Imidazole alkaloids	0.27281	Alkaloids	0.575979	Pseudoalkaloids	0.300354	276.134	276.134	C1CN(CCN1)CO[P+](=O)OCN2CCNCC2
137.04588_2.24	9.3035	0.00085273	3.0692	myb28myb29-CYP79A2; myb28myb29cyp79b2cyp79b3-CYP79A2; wild-type-myb28myb29cyp79b2cyp79b3	Pyrazolopyrimidines	0.720862		0	Pyrazolopyrimidines	0.720862		0	pteridine alkaloids	0.528382	Alkaloids	0.994129	Pseudoalkaloids	0.646512	136.039	136.039	C1=NC2=C(N1)C(=O)N=CN2
265.01588_0.72	9.2928	0.0008576	3.0667	myb28myb29-CYP79A2; myb28myb29cyp79b2cyp79b3-myb28myb29; wild-type-myb28myb29
363.14125_5.06	9.2893	0.0008592	3.0659	myb28myb29-CYP79A2; myb28myb29cyp79b2cyp79b3-CYP79A2; wild-type-CYP79A2	Organooxygen compounds	0.999999	Glycosyl compounds	0.669056	Glycosyl compounds	0.669056	Carbohydrates and carbohydrate conjugates	0.530868	Pyrimidine nucleos(t)ides	0.74622	Carbohydrates	0.965804	Nucleosides	0.975378	362.134	362.134	CCOP(=O)(OCC)OCC1CC(ON1C)N2C=CC(=NC2=O)N
315.96029_0.77	9.2824	0.00086232	3.0643	myb28myb29cyp79b2cyp79b3-myb28myb29; wild-type-myb28myb29
279.13383_3.84	9.2046	0.0008988	3.0463	myb28myb29cyp79b2cyp79b3-myb28myb29; wild-type-myb28myb29	Carboxylic acids and derivatives	0.999893	Amino acids and derivatives	0.740151	Amino acids and derivatives	0.740151	Amino acids, peptides, and analogues	0.749193	Polyamines	0.984749	Alkaloids	0.995218	Ornithine alkaloids	0.993925	278.127	278.127	C1=CC(=CC=C1C(=O)N)C(=O)NCCCCCC(=O)O
132.04439_3.19	9.2039	0.00089911	3.0462	myb28myb29-CYP79A2; myb28myb29cyp79b2cyp79b3-myb28myb29		0		0	Benzenoids	0.98642		0	Simple indole alkaloids	0.527895	Alkaloids	0.720841	Tryptophan alkaloids	0.654528	131.037	131.037	C1=CC(=CC=C1C=O)C#N
253.14341_5.53	9.1718	0.00091468	3.0387	myb28myb29-CYP79A2; myb28myb29cyp79b2cyp79b3-CYP79A2; wild-type-CYP79A2	Fatty Acyls	0.533409	Jasmonic acids	0.571775	Jasmonic acids	0.571775	Lineolic acids and derivatives	0.547577	Jasmonic acids	0.546165	Fatty acids	0.866478	Eicosanoids	0.171927	252.136	252.136	C=C(CC(=C(CC(=C)O)CC(=C)O)CC(=C)O)O
146.06171_2.06	9.1506	0.0009251	3.0338	myb28myb29cyp79b2cyp79b3-CYP79A2; myb28myb29cyp79b2cyp79b3-myb28myb29; wild-type-myb28myb29cyp79b2cyp79b3	Sulfoxides	0.965369		0	Sulfoxides	0.965369		0	Fatty alcohols	0.0522109	Fatty acids	0.45479	Fatty acyls	0.976584	145.055	145.055	CS(=O)CCCCC#N
301.04552_6.82	9.1431	0.00092886	3.032	myb28myb29-CYP79A2; wild-type-CYP79A2; myb28myb29cyp79b2cyp79b3-myb28myb29; wild-type-myb28myb29cyp79b2cyp79b3	Carboxylic acids and derivatives	0.996723	Amino acids and derivatives	0.989553	Amino acids	0.99521	Amino acids, peptides, and analogues	0.98962	Phenoxazine alkaloids	0.999404	Alkaloids	0.999878	Anthranilic acid alkaloids	0.977651	300.038	300.038	C1=CC(=C2C(=C1)OC3=CC(=O)C(=C(C3=N2)C(=O)O)N)C(=O)O
267.13398_3.31	9.1417	0.00092954	3.0317	myb28myb29-CYP79A2; wild-type-CYP79A2; myb28myb29cyp79b2cyp79b3-myb28myb29	Carboxylic acids and derivatives	1	Peptides	0.999983	Dipeptides	0.999884	Amino acids, peptides, and analogues	1	Dipeptides	0.999978	Amino acids and Peptides	0.999938	Small peptides	0.999997	266.127	266.127	CC(C(C(=O)NC(CC1=CC=CC=C1)C(=O)O)N)O
287.11007_1.65	9.1356	0.00093258	3.0303	myb28myb29-CYP79A2; myb28myb29cyp79b2cyp79b3-CYP79A2	Azoles	0.96409		0	Azoles	0.96409		0	Dipeptides	0.108395	Amino acids and Peptides	0.809488	Small peptides	0.65765	264.121	264.121
277.1411_8.35	9.1294	0.00093567	3.0289	myb28myb29-CYP79A2; myb28myb29cyp79b2cyp79b3-CYP79A2; wild-type-myb28myb29cyp79b2cyp79b3	Organonitrogen compounds	0.999997	Tertiary amines	0.650173	Dialkylarylamines	0.567489	Amines	0.921004	Purine alkaloids	0.191601	Alkaloids	0.784864	Pseudoalkaloids	0.291457	276.134	276.134	CCNC1=NC=C(N=C1)C(=O)NCCC2=NOC(=N2)C
355.11368_3.07	9.1107	0.00094512	3.0245	myb28myb29cyp79b2cyp79b3-CYP79A2; myb28myb29cyp79b2cyp79b3-myb28myb29; wild-type-myb28myb29cyp79b2cyp79b3	Pteridines and derivatives	0.991567		0	Pteridines and derivatives	0.991567		0	pteridine alkaloids	0.602978	Alkaloids	0.997244	Pseudoalkaloids	0.875125	354.106	354.106	CN1C(=C(N2C1=NC3=C2C(=O)N(C(=O)N3C)C)[N+](=O)[O-])C4=CC=CC=C4
277.21612_10.68	9.1086	0.00094617	3.024	myb28myb29cyp79b2cyp79b3-CYP79A2; myb28myb29cyp79b2cyp79b3-myb28myb29; wild-type-myb28myb29cyp79b2cyp79b3	Fatty Acyls	0.978978		0	Lineolic acids and derivatives	0.529759	Lineolic acids and derivatives	0.529759	Unsaturated fatty acids	0.980027	Fatty acids	0.922226	Fatty Acids and Conjugates	0.935629	276.209	276.209	CCC#CCCCCC#CCCCCCCCC(=O)O
588.81388_0.69	9.1024	0.00094935	3.0226	myb28myb29cyp79b2cyp79b3-CYP79A2; wild-type-myb28myb29cyp79b2cyp79b3
123.04435_1.27	9.0452	0.00097902	3.0092	wild-type-CYP79A2; wild-type-myb28myb29
178.03546_2.48	9.0164	0.00099437	3.0025	myb28myb29-CYP79A2; myb28myb29cyp79b2cyp79b3-CYP79A2; wild-type-myb28myb29cyp79b2cyp79b3	Isothiocyanates	0.999773		0	Isothiocyanates	0.999773		0	Fatty alcohols	0.0111918	Fatty acids	0.746603	Fatty acyls	0.930826	177.028	177.028	CS(=O)CCCCN=C=S
335.2192_10.07	8.9321	0.0010408	2.9826	myb28myb29-CYP79A2; wild-type-CYP79A2
316.28462_10.34	8.8363	0.0010966	2.9599	wild-type-CYP79A2; wild-type-myb28myb29cyp79b2cyp79b3		0		0	Lipids and lipid-like molecules	0.513188		0	Sphingoid bases	0.986984	Fatty acids	0.996843	Sphingolipids	0.977651	315.277	315.277	CCCCCCCCCC=CCCCC(C(C(CO)N)O)O
335.21891_9.74	8.8188	0.0011071	2.9558	myb28myb29-CYP79A2; myb28myb29cyp79b2cyp79b3-CYP79A2; wild-type-CYP79A2		0		0		0		0		0		0		0	334.212	334.212
252.08658_4.7	8.8138	0.0011102	2.9546	myb28myb29-CYP79A2; myb28myb29cyp79b2cyp79b3-CYP79A2; wild-type-CYP79A2	Carboxylic acids and derivatives	1	Amino acids and derivatives	1	N-acyl-alpha amino acids	0.998914	Amino acids, peptides, and analogues	1	Dipeptides	0.999608	Amino acids and Peptides	0.984529	Small peptides	0.998498	251.079	251.079	C1=CC=C(C=C1)CC(=O)NC(CC(=O)O)C(=O)O
183.96357_0.7	8.8105	0.0011122	2.9538	myb28myb29-CYP79A2; myb28myb29cyp79b2cyp79b3-myb28myb29; wild-type-myb28myb29
281.17442_8.25	8.7452	0.0011528	2.9383	myb28myb29cyp79b2cyp79b3-CYP79A2; wild-type-CYP79A2; wild-type-myb28myb29	Organooxygen compounds	0.999999	Ketones	0.843014	Cyclic ketones	0.64043	Carbonyl compounds	0.953976	Macrolide lactones	0.341462	Polyketides	0.503832	Macrolides	0.620122	280.167	280.167	CC1CCCC=CC(=O)OC(CCCC=CC(=O)O1)C
292.15427_6.59	8.738	0.0011573	2.9365	myb28myb29-CYP79A2; wild-type-CYP79A2	Carboxylic acids and derivatives	0.869056	Amino acids and derivatives	0.708375	Carbamate esters	0.625872	Amino acids, peptides, and analogues	0.702627	Open-chain polyketides	0.106457	Terpenoids	0.666277	Linear polyketides	0.342932	291.147	291.147	CC(C)(C)OC(=O)NC1CC(C1)(C2=CC=CC=C2)C(=O)O
237.14846_6.6	8.7013	0.001181	2.9277	wild-type-CYP79A2	Organooxygen compounds	1	Ketones	0.956754	Cyclohexenones	0.707499	Carbonyl compounds	0.995186	Jasmonic acids	0.400988	Terpenoids	0.706499	Octadecanoids	0.554026	236.141	236.141	CC(=C)C(CC(=O)O)C1=CCC(CC1=O)(C)C
346.08963_4.69	8.6874	0.0011901	2.9244	myb28myb29cyp79b2cyp79b3-CYP79A2; myb28myb29cyp79b2cyp79b3-myb28myb29
156.04035_1.3	8.6804	0.0011948	2.9227	myb28myb29-CYP79A2; myb28myb29cyp79b2cyp79b3-CYP79A2; wild-type-CYP79A2	Diazines	0.280541	Pyrimidones	0.830698	Pyrimidones	0.830698	Pyrimidines and pyrimidine derivatives	0.52782	Purine alkaloids	0.734713	Alkaloids	0.972176	Pseudoalkaloids	0.839961	155.033	155.033	C1=C(C(=O)NC(=O)N1)C(=O)N
206.04482_3.19	8.6644	0.0012053	2.9189	myb28myb29-CYP79A2; myb28myb29cyp79b2cyp79b3-myb28myb29	Carboxylic acids and derivatives	0.997918	Amino acids and derivatives	0.938961	Alpha amino acids and derivatives	0.858655	Amino acids, peptides, and analogues	0.939296	Acridone alkaloids	0.999273	Alkaloids	0.989699	Anthranilic acid alkaloids	0.987115	205.038	205.038	C1=CC2=C(C(=C1)O)NC(=CC2=O)C(=O)O
188.06667_1.3	8.6624	0.0012067	2.9184	myb28myb29-CYP79A2; myb28myb29cyp79b2cyp79b3-CYP79A2; wild-type-CYP79A2	Azoles	0.957909		0	Azoles	0.957909		0	Purine alkaloids	0.532855	Alkaloids	0.332447	Pseudoalkaloids	0.547797	187.059	187.059	C(C1=NC(=O)N(C(=N1)CO)CO)O
302.12104_1.16	8.5782	0.0012644	2.8981	myb28myb29cyp79b2cyp79b3-CYP79A2; wild-type-myb28myb29cyp79b2cyp79b3		0		0		0		0		0		0		0	301.114	301.114
335.21904_10.68	8.5662	0.0012728	2.8952	myb28myb29cyp79b2cyp79b3-CYP79A2; myb28myb29cyp79b2cyp79b3-myb28myb29; wild-type-myb28myb29cyp79b2cyp79b3		0		0		0		0		0		0		0	334.212	334.212
275.2006_10.84	8.5297	0.001299	2.8864	myb28myb29-CYP79A2; myb28myb29cyp79b2cyp79b3-CYP79A2; wild-type-CYP79A2
128.01925_0.68	8.4859	0.0013312	2.8757	myb28myb29cyp79b2cyp79b3-CYP79A2; myb28myb29cyp79b2cyp79b3-myb28myb29; wild-type-myb28myb29cyp79b2cyp79b3
235.09397_7.53	8.4804	0.0013353	2.8744	myb28myb29-CYP79A2; myb28myb29cyp79b2cyp79b3-CYP79A2; wild-type-CYP79A2		0		0		0		0		0		0		0	234.087	234.087
180.06548_2.27	8.4291	0.0013743	2.8619	myb28myb29cyp79b2cyp79b3-CYP79A2; myb28myb29cyp79b2cyp79b3-myb28myb29; wild-type-myb28myb29cyp79b2cyp79b3	Indoles and derivatives	0.515546		0	Indoles and derivatives	0.515546		0	Simple indole alkaloids	0.0269563	Alkaloids	0.898242	Small peptides	0.179343	179.058	179.058	CC(=O)NC1=C(C(=CC=C1)O)C=O
557.86009_0.68	8.4203	0.0013811	2.8598	myb28myb29-CYP79A2; myb28myb29cyp79b2cyp79b3-CYP79A2
275.05504_6.71	8.4082	0.0013906	2.8568	myb28myb29-CYP79A2; myb28myb29cyp79b2cyp79b3-myb28myb29	Benzopyrans	0.988776	Chromones	0.762758	Chromones	0.762758	1-benzopyrans	0.970075	Chromones	0.390621	Polyketides	0.605192	Coumarins	0.35038	274.048	274.048	COC1=C(C=C(C2=C1OC3=C(C2=O)C=CC=C3O)O)O
215.13905_1.92	8.4063	0.0013921	2.8563	wild-type-CYP79A2; wild-type-myb28myb29; wild-type-myb28myb29cyp79b2cyp79b3	Carboxylic acids and derivatives	1	Peptides	0.999817	Dipeptides	0.999302	Amino acids, peptides, and analogues	0.999999	Dipeptides	0.99996	Amino acids and Peptides	0.999967	Small peptides	0.999953	214.132	214.132	CC(C)C(C(=O)N1CCCC1C(=O)O)N
255.94411_0.69	8.3927	0.0014027	2.853	myb28myb29cyp79b2cyp79b3-CYP79A2; wild-type-myb28myb29cyp79b2cyp79b3
188.03423_3.19	8.3476	0.001439	2.842	myb28myb29-CYP79A2; myb28myb29cyp79b2cyp79b3-myb28myb29		0		0		0		0		0		0		0	187.027	187.027
314.13621_6.49	8.3465	0.0014399	2.8417	myb28myb29cyp79b2cyp79b3-CYP79A2; wild-type-myb28myb29cyp79b2cyp79b3
523.25106_7.73	8.3325	0.0014513	2.8382	myb28myb29-CYP79A2; wild-type-CYP79A2	Carboxylic acids and derivatives	0.981312	Peptides	0.823465	Oligopeptides	0.523573	Amino acids, peptides, and analogues	0.983375	Tripeptides	0.704872	Amino acids and Peptides	0.740544	Small peptides	0.888472	522.244	522.244	CC(C(C(=O)O)NC(=O)C(CCC(=O)N)NC(=O)C(CC1=CC=CC=C1)NC(=O)C(CCC(=O)N)N)O
512.20255_5.06	8.2526	0.0015186	2.8186	myb28myb29cyp79b2cyp79b3-CYP79A2; wild-type-CYP79A2; myb28myb29cyp79b2cyp79b3-myb28myb29	Carboxylic acids and derivatives	0.433059	Amino acids and derivatives	0.700091	Amino acids and derivatives	0.700091	Amino acids, peptides, and analogues	0.707937	Purine nucleos(t)ides	0.341837	Alkaloids	0.649652	Pseudoalkaloids	0.605824	511.195	511.195
265.17972_10.78	8.2233	0.0015442	2.8113	myb28myb29cyp79b2cyp79b3-CYP79A2; wild-type-CYP79A2; wild-type-myb28myb29	Macrolides and analogues	0.848228		0	Macrolides and analogues	0.848228		0	Polyene macrolides	0.454469	Polyketides	0.766729	Macrolides	0.713687	264.172	264.172	CCC=CCC1C(C=CC1=O)CCCCCC(=O)O
199.04628_1.31	8.1661	0.0015954	2.7971	myb28myb29-CYP79A2; myb28myb29cyp79b2cyp79b3-CYP79A2; wild-type-CYP79A2
160.03924_3.19	8.1595	0.0016015	2.7955	myb28myb29-CYP79A2; myb28myb29cyp79b2cyp79b3-myb28myb29	Phenols	0.954554		0	Benzenediols	0.547793	Benzenediols	0.547793	Naphthoquinones	0.353697	Shikimates and Phenylpropanoids	0.734337	Naphthalenes	0.228125	159.032	159.032	C1=CC=C(C(=C1)C#CN=C=O)O
104.10706_0.77	8.1496	0.0016106	2.793	wild-type-myb28myb29; wild-type-myb28myb29cyp79b2cyp79b3	Organonitrogen compounds	0.999993	Tetraalkylammonium salts	0.943769	Tetraalkylammonium salts	0.943769	Quaternary ammonium salts	0.992228	Fatty alcohols	0.387129	Alkaloids	0.848025	Fatty acyls	0.122061	103.1	103.1	C[N+](C)(C)CCO
355.1174_5.51	8.0875	0.001669	2.7775	myb28myb29-CYP79A2; myb28myb29cyp79b2cyp79b3-CYP79A2; wild-type-myb28myb29; wild-type-myb28myb29cyp79b2cyp79b3	Cinnamic acids and derivatives	0.586186		0	Hydroxycinnamic acids and derivatives	0.71637	Hydroxycinnamic acids and derivatives	0.71637	Stilbenolignans	0.257219	Shikimates and Phenylpropanoids	0.99476	Lignans	0.38579	354.11	354.11	COC1=CC(=CC2=C1OC(C2C=O)C3=CC(=C(C=C3)O)OC)C=CC=O
451.81355_0.75	8.0574	0.0016983	2.77	myb28myb29-CYP79A2; myb28myb29cyp79b2cyp79b3-myb28myb29; wild-type-myb28myb29
177.12738_8.61	8.0493	0.0017062	2.768	myb28myb29-CYP79A2; myb28myb29cyp79b2cyp79b3-CYP79A2; wild-type-CYP79A2
543.31359_3.6	8.0049	0.0017506	2.7568	myb28myb29-CYP79A2; wild-type-CYP79A2; myb28myb29cyp79b2cyp79b3-myb28myb29	Carboxylic acids and derivatives	0.999494	Peptides	0.941471	Peptides	0.941471	Amino acids, peptides, and analogues	0.998344	Tripeptides	0.131953	Amino acids and Peptides	0.975296	Small peptides	0.419764	542.306	542.306	CC(C)C(C(=O)NC(C(C)O)C(=O)N1CCCC1C(=O)NC(C)C(=O)NC(C(C)C)C(=O)NCC(=O)O)N
235.1329_5.58	8.0015	0.001754	2.756	myb28myb29cyp79b2cyp79b3-CYP79A2; myb28myb29cyp79b2cyp79b3-myb28myb29; wild-type-myb28myb29cyp79b2cyp79b3	Carboxylic acids and derivatives	0.987817	Carboxylic acid esters	0.856952	Enoate esters	0.51287	Carboxylic acid derivatives	0.837092	Phthalide derivatives	0.0231164	Polyketides	0.18111	Sesquiterpenoids	0.136755	234.126	234.126	CC1CC2C(CC3C1C=CC3=O)C(C(=O)O2)C
170.92783_0.69	8.0001	0.0017555	2.7556	myb28myb29-CYP79A2; myb28myb29cyp79b2cyp79b3-CYP79A2; wild-type-myb28myb29cyp79b2cyp79b3
296.1857_7.92	7.9872	0.0017687	2.7524	myb28myb29cyp79b2cyp79b3-CYP79A2; myb28myb29cyp79b2cyp79b3-myb28myb29; wild-type-myb28myb29cyp79b2cyp79b3	Carboxylic acids and derivatives	0.999996	Amino acids and derivatives	0.999987	N-acyl-alpha amino acids	0.999781	Amino acids, peptides, and analogues	0.99999	N-acyl amines	0.58294	Fatty acids	0.545815	Fatty amides	0.510559	295.178	295.178	CC(C)CC(CNC(=O)CCOC1=CC=C(C=C1)OC)O
399.16269_4.14	7.9685	0.0017879	2.7476	myb28myb29-CYP79A2; myb28myb29cyp79b2cyp79b3-myb28myb29	Carboxylic acids and derivatives	0.999997	Peptides	0.999917	Oligopeptides	0.648744	Amino acids, peptides, and analogues	0.999945	Tripeptides	0.566404	Amino acids and Peptides	0.988997	Small peptides	0.99476	398.155	398.155	C1=C(NC=N1)CC(C(=O)NC(CC(=O)O)C(=O)NC(CCC(=O)N)C(=O)O)N
295.22678_10.99	7.8164	0.0019539	2.7091	myb28myb29cyp79b2cyp79b3-myb28myb29	Fatty Acyls	0.944691		0	Lineolic acids and derivatives	0.59653	Lineolic acids and derivatives	0.59653	Other Octadecanoids	0.84488	Fatty acids	0.960266	Octadecanoids	0.774103	294.219	294.219	CCC=CCC=CC=CC(CCCCCCCC(=O)O)O
265.15453_4	7.8	0.0019728	2.7049	myb28myb29-CYP79A2; myb28myb29cyp79b2cyp79b3-CYP79A2	Carboxylic acids and derivatives	1	Peptides	0.999693	Dipeptides	0.999999	Amino acids, peptides, and analogues	1	Dipeptides	0.999927	Amino acids and Peptides	0.99979	Small peptides	0.999984	264.147	264.147	CC(C)C(C(=O)NC(CC1=CC=CC=C1)C(=O)O)N
263.13898_4.25	7.7755	0.0020015	2.6986	myb28myb29-CYP79A2; myb28myb29cyp79b2cyp79b3-CYP79A2; wild-type-myb28myb29	Carboxylic acids and derivatives	0.999999	Peptides	0.999669	Dipeptides	0.99727	Amino acids, peptides, and analogues	0.999992	Dipeptides	0.999639	Amino acids and Peptides	0.997993	Small peptides	0.999535	262.132	262.132	C1CC(N(C1)C(=O)C(CC2=CC=CC=C2)N)C(=O)O
286.15124_1.09	7.7629	0.0020164	2.6954	myb28myb29-CYP79A2; myb28myb29cyp79b2cyp79b3-myb28myb29
293.13586_4.74	7.7499	0.0020319	2.6921	myb28myb29-CYP79A2; wild-type-CYP79A2		0		0		0		0		0		0		0	270.147	270.147
163.06025_1.09	7.747	0.0020353	2.6914	myb28myb29cyp79b2cyp79b3-myb28myb29
116.07065_1.1	7.6916	0.0021031	2.6771	wild-type-CYP79A2; wild-type-myb28myb29; wild-type-myb28myb29cyp79b2cyp79b3
207.13798_4.6	7.671	0.0021289	2.6718	myb28myb29-CYP79A2; myb28myb29cyp79b2cyp79b3-CYP79A2; wild-type-CYP79A2	Phenylpropanoic acids	0.838375		0	Phenylpropanoic acids	0.838375		0	Bisabolane sesquiterpenoids	0.0356607	Terpenoids	0.658106	Sesquiterpenoids	0.60157	206.131	206.131	CC(C)CC1=CC=C(C=C1)C(C)C(=O)O
235.13065_8.53	7.6225	0.0021912	2.6593	myb28myb29-CYP79A2; myb28myb29cyp79b2cyp79b3-CYP79A2; wild-type-myb28myb29		0		0		0		0		0		0		0	234.123	234.123
416.24638_7.96	7.5634	0.0022698	2.644	myb28myb29-CYP79A2; myb28myb29cyp79b2cyp79b3-CYP79A2; wild-type-CYP79A2	Carboxylic acids and derivatives	0.999283	Amino acids and derivatives	0.998972	Alpha amino acids	0.947309	Amino acids, peptides, and analogues	0.998976	Leukotrienes	0.874538	Fatty acids	0.999712	Sphingolipids	0.578506	415.239	415.239	CCCCCCCCCCCCC=CC(C(=O)O)SCCC(=O)NCC(=O)O
245.16085_1.18	7.4505	0.0024289	2.6146	myb28myb29cyp79b2cyp79b3-myb28myb29; wild-type-myb28myb29cyp79b2cyp79b3	Carboxylic acids and derivatives	0.999997	Amino acids and derivatives	0.999405	N-acyl-alpha amino acids	0.735944	Amino acids, peptides, and analogues	0.999364	Dipeptides	0.894085	Amino acids and Peptides	0.997951	Small peptides	0.998398	244.154	244.154	CCNC(=NCCCC(C(=O)O)NC(=O)C)N
287.05496_6.35	7.3758	0.002541	2.595	myb28myb29cyp79b2cyp79b3-CYP79A2; myb28myb29cyp79b2cyp79b3-myb28myb29	Flavonoids	0.981449	Flavonols	0.533631	Flavonols	0.533631	Flavones	0.944438	Flavonols	0.642321	Shikimates and Phenylpropanoids	0.998257	Flavonoids	0.994009	286.048	286.048	C1=CC(=CC=C1C2=C(C(=O)C3=C(C=C(C=C3O2)O)O)O)O
249.10974_4.8	7.3735	0.0025445	2.5944	myb28myb29-CYP79A2; myb28myb29cyp79b2cyp79b3-myb28myb29; wild-type-myb28myb29	Organic phosphonic acids and derivatives	0.674892		0	Organic phosphonic acids	0.634047	Organic phosphonic acids	0.634047	Aminoacids	0.244604	Alkaloids	0.709665	Small peptides	0.645849	248.102	248.102	CCCC(NC1N=CN=N1)P(=O)(OC)OC
140.07066_1.88	7.3715	0.0025477	2.5939	myb28myb29-CYP79A2; wild-type-CYP79A2		0		0		0		0		0		0		0	139.063	139.063
757.21778_4.37	7.3254	0.00262	2.5817	myb28myb29-CYP79A2; myb28myb29cyp79b2cyp79b3-CYP79A2; wild-type-CYP79A2	Flavonoids	0.998838	Flavonoid O-glycosides	0.999481	Flavonoid-3-O-glycosides	0.999475	Flavonoid glycosides	0.999211	Flavonols	0.988338	Shikimates and Phenylpropanoids	0.99996	Flavonoids	0.999336	756.211	756.211	CC1C(C(C(C(O1)OCC2C(C(C(C(O2)OC3=C(OC4=CC(=CC(=C4C3=O)O)OC5C(C(C(C(O5)CO)O)O)O)C6=CC=C(C=C6)O)O)O)O)O)O)O
199.11171_5.58	7.3199	0.0026287	2.5803	myb28myb29cyp79b2cyp79b3-CYP79A2; myb28myb29cyp79b2cyp79b3-myb28myb29; wild-type-myb28myb29cyp79b2cyp79b3	Benzene and substituted derivatives	0.829089		0	Benzene and substituted derivatives	0.829089		0	Cinnamic acids and derivatives	0.266331	Shikimates and Phenylpropanoids	0.799887	Phenylpropanoids (C6-C3)	0.527595	198.104	198.104	C1CC#CCCC2=CC=CC=C2C(=O)C1
304.10697_4.91	7.3164	0.0026343	2.5793	myb28myb29-CYP79A2; myb28myb29cyp79b2cyp79b3-CYP79A2; wild-type-CYP79A2		0		0		0		0		0		0		0	1211.4	606.199
227.1251_1.13	7.3102	0.0026443	2.5777	myb28myb29-CYP79A2; myb28myb29cyp79b2cyp79b3-CYP79A2; wild-type-CYP79A2	Carboxylic acids and derivatives	0.987027	Amino acids and derivatives	0.988564	Alpha amino acids	0.763621	Amino acids, peptides, and analogues	0.988652	Aminoacids	0.809301	Amino acids and Peptides	0.729112	Small peptides	0.93653	226.118	226.118	CNC(=N[N+](=O)[O-])NCCCN1C=CN=C1
639.38562_10.39	7.2949	0.0026691	2.5736	myb28myb29cyp79b2cyp79b3-CYP79A2; wild-type-myb28myb29cyp79b2cyp79b3		0		0		0		0		0		0		0	638.378	638.378
159.1169_8.61	7.257	0.0027316	2.5636	myb28myb29-CYP79A2; myb28myb29cyp79b2cyp79b3-CYP79A2; wild-type-CYP79A2
133.10118_5.77	7.233	0.0027719	2.5572	myb28myb29cyp79b2cyp79b3-CYP79A2	Unsaturated hydrocarbons	1	Cyclic olefins	0.989818	Azulenes	0.939295	Olefins	0.997843	Menthane monoterpenoids	0.465465	Terpenoids	0.983118	Monoterpenoids	0.937427	132.094	132.094	CC(C)(C)C1=CC=CC=[C+]1
556.85885_0.68	7.1876	0.0028502	2.5451	myb28myb29-CYP79A2; myb28myb29cyp79b2cyp79b3-CYP79A2
249.18497_10.81	7.1818	0.0028604	2.5436	myb28myb29cyp79b2cyp79b3-CYP79A2; myb28myb29cyp79b2cyp79b3-myb28myb29; wild-type-myb28myb29cyp79b2cyp79b3	Fatty Acyls	0.501144	Long-chain fatty acids	0.957836	Long-chain fatty acids	0.957836	Fatty acids and conjugates	0.541077	Unsaturated fatty acids	0.965744	Fatty acids	0.941743	Fatty Acids and Conjugates	0.724392	248.178	248.178	CCC#CC#CCCCCCCCCCC(=O)O
171.11678_5.58	7.1314	0.0029507	2.5301	myb28myb29cyp79b2cyp79b3-CYP79A2; myb28myb29cyp79b2cyp79b3-myb28myb29
171.06283_1.3	7.0816	0.0030428	2.5167	wild-type-CYP79A2; wild-type-myb28myb29	Azoles	0.853337		0	Azoles	0.853337		0	Aminoacids	0.606413	Amino acids and Peptides	0.758155	Small peptides	0.643989	170.056	170.056	CN(C)C(=O)N1C(=O)OC(=N1)[CH2]
239.12541_8.18	7.0784	0.0030488	2.5159	myb28myb29cyp79b2cyp79b3-CYP79A2; wild-type-myb28myb29cyp79b2cyp79b3		0		0		0		0		0		0		0	238.118	238.118
293.13598_5.25	7.0719	0.0030612	2.5141	myb28myb29-CYP79A2; myb28myb29cyp79b2cyp79b3-CYP79A2; wild-type-CYP79A2		0		0		0		0		0		0		0	292.129	292.129
136.06183_0.82	7.0172	0.003167	2.4994	myb28myb29-CYP79A2; wild-type-myb28myb29		0		0		0		0		0		0		0	135.055	135.055
219.10159_5.14	7.0168	0.0031678	2.4992	myb28myb29-CYP79A2; myb28myb29cyp79b2cyp79b3-CYP79A2	Phenol ethers	0.700016		0	Anisoles	0.625124	Anisoles	0.625124	Naphthalenes and derivatives	0.112974	Shikimates and Phenylpropanoids	0.824226	Naphthalenes	0.380984	218.094	218.094	COC1=CC2=CC(=C(C=C2C=C1)OC)OC
133.03174_1.12	7.0135	0.0031744	2.4983	myb28myb29cyp79b2cyp79b3-CYP79A2; myb28myb29cyp79b2cyp79b3-myb28myb29; wild-type-myb28myb29cyp79b2cyp79b3
193.1225_8.4	6.9648	0.0032722	2.4852	myb28myb29-CYP79A2; wild-type-CYP79A2	Benzene and substituted derivatives	0.951694		0	Benzene and substituted derivatives	0.951694		0	Cinnamic acids and derivatives	0.402285	Shikimates and Phenylpropanoids	0.686236	Phenylpropanoids (C6-C3)	0.154564	192.115	192.115	CC(C)CC1=CC=C(C=C1)CC(=O)O
412.14626_2.2	6.9629	0.0032761	2.4846	myb28myb29cyp79b2cyp79b3-CYP79A2; wild-type-myb28myb29cyp79b2cyp79b3	Purine nucleosides	0.899113		0	Purine nucleosides	0.899113		0	Purine nucleos(t)ides	0.917608	Carbohydrates	0.941161	Nucleosides	0.881453	411.139	411.139	C1=NC2=C(C(=N1)N(CCC(=O)O)CCC(=O)O)N=CN2C3C(C(C(O3)CO)O)O
237.12343_3.51	6.9515	0.0032994	2.4816	myb28myb29-CYP79A2; myb28myb29cyp79b2cyp79b3-CYP79A2; wild-type-CYP79A2	Carboxylic acids and derivatives	0.999998	Amino acids and derivatives	0.999723	N-acyl-alpha amino acids	0.980239	Amino acids, peptides, and analogues	0.999709	Dipeptides	0.999842	Amino acids and Peptides	0.994354	Small peptides	0.995189	236.116	236.116	C1=CC=C(C=C1)CNC(=O)CCC(C(=O)O)N
265.17981_8.86	6.9443	0.0033144	2.4796	myb28myb29cyp79b2cyp79b3-myb28myb29; wild-type-myb28myb29cyp79b2cyp79b3	Phenols	0.556796		0	1-hydroxy-2-unsubstituted benzenoids	0.510242	1-hydroxy-2-unsubstituted benzenoids	0.510242	Simple aromatic polyketides	0.537626	Fatty acids	0.5596	Aromatic polyketides	0.529668	264.173	264.173	COC1=CC=C(C=C1)C(C=C)C(CCCCCO)O
166.08629_2.32	6.9072	0.0033923	2.4695	wild-type-CYP79A2; wild-type-myb28myb29	Cinnamic acids and derivatives	0.398588		0	Cinnamic acids	0.555037	Cinnamic acids	0.555037	Cinnamic acids and derivatives	0.942957	Shikimates and Phenylpropanoids	0.980485	Phenylpropanoids (C6-C3)	0.939988	148.053	148.053	C1=CC=C(C=C1)C=CC(=O)O
150.07745_1.08	6.8931	0.0034226	2.4656	myb28myb29-CYP79A2; myb28myb29cyp79b2cyp79b3-CYP79A2	Diazines	0.854229	Aminopyrimidines and derivatives	0.859732	Aminopyrimidines and derivatives	0.859732	Pyrimidines and pyrimidine derivatives	0.941515	Purine alkaloids	0.948917	Alkaloids	0.990283	Pseudoalkaloids	0.862777	149.07	149.07	CN1C=NC2=NC=NC(=C21)N
273.18495_9.33	6.8657	0.003482	2.4582	wild-type-myb28myb29cyp79b2cyp79b3	Steroids and steroid derivatives	0.622542	17-oxosteroids	0.640344	17-oxosteroids	0.640344	Oxosteroids	0.618954	Estrane steroids	0.225531	Fatty acids	0.778707	Steroids	0.452345	272.178	272.178	CCC#CCC#CCC#CCCCCCCCC(=O)O
535.24247_5.1	6.8458	0.003526	2.4527	myb28myb29-CYP79A2; wild-type-myb28myb29	Carboxylic acids and derivatives	0.998254	Amino acids and derivatives	0.999255	L-alpha-amino acids	0.52081	Amino acids, peptides, and analogues	0.99939	Tripeptides	0.279384	Amino acids and Peptides	0.253692	Small peptides	0.945495	534.235	534.235
517.13416_6.71	6.7836	0.0036674	2.4356	wild-type-CYP79A2; myb28myb29cyp79b2cyp79b3-myb28myb29; wild-type-myb28myb29cyp79b2cyp79b3	Carboxylic acids and derivatives	0.997922	Amino acids and derivatives	0.991909	N-acyl-alpha amino acids	0.978119	Amino acids, peptides, and analogues	0.992363	Tripeptides	0.341437	Polyketides	0.546456	Small peptides	0.392894	516.127	516.127	CC1=CC=C(N1CCOC(=O)C2=CC(=CC(=C2)[N+](=O)[O-])C(=O)OCCN3C(=NC=C3[N+](=O)[O-])C)[N+](=O)[O-]
316.13908_1.09	6.7493	0.0037479	2.4262	myb28myb29-CYP79A2; wild-type-CYP79A2
231.17032_3.35	6.7371	0.0037772	2.4228	myb28myb29-CYP79A2; myb28myb29cyp79b2cyp79b3-CYP79A2	Carboxylic acids and derivatives	0.999999	Peptides	0.999202	Dipeptides	0.999769	Amino acids, peptides, and analogues	1	Dipeptides	0.999811	Amino acids and Peptides	0.999937	Small peptides	0.999976	230.163	230.163	CC(C)CC(C(=O)O)NC(=O)C(C(C)C)N
349.19841_9	6.717	0.0038258	2.4173	myb28myb29cyp79b2cyp79b3-myb28myb29; wild-type-myb28myb29cyp79b2cyp79b3		0		0		0		0		0		0		0	348.191	348.191
150.07749_0.81	6.7155	0.0038294	2.4169	myb28myb29-CYP79A2; myb28myb29cyp79b2cyp79b3-CYP79A2; wild-type-myb28myb29cyp79b2cyp79b3	Imidazopyrimidines	0.794225		0	Purines and purine derivatives	0.674407	Purines and purine derivatives	0.674407	Purine alkaloids	0.956252	Alkaloids	0.99456	Pseudoalkaloids	0.88753	149.07	149.07	CN1C=NC2=NC=NC(=C21)N
279.13395_2.75	6.6229	0.0040628	2.3912	myb28myb29-CYP79A2; myb28myb29cyp79b2cyp79b3-CYP79A2	Carboxylic acids and derivatives	1	Peptides	0.997128	Peptides	0.997128	Amino acids, peptides, and analogues	1	Dipeptides	0.990617	Amino acids and Peptides	0.999544	Small peptides	0.994566	278.127	278.127	C1CC(N(C1)C(=O)C(CC2=CC=C(C=C2)O)N)C(=O)O
318.07223_4.62	6.6096	0.0040978	2.3874	myb28myb29-CYP79A2; myb28myb29cyp79b2cyp79b3-CYP79A2; wild-type-myb28myb29	Benzene and substituted derivatives	0.617052		0	Nitrobenzenes	0.805497	Nitrobenzenes	0.805497	Naphthoquinones	0.651877	Alkaloids	0.588945	Naphthalenes	0.552523	317.065	317.065	COC1=C(C=C(C=C1)[N+](=O)[O-])NC(=O)C2=CC=CC=C2[N+](=O)[O-]
387.20126_4.61	6.5873	0.0041569	2.3812	myb28myb29-CYP79A2; myb28myb29cyp79b2cyp79b3-CYP79A2; wild-type-CYP79A2	Fatty Acyls	0.793204	Alkyl glycosides	0.824986	Alkyl glycosides	0.824986	Fatty acyl glycosides	0.890219	Megastigmanes	0.887712	Terpenoids	0.991012	Apocarotenoids	0.997563	386.194	386.194	CC1=CC(=O)CC(C1(C=CC(C)OC2C(C(C(C(O2)CO)O)O)O)O)(C)C
421.18297_6.6	6.5848	0.0041637	2.3805	myb28myb29-CYP79A2; myb28myb29cyp79b2cyp79b3-CYP79A2; wild-type-CYP79A2
279.15679_7.7	6.5773	0.0041838	2.3784	myb28myb29cyp79b2cyp79b3-myb28myb29; wild-type-myb28myb29cyp79b2cyp79b3	Carboxylic acids and derivatives	0.996882		0	Dicarboxylic acids and derivatives	0.912053	Dicarboxylic acids and derivatives	0.912053	Bisabolane sesquiterpenoids	0.344601	Terpenoids	0.774207	Sesquiterpenoids	0.614774	278.149	278.149	CCCCCOC(=O)C#CC#CC(=O)OCCCCC
217.12224_5.58	6.5728	0.004196	2.3772	myb28myb29cyp79b2cyp79b3-CYP79A2; myb28myb29cyp79b2cyp79b3-myb28myb29; wild-type-myb28myb29cyp79b2cyp79b3	Organooxygen compounds	0.999999	Ketones	0.720324	Aryl alkyl ketones	0.580549	Carbonyl compounds	0.798701	Illudalane sesquiterpenoids	0.419781	Terpenoids	0.955546	Sesquiterpenoids	0.893979	216.115	216.115	CC1CCC2=C1C(=O)C3=C(C2=O)C(CC3)C
278.10236_4.69	6.5267	0.0043224	2.3643	myb28myb29-CYP79A2; myb28myb29cyp79b2cyp79b3-CYP79A2; wild-type-CYP79A2
266.10221_5.01	6.5219	0.0043361	2.3629	myb28myb29-CYP79A2; myb28myb29cyp79b2cyp79b3-CYP79A2; wild-type-CYP79A2	Carboxylic acids and derivatives	1	Amino acids and derivatives	1	N-acyl-alpha amino acids	0.974774	Amino acids, peptides, and analogues	1	Dipeptides	0.999994	Amino acids and Peptides	0.993919	Small peptides	0.997599	265.095	265.095	C1=CC=C(C=C1)CC(=O)NC(CCC(=O)O)C(=O)O
309.20595_9	6.455	0.0045283	2.3441	myb28myb29cyp79b2cyp79b3-myb28myb29; wild-type-myb28myb29cyp79b2cyp79b3	Fatty Acyls	0.89944		0	Fatty acids and conjugates	0.74705	Fatty acids and conjugates	0.74705	Phytoprostanes	0.227078	Fatty acids	0.819651	Octadecanoids	0.610102	308.199	308.199	CCC(C=CC1C=CC(=O)C1CCCCCCCC(=O)O)O
200.97309_0.71	6.4486	0.004547	2.3423	myb28myb29-CYP79A2; myb28myb29cyp79b2cyp79b3-myb28myb29; wild-type-myb28myb29
603.28123_6.48	6.4227	0.0046244	2.3349	myb28myb29-CYP79A2; myb28myb29cyp79b2cyp79b3-myb28myb29
150.05516_1.09	6.3619	0.0048117	2.3177	myb28myb29-CYP79A2; myb28myb29cyp79b2cyp79b3-CYP79A2; wild-type-CYP79A2		0		0		0		0		0		0		0	149.048	149.048
321.16724_6.05	6.3511	0.0048458	2.3146	myb28myb29-CYP79A2; wild-type-CYP79A2; myb28myb29cyp79b2cyp79b3-myb28myb29; wild-type-myb28myb29cyp79b2cyp79b3		0		0		0		0		0		0		0	298.178	298.178
355.11778_5.07	6.3307	0.0049111	2.3088	myb28myb29-CYP79A2; myb28myb29cyp79b2cyp79b3-CYP79A2	Carboxylic acids and derivatives	0.976	Amino acids and derivatives	0.519418	Amino acids and derivatives	0.519418	Amino acids, peptides, and analogues	0.503244	Aminoacids	0.192316	Fatty acids	0.536952	Small peptides	0.186755	354.111	354.111	CC(C)(CC(=O)NCCC(=O)NCCS)COC(C)(S)S
120.08077_2.32	6.2686	0.0051159	2.2911	wild-type-CYP79A2; wild-type-myb28myb29	Benzene and substituted derivatives	0.797897		0	Benzene and substituted derivatives	0.797897		0	Cinnamic acids and derivatives	0.629294	Shikimates and Phenylpropanoids	0.626525	Phenylpropanoids (C6-C3)	0.73346	102.047	102.047	C#CC1=CC=CC=C1
403.22963_2.92	6.2656	0.0051259	2.2902	myb28myb29-CYP79A2; myb28myb29cyp79b2cyp79b3-myb28myb29; wild-type-myb28myb29	Carboxylic acids and derivatives	0.999998	Peptides	0.999637	Oligopeptides	0.764611	Amino acids, peptides, and analogues	0.999983	Tripeptides	0.851093	Amino acids and Peptides	0.999729	Small peptides	0.99908	402.222	402.222	CC(C)C(C(=O)NC(CCC(=O)O)C(=O)NC(CCCN=C(N)N)C(=O)O)N
295.22685_10.68	6.2329	0.005238	2.2808	myb28myb29cyp79b2cyp79b3-CYP79A2; myb28myb29cyp79b2cyp79b3-myb28myb29; wild-type-myb28myb29cyp79b2cyp79b3
625.35542_4.15	6.2193	0.0052853	2.2769	wild-type-myb28myb29; wild-type-myb28myb29cyp79b2cyp79b3	Carboxylic acids and derivatives	0.997313	Peptides	0.855464	Cyclic peptides	0.637958	Amino acids, peptides, and analogues	0.963681	Cyclic peptides	0.734293	Amino acids and Peptides	0.944378	Oligopeptides	0.66433	624.348	624.348	C1=CC=C(C=C1)CC(C(=O)NC(CCCN=C(N)N)C(=O)NC(CC2=CC=CC=C2)C(=O)NC(CCCN=C(N)N)C(=O)O)N
308.14677_6.46	6.19	0.005389	2.2685	myb28myb29cyp79b2cyp79b3-myb28myb29; wild-type-myb28myb29cyp79b2cyp79b3		0		0		0		0		0		0		0	285.158	285.158
615.31318_5.72	6.1825	0.005416	2.2663	myb28myb29-CYP79A2; wild-type-CYP79A2; myb28myb29cyp79b2cyp79b3-myb28myb29; wild-type-myb28myb29cyp79b2cyp79b3
189.12327_1.1	6.1816	0.0054191	2.2661	myb28myb29cyp79b2cyp79b3-CYP79A2; wild-type-myb28myb29cyp79b2cyp79b3
279.15665_8.03	6.1627	0.0054875	2.2606	myb28myb29cyp79b2cyp79b3-myb28myb29; wild-type-myb28myb29cyp79b2cyp79b3	Carboxylic acids and derivatives	0.999985		0	Dicarboxylic acids and derivatives	0.904974	Dicarboxylic acids and derivatives	0.904974	Caryophyllane sesquiterpenoids	0.0664384	Terpenoids	0.59657	Sesquiterpenoids	0.636028	278.149	278.149	CCCCOC(=O)C1=CC=CC=C1C(=O)OCCCC
489.13906_5.51	6.1384	0.0055773	2.2536	myb28myb29-CYP79A2; myb28myb29cyp79b2cyp79b3-CYP79A2
271.06506_1.62	6.1183	0.0056525	2.2478	myb28myb29cyp79b2cyp79b3-myb28myb29	Organic sulfonic acids and derivatives	0.573043		0	Organosulfonic acids and derivatives	0.583562	Organosulfonic acids and derivatives	0.583562	Aminoacids	0.723039	Amino acids and Peptides	0.724436	Small peptides	0.854795	270.058	270.058
241.99967_0.7	6.1026	0.0057118	2.2432	myb28myb29cyp79b2cyp79b3-myb28myb29; wild-type-myb28myb29
101.9498_0.83	6.096	0.0057374	2.2413	myb28myb29-CYP79A2; myb28myb29cyp79b2cyp79b3-CYP79A2; wild-type-CYP79A2		0		0		0		0		0		0		0	100.942	100.942
333.20365_8.85	6.0678	0.0058467	2.2331	myb28myb29-CYP79A2; myb28myb29cyp79b2cyp79b3-CYP79A2	Carboxylic acids and derivatives	0.9972	Amino acids and derivatives	0.833804	Alpha amino acids	0.613374	Amino acids, peptides, and analogues	0.845813	Aminoacids	0.336171	Amino acids and Peptides	0.819774	Small peptides	0.673337	332.196	332.196	CC(C)(C)OC(=O)NCC(CCC(=O)O)NC(=O)OC(C)(C)C
639.386_9.83	6.0228	0.0060258	2.22	myb28myb29cyp79b2cyp79b3-myb28myb29; wild-type-myb28myb29cyp79b2cyp79b3
340.17542_3.97	5.9606	0.006284	2.2018	myb28myb29-CYP79A2; myb28myb29cyp79b2cyp79b3-CYP79A2	Carboxylic acids and derivatives	0.506312	Amino acids and derivatives	0.896648	Alpha amino acids and derivatives	0.784719	Amino acids, peptides, and analogues	0.902922	Aminoacids	0.0279725	Alkaloids	0.633772	Small peptides	0.201672	339.168	339.168	CCOP(=O)(CN(C(CCCN=C(N)N)C(=O)N)O)OCC
304.05632_3.21	5.9524	0.0063189	2.1994	wild-type-myb28myb29; wild-type-myb28myb29cyp79b2cyp79b3	Carboxylic acids and derivatives	0.998008	Amino acids and derivatives	0.99696	Alpha amino acids and derivatives	0.992843	Amino acids, peptides, and analogues	0.99678	Aminoacids	0.346657	Alkaloids	0.626662	Small peptides	0.253201	303.049	303.049	C1=CC(=CC=C1C(=O)NC2=C(C=C(C=C2)[N+](=O)[O-])O)[N+](=O)[O-]
337.08968_0.8	5.9512	0.0063242	2.199	myb28myb29cyp79b2cyp79b3-CYP79A2; wild-type-myb28myb29cyp79b2cyp79b3
84.9597_0.86	5.9378	0.006382	2.195	wild-type-myb28myb29		0		0		0		0		0		0		0	83.9524	83.9524
440.33673_9.77	5.9209	0.0064553	2.1901	myb28myb29-CYP79A2; wild-type-CYP79A2	Fatty Acyls	0.996411	Acyl carnitines	0.670556	Acyl carnitines	0.670556	Fatty acid esters	0.934979	Fatty acyl carnitines	0.959715	Fatty acids	0.999345	Fatty esters	0.998097	439.329	439.329	CCCCCC=CCC=CCCCCCC(CC(=O)OC(CC(=O)O)C[N+](C)(C)C)O
355.11755_6.91	5.8975	0.0065588	2.1832	myb28myb29-CYP79A2; wild-type-myb28myb29	Furanoid lignans	0.123159	9,9'-epoxylignans	0.6392	Dibenzylbutyrolactone lignans	0.519911	Tetrahydrofuran lignans	0.125643	Neolignans	0.699494	Shikimates and Phenylpropanoids	0.991997	Lignans	0.906364	354.11	354.11	C1C(C(C(=O)O1)CC2=CC3=C(C=C2)OCO3)CC4=CC5=C(C=C4)OCO5
363.31176_10.18	5.8784	0.0066442	2.1776	wild-type-CYP79A2; wild-type-myb28myb29; wild-type-myb28myb29cyp79b2cyp79b3		0		0	Lipids and lipid-like molecules	0.802629		0	Acyclic guanidine alkaloids	0.33829	Alkaloids	0.602724	Guanidine alkaloids	0.575504	362.305	362.305	CCNC(=NCC(C1CC1)C2CC2)NC3CCCC(C3)C(=O)NC(C)C
293.21126_10.04	5.86	0.0067284	2.1721	myb28myb29cyp79b2cyp79b3-CYP79A2; wild-type-myb28myb29cyp79b2cyp79b3	Carboxylic acids and derivatives	0.935924	Carboxylic acid esters	0.828619	Carboxylic acid esters	0.828619	Carboxylic acid derivatives	0.496855	Monacolins and Monacolin derivatives	0.50254	Polyketides	0.784488	Octadecanoids	0.607061	292.204	292.204	CCC=CCC=CC=CC(=O)CCCCCCCC(=O)O
388.08901_4.54	5.8547	0.0067525	2.1705	myb28myb29-CYP79A2; myb28myb29cyp79b2cyp79b3-myb28myb29	Benzene and substituted derivatives	0.966949		0	Nitrobenzenes	0.597306	Nitrobenzenes	0.597306	Purine alkaloids	0.247755	Alkaloids	0.981312	Pseudoalkaloids	0.722525	387.082	387.082	COC1=CC(=CC(=C1OC)[N+](=O)[O-])C2C(=C(OC3=C2C(=O)NC(=O)N3)N)C#N
121.02846_3.59	5.8533	0.0067588	2.1701	wild-type-CYP79A2; wild-type-myb28myb29cyp79b2cyp79b3		0		0		0		0		0		0		0	120.021	120.021
277.14092_7.07	5.8416	0.0068131	2.1667	wild-type-myb28myb29cyp79b2cyp79b3	Azoles	0.78652		0	Azoles	0.78652		0	Purine alkaloids	0.293356	Alkaloids	0.823582	Pseudoalkaloids	0.502369	276.134	276.134	CCNC1=NC=C(N=C1)C(=O)NCCC2=NOC(=N2)C
209.15365_5.65	5.8252	0.0068901	2.1618	myb28myb29cyp79b2cyp79b3-myb28myb29; wild-type-myb28myb29	Organooxygen compounds	1	Ketones	0.979196	Cyclohexenones	0.770426	Carbonyl compounds	0.993074	Apocarotenoids(ÃŽÂµ-)	0.674732	Terpenoids	0.934433	Apocarotenoids	0.95276	208.146	208.146	CC1=CC(=O)CC(C1CCC(=O)C)(C)C
256.15463_4.77	5.7727	0.0071424	2.1462	myb28myb29cyp79b2cyp79b3-CYP79A2; myb28myb29cyp79b2cyp79b3-myb28myb29; wild-type-myb28myb29cyp79b2cyp79b3
293.1726_7.74	5.7504	0.0072526	2.1395	myb28myb29cyp79b2cyp79b3-myb28myb29; wild-type-myb28myb29cyp79b2cyp79b3	Prenol lipids	0.822117	Sesquiterpene lactones	0.609525	Sesquiterpene lactones	0.609525	Terpene lactones	0.783326	Eudesmane sesquiterpenoids	0.191689	Terpenoids	0.879491	Sesquiterpenoids	0.926394	292.165	292.165	CC1C2C(CC(=CCCC(=CC2OC1=O)C)C)OC(=O)C
227.10268_1.09	5.7503	0.0072529	2.1395	myb28myb29-CYP79A2; myb28myb29cyp79b2cyp79b3-myb28myb29	Carboxylic acids and derivatives	0.996402	Amino acids and derivatives	0.611733	Alpha amino acids and derivatives	0.514936	Amino acids, peptides, and analogues	0.605068	Dipeptides	0.235128	Amino acids and Peptides	0.550691	Small peptides	0.566328	226.095	226.095	C1CC(N(C1)C(=O)C2CCC(=O)N2)C(=O)O
209.15352_5.77	5.7363	0.0073235	2.1353	myb28myb29cyp79b2cyp79b3-CYP79A2; myb28myb29cyp79b2cyp79b3-myb28myb29	Carboxylic acids and derivatives	0.902295		0	Carboxylic acids	0.720104	Carboxylic acids	0.720104	Irregular monoterpenoids	0.397384	Terpenoids	0.904503	Monoterpenoids	0.487413	208.146	208.146	CCC=C(C1C(=CC(=O)CC1(C)C)C)O
383.11269_6.71	5.7175	0.0074187	2.1297	myb28myb29cyp79b2cyp79b3-myb28myb29; wild-type-myb28myb29cyp79b2cyp79b3	Benzopyrans	0.647172		0	1-benzopyrans	0.603221	1-benzopyrans	0.603221	Angucyclines	0.155605	Shikimates and Phenylpropanoids	0.8894	Isoflavonoids	0.278628	382.105	382.105	CCOC(=O)C1=C(C(=O)C2=C(O1)C=C(C=C2)OC(=O)C)C3=CC=C(C=C3)OC
163.07529_8.61	5.7133	0.0074402	2.1284	myb28myb29-CYP79A2; wild-type-CYP79A2
703.14739_5.58	5.6882	0.0075703	2.1209	myb28myb29-CYP79A2; wild-type-CYP79A2	Carboxylic acids and derivatives	0.998992	Amino acids and derivatives	0.994434	N-acyl-alpha amino acids and derivatives	0.949229	Amino acids, peptides, and analogues	0.994599	Purine nucleos(t)ides	0.587457	Alkaloids	0.996297	Pseudoalkaloids	0.717758	702.14	702.14
289.17965_7.19	5.6684	0.007675	2.1149	myb28myb29cyp79b2cyp79b3-myb28myb29; wild-type-myb28myb29cyp79b2cyp79b3		0		0	Lipids and lipid-like molecules	0.617262		0	Estrane steroids	0.527914	Polyketides	0.468092	Steroids	0.573553	288.172	288.172	CCC=CCC1C(C=CC1=O)CC#CCCCCC(=O)O
231.1452_1.31	5.6489	0.0077793	2.1091	myb28myb29cyp79b2cyp79b3-myb28myb29; wild-type-myb28myb29cyp79b2cyp79b3	Carboxylic acids and derivatives	0.992345	Amino acids and derivatives	0.989896	Alpha amino acid esters	0.843799	Amino acids, peptides, and analogues	0.990062	Dipeptides	0.89989	Amino acids and Peptides	0.979078	Small peptides	0.995524	230.138	230.138	CC(=O)NC(CCCN=C(N)N)C(=O)OC
247.12905_1.09	5.6454	0.0077981	2.108	myb28myb29-CYP79A2
277.14095_10.16	5.6077	0.008005	2.0966	myb28myb29cyp79b2cyp79b3-CYP79A2	Diazines	0.784003	Aminopyrimidines and derivatives	0.743484	Aminopyrimidines and derivatives	0.743484	Pyrimidines and pyrimidine derivatives	0.70292	Purine alkaloids	0.240439	Alkaloids	0.833758	Pseudoalkaloids	0.52421	276.134	276.134	CCNC1=NC=C(N=C1)C(=O)NCCC2=NOC(=N2)C
424.29032_5.1	5.573	0.0082013	2.0861	myb28myb29cyp79b2cyp79b3-CYP79A2; myb28myb29cyp79b2cyp79b3-myb28myb29	Fatty Acyls	0.953762	Alkyl glycosides	0.999057	Alkyl glycosides	0.999057	Fatty acyl glycosides	0.999514	Sphingoid bases	0.248374	Fatty acids	0.819421	Sphingolipids	0.715087	423.283	423.283
82.01377_0.68	5.5465	0.0083546	2.0781	myb28myb29cyp79b2cyp79b3-CYP79A2
275.20044_8.81	5.54	0.0083925	2.0761	wild-type-myb28myb29; wild-type-myb28myb29cyp79b2cyp79b3	Steroids and steroid derivatives	0.410571	17-oxosteroids	0.981219	17-oxosteroids	0.981219	Oxosteroids	0.768376	Unsaturated fatty acids	0.923815	Fatty acids	0.59875	Fatty Acids and Conjugates	0.790571	274.193	274.193	CCC=CC=CC=CC=CC=CCCCCCC(=O)O
339.21634_7.73	5.5359	0.0084167	2.0749	myb28myb29-CYP79A2	Carboxylic acids and derivatives	0.856656	Carboxylic acid esters	0.505953	Carboxylic acid esters	0.505953	Carboxylic acid derivatives	0.650714	Prostaglandins	0.244387	Polyketides	0.524718	Linear polyketides	0.274648	338.209	338.209	CCCCCCCCC(CCCCC1=C(C(=O)C=C(C1=O)O)O)O
110.00877_0.85	5.5323	0.008438	2.0738	myb28myb29cyp79b2cyp79b3-CYP79A2; wild-type-CYP79A2		0		0		0		0		0		0		0	109.001	109.001
137.02337_3.36	5.5284	0.0084608	2.0726	myb28myb29cyp79b2cyp79b3-myb28myb29		0		0		0		0		0		0		0	136.016	136.016
351.21393_7.63	5.4812	0.0087463	2.0582	wild-type-myb28myb29; wild-type-myb28myb29cyp79b2cyp79b3		0		0		0		0		0		0		0	350.207	350.207
323.11023_4.82	5.4343	0.00904	2.0438	myb28myb29-CYP79A2; wild-type-myb28myb29	Organooxygen compounds	0.999999	Glycosyl compounds	0.881695	Phenolic glycosides	0.915712	Carbohydrates and carbohydrate conjugates	0.993084	Cinnamic acids and derivatives	0.435514	Shikimates and Phenylpropanoids	0.963591	Phenylpropanoids (C6-C3)	0.554827	322.103	322.103	C1=CC=C2C=C(C(=CC2=C1)O)OC3C(C(C(C(O3)CO)O)O)O
211.0938_6.24	5.3758	0.0094224	2.0258	myb28myb29cyp79b2cyp79b3-CYP79A2; myb28myb29cyp79b2cyp79b3-myb28myb29; wild-type-myb28myb29cyp79b2cyp79b3	Organic phosphonic acids and derivatives	0.505099		0	Organic phosphonic acids	0.587667	Organic phosphonic acids	0.587667	Aminoacids	0.634858	Amino acids and Peptides	0.816331	Small peptides	0.837577	210.087	210.087	C(CCN=C(N)N)CNP(=O)(O)O
206.04484_2.53	5.3687	0.0094694	2.0237	myb28myb29-CYP79A2; wild-type-CYP79A2	Carboxylic acids and derivatives	0.998589	Amino acids and derivatives	0.92064	Alpha amino acids and derivatives	0.872309	Amino acids, peptides, and analogues	0.921439	Acridone alkaloids	0.999707	Alkaloids	0.991178	Anthranilic acid alkaloids	0.992015	205.038	205.038	C1=CC2=C(C(=C1)O)NC(=CC2=O)C(=O)O
175.11167_5.58	5.2936	0.0099902	2.0004	myb28myb29cyp79b2cyp79b3-CYP79A2; myb28myb29cyp79b2cyp79b3-myb28myb29	Benzene and substituted derivatives	0.764669		0	Benzene and substituted derivatives	0.764669		0	Cinnamic acids and derivatives	0.336035	Shikimates and Phenylpropanoids	0.456262	Sesquiterpenoids	0.539875	174.104	174.104	CC1=CC=CC=C1C(=O)CC(=C)C
289.17724_10.81	5.2593	0.010238	1.9898	myb28myb29cyp79b2cyp79b3-myb28myb29	Carboxylic acids and derivatives	0.939779	Amino acids and derivatives	0.932024	N-acyl-alpha amino acids and derivatives	0.68864	Amino acids, peptides, and analogues	0.934471	Dipeptides	0.244804	Amino acids and Peptides	0.846379	Small peptides	0.705591	288.17	288.17	C(CCC(=O)NC(CCCCN)C(=O)O)CCC(=O)O
191.14302_5.77	5.2185	0.010543	1.977	myb28myb29cyp79b2cyp79b3-CYP79A2		0		0	Lipids and lipid-like molecules	0.526174		0	Apocarotenoids (ÃŽÂ²-)	0.14952	Terpenoids	0.979834	Apocarotenoids	0.548684	190.136	190.136	CC(=C)C(=C)C1=CC(=O)CC(C1)(C)C
433.11275_7.1	5.2049	0.010647	1.9728	myb28myb29-CYP79A2; myb28myb29cyp79b2cyp79b3-myb28myb29	Flavonoids	0.998591	Flavonoid O-glycosides	0.999028	Flavonoid-3-O-glycosides	0.846712	Flavonoid glycosides	0.998203	Flavonols	0.98455	Shikimates and Phenylpropanoids	0.999972	Flavonoids	0.999617	432.106	432.106	CC1C(C(C(C(O1)OC2=C(OC3=CC(=CC(=C3C2=O)O)O)C4=CC=C(C=C4)O)O)O)O
333.15205_3.4	5.1878	0.010778	1.9674	myb28myb29-CYP79A2; myb28myb29cyp79b2cyp79b3-myb28myb29		0		0		0		0		0		0		0	332.145	332.145
619.34476_6.05	5.1533	0.01105	1.9566	myb28myb29cyp79b2cyp79b3-myb28myb29; wild-type-myb28myb29cyp79b2cyp79b3	Carboxylic acids and derivatives	0.967409	Peptides	0.689497	Dipeptides	0.544023	Amino acids, peptides, and analogues	0.978026	Aminoglycosides	0.475363	Amino acids and Peptides	0.641344	Polyols	0.547702	618.337	618.337	CC(C)CC(C(=O)NCC(=O)NC(CO)C(=O)NCC(=O)NC(CCCCN)C(=O)O)NC(=O)CNC(=O)C(C(C)O)N
305.17225_8.84	5.1165	0.011349	1.9451	wild-type-myb28myb29cyp79b2cyp79b3	Organonitrogen compounds	1	Tertiary amines	0.73759	Dialkylarylamines	0.720776	Amines	0.975655	Purine alkaloids	0.523753	Alkaloids	0.91523	Pseudoalkaloids	0.273053	304.165	304.165	CC1=NC(=C(N1C)NCCCCNC2=CC=CC=N2)[N+](=O)[O-]
487.12345_6.03	5.108	0.011419	1.9424	wild-type-CYP79A2; wild-type-myb28myb29cyp79b2cyp79b3	Isocoumarans	0.971885	Phthalides	0.989223	Phthalides	0.989223	Isobenzofuranones	0.976582	Imidazole alkaloids	0.0925244	Alkaloids	0.97801	Tryptophan alkaloids	0.769713	486.116	486.116	C1=CC=C(C=C1)C(C2=CC=CC=C2)(C3=CC=CC=C3)ONC4=C(C=C(C=C4[N+](=O)[O-])[N+](=O)[O-])[N+](=O)[O-]
72.08076_1.09	5.104	0.011452	1.9411	wild-type-myb28myb29; wild-type-myb28myb29cyp79b2cyp79b3
551.33352_10.77	5.0938	0.011537	1.9379	myb28myb29cyp79b2cyp79b3-CYP79A2		0		0		0		0		0		0		0	550.326	550.326
118.0863_0.79	5.0477	0.011931	1.9233	myb28myb29-CYP79A2; myb28myb29cyp79b2cyp79b3-CYP79A2		0		0		0		0		0		0		0	117.079	117.079
309.20619_8.31	5.0122	0.012245	1.9121	myb28myb29cyp79b2cyp79b3-myb28myb29; wild-type-myb28myb29cyp79b2cyp79b3	Fatty Acyls	0.997208	Long-chain fatty acids	0.526952	Long-chain fatty acids	0.526952	Fatty acids and conjugates	0.995091	Phytoprostanes	0.544069	Fatty acids	0.998598	Octadecanoids	0.671638	308.199	308.199	CCC(C=CC1C=CC(=O)C1CCCCCCCC(=O)O)O
140.03432_1.63	4.9837	0.012503	1.903	myb28myb29-CYP79A2; myb28myb29cyp79b2cyp79b3-CYP79A2	Pyridines and derivatives	0.999143	Dihydropyridines	0.69081	Dihydropyridinecarboxylic acids and derivatives	0.56984	Hydropyridines	0.512535	Pyridine alkaloids	0.743257	Alkaloids	0.737452	Nicotinic acid alkaloids	0.715177	139.027	139.027	C1=CC(=O)NC=C1C(=O)O
118.06518_3.35	4.9063	0.013236	1.8782	myb28myb29cyp79b2cyp79b3-CYP79A2; myb28myb29cyp79b2cyp79b3-myb28myb29	Indoles and derivatives	0.910591		0	Indoles	0.876913	Indoles	0.876913	Simple indole alkaloids	0.962279	Alkaloids	0.848766	Tryptophan alkaloids	0.642963	117.058	117.058	C1=CC=C2C(=C1)C=CN2
316.28442_10.56	4.9029	0.01327	1.8771	myb28myb29-CYP79A2; myb28myb29cyp79b2cyp79b3-CYP79A2; wild-type-CYP79A2	Organonitrogen compounds	1	Alkanolamines	0.959266	1,2-aminoalcohols	0.875498	Amines	0.998154	Sphingoid bases	0.998085	Fatty acids	0.992674	Sphingolipids	0.992763	315.277	315.277	CCCCCCCCCC(CCCCCC(=O)C(CO)N)O
217.1295_0.81	4.8602	0.013696	1.8634	myb28myb29cyp79b2cyp79b3-CYP79A2	Carboxylic acids and derivatives	0.999998	Amino acids and derivatives	0.99911	N-acyl-alpha amino acids	0.993006	Amino acids, peptides, and analogues	0.999162	Dipeptides	0.999589	Amino acids and Peptides	0.999482	Small peptides	0.999848	216.122	216.122	CC(=O)NC(CCCN=C(N)N)C(=O)O
558.85758_0.68	4.8577	0.013722	1.8626	myb28myb29-CYP79A2; myb28myb29cyp79b2cyp79b3-CYP79A2
445.23635_6.87	4.8019	0.014303	1.8446	myb28myb29-CYP79A2; wild-type-CYP79A2	Fatty Acyls	0.999083		0	Eicosanoids	0.825805	Eicosanoids	0.825805	Leukotrienes	0.419521	Fatty acids	0.999504	Eicosanoids	0.99961	444.229	444.229	CSCCC(C(=O)NC(CCC(=O)O)C(=O)O)NC(=O)CCCCCCCCC=C
245.09957_1.84	4.7739	0.014605	1.8355	myb28myb29-CYP79A2; myb28myb29cyp79b2cyp79b3-CYP79A2; wild-type-CYP79A2	Azoles	0.891541		0	Azoles	0.891541		0	Purine alkaloids	0.462127	Alkaloids	0.717593	Small peptides	0.297597	244.092	244.092	C1CNC(=O)N(C1=O)CNC(=O)NNC(=O)N
409.18318_4.67	4.729	0.015105	1.8209	myb28myb29cyp79b2cyp79b3-CYP79A2; myb28myb29cyp79b2cyp79b3-myb28myb29		0		0		0		0		0		0		0	408.176	408.176
137.09614_5.77	4.7163	0.015249	1.8168	myb28myb29cyp79b2cyp79b3-CYP79A2
351.21393_9.02	4.693	0.015519	1.8091	myb28myb29cyp79b2cyp79b3-CYP79A2	Carboxylic acids and derivatives	0.999558	Amino acids and derivatives	0.9974	Alpha amino acids	0.94299	Amino acids, peptides, and analogues	0.997332	Purine nucleos(t)ides	0.504374	Amino acids and Peptides	0.664676	Small peptides	0.77614	350.207	350.207	CC(=O)NCCCCNCCCN1C(=O)C2=C(N=CN2C)N(C1=O)C
307.19045_7.19	4.6378	0.016179	1.7911	myb28myb29-CYP79A2; wild-type-CYP79A2	Macrolides and analogues	0.89604		0	Macrolides and analogues	0.89604		0	Macrolide lactones	0.866239	Polyketides	0.936028	Macrolides	0.940408	306.183	306.183	CC1C=CC2=C(CCCC2C1CCC3CC(CC(=O)O3)O)O
110.0087_0.68	4.6208	0.016389	1.7854	myb28myb29cyp79b2cyp79b3-CYP79A2		0		0		0		0		0		0		0	87.0213	87.0213
233.94093_0.72	4.6187	0.016415	1.7848	wild-type-myb28myb29
209.15364_10.84	4.6182	0.016421	1.7846	myb28myb29cyp79b2cyp79b3-CYP79A2	Organooxygen compounds	0.999979	Ketones	0.459483	Cyclic ketones	0.78986	Carbonyl compounds	0.832346	Menthane monoterpenoids	0.368637	Terpenoids	0.453054	Monoterpenoids	0.471799	208.146	208.146	CC(C)C1=C(C=C(C=C1O)C(C)(C)C)O
546.28782_2.92	4.594	0.016725	1.7766	myb28myb29-CYP79A2; wild-type-myb28myb29	Carboxylic acids and derivatives	0.998858	Peptides	0.98608	Dipeptides	0.996823	Amino acids, peptides, and analogues	0.999918	Dipeptides	0.453837	Amino acids and Peptides	0.983476	Small peptides	0.992486	545.28	545.28
386.07295_5.46	4.5924	0.016745	1.7761	myb28myb29-CYP79A2; myb28myb29cyp79b2cyp79b3-myb28myb29	Carboxylic acids and derivatives	0.662805	Amino acids and derivatives	0.626611	Amino acids and derivatives	0.626611	Amino acids, peptides, and analogues	0.623241	Azo and Azoxy alkaloids	0.967732	Alkaloids	0.999602	Pseudoalkaloids	0.926717	385.066	385.066
233.1496_2.67	4.5868	0.016816	1.7743	myb28myb29-CYP79A2	Carboxylic acids and derivatives	1	Peptides	0.999956	Dipeptides	0.999783	Amino acids, peptides, and analogues	1	Dipeptides	0.999978	Amino acids and Peptides	0.999966	Small peptides	0.999987	232.142	232.142	CC(C)CC(C(=O)O)NC(=O)C(C(C)O)N
112.07573_2.67	4.4801	0.018244	1.7389	myb28myb29cyp79b2cyp79b3-CYP79A2		0		0		0		0		0		0		0	111.069	111.069
263.16418_9.49	4.4436	0.018763	1.7267	myb28myb29cyp79b2cyp79b3-CYP79A2; wild-type-myb28myb29cyp79b2cyp79b3		0		0	Lipids and lipid-like molecules	0.595592		0	Bisabolane sesquiterpenoids	0.319941	Terpenoids	0.54247	Sesquiterpenoids	0.59335	262.157	262.157	CC=C1CCC2C(C=C(CCC1O)C)OC(=O)C2=C
547.30323_9.61	4.43	0.018961	1.7221	myb28myb29-CYP79A2	Imidazopyrimidines	0.425346	6-aminopurines	0.414995	6-alkylaminopurines	0.610021	Purines and purine derivatives	0.573236	Carboline alkaloids	0.50708	Alkaloids	0.983921	Pseudoalkaloids	0.498211	546.296	546.296	C1=CN(C(=O)N(C1=O)CCCCCCN2C=NC3=C(N=CN=C32)N)CCCCCCN4C=NC5=C(N=CN=C54)N
207.138_5.58	4.4062	0.019312	1.7142	myb28myb29cyp79b2cyp79b3-CYP79A2; myb28myb29cyp79b2cyp79b3-myb28myb29
301.14105_7.32	4.4035	0.019352	1.7133	myb28myb29cyp79b2cyp79b3-myb28myb29		0		0		0		0		0		0		0	300.134	300.134
416.24644_7.6	4.3318	0.020458	1.6891	myb28myb29cyp79b2cyp79b3-CYP79A2	Carboxylic acids and derivatives	0.999857	Amino acids and derivatives	0.99932	Alpha amino acids	0.896958	Amino acids, peptides, and analogues	0.999357	Leukotrienes	0.506815	Fatty acids	0.999184	Eicosanoids	0.696247	415.239	415.239	CCCCCCCCCCCCC=CC(C(=O)O)SCCC(=O)NCC(=O)O
337.1069_6.91	4.2975	0.021011	1.6776	myb28myb29cyp79b2cyp79b3-CYP79A2	Benzopyrans	0.555855		0	1-benzopyrans	0.628766	1-benzopyrans	0.628766	Flavones	0.177013	Shikimates and Phenylpropanoids	0.962469	Coumarins	0.312783	336.1	336.1	COC1=C(C=CC(=C1)C(=O)OC)OC(=O)C2=CC3=CC=CC=C3C=C2
368.09756_2.53	4.2901	0.021133	1.675	wild-type-CYP79A2	Organooxygen compounds	1	Monosaccharides	0.9953	Hexoses	0.787903	Carbohydrates and carbohydrate conjugates	0.999819	Acridone alkaloids	0.341453	Alkaloids	0.717003	Anthranilic acid alkaloids	0.885401	367.09	367.09	C1=CC2=C(C(=C1)OC3C(C(C(C(O3)CO)O)O)O)NC(=CC2=O)C(=O)O
91.0141_0.67	4.2888	0.021155	1.6746	myb28myb29cyp79b2cyp79b3-CYP79A2
345.0829_4.54	4.2849	0.021219	1.6733	myb28myb29cyp79b2cyp79b3-myb28myb29	Carboxylic acids and derivatives	0.856777	Amino acids and derivatives	0.549706	Amino acids and derivatives	0.549706	Amino acids, peptides, and analogues	0.544428	Pyrimidine nucleos(t)ides	0.546704	Alkaloids	0.84786	Nucleosides	0.600752	344.076	344.076	CCC#CC1=CN(C(=O)NC1=O)C2CC(C(O2)COOOP)O
511.23647_8.61	4.2484	0.021834	1.6609	wild-type-CYP79A2	Benzene and substituted derivatives	0.832532		0	Phenoxy compounds	0.790693	Phenoxy compounds	0.790693	Monoalkylresorcinols	0.136539	Polyketides	0.498146	Alkylresorcinols	0.0217432	488.246	488.246	CC(CCC(=O)O)C1CCC2C1(C(CC3C2C(CC4C3(CCC(C4)OS(=O)(=O)O)C)O)O)C
325.10697_6.91	4.2334	0.022091	1.6558	wild-type-myb28myb29cyp79b2cyp79b3	Phenols	0.715564		0	Methoxyphenols	0.781315	Methoxyphenols	0.781315	Quinazoline alkaloids	0.0887811	Alkaloids	0.96902	Anthranilic acid alkaloids	0.244271	324.1	324.1
286.13981_1.87	4.1923	0.022817	1.6417	myb28myb29-CYP79A2	Carboxylic acids and derivatives	0.999846	Peptides	0.736907	Peptides	0.736907	Amino acids, peptides, and analogues	0.99891	Dipeptides	0.999651	Amino acids and Peptides	0.992045	Small peptides	0.998216	285.132	285.132	CC(=O)NC(CCC(=O)O)C(=O)N1CCCC1C(=O)N
560.3038_3.57	4.1865	0.022921	1.6398	wild-type-myb28myb29cyp79b2cyp79b3	Carboxylic acids and derivatives	0.999888	Peptides	0.997846	Oligopeptides	0.961943	Amino acids, peptides, and analogues	0.999937	Tripeptides	0.964325	Amino acids and Peptides	0.999342	Small peptides	0.992795	559.297	559.297
237.08711_2.43	4.1675	0.023268	1.6332	myb28myb29cyp79b2cyp79b3-myb28myb29; wild-type-myb28myb29	Carboxylic acids and derivatives	0.999959	Amino acids and derivatives	0.999979	Alpha amino acids	0.984753	Amino acids, peptides, and analogues	0.999978	Aminoacids	0.935164	Amino acids and Peptides	0.986755	Small peptides	0.992506	236.08	236.08	CC(=O)C1=CC(=CC=C1)NC(=O)C(C(=O)O)N
332.13412_1.09	4.16	0.023404	1.6307	wild-type-myb28myb29cyp79b2cyp79b3
132.10201_1.37	4.158	0.023442	1.63	wild-type-myb28myb29cyp79b2cyp79b3	Carboxylic acids and derivatives	0.999895	Amino acids and derivatives	0.999849	Alpha amino acids	0.955375	Amino acids, peptides, and analogues	0.999841	Aminoacids	0.96368	Amino acids and Peptides	0.966078	Small peptides	0.992436	131.095	131.095	CCCCC(C(=O)O)N
384.11488_2.73	4.1331	0.023908	1.6215	wild-type-myb28myb29cyp79b2cyp79b3	Purine nucleosides	0.998511		0	Purine nucleosides	0.998511		0	Purine nucleos(t)ides	0.305637	Carbohydrates	0.45094	Nucleosides	0.398853	383.108	383.108	C1=NC(=C2C(=N1)N(C=N2)C3C(C(C(O3)CO)O)O)NC(CC(=O)O)C(=O)O
328.18643_2.09	4.1179	0.024198	1.6162	myb28myb29-CYP79A2; myb28myb29cyp79b2cyp79b3-CYP79A2	Carboxylic acids and derivatives	0.999816	Peptides	0.998555	Oligopeptides	0.743767	Amino acids, peptides, and analogues	0.999718	Tripeptides	0.90964	Amino acids and Peptides	0.999295	Small peptides	0.999675	327.179	327.179	CC(C)C(C(=O)N1CCCC1C(=O)O)NC(=O)C(C)NC(=O)C
307.18826_9.04	4.1155	0.024244	1.6154	myb28myb29cyp79b2cyp79b3-CYP79A2; myb28myb29cyp79b2cyp79b3-myb28myb29		0		0	Benzenoids	0.577283		0	Open-chain polyketides	0.170916	Terpenoids	0.522347	Sesquiterpenoids	0.366638	306.181	306.181	CCCCCCOC(=O)C#CC#CC(=O)OCCCCCC
249.10974_4.87	4.1132	0.024288	1.6146	myb28myb29cyp79b2cyp79b3-CYP79A2; wild-type-myb28myb29cyp79b2cyp79b3	Organonitrogen compounds	0.999862	Primary amines	0.778101	Monoalkylamines	0.715794	Amines	0.744823	Polyamines	0.6232	Alkaloids	0.360348	Ornithine alkaloids	0.573665	226.121	226.121	C(CNCCNCCNP(=O)(O)O)N
740.52139_10.89	4.1075	0.024398	1.6126	myb28myb29-CYP79A2; wild-type-CYP79A2	Glycerophospholipids	0.999993	Phosphatidylethanolamines	0.965645	Phosphatidylethanolamines	0.965645	Glycerophosphoethanolamines	0.997195	Glycerophosphoethanolamines	0.990841	Fatty acids	0.999182	Glycerophospholipids	0.999943	739.514	739.514	CCCCCC=CCC=CCCCCCCCC(=O)OCC(COP(=O)(O)OCCN)OC(=O)CCCCCCCC=CCC=CCCCCC
301.17321_1.08	4.091	0.02472	1.6069		Organonitrogen compounds	0.999974	Alkanolamines	0.58584	Alkanolamines	0.58584	Amines	0.986281	Polyamines	0.412293	Carbohydrates	0.145816	Ornithine alkaloids	0.179859	300.166	300.166	C(C(COC(CON)CON)O)OC(CON)CON
295.16523_3.24	4.0781	0.024975	1.6025	myb28myb29cyp79b2cyp79b3-CYP79A2	Carboxylic acids and derivatives	0.999993	Peptides	0.99965	Dipeptides	0.999376	Amino acids, peptides, and analogues	1	Dipeptides	0.997653	Amino acids and Peptides	0.998846	Small peptides	0.999822	294.158	294.158	CC(=O)N[C]1C=C(N=C(N1O)NC(=O)C)N2CCCCC2
326.20733_2.86	4.0715	0.025107	1.6002	myb28myb29-CYP79A2	Carboxylic acids and derivatives	0.999936	Peptides	0.99701	Peptides	0.99701	Amino acids, peptides, and analogues	0.999996	Dipeptides	0.992619	Amino acids and Peptides	0.999119	Small peptides	0.999518	325.2	325.2	CCC(C)C(C(=O)N1CCCC1C(=O)N2CCCC2C(=O)O)N
741.22318_4.7	4.0564	0.02541	1.595	myb28myb29-CYP79A2; myb28myb29cyp79b2cyp79b3-CYP79A2	Flavonoids	0.887692	Flavonoid O-glycosides	0.938594	Flavonoid-3-O-glycosides	0.951765	Flavonoid glycosides	0.908329	Flavonols	0.927055	Shikimates and Phenylpropanoids	0.999684	Flavonoids	0.933822	740.216	740.216	CC1C(C(C(C(O1)OCC2C(C(C(C(O2)OC3=C(OC4=CC(=CC(=C4C3=O)O)OC5C(C(C(C(O5)C)O)O)O)C6=CC=C(C=C6)O)O)O)O)O)O)O
482.29709_4.87	4.0479	0.025583	1.592	wild-type-CYP79A2; wild-type-myb28myb29cyp79b2cyp79b3	Carboxylic acids and derivatives	0.999999	Peptides	0.999189	Peptides	0.999189	Amino acids, peptides, and analogues	0.999999	Tripeptides	0.948863	Amino acids and Peptides	0.999624	Small peptides	0.987476	481.29	481.29	CC(C)C(C(=O)NC(C(C)C)C(=O)N1CCCC1C(=O)N2CCCC2C(=O)NC(C)C(=O)O)N
221.10106_1.56	4.0315	0.025919	1.5864	myb28myb29cyp79b2cyp79b3-CYP79A2	Benzene and substituted derivatives	0.970887		0	Benzene and substituted derivatives	0.970887		0	Phenylalanine-derived alkaloids	0.54478	Alkaloids	0.871793	Pseudoalkaloids	0.172907	220.094	220.094
245.1608_0.82	4.0245	0.026066	1.5839	wild-type-myb28myb29cyp79b2cyp79b3	Carboxylic acids and derivatives	0.999995	Amino acids and derivatives	0.999077	N-acyl-alpha amino acids	0.52499	Amino acids, peptides, and analogues	0.998984	Dipeptides	0.928331	Amino acids and Peptides	0.998767	Small peptides	0.999251	244.154	244.154	CCNC(=NCCCC(C(=O)O)NC(=O)C)N
313.92172_0.66	4.014	0.026284	1.5803	myb28myb29cyp79b2cyp79b3-CYP79A2
343.29532_9.44	3.9948	0.026693	1.5736	wild-type-myb28myb29cyp79b2cyp79b3	Carboxylic acids and derivatives	1	Amino acids and derivatives	0.999965	Alpha amino acids	0.952466	Amino acids, peptides, and analogues	0.999966	N-acyl amines	0.987868	Fatty acids	0.995253	Fatty amides	0.976658	342.288	342.288	CCCCCCCCCCCC(=O)NCCC[N+](C)(C)CC(=O)O
139.08663_1.62	3.9829	0.026949	1.5695	myb28myb29cyp79b2cyp79b3-myb28myb29	Azoles	0.319923	Cyclopropylisoxazoles	0.549986	Cyclopropylisoxazoles	0.549986	Isoxazoles	0.0894223	Simple indole alkaloids	0.166668	Alkaloids	0.987357	Lysine alkaloids	0.128519	138.079	138.079	CCC1=C(C=CN1)C(=O)N
192.06558_2.3	3.9406	0.027879	1.5547	myb28myb29-CYP79A2	Indoles and derivatives	0.999794		0	Indolyl carboxylic acids and derivatives	0.976675	Indolyl carboxylic acids and derivatives	0.976675	Simple indole alkaloids	0.897996	Alkaloids	0.987902	Tryptophan alkaloids	0.994701	191.058	191.058	C1=CC2=C(C=C1O)C(=CN2)CC(=O)O
409.18323_4.06	3.8854	0.02915	1.5354	myb28myb29-CYP79A2	Carboxylic acids and derivatives	0.966283	Amino acids and derivatives	0.97913	L-alpha-amino acids	0.633853	Amino acids, peptides, and analogues	0.97845	Aminoacids	0.447354	Amino acids and Peptides	0.788746	Small peptides	0.830601	408.176	408.176	CCNC(=O)OCC1C(C(C(O1)N2C=NC3=C(N=CN=C32)NC4CCOC4)O)O
86.09643_1.37	3.8692	0.029537	1.5296	wild-type-myb28myb29cyp79b2cyp79b3		0		0		0		0		0		0		0	85.0892	85.0892
152.05678_1.09	3.8008	0.031227	1.5055	myb28myb29cyp79b2cyp79b3-myb28myb29	Imidazopyrimidines	0.999973	Purinones	0.829995	Purinones	0.829995	Purines and purine derivatives	0.995757	Purine alkaloids	0.947651	Alkaloids	0.99638	Pseudoalkaloids	0.924031	151.049	151.049	C1=NC2=C(N1)NC(=N)N=C2O
515.28199_2.85	3.7344	0.032971	1.4819	wild-type-CYP79A2; wild-type-myb28myb29cyp79b2cyp79b3	Carboxylic acids and derivatives	0.999649	Peptides	0.968778	Oligopeptides	0.722899	Amino acids, peptides, and analogues	0.994237	Tripeptides	0.616584	Amino acids and Peptides	0.994433	Small peptides	0.586978	514.275	514.275	CC(C)CC(C(=O)NC(CC(=O)N)C(=O)NC(CC(C)C)C(=O)NCC(=O)NCC(=O)O)NC(=O)C
445.23649_6.56	3.697	0.034002	1.4685	myb28myb29cyp79b2cyp79b3-CYP79A2	Carboxylic acids and derivatives	0.999997	Peptides	0.999516	Dipeptides	0.999991	Amino acids, peptides, and analogues	0.999977	Leukotrienes	0.456982	Fatty acids	0.998947	Eicosanoids	0.998598	444.229	444.229	CSCCC(C(=O)NC(CCC(=O)O)C(=O)O)NC(=O)CCCCCCCCC=C
341.13436_2.91	3.6962	0.034023	1.4682	myb28myb29-CYP79A2	Diazanaphthalenes	0.940568	Quinoxalines	0.989849	Quinoxalines	0.989849	Benzodiazines	0.985855	pteridine alkaloids	0.194092	Alkaloids	0.574508	Pseudoalkaloids	0.152685	340.127	340.127	CC1=CC2=C(C=C1C)N(C(=O)C(=O)N2)C(C(C(C(CO)O)O)O)O
377.14571_4.26	3.6563	0.035163	1.4539	wild-type-CYP79A2	Pteridines and derivatives	1	Flavins	0.891754	Flavins	0.891754	Alloxazines and isoalloxazines	0.999742	pteridine alkaloids	0.976861	Alkaloids	0.99835	Pseudoalkaloids	0.912054	376.138	376.138	CC1=CC2=C(C=C1C)N(C3=NC(=O)NC(=O)C3=N2)CC(C(C(CO)O)O)O
328.18683_1.09	3.6473	0.035425	1.4507	myb28myb29-CYP79A2	Carboxylic acids and derivatives	0.999993	Peptides	0.999925	Oligopeptides	0.864015	Amino acids, peptides, and analogues	0.999997	Tripeptides	0.890815	Amino acids and Peptides	0.999334	Small peptides	0.999951	327.18	327.18	CC(C)C(C(=O)N1CCCC1C(=O)O)NC(=O)C(C)NC(=O)C
153.04074_1.14	3.6411	0.035609	1.4484	myb28myb29cyp79b2cyp79b3-CYP79A2	Imidazopyrimidines	0.833048	Xanthines	0.922283	Xanthines	0.922283	Purines and purine derivatives	0.855853	Purine alkaloids	0.51694	Alkaloids	0.997753	Pseudoalkaloids (transamidation)	0.64471	152.034	152.034	C1=NC2=C(N1)C(=O)NC(=O)N2
479.26126_9.38	3.6324	0.035865	1.4453	myb28myb29-CYP79A2		0		0		0		0		0		0		0	478.254	478.254
321.16699_7.5	3.6248	0.036092	1.4426	wild-type-myb28myb29cyp79b2cyp79b3		0		0		0		0		0		0		0	320.16	320.16
340.17552_7.4	3.5334	0.038946	1.4095	wild-type-myb28myb29cyp79b2cyp79b3	Carboxylic acids and derivatives	0.993852	Amino acids and derivatives	0.771281	N-acyl-alpha amino acids	0.949391	Amino acids, peptides, and analogues	0.76452	Jasmonic acids	0.273028	Amino acids and Peptides	0.604258	Octadecanoids	0.517188	339.168	339.168	CCOC1=CC(=CC(=C1OCC)OCC)C(=O)NCCCC(=O)O
240.23208_9.44	3.5327	0.038971	1.4093	wild-type-myb28myb29cyp79b2cyp79b3		0		0		0		0		0		0		0	239.225	239.225
526.21816_6.43	3.5195	0.039403	1.4045	myb28myb29-CYP79A2
359.11256_5.88	3.506	0.039852	1.3996	myb28myb29cyp79b2cyp79b3-CYP79A2	Phenol ethers	0.932652		0	Anisoles	0.931317	Anisoles	0.931317	Pyridine alkaloids	0.243424	Alkaloids	0.887236	Nicotinic acid alkaloids	0.276301	358.105	358.105
