# Supplementary material for: Multiple glutathione-S-transferases detoxify diverse glucosinolate-based defenses of Brassicales plants in a generalist lepidopteran herbivore (Spodoptera littoralis)
Source: Commun Biol. 2025 Jun 17;8:931. doi: 10.1038/s42003-025-08346-8 (PMC12174363; doi:10.1038/s42003-025-08346-8)
Supplement: Supplementary file 7 — Supplementary Data 4 [file 42003_2025_8346_MOESM7_ESM.xlsx]

## Sheet: Sheet1
Supplementary Data 4 Metabolomics analyses of the bodies of S. littoralis fed on A. thaliana wild-type and mutant plants.
Label m/z (+)_min	Fold change value	p.value	-Log10(p.value)	Tukey's HSD (p<0.05)	ClassyFire#class	ClassyFire#class Probability	ClassyFire#level 5	ClassyFire#level 5 Probability	ClassyFire#most specific class	ClassyFire#most specific class Probability	ClassyFire#subclass	ClassyFire#subclass Probability	NPC#class	NPC#class Probability	NPC#pathway	NPC#pathway Probability	NPC#superclass	NPC#superclass Probability	parent mass	precursor mass	Smiles
305.14566_0.78	9197	4.2486e-26	25.372	myb28myb29cyp79b2cyp79b3-CYP79A2; myb28myb29-CYP79A2; wild-type-CYP79A2	Carboxylic acids and derivatives	1	Amino acids and derivatives	0.999955	N-acyl-alpha amino acids and derivatives	0.820946	Amino acids, peptides, and analogues	0.99995	Dipeptides	0.639385	Amino acids and Peptides	0.999699	Small peptides	0.999899	304.138	304.138	C(CC(C(=O)O)NC(CCC(=O)O)C(=O)O)CN=C(N)N
343.10141_0.76	6645.9	5.7036e-25	24.244	myb28myb29cyp79b2cyp79b3-CYP79A2; myb28myb29-CYP79A2; wild-type-CYP79A2
488.2116_0.77	1634.4	4.175e-20	19.379	myb28myb29cyp79b2cyp79b3-CYP79A2; myb28myb29-CYP79A2; wild-type-CYP79A2
216.06323_5.17	1500.3	8.261e-20	19.083	myb28myb29cyp79b2cyp79b3-CYP79A2; myb28myb29-CYP79A2; wild-type-CYP79A2		0		0		0		0		0		0		0	193.074	193.074
220.08252_8.63	993.99	2.192e-18	17.659	myb28myb29cyp79b2cyp79b3-CYP79A2; myb28myb29-CYP79A2; wild-type-CYP79A2; wild-type-myb28myb29cyp79b2cyp79b3; wild-type-myb28myb29
280.16561_3.94	973.7	2.5829e-18	17.588	myb28myb29cyp79b2cyp79b3-CYP79A2; myb28myb29-CYP79A2; wild-type-CYP79A2	Carboxylic acids and derivatives	0.894245	Amino acids and derivatives	0.923459	N-carbamoyl-alpha amino acids and derivatives	0.602774	Amino acids, peptides, and analogues	0.917883	Dipeptides	0.776223	Alkaloids	0.634739	Small peptides	0.43938	279.158	279.158	C1=CC=C(C=C1)CNC(=O)NC(CCCCN)C(=O)O
160.07575_5.17	774.6	1.5913e-17	16.798	myb28myb29cyp79b2cyp79b3-CYP79A2; myb28myb29-CYP79A2; wild-type-CYP79A2; myb28myb29-myb28myb29cyp79b2cyp79b3; wild-type-myb28myb29cyp79b2cyp79b3	Indoles and derivatives	0.99038		0	Indoles	0.994857	Indoles	0.994857	Simple indole alkaloids	0.962141	Alkaloids	0.990773	Tryptophan alkaloids	0.947222	159.069	159.069	CC1=C(C2=CC=CC=C2N1)C=O
237.06934_3.89	748.39	2.0916e-17	16.68	myb28myb29cyp79b2cyp79b3-CYP79A2; myb28myb29-CYP79A2; wild-type-CYP79A2	Carboxylic acids and derivatives	0.991269	Amino acids and derivatives	0.933537	Alpha amino acids	0.566239	Amino acids, peptides, and analogues	0.932139	Aminoacids	0.617111	Alkaloids	0.63986	Small peptides	0.796903	236.062	236.062	CCC(C(=O)O)NC1=NC2=CC=CC=C2S1
335.10257_7.11	670.03	5.0317e-17	16.298	myb28myb29cyp79b2cyp79b3-CYP79A2; wild-type-CYP79A2; myb28myb29-myb28myb29cyp79b2cyp79b3; wild-type-myb28myb29cyp79b2cyp79b3; wild-type-myb28myb29	Indoles and derivatives	0.999956		0	Indoles	0.645234	Indoles	0.645234	Simple oxindole alkaloids	0.539494	Alkaloids	0.996704	Tryptophan alkaloids	0.943529	334.095	334.095	C1=CC=C2C(=C1)C(=C(N2)C(=O)O)CC3=C(NC4=CC=CC=C43)C(=O)O
308.11299_4.06	630.16	8.1851e-17	16.087	myb28myb29cyp79b2cyp79b3-CYP79A2; myb28myb29-CYP79A2; myb28myb29-myb28myb29cyp79b2cyp79b3; wild-type-myb28myb29cyp79b2cyp79b3; wild-type-myb28myb29	Carboxylic acids and derivatives	0.997984	Amino acids and derivatives	0.993664	N-acyl-alpha amino acids	0.548454	Amino acids, peptides, and analogues	0.993356	Dipeptides	0.729538	Amino acids and Peptides	0.892419	Small peptides	0.949536	307.106	307.106
130.06512_7.09	444.05	1.3072e-15	14.884	myb28myb29cyp79b2cyp79b3-CYP79A2; myb28myb29-CYP79A2; myb28myb29-myb28myb29cyp79b2cyp79b3; wild-type-myb28myb29cyp79b2cyp79b3; wild-type-myb28myb29	Isoquinolines and derivatives	0.534271		0	Isoquinolines and derivatives	0.534271		0	Quinoline alkaloids	0.242625	Alkaloids	0.993711	Anthranilic acid alkaloids	0.545664	129.058	129.058	C1=CC=C2C=NC=CC2=C1
659.18667_7.98	431.71	1.633e-15	14.787	myb28myb29cyp79b2cyp79b3-CYP79A2; myb28myb29-CYP79A2; myb28myb29-myb28myb29cyp79b2cyp79b3; wild-type-myb28myb29cyp79b2cyp79b3; wild-type-myb28myb29	Carboxylic acids and derivatives	0.999796	Amino acids and derivatives	0.958293	N-acyl-alpha amino acids and derivatives	0.895641	Amino acids, peptides, and analogues	0.954235	Dipeptides	0.0353297	Alkaloids	0.850479	Small peptides	0.114712	658.179	658.179	COC1=CC2=C(C=C1)C=C(C(=O)N2)C(CC(=O)OC)C3=C(C(=O)C(=C(C3=O)O)C(CC(=O)OC)C4=CC5=C(C=C(C=C5)OC)NC4=O)O
315.07722_7.09	400.77	2.9369e-15	14.532	myb28myb29cyp79b2cyp79b3-CYP79A2; myb28myb29-CYP79A2; myb28myb29-myb28myb29cyp79b2cyp79b3; wild-type-myb28myb29cyp79b2cyp79b3; wild-type-myb28myb29	Indoles and derivatives	0.988348		0	Indoles	0.967383	Indoles	0.967383	Dipeptides	0.145458	Alkaloids	0.393928	Small peptides	0.234226	314.07	314.07	CC1=NC(=NO1)CCNS(=O)(=O)C2=CN(C(=C2)C(=O)O)C
200.01743_5.55	351.78	8.2079e-15	14.086	myb28myb29cyp79b2cyp79b3-CYP79A2; myb28myb29-CYP79A2; wild-type-CYP79A2; wild-type-myb28myb29cyp79b2cyp79b3; wild-type-myb28myb29		0		0		0		0		0		0		0	199.01	199.01
293.09885_3.87	341.39	1.0392e-14	13.983	myb28myb29cyp79b2cyp79b3-CYP79A2; myb28myb29-CYP79A2; wild-type-CYP79A2; wild-type-myb28myb29cyp79b2cyp79b3; wild-type-myb28myb29	Carboxylic acids and derivatives	0.999126	Amino acids and derivatives	0.993552	N-acyl-alpha amino acids	0.964619	Amino acids, peptides, and analogues	0.993104	Dipeptides	0.846554	Amino acids and Peptides	0.999644	Small peptides	0.997095	292.092	292.092	CSCCCCNC(=O)N1CCSCC1C(=O)O
160.07573_7.27	309.99	2.2195e-14	13.654	myb28myb29cyp79b2cyp79b3-CYP79A2; myb28myb29-CYP79A2; wild-type-CYP79A2; myb28myb29-myb28myb29cyp79b2cyp79b3; wild-type-myb28myb29cyp79b2cyp79b3	Indoles and derivatives	0.987053	3-alkylindoles	0.62176	3-alkylindoles	0.62176	Indoles	0.991742	Simple indole alkaloids	0.889077	Alkaloids	0.987397	Tryptophan alkaloids	0.951952	159.069	159.069	CC1=C(C2=CC=CC=C2N1)C=O
160.07575_4.32	266.11	7.3506e-14	13.134	myb28myb29cyp79b2cyp79b3-CYP79A2; wild-type-CYP79A2; myb28myb29-myb28myb29cyp79b2cyp79b3; wild-type-myb28myb29cyp79b2cyp79b3	Indoles and derivatives	0.99924	3-alkylindoles	0.682913	3-alkylindoles	0.682913	Indoles	0.999519	Simple indole alkaloids	0.964421	Alkaloids	0.991875	Tryptophan alkaloids	0.962347	159.069	159.069	CC1=C(C2=CC=CC=C2N1)C=O
689.19718_8.07	229.14	2.3679e-13	12.626	myb28myb29cyp79b2cyp79b3-CYP79A2; myb28myb29-CYP79A2; wild-type-CYP79A2; myb28myb29-myb28myb29cyp79b2cyp79b3; wild-type-myb28myb29cyp79b2cyp79b3	Benzene and substituted derivatives	0.969269	Methoxybenzoic acids and derivatives	0.37351	M-methoxybenzoic acids and derivatives	0.790506	Benzoic acids and derivatives	0.881254	Anthranillic acid derivatives	0.228414	Alkaloids	0.924449	Tryptophan alkaloids	0.718051	688.19	688.19	CC(C)(COC1=CC=C(C=C1)C(=O)NC2=C(C=CC(=C2)C(=O)O)C(=O)O)COOC3=CC=C(C=C3)NOCC4=C(C=CC(=C4)C(=O)O)C(=O)O
265.10064_7.66	185.66	1.2186e-12	11.914	myb28myb29cyp79b2cyp79b3-CYP79A2; myb28myb29-CYP79A2; wild-type-CYP79A2	Carboxylic acids and derivatives	0.999916	Amino acids and derivatives	0.99927	Proline and derivatives	0.999981	Amino acids, peptides, and analogues	0.999271	Dipeptides	0.841928	Amino acids and Peptides	0.93889	Small peptides	0.846233	264.093	264.093	C1CC(N(C1)C(=S)NCC2=CC=CC=C2)C(=O)O
379.09592_5.45	185.42	1.2312e-12	11.91	myb28myb29cyp79b2cyp79b3-CYP79A2; myb28myb29-myb28myb29cyp79b2cyp79b3; wild-type-myb28myb29cyp79b2cyp79b3; wild-type-myb28myb29	Organooxygen compounds	1	Monosaccharides	0.999572	Hexoses	0.863831	Carbohydrates and carbohydrate conjugates	0.999412	Glucosinolates	0.102845	Alkaloids	0.348988	Amino acid glycosides	0.377533	378.089	378.089	COC1=C(C=C(C=C1)[N+](=O)[O-])NC(=O)CSC2=CC(=C(C=C2)OC)OC
130.06509_5.17	101.77	1.2337e-10	9.9088	myb28myb29cyp79b2cyp79b3-CYP79A2; myb28myb29-CYP79A2; myb28myb29-myb28myb29cyp79b2cyp79b3; wild-type-myb28myb29cyp79b2cyp79b3	Benzene and substituted derivatives	0.737812		0	Benzene and substituted derivatives	0.737812		0	Simple indole alkaloids	0.276209	Alkaloids	0.972957	Anthranilic acid alkaloids	0.279023	129.058	129.058	C1=CC=C2C=NC=CC2=C1
234.09817_9.62	91.003	2.8724e-10	9.5417	myb28myb29cyp79b2cyp79b3-CYP79A2; myb28myb29-CYP79A2; wild-type-myb28myb29cyp79b2cyp79b3; wild-type-myb28myb29	Isothiocyanates	0.999931		0	Isothiocyanates	0.999931		0	Fatty alcohols	0.0342983	Fatty acids	0.950899	Fatty acyls	0.947452	233.091	233.091	CS(=O)CCCCCCCCN=C=S
114.03723_5.56	60.513	5.9575e-09	8.2249	myb28myb29cyp79b2cyp79b3-CYP79A2; myb28myb29-CYP79A2; wild-type-myb28myb29cyp79b2cyp79b3; wild-type-myb28myb29		0		0		0		0		0		0		0	113.03	113.03
349.1182_10.64	56.353	1.0015e-08	7.9994	myb28myb29cyp79b2cyp79b3-CYP79A2; myb28myb29-myb28myb29cyp79b2cyp79b3; wild-type-myb28myb29cyp79b2cyp79b3	Isoindoles and derivatives	0.727287	Isoindolones	0.850116	Isoindolones	0.850116	Isoindolines	0.826822	Carboline alkaloids	0.145488	Alkaloids	0.985742	Tryptophan alkaloids	0.845838	348.111	348.111	COC1=CC(=C(C=C1)OC)C2=C3C(=CC(=N2)C(=O)O)C4=CC=CC=C4N3
716.52184_11.23	53.004	1.5615e-08	7.8065	myb28myb29cyp79b2cyp79b3-CYP79A2; myb28myb29-CYP79A2; wild-type-CYP79A2; myb28myb29-myb28myb29cyp79b2cyp79b3; wild-type-myb28myb29cyp79b2cyp79b3	Glycerophospholipids	0.999992	Phosphatidylethanolamines	0.947957	Phosphatidylethanolamines	0.947957	Glycerophosphoethanolamines	0.996987	Glycerophosphoethanolamines	0.988711	Fatty acids	0.998203	Glycerophospholipids	0.99994	715.515	715.515	CCCCCCCCCCCC(=O)OCC(COP(=O)(O)OCCN)OC(=O)CCCCCCCCCCCC=CCC=CCCCCC
192.14165_2.8	52.418	1.692e-08	7.7716	myb28myb29cyp79b2cyp79b3-CYP79A2; myb28myb29-CYP79A2; myb28myb29-myb28myb29cyp79b2cyp79b3; wild-type-myb28myb29cyp79b2cyp79b3; wild-type-myb28myb29	Sulfoxides	0.996872		0	Sulfoxides	0.996872		0	Hydrocarbons	0.0157851	Fatty acids	0.754414	Fatty acyls	0.721138	191.134	191.134	CS(=O)CCCCCCCCN
740.52177_11.23	46.422	4.0462e-08	7.393	myb28myb29-CYP79A2; wild-type-CYP79A2; wild-type-myb28myb29cyp79b2cyp79b3; wild-type-myb28myb29	Glycerophospholipids	0.999992	Phosphatidylethanolamines	0.96707	Phosphatidylethanolamines	0.96707	Glycerophosphoethanolamines	0.996802	Glycerophosphoethanolamines	0.989155	Fatty acids	0.998686	Glycerophospholipids	0.999919	739.514	739.514	CCCCCC=CCC=CCCCCCCCC(=O)OCC(COP(=O)(O)OCCN)OC(=O)CCCCCCCC=CCC=CCCCCC
319.10774_10.79	46.361	4.0843e-08	7.3889	myb28myb29cyp79b2cyp79b3-CYP79A2; myb28myb29-myb28myb29cyp79b2cyp79b3; wild-type-myb28myb29cyp79b2cyp79b3	Quinolines and derivatives	0.937657		0	Furanoquinolines	0.568906	Furanoquinolines	0.568906	Quinoline alkaloids	0.56364	Alkaloids	0.87863	Tryptophan alkaloids	0.834429	318.101	318.101	CC1=CC2=C(O1)C=CC(=C2)NC(=O)C3=CC(=O)NC4=CC=CC=C43
261.03708_5.93	45.59	4.6023e-08	7.337	myb28myb29cyp79b2cyp79b3-CYP79A2; myb28myb29-CYP79A2; wild-type-CYP79A2	Allyl-type 1,3-dipolar organic compounds	0.999144	C-nitro compounds	0.989412	Nitroaromatic compounds	0.993113	Organic nitro compounds	0.99626	pteridine alkaloids	0.610772	Alkaloids	0.997831	Pseudoalkaloids	0.672701	260.03	260.03	C1=CC2=C(C=C1[N+](=O)[O-])N=NC3=C(C=NN23)[N+](=O)[O-]
130.06512_4.79	43.483	6.4392e-08	7.1912	myb28myb29cyp79b2cyp79b3-CYP79A2; myb28myb29-myb28myb29cyp79b2cyp79b3; wild-type-myb28myb29cyp79b2cyp79b3	Benzene and substituted derivatives	0.561023		0	Benzene and substituted derivatives	0.561023		0	Simple indole alkaloids	0.217499	Alkaloids	0.993415	Anthranilic acid alkaloids	0.472047	129.058	129.058	C1=CC=C2C=NC=CC2=C1
162.05504_6.14	41.682	8.6805e-08	7.0615	myb28myb29cyp79b2cyp79b3-CYP79A2; myb28myb29-myb28myb29cyp79b2cyp79b3; wild-type-myb28myb29cyp79b2cyp79b3; wild-type-myb28myb29	Indoles and derivatives	0.99342		0	Indolecarboxylic acids and derivatives	0.930998	Indolecarboxylic acids and derivatives	0.930998	Simple indole alkaloids	0.909606	Alkaloids	0.999034	Tryptophan alkaloids	0.953099	161.048	161.048	C1=CC=C2C(=C1)C(=CN2)C(=O)O
91.05428_5.17	38.277	1.5769e-07	6.8022	myb28myb29cyp79b2cyp79b3-CYP79A2; myb28myb29-CYP79A2; wild-type-CYP79A2	Benzene and substituted derivatives	0.991062		0	Benzene and substituted derivatives	0.991062		0	Cinnamic acids and derivatives	0.969305	Shikimates and Phenylpropanoids	0.911946	Phenylpropanoids (C6-C3)	0.961111	90.047	90.047	[CH2+]C1=CC=CC=C1
312.12986_2.67	31.952	5.4659e-07	6.2623	myb28myb29cyp79b2cyp79b3-CYP79A2; myb28myb29-CYP79A2; wild-type-CYP79A2; wild-type-myb28myb29cyp79b2cyp79b3; wild-type-myb28myb29	Purine nucleosides	0.999995		0	Purine nucleosides	0.999995		0	Purine nucleos(t)ides	0.987299	Carbohydrates	0.993425	Nucleosides	0.989481	311.123	311.123	CN(C)C1=NC2=C(C(=O)N1)N=CN2C3C(C(C(O3)CO)O)O
180.08804_2.67	28.319	1.2314e-06	5.9096	myb28myb29cyp79b2cyp79b3-CYP79A2; myb28myb29-CYP79A2; wild-type-CYP79A2; wild-type-myb28myb29	Imidazopyrimidines	0.999931	Purinones	0.99998	6-oxopurines	0.998425	Purines and purine derivatives	0.99892	Purine alkaloids	0.825136	Alkaloids	0.996402	Pseudoalkaloids	0.796259	179.081	179.081	CN(C)C1=NC2=C(C(=O)N1)NC=N2
233.11324_1.12	24.467	3.2223e-06	5.4918	myb28myb29cyp79b2cyp79b3-CYP79A2; myb28myb29-CYP79A2; wild-type-CYP79A2	Carboxylic acids and derivatives	0.99997	Peptides	0.739039	Dipeptides	0.67508	Amino acids, peptides, and analogues	0.998985	Dipeptides	0.993741	Amino acids and Peptides	0.997016	Small peptides	0.996942	232.106	232.106	CC(=O)NC(CCCC(C(=O)O)N)C(=O)O
319.10765_10.4	23.81	3.8431e-06	5.4153	myb28myb29cyp79b2cyp79b3-CYP79A2; myb28myb29-myb28myb29cyp79b2cyp79b3; wild-type-myb28myb29cyp79b2cyp79b3	Isoindoles and derivatives	0.981415	Isoindolones	0.974996	Isoindolones	0.974996	Isoindolines	0.97577	Quinazoline alkaloids	0.130787	Alkaloids	0.929433	Anthranilic acid alkaloids	0.156841	318.1	318.1	COC1=CC=C(C=C1)C2=C3C(=CC(=N2)C(=O)O)C4=CC=CC=C4N3
345.08789_7.27	23.173	4.5766e-06	5.3395	myb28myb29-CYP79A2; wild-type-CYP79A2; myb28myb29-myb28myb29cyp79b2cyp79b3; wild-type-myb28myb29cyp79b2cyp79b3	Imidazopyrimidines	0.875743		0	Purines and purine derivatives	0.875812	Purines and purine derivatives	0.875812	Imidazole alkaloids	0.619644	Alkaloids	0.990452	Histidine alkaloids	0.684162	344.081	344.081	CCN1C2=C(N=C1SC3=NC=NC4=C3NC=N4)N(C(=O)NC2=O)C
118.06511_6.14	21.18	8.1099e-06	5.091	myb28myb29cyp79b2cyp79b3-CYP79A2; myb28myb29-myb28myb29cyp79b2cyp79b3; wild-type-myb28myb29cyp79b2cyp79b3; wild-type-myb28myb29	Indoles and derivatives	0.931602		0	Indoles	0.911057	Indoles	0.911057	Simple indole alkaloids	0.975685	Alkaloids	0.904472	Tryptophan alkaloids	0.708362	117.058	117.058	C1=CC=C2C(=C1)C=CN2
181.06036_1.27	19.601	1.3161e-05	4.8807	myb28myb29cyp79b2cyp79b3-CYP79A2; myb28myb29-CYP79A2; wild-type-CYP79A2
782.56781_11.49	18.107	2.1411e-05	4.6694	myb28myb29cyp79b2cyp79b3-CYP79A2; myb28myb29-CYP79A2; wild-type-myb28myb29cyp79b2cyp79b3; wild-type-myb28myb29	Glycerophospholipids	0.999915	Phosphatidylcholines	0.987684	Phosphatidylcholines	0.987684	Glycerophosphocholines	0.998138	Glycerophosphocholines	0.994225	Fatty acids	0.999784	Glycerophospholipids	0.999495	781.561	781.561	CCCCCC=CCC=CCCCCCCCCCC(=O)OC(COC(=O)CCCCCCCC=CCC=CCCC)COP(=O)(O)OCC[N+](C)(C)C
252.08682_4.7	18.099	2.1471e-05	4.6681	myb28myb29cyp79b2cyp79b3-CYP79A2; myb28myb29-CYP79A2; wild-type-CYP79A2	Carboxylic acids and derivatives	1	Amino acids and derivatives	1	N-acyl-alpha amino acids	0.995807	Amino acids, peptides, and analogues	1	Dipeptides	0.999685	Amino acids and Peptides	0.987804	Small peptides	0.998729	251.079	251.079	C1=CC=C(C=C1)CC(=O)NC(CC(=O)O)C(=O)O
116.07068_7.66	17.619	2.527e-05	4.5974	myb28myb29cyp79b2cyp79b3-CYP79A2; myb28myb29-CYP79A2; wild-type-CYP79A2		0		0		0		0		0		0		0	115.063	115.063
252.07265_1.28	17.517	2.6178e-05	4.5821	myb28myb29cyp79b2cyp79b3-CYP79A2; myb28myb29-CYP79A2; wild-type-CYP79A2; wild-type-myb28myb29cyp79b2cyp79b3	Carboxylic acids and derivatives	0.99995	Amino acids and derivatives	0.997109	Aspartic acid and derivatives	0.964607	Amino acids, peptides, and analogues	0.996941	Purine alkaloids	0.413326	Alkaloids	0.613272	Small peptides	0.0810928	251.065	251.065	C1=NC2=C(N1)C(=NC=N2)NC(CC(=O)O)C(=O)O
72.08084_0.67	16.474	3.7799e-05	4.4225	wild-type-CYP79A2; wild-type-myb28myb29cyp79b2cyp79b3; wild-type-myb28myb29
175.1189_0.84	16.21	4.1599e-05	4.3809	myb28myb29cyp79b2cyp79b3-CYP79A2; myb28myb29-CYP79A2; wild-type-myb28myb29cyp79b2cyp79b3; wild-type-myb28myb29	Carboxylic acids and derivatives	0.999965	Amino acids and derivatives	0.999942	L-alpha-amino acids	0.593242	Amino acids, peptides, and analogues	0.999943	Aminoacids	0.997223	Amino acids and Peptides	0.99989	Small peptides	0.999953	174.112	174.112	C(CC(C(=O)O)N)CN=C(N)N
182.06752_1.16	16.032	4.4392e-05	4.3527	myb28myb29cyp79b2cyp79b3-CYP79A2; myb28myb29-CYP79A2; wild-type-myb28myb29cyp79b2cyp79b3; wild-type-myb28myb29	Diazines	0.9031		0	Pyrimidines and pyrimidine derivatives	0.674382	Pyrimidines and pyrimidine derivatives	0.674382	pteridine alkaloids	0.513302	Alkaloids	0.997621	Pseudoalkaloids	0.689534	181.06	181.06	CN1C2=C(C(=O)N=C1N)NC(=O)N2
226.95155_0.41	15.909	4.6462e-05	4.3329	wild-type-CYP79A2; wild-type-myb28myb29cyp79b2cyp79b3; wild-type-myb28myb29		0		0		0		0		0		0		0	225.944	225.944
210.07613_2.24	15.725	4.9731e-05	4.3034	myb28myb29cyp79b2cyp79b3-CYP79A2; myb28myb29-myb28myb29cyp79b2cyp79b3; wild-type-myb28myb29cyp79b2cyp79b3; wild-type-myb28myb29	Carboxylic acids and derivatives	0.999426	Amino acids and derivatives	0.994423	Phenylalanine and derivatives	0.979932	Amino acids, peptides, and analogues	0.994449	Aminoacids	0.926081	Amino acids and Peptides	0.948185	Small peptides	0.970567	209.069	209.069	C1=CC(=CC=C1CC(C(=O)O)N)C(=O)O
269.08827_0.84	15.567	5.277e-05	4.2776	myb28myb29cyp79b2cyp79b3-CYP79A2; myb28myb29-CYP79A2; wild-type-myb28myb29cyp79b2cyp79b3; wild-type-myb28myb29
185.11496_5.83	15.556	5.2981e-05	4.2759	myb28myb29cyp79b2cyp79b3-CYP79A2; myb28myb29-CYP79A2; wild-type-CYP79A2; wild-type-myb28myb29cyp79b2cyp79b3		0		0		0		0		0		0		0	184.108	184.108
104.07067_0.77	14.872	6.8816e-05	4.1623	myb28myb29cyp79b2cyp79b3-CYP79A2; wild-type-myb28myb29cyp79b2cyp79b3; wild-type-myb28myb29
112.11211_0.66	14.85	6.9413e-05	4.1586	myb28myb29cyp79b2cyp79b3-CYP79A2; myb28myb29-CYP79A2; wild-type-myb28myb29cyp79b2cyp79b3; wild-type-myb28myb29		0		0		0		0		0		0		0	111.105	111.105
146.16523_0.68	14.28	8.6905e-05	4.061	myb28myb29-CYP79A2; wild-type-myb28myb29cyp79b2cyp79b3; wild-type-myb28myb29	Piperidines	0.760235		0	Aminopiperidines	0.9943	Aminopiperidines	0.9943	Acetate-derived alkaloids	0.53708	Alkaloids	0.981971	Lysine alkaloids	0.643162	128.131	128.131	CCNC1CCNCC1
268.10411_0.8	13.701	0.00010991	3.959	myb28myb29cyp79b2cyp79b3-CYP79A2; myb28myb29-CYP79A2; wild-type-myb28myb29cyp79b2cyp79b3; wild-type-myb28myb29	Purine nucleosides	0.9987		0	Purine nucleosides	0.9987		0	Purine nucleos(t)ides	0.992428	Carbohydrates	0.998868	Nucleosides	0.995483	267.097	267.097	C1=NC(=C2C(=N1)N(C=N2)C3C(C(C(O3)CO)O)O)N
332.07554_0.81	13.506	0.00011914	3.924	myb28myb29cyp79b2cyp79b3-CYP79A2; myb28myb29-CYP79A2; wild-type-myb28myb29
279.23177_9.85	13.5	0.00011941	3.923	myb28myb29cyp79b2cyp79b3-CYP79A2; myb28myb29-CYP79A2; wild-type-myb28myb29cyp79b2cyp79b3	Fatty Acyls	0.998464		0	Lineolic acids and derivatives	0.860813	Lineolic acids and derivatives	0.860813	Unsaturated fatty acids	0.993317	Fatty acids	0.972591	Fatty Acids and Conjugates	0.898889	278.224	278.224	CCC=CCC=CCC=CCCCCCCCC(=O)O
353.15948_8.01	13.424	0.00012325	3.9092	myb28myb29cyp79b2cyp79b3-CYP79A2; myb28myb29-CYP79A2; wild-type-CYP79A2	Prenol lipids	0.715963		0	Sesquiterpenoids	0.614062	Sesquiterpenoids	0.614062	Macrolide lactones	0.112355	Terpenoids	0.857576	Sesquiterpenoids	0.620224	352.152	352.152	CC=C1C2C(CC(=C)C(CCC3(C(C2OC1=O)O3)C)OO)OC(=O)C
190.08962_4.17	13.412	0.00012388	3.907	myb28myb29cyp79b2cyp79b3-CYP79A2; myb28myb29-CYP79A2; wild-type-myb28myb29cyp79b2cyp79b3; wild-type-myb28myb29	Carboxylic acids and derivatives	0.998978	Amino acids and derivatives	0.999439	Alpha amino acids	0.863992	Amino acids, peptides, and analogues	0.999426	Aminoacids	0.807206	Amino acids and Peptides	0.935363	Small peptides	0.926089	189.082	189.082	C=CCCCSCC(C(=O)O)N
130.06517_3.6	13.393	0.00012488	3.9035	myb28myb29cyp79b2cyp79b3-CYP79A2; myb28myb29-myb28myb29cyp79b2cyp79b3; wild-type-myb28myb29cyp79b2cyp79b3	Isoquinolines and derivatives	0.529368		0	Isoquinolines and derivatives	0.529368		0	Quinazoline alkaloids	0.131952	Alkaloids	0.991651	Anthranilic acid alkaloids	0.533791	129.058	129.058	C1=CC=C2C=NC=CC2=C1
219.09768_0.81	13.3	0.00012983	3.8866	myb28myb29-CYP79A2; wild-type-CYP79A2; wild-type-myb28myb29cyp79b2cyp79b3
782.56837_11.26	12.688	0.00016862	3.7731	myb28myb29cyp79b2cyp79b3-CYP79A2; myb28myb29-CYP79A2; wild-type-myb28myb29cyp79b2cyp79b3; wild-type-myb28myb29	Glycerophospholipids	0.999912	Phosphatidylcholines	0.988064	Phosphatidylcholines	0.988064	Glycerophosphocholines	0.998504	Glycerophosphocholines	0.994388	Fatty acids	0.999781	Glycerophospholipids	0.99946	781.561	781.561	CCCCCC=CCC=CCCCCCCCCCC(=O)OC(COC(=O)CCCCCCCC=CCC=CCCC)COP(=O)(O)OCC[N+](C)(C)C
522.28233_11.25	12.487	0.00018409	3.735	wild-type-CYP79A2; wild-type-myb28myb29cyp79b2cyp79b3; wild-type-myb28myb29	Glycerophospholipids	0.999928	Lysophosphatidylserines	0.769766	Lysophosphatidylserines	0.769766	Glycerophosphoserines	0.988688	Glycerophosphoserines	0.998957	Fatty acids	0.996475	Glycerophospholipids	0.999994	521.275	521.275	CCCCCC=CCC=CCCCCCCCC(=O)OCC(COP(=O)(O)OCC(C(=O)O)N)O
180.0517_1.26	12.484	0.00018429	3.7345	myb28myb29-CYP79A2; myb28myb29-myb28myb29cyp79b2cyp79b3; wild-type-myb28myb29
245.11326_0.82	12.458	0.00018644	3.7295	myb28myb29-CYP79A2; wild-type-myb28myb29cyp79b2cyp79b3; wild-type-myb28myb29
148.0605_0.78	12.268	0.00020278	3.693	myb28myb29-CYP79A2; wild-type-myb28myb29cyp79b2cyp79b3; wild-type-myb28myb29	Carboxylic acids and derivatives	0.99996	Amino acids and derivatives	0.999427	Alpha amino acids	0.951219	Amino acids, peptides, and analogues	0.999411	Aminoacids	0.962065	Amino acids and Peptides	0.993232	Small peptides	0.996185	147.053	147.053	CC(C(C(=O)O)N)C(=O)O
451.00996_0.75	12.247	0.00020468	3.6889	myb28myb29cyp79b2cyp79b3-CYP79A2; myb28myb29-CYP79A2; wild-type-CYP79A2
130.08634_0.8	12.006	0.00022794	3.6422	myb28myb29cyp79b2cyp79b3-CYP79A2; myb28myb29-CYP79A2; wild-type-CYP79A2	Carboxylic acids and derivatives	0.99734	Amino acids and derivatives	0.975406	Alpha amino acids	0.693491	Amino acids, peptides, and analogues	0.975107	Aminoacids	0.87481	Amino acids and Peptides	0.914707	Small peptides	0.973967	129.079	129.079	C1CCNC(C1)C(=O)O
136.07569_1.25	11.803	0.00024985	3.6023	myb28myb29-CYP79A2; wild-type-myb28myb29cyp79b2cyp79b3; wild-type-myb28myb29	Organonitrogen compounds	0.967895		0	Organonitrogen compounds	0.967895		0	Aminoacids	0.405727	Amino acids and Peptides	0.529716	Small peptides	0.636819	118.042	118.042
147.04412_1.25	11.653	0.0002677	3.5724	myb28myb29-CYP79A2; wild-type-myb28myb29cyp79b2cyp79b3; wild-type-myb28myb29		0		0		0		0		0		0		0	73.0194	73.0194
127.05019_2.27	11.599	0.00027443	3.5616	myb28myb29cyp79b2cyp79b3-CYP79A2; myb28myb29-CYP79A2; wild-type-myb28myb29		0		0	Organometallic compounds	0.53405		0	Polyamines	0.748762	Alkaloids	0.62894	Ornithine alkaloids	0.939953	126.043	126.043
258.10983_0.78	11.502	0.00028698	3.5421	wild-type-CYP79A2; wild-type-myb28myb29cyp79b2cyp79b3; wild-type-myb28myb29
293.11325_3.41	11.462	0.00029234	3.5341	myb28myb29-CYP79A2; myb28myb29-myb28myb29cyp79b2cyp79b3; wild-type-myb28myb29
322.17525_2.48	11.357	0.00030703	3.5128	myb28myb29cyp79b2cyp79b3-CYP79A2; myb28myb29-CYP79A2; wild-type-myb28myb29cyp79b2cyp79b3; wild-type-myb28myb29		0		0		0		0		0		0		0	1283.67	642.336
496.30341_10.29	11.266	0.00032038	3.4943	wild-type-CYP79A2; wild-type-myb28myb29cyp79b2cyp79b3; wild-type-myb28myb29	Carboxylic acids and derivatives	0.999959	Amino acids and derivatives	0.788133	Amino acids and derivatives	0.788133	Amino acids, peptides, and analogues	0.801584	Glycerophosphoethanolamines	0.866894	Fatty acids	0.998945	Glycerophospholipids	0.999519	495.296	495.296	CCCCCCC(CC=CCCCCCCCC(=O)OCC(COP(=O)(O)OCCN)O)O
195.10153_8.61	11.231	0.00032578	3.4871	myb28myb29-CYP79A2; myb28myb29-myb28myb29cyp79b2cyp79b3; wild-type-myb28myb29		0		0		0		0		0		0		0	194.094	194.094
91.05426_1.88	11.214	0.00032839	3.4836	myb28myb29cyp79b2cyp79b3-CYP79A2; myb28myb29-CYP79A2; wild-type-CYP79A2	Benzene and substituted derivatives	0.988261		0	Benzene and substituted derivatives	0.988261		0	Cinnamic acids and derivatives	0.963897	Shikimates and Phenylpropanoids	0.909815	Phenylpropanoids (C6-C3)	0.95879	90.047	90.047	[CH2+]C1=CC=CC=C1
104.0529_0.87	10.991	0.00036504	3.4377	myb28myb29-CYP79A2; wild-type-myb28myb29cyp79b2cyp79b3; wild-type-myb28myb29		0		0		0		0		0		0		0	103.046	103.046
332.0755_1.09	10.982	0.00036645	3.436	myb28myb29cyp79b2cyp79b3-CYP79A2; myb28myb29-CYP79A2
84.04442_0.78	10.87	0.00038682	3.4125	wild-type-CYP79A2; wild-type-myb28myb29cyp79b2cyp79b3; wild-type-myb28myb29
164.07065_2.24	10.837	0.00039298	3.4056	myb28myb29cyp79b2cyp79b3-CYP79A2; wild-type-myb28myb29cyp79b2cyp79b3; wild-type-myb28myb29
123.04406_1.25	10.747	0.0004105	3.3867	myb28myb29-CYP79A2; wild-type-myb28myb29cyp79b2cyp79b3; wild-type-myb28myb29	Organooxygen compounds	1	Aldehydes	0.428853	Hydroxybenzaldehydes	0.816848	Carbonyl compounds	0.723486	Shikimic acids and derivatives	0.751255	Shikimates and Phenylpropanoids	0.97646	Phenolic acids (C6-C1)	0.887045	122.037	122.037	C1=CC(=CC=C1C=O)O
369.52496_3.22	10.719	0.00041604	3.3809	myb28myb29cyp79b2cyp79b3-CYP79A2; wild-type-CYP79A2; myb28myb29-myb28myb29cyp79b2cyp79b3; wild-type-myb28myb29		0		0		0		0		0		0		0	3314.66	1105.55
433.1496_4.36	10.716	0.00041657	3.3803	myb28myb29cyp79b2cyp79b3-CYP79A2; myb28myb29-CYP79A2	Imidazopyrimidines	0.99982	6-aminopurines	0.987999	6-aminopurines	0.987999	Purines and purine derivatives	0.998782	Purine nucleos(t)ides	0.851662	Carbohydrates	0.611382	Nucleosides	0.523566	432.142	432.142	CN(CC1=CN=C2C(=N1)C(=NC(=N2)N)N)C3=CC=C(C=C3)C(=O)NCCP(=O)(O)O
182.08123_1.25	10.685	0.00042287	3.3738	myb28myb29-CYP79A2; wild-type-myb28myb29cyp79b2cyp79b3; wild-type-myb28myb29	Carboxylic acids and derivatives	0.931167	Amino acids and derivatives	0.947758	Alpha amino acids and derivatives	0.939836	Amino acids, peptides, and analogues	0.949865	Aminoacids	0.792711	Amino acids and Peptides	0.941359	Small peptides	0.943516	164.047	164.047	C1=C(C=CC(=C1)O)C[C@@H](C(=O)O)N
169.03566_1.09	10.56	0.00044957	3.3472	myb28myb29-CYP79A2; myb28myb29-myb28myb29cyp79b2cyp79b3; wild-type-myb28myb29	Imidazopyrimidines	0.99193	Xanthines	0.985186	Xanthines	0.985186	Purines and purine derivatives	0.988093	Purine alkaloids	0.760772	Alkaloids	0.989968	Pseudoalkaloids (transamidation)	0.454488	168.028	168.028	C12=C(NC(=O)N1)NC(=O)NC2=O
113.0346_0.87	10.518	0.00045884	3.3383	myb28myb29-CYP79A2; wild-type-myb28myb29cyp79b2cyp79b3; wild-type-myb28myb29
496.33938_9.63	10.498	0.00046344	3.334	myb28myb29-CYP79A2; wild-type-CYP79A2; myb28myb29-myb28myb29cyp79b2cyp79b3; wild-type-myb28myb29cyp79b2cyp79b3	Glycerophospholipids	0.999725	Lysophosphatidylcholines	0.915846	1-acyl-sn-glycero-3-phosphocholines	0.933231	Glycerophosphocholines	0.99862	Glycerophosphocholines	0.997512	Fatty acids	0.997903	Glycerophospholipids	0.999892	495.332	495.332	CCCCCCCCCCCCCCCC(=O)OCC(COP(=O)(O)OCC[N+](C)(C)C)O
496.33965_9.44	10.478	0.000468	3.3298	myb28myb29-CYP79A2; wild-type-CYP79A2; myb28myb29-myb28myb29cyp79b2cyp79b3; wild-type-myb28myb29cyp79b2cyp79b3	Glycerophospholipids	0.999725	Lysophosphatidylcholines	0.915748	1-acyl-sn-glycero-3-phosphocholines	0.933119	Glycerophosphocholines	0.998616	Glycerophosphocholines	0.997507	Fatty acids	0.997898	Glycerophospholipids	0.999891	495.332	495.332	CCCCCCCCCCCCCCCC(=O)OCC(COP(=O)(O)OCC[N+](C)(C)C)O
653.34338_3.7	10.437	0.00047761	3.3209	myb28myb29-CYP79A2; myb28myb29-myb28myb29cyp79b2cyp79b3; wild-type-myb28myb29		0		0		0		0		0		0		0	2608.34	1304.67
134.04487_4.7	10.379	0.00049143	3.3085	myb28myb29cyp79b2cyp79b3-CYP79A2; myb28myb29-CYP79A2; wild-type-CYP79A2		0		0		0		0		0		0		0	133.038	133.038
156.07682_0.84	10.365	0.00049493	3.3055	myb28myb29cyp79b2cyp79b3-CYP79A2; myb28myb29-CYP79A2; wild-type-myb28myb29cyp79b2cyp79b3; wild-type-myb28myb29	Carboxylic acids and derivatives	0.999052	Amino acids and derivatives	0.99983	Histidine and derivatives	0.833886	Amino acids, peptides, and analogues	0.999843	Aminoacids	0.992734	Amino acids and Peptides	0.995678	Small peptides	0.9995	155.07	155.07	C1=C(NC=N1)CC(C(=O)O)N
244.09282_0.8	10.356	0.00049712	3.3035	myb28myb29cyp79b2cyp79b3-CYP79A2; myb28myb29-CYP79A2; wild-type-myb28myb29cyp79b2cyp79b3; wild-type-myb28myb29	Carboxylic acids and derivatives	0.968078	Amino acids and derivatives	0.987357	Alpha amino acids	0.594905	Amino acids, peptides, and analogues	0.986419	Pyrimidine nucleos(t)ides	0.991314	Carbohydrates	0.978187	Nucleosides	0.992432	243.085	243.085	C1=CN(C(=O)N=C1N)C2C(C(C(O2)CO)O)O
296.06593_0.72	10.347	0.00049927	3.3017	wild-type-CYP79A2; wild-type-myb28myb29cyp79b2cyp79b3; wild-type-myb28myb29	Azoles	0.389272	Substituted imidazoles	0.728638	Nitroimidazoles	0.983089	Imidazoles	0.853798	Dipeptides	0.237497	Alkaloids	0.753049	Small peptides	0.907393	295.059	295.059
158.15399_9.75	10.315	0.00050726	3.2948	myb28myb29-CYP79A2; wild-type-CYP79A2; myb28myb29-myb28myb29cyp79b2cyp79b3		0		0		0		0		0		0		0	157.147	157.147
102.05469_0.78	10.309	0.00050891	3.2934	wild-type-CYP79A2; wild-type-myb28myb29cyp79b2cyp79b3; wild-type-myb28myb29
265.17987_10.78	10.166	0.00054658	3.2623	myb28myb29cyp79b2cyp79b3-CYP79A2; myb28myb29-CYP79A2	Organooxygen compounds	0.999996	Ketones	0.875024	Cyclic ketones	0.693466	Carbonyl compounds	0.989742	12-oxophytodienoic acid metabolites	0.378483	Polyketides	0.553879	Octadecanoids	0.551024	264.173	264.173	CCC=CCC1C(C=CC1=O)CCCCCC(=O)O
311.12383_2.59	10.159	0.00054843	3.2609	wild-type-myb28myb29cyp79b2cyp79b3; wild-type-myb28myb29	Carboxylic acids and derivatives	1	Peptides	0.99996	Gamma-glutamyl amino acids	0.671998	Amino acids, peptides, and analogues	1	Dipeptides	0.999982	Amino acids and Peptides	0.999929	Small peptides	0.99996	310.117	310.117	C1=CC(=CC=C1CC(C(=O)O)NC(=O)C(CCC(=O)O)N)O
248.9328_0.71	10.038	0.00058285	3.2344	myb28myb29cyp79b2cyp79b3-CYP79A2; wild-type-CYP79A2; wild-type-myb28myb29		0		0		0		0		0		0		0	247.925	247.925
130.06511_5.69	9.9868	0.00059828	3.2231	myb28myb29cyp79b2cyp79b3-CYP79A2; myb28myb29-myb28myb29cyp79b2cyp79b3	Isoquinolines and derivatives	0.516716		0	Isoquinolines and derivatives	0.516716		0	Quinazoline alkaloids	0.131089	Alkaloids	0.990844	Anthranilic acid alkaloids	0.522283	129.058	129.058	C1=CC=C2C=NC=CC2=C1
130.04991_0.78	9.9786	0.00060077	3.2213	wild-type-CYP79A2; wild-type-myb28myb29cyp79b2cyp79b3; wild-type-myb28myb29	Carboxylic acids and derivatives	0.999845	Amino acids and derivatives	0.551178	Proline and derivatives	0.901663	Amino acids, peptides, and analogues	0.545682	Aminoacids	0.852448	Amino acids and Peptides	0.864126	Small peptides	0.993364	129.043	129.043	C1CC(=O)NC1C(=O)O
72.08083_0.81	9.9389	0.00061303	3.2125	wild-type-CYP79A2; wild-type-myb28myb29cyp79b2cyp79b3; wild-type-myb28myb29		0		0		0		0		0		0		0	71.0735	71.0735
235.13315_4.65	9.9233	0.0006179	3.2091	myb28myb29cyp79b2cyp79b3-CYP79A2; myb28myb29-myb28myb29cyp79b2cyp79b3; wild-type-myb28myb29cyp79b2cyp79b3	Organooxygen compounds	1	Ketones	0.981702	Cyclic ketones	0.879666	Carbonyl compounds	0.998575	Jasmonic acids	0.202286	Fatty acids	0.374578	Octadecanoids	0.448754	234.126	234.126	CC=CCC1CC(=O)CC1CC(=O)OCC#C
277.1031_0.81	9.822	0.00065076	3.1866	wild-type-CYP79A2; wild-type-myb28myb29cyp79b2cyp79b3; wild-type-myb28myb29	Carboxylic acids and derivatives	1	Peptides	0.486266	Gamma-glutamyl amino acids	0.661514	Amino acids, peptides, and analogues	0.999348	Dipeptides	0.984014	Amino acids and Peptides	0.997099	Small peptides	0.999142	276.096	276.096	C(CC(=O)NC(CCC(=O)O)C(=O)O)C(C(=O)O)N
271.09664_4.9	9.7932	0.00066043	3.1802	myb28myb29cyp79b2cyp79b3-CYP79A2; myb28myb29-CYP79A2; wild-type-myb28myb29cyp79b2cyp79b3; wild-type-myb28myb29	Phenols	0.995915	Catechols	0.903615	Catechols	0.903615	Benzenediols	0.976821	Chalcones	0.148621	Shikimates and Phenylpropanoids	0.998068	Flavonoids	0.688591	270.089	270.089	CC1=C(C=C(C=C1)C=CC(=O)C2=C(C=C(C=C2)O)O)O
112.05057_0.81	9.6905	0.00069633	3.1572	myb28myb29cyp79b2cyp79b3-CYP79A2; myb28myb29-CYP79A2; wild-type-myb28myb29cyp79b2cyp79b3; wild-type-myb28myb29	Diazines	0.997976	Aminopyrimidines and derivatives	0.97412	Aminopyrimidines and derivatives	0.97412	Pyrimidines and pyrimidine derivatives	0.993555	Imidazole alkaloids	0.506728	Alkaloids	0.995143	Pseudoalkaloids	0.610532	111.043	111.043	C1=C(NC(=O)N=C1)N
304.24812_7.2	9.6348	0.00071673	3.1446	wild-type-myb28myb29cyp79b2cyp79b3; wild-type-myb28myb29	Organooxygen compounds	1	Secondary alcohols	0.947825	Secondary alcohols	0.947825	Alcohols and polyols	0.998902	Sphingoid bases	0.829526	Fatty acids	0.784927	Linear polyketides	0.297598	303.241	303.241	C(CCCC(C(CCCCCCO)O)N)CCCC(=O)O
116.07066_0.78	9.6045	0.00072811	3.1378	wild-type-CYP79A2; wild-type-myb28myb29cyp79b2cyp79b3; wild-type-myb28myb29	Carboxylic acids and derivatives	0.999948	Amino acids and derivatives	0.99995	Alpha amino acids	0.934708	Amino acids, peptides, and analogues	0.999946	Aminoacids	0.933559	Amino acids and Peptides	0.990108	Small peptides	0.998635	115.064	115.064	C1CC(NC1)C(=O)O
150.07726_0.81	9.5441	0.00075137	3.1241	myb28myb29-CYP79A2; myb28myb29-myb28myb29cyp79b2cyp79b3; wild-type-myb28myb29
203.15028_0.77	9.5205	0.0007607	3.1188	myb28myb29cyp79b2cyp79b3-CYP79A2; myb28myb29-CYP79A2
278.63937_11.15	9.4882	0.00077364	3.1115	myb28myb29cyp79b2cyp79b3-CYP79A2; myb28myb29-CYP79A2; wild-type-myb28myb29		0		0		0		0		0		0		0	1109.53	555.264
528.73547_4.4	9.4836	0.00077554	3.1104	myb28myb29-CYP79A2; myb28myb29-myb28myb29cyp79b2cyp79b3; wild-type-myb28myb29		0		0		0		0		0		0		0	2109.91	1055.46
267.05882_0.91	9.1367	0.00093204	3.0306	myb28myb29-CYP79A2; wild-type-myb28myb29cyp79b2cyp79b3; wild-type-myb28myb29	Organooxygen compounds	0.999999	Glycosyl compounds	0.914116	Glycosylamines	0.952137	Carbohydrates and carbohydrate conjugates	0.999711	Pyrimidine nucleos(t)ides	0.515469	Carbohydrates	0.925417	Nucleosides	0.844744	266.051	266.051	C(CO)N(C(=O)C(=O)N(CCO)[N+](=O)[O-])[N+](=O)[O-]
304.15769_6.43	9.0428	0.00098029	3.0086	myb28myb29cyp79b2cyp79b3-CYP79A2; myb28myb29-CYP79A2; wild-type-myb28myb29	Carboxylic acids and derivatives	0.999651	Amino acids and derivatives	0.998877	Alpha amino acids	0.707024	Amino acids, peptides, and analogues	0.998824	Dipeptides	0.0361112	Fatty acids	0.225821	Fatty Acids and Conjugates	0.447736	303.15	303.15	C(CCCCC(=O)NC(CCS)C(=O)O)CCCC=O
260.05317_0.78	8.9926	0.0010072	2.9969	myb28myb29-CYP79A2; myb28myb29-myb28myb29cyp79b2cyp79b3; wild-type-myb28myb29
151.03897_3.47	8.8511	0.0010878	2.9634	myb28myb29cyp79b2cyp79b3-CYP79A2; myb28myb29-CYP79A2; wild-type-myb28myb29cyp79b2cyp79b3	Phenol ethers	0.876652		0	Anisoles	0.738446	Anisoles	0.738446	Simple phenolic acids	0.186843	Shikimates and Phenylpropanoids	0.915828	Phenolic acids (C6-C1)	0.219319	150.032	150.032	C1=CC(=C(C=C1C=O)O)C=O
132.10198_0.92	8.8236	0.0011042	2.9569	myb28myb29-CYP79A2; wild-type-myb28myb29cyp79b2cyp79b3; wild-type-myb28myb29	Carboxylic acids and derivatives	0.999852	Amino acids and derivatives	0.999864	Alpha amino acids	0.966637	Amino acids, peptides, and analogues	0.999854	Aminoacids	0.958512	Amino acids and Peptides	0.963199	Small peptides	0.991333	131.095	131.095	CCCCC(C(=O)O)N
95.04918_1.25	8.7665	0.0011394	2.9433	myb28myb29-CYP79A2; wild-type-myb28myb29		0		0		0		0		0		0		0	94.0419	94.0419
278.14206_4.84	8.7472	0.0011515	2.9387	myb28myb29-CYP79A2; wild-type-myb28myb29cyp79b2cyp79b3; wild-type-myb28myb29	Carboxylic acids and derivatives	0.999913	Amino acids and derivatives	0.857809	N-acyl-alpha amino acids	0.988227	Amino acids, peptides, and analogues	0.862044	Dipeptides	0.907428	Amino acids and Peptides	0.931427	Small peptides	0.942636	277.135	277.135	CCCCCCCS(=O)CC(C(=O)O)NC(=O)C
226.07107_2.24	8.7313	0.0011617	2.9349	wild-type-myb28myb29cyp79b2cyp79b3; wild-type-myb28myb29	Cinnamic acids and derivatives	0.860677	Coumaric acids and derivatives	0.900747	Coumaric acids and derivatives	0.900747	Hydroxycinnamic acids and derivatives	0.890357	Cinnamic acids and derivatives	0.858162	Shikimates and Phenylpropanoids	0.966626	Phenylpropanoids (C6-C3)	0.79636	208.037	208.037	C1=CC=C(C(=C1)C(=CC(=O)O)C(=O)O)O
247.16916_10.18	8.7292	0.001163	2.9344	myb28myb29-CYP79A2	Prenol lipids	0.498965		0	Sesquiterpenoids	0.607423	Sesquiterpenoids	0.607423	Caryophyllane sesquiterpenoids	0.113429	Terpenoids	0.934037	Sesquiterpenoids	0.695873	246.162	246.162	C1CC2C(CC1C3C2O3)C4CC5CCC4C6C5O6
579.29284_11.45	8.6729	0.0011997	2.9209	myb28myb29-CYP79A2; wild-type-CYP79A2; wild-type-myb28myb29cyp79b2cyp79b3	Biotin and derivatives	0.954902		0	Biotin and derivatives	0.954902		0	Lipopeptides	0.114928	Fatty acids	0.372463	Oligopeptides	0.184515	578.286	578.286	C1CCC(CC1)CC(C(=O)NC(CCC(=O)N)C(=O)NC(CC2CCNCC2)C(=O)C3=NC=CS3)NCC(=O)O
166.08624_1.09	8.635	0.0012251	2.9118	myb28myb29-CYP79A2; wild-type-myb28myb29
249.10819_0.8	8.6007	0.0012487	2.9036	wild-type-CYP79A2; wild-type-myb28myb29cyp79b2cyp79b3	Carboxylic acids and derivatives	0.999947	Peptides	0.999827	Dipeptides	0.999772	Amino acids, peptides, and analogues	0.999977	Dipeptides	0.997974	Amino acids and Peptides	0.998994	Small peptides	0.999217	248.101	248.101	CC(C(C(=O)O)NC(=O)C(CCC(=O)O)N)O
751.73169_6.32	8.5991	0.0012498	2.9032	myb28myb29-myb28myb29cyp79b2cyp79b3; wild-type-myb28myb29		0		0		0		0		0		0		0	6754.52	2252.17
340.21185_6.59	8.4735	0.0013405	2.8727	myb28myb29cyp79b2cyp79b3-CYP79A2; myb28myb29-CYP79A2	Carboxylic acids and derivatives	0.999821	Amino acids and derivatives	0.999172	N-acyl-alpha amino acids	0.998426	Amino acids, peptides, and analogues	0.999295	Dipeptides	0.791417	Amino acids and Peptides	0.872917	Small peptides	0.4879	339.205	339.205	CCC=CCC1(C(CCC1=O)CC(=O)NC(C(C)CC)C(=O)O)O
565.27821_3.54	8.4713	0.0013421	2.8722	myb28myb29-CYP79A2; myb28myb29-myb28myb29cyp79b2cyp79b3; wild-type-myb28myb29		0		0		0		0		0		0		0	2256.08	1128.54
381.55619_3.3	8.3956	0.0014005	2.8537	myb28myb29-myb28myb29cyp79b2cyp79b3; wild-type-myb28myb29		0		0		0		0		0		0		0	3422.94	1141.65
316.28444_10.83	8.3801	0.0014128	2.8499	myb28myb29-CYP79A2; wild-type-CYP79A2; myb28myb29-myb28myb29cyp79b2cyp79b3; wild-type-myb28myb29cyp79b2cyp79b3	Organonitrogen compounds	1	Alkanolamines	0.998395	1,3-aminoalcohols	0.557741	Amines	0.998872	Sphingoid bases	0.997242	Fatty acids	0.989468	Sphingolipids	0.995758	315.277	315.277	CCCCCCCCCC=CCCCC(C(C(CO)N)O)O
156.07686_1.51	8.3681	0.0014224	2.847	myb28myb29-CYP79A2; wild-type-CYP79A2		0		0		0		0		0		0		0	155.07	155.07
231.98855_0.72	8.3592	0.0014295	2.8448	myb28myb29-myb28myb29cyp79b2cyp79b3; wild-type-myb28myb29		0		0		0		0		0		0		0	193.025	193.025
625.24651_3.73	8.2849	0.001491	2.8265	myb28myb29-CYP79A2; myb28myb29-myb28myb29cyp79b2cyp79b3; wild-type-myb28myb29	Carboxylic acids and derivatives	0.997647	Peptides	0.994046	Oligopeptides	0.843506	Amino acids, peptides, and analogues	0.999002	Tripeptides	0.739231	Amino acids and Peptides	0.954162	Small peptides	0.49675	624.239	624.239	C1=CC(=CC=C1C(=O)NCCCC(=O)NCC(=O)NC(CCC(=O)O)C(=O)NCC=O)NCC2=CN=C3C(=N2)C(=O)NC(=N3)N
318.17326_7.93	8.1896	0.0015741	2.803	myb28myb29cyp79b2cyp79b3-CYP79A2; myb28myb29-CYP79A2; wild-type-myb28myb29cyp79b2cyp79b3	Carboxylic acids and derivatives	0.993134	Amino acids and derivatives	0.952064	Alpha amino acids and derivatives	0.731029	Amino acids, peptides, and analogues	0.952485	Nitro fatty acids	0.0607929	Alkaloids	0.106165	Fatty Acids and Conjugates	0.843537	317.166	317.166	CCOC(CSC(CCCCCCC#N)C(=O)O)OCC
282.09738_4.67	8.1379	0.0016214	2.7901	myb28myb29cyp79b2cyp79b3-CYP79A2; myb28myb29-myb28myb29cyp79b2cyp79b3; wild-type-myb28myb29cyp79b2cyp79b3	Carboxylic acids and derivatives	1	Amino acids and derivatives	0.999996	Phenylalanine and derivatives	0.992923	Amino acids, peptides, and analogues	0.999996	Dipeptides	0.987079	Amino acids and Peptides	0.987492	Small peptides	0.993769	281.09	281.09	C1=CC=C(C=C1)CC(C(=O)O)NC(=O)COCC(=O)O
176.07392_2.93	8.1105	0.0016472	2.7833	myb28myb29cyp79b2cyp79b3-CYP79A2; myb28myb29-CYP79A2	Carboxylic acids and derivatives	0.998405	Amino acids and derivatives	0.996878	Alpha amino acids	0.871787	Amino acids, peptides, and analogues	0.996787	Aminoacids	0.733257	Amino acids and Peptides	0.826885	Small peptides	0.863188	175.067	175.067	CC=CCSCC(C(=O)O)N
265.17981_10.18	8.0891	0.0016676	2.7779	myb28myb29-CYP79A2	Fatty Acyls	0.631237	Jasmonic acids	0.521415	Jasmonic acids	0.521415	Lineolic acids and derivatives	0.712952	Jasmonic acids	0.15613	Fatty acids	0.946892	Octadecanoids	0.561632	264.172	264.172	CCC=CCC1C(C=CC1=O)CCCCCC(=O)O
118.06549_1.25	8.0888	0.0016679	2.7778	myb28myb29-CYP79A2; wild-type-myb28myb29
276.11917_0.78	8.0858	0.0016708	2.7771	wild-type-CYP79A2; wild-type-myb28myb29cyp79b2cyp79b3
424.23749_4.26	8.0362	0.0017192	2.7647	myb28myb29-CYP79A2; myb28myb29-myb28myb29cyp79b2cyp79b3; wild-type-myb28myb29		0		0		0		0		0		0		0	1691.92	846.46
614.81208_3.83	7.9822	0.0017738	2.7511	myb28myb29-CYP79A2; myb28myb29-myb28myb29cyp79b2cyp79b3; wild-type-myb28myb29		0		0		0		0		0		0		0	2454.22	1227.61
327.03166_1.15	7.9471	0.0018103	2.7422	myb28myb29cyp79b2cyp79b3-CYP79A2; myb28myb29-CYP79A2; wild-type-CYP79A2
371.11333_0.8	7.903	0.0018574	2.7311	myb28myb29-CYP79A2; wild-type-myb28myb29	5'-deoxyribonucleosides	0.999999		0	5'-deoxy-5'-thionucleosides	0.990824	5'-deoxy-5'-thionucleosides	0.990824	Purine nucleos(t)ides	0.994169	Carbohydrates	0.97963	Nucleosides	0.9942	370.106	370.106	C1=NC(=C2C(=N1)N(C=N2)C3C(C(C(O3)CSCC(C(=O)O)N)O)O)N
656.84059_4.1	7.8968	0.0018642	2.7295	myb28myb29-CYP79A2; myb28myb29-myb28myb29cyp79b2cyp79b3; wild-type-myb28myb29		0		0		0		0		0		0		0	2622.33	1311.67
254.09991_4.84	7.893	0.0018683	2.7286	myb28myb29cyp79b2cyp79b3-CYP79A2; myb28myb29-CYP79A2; wild-type-myb28myb29cyp79b2cyp79b3; wild-type-myb28myb29	Carboxylic acids and derivatives	0.993979	Amino acids and derivatives	0.972416	Histidine and derivatives	0.971362	Amino acids, peptides, and analogues	0.973959	Dipeptides	0.741641	Amino acids and Peptides	0.648427	Small peptides	0.604267	253.093	253.093
780.5533_11.49	7.8626	0.0019017	2.7209	wild-type-myb28myb29cyp79b2cyp79b3; wild-type-myb28myb29	Glycerophospholipids	0.999729	Phosphatidylcholines	0.928598	Phosphatidylcholines	0.928598	Glycerophosphocholines	0.992314	Glycerophosphocholines	0.998056	Fatty acids	0.99998	Glycerophospholipids	0.999451	779.546	779.546	CCCCCCCCCCCCCC(=O)OC(COC(=O)CCCCCC=CCC=CCC=CCC=CCC=CCC)COP(=O)(O)OCC[N+](C)(C)C
490.09794_6.75	7.8418	0.0019251	2.7156	myb28myb29cyp79b2cyp79b3-CYP79A2; myb28myb29-CYP79A2	Benzodioxoles	0.872543		0	Benzodioxoles	0.872543		0	Imidazole alkaloids	0.279565	Alkaloids	0.999822	Tyrosine alkaloids	0.572751	489.091	489.091	CC1=C(C=C(C=C1)[N+](=O)[O-])NC(=O)C(=CC2=CC=C(C=C2)OC3=C(C=C(C=C3)[N+](=O)[O-])[N+](=O)[O-])C#N
596.81403_4.8	7.8061	0.0019658	2.7065	myb28myb29-CYP79A2; myb28myb29-myb28myb29cyp79b2cyp79b3; wild-type-myb28myb29		0		0		0		0		0		0		0	2382.23	1191.61
342.19455_3.73	7.7966	0.0019768	2.704	myb28myb29-CYP79A2; wild-type-myb28myb29		0		0		0		0		0		0		0	3068.69	1023.56
275.20061_7.91	7.7965	0.0019769	2.704	myb28myb29cyp79b2cyp79b3-CYP79A2; myb28myb29-CYP79A2	Steroids and steroid derivatives	0.949221	Estrogens and derivatives	0.732972	Estrogens and derivatives	0.732972	Estrane steroids	0.913785	Estrane steroids	0.717806	Terpenoids	0.407339	Steroids	0.858196	274.193	274.193	CC12CCC3C(C1CCC2=O)CCC4=CCC(CC34)O
219.13798_8.61	7.7019	0.0020903	2.6798	myb28myb29-CYP79A2; myb28myb29-myb28myb29cyp79b2cyp79b3	Phenols	0.511839		0	Phenols	0.511839		0	Illudalane sesquiterpenoids	0.11109	Terpenoids	0.951896	Sesquiterpenoids	0.892721	218.131	218.131	CC1=CC(=O)CC=CCC(=O)C(=CCC1)C
562.24607_6.84	7.6779	0.0021202	2.6736	myb28myb29-CYP79A2; myb28myb29-myb28myb29cyp79b2cyp79b3; wild-type-myb28myb29		0		0		0		0		0		0		0	2243.96	1122.48
354.19108_6.62	7.6706	0.0021294	2.6717	myb28myb29cyp79b2cyp79b3-CYP79A2; myb28myb29-CYP79A2; wild-type-CYP79A2	Carboxylic acids and derivatives	0.999693	Amino acids and derivatives	0.999637	N-acyl-L-alpha-amino acids	0.612198	Amino acids, peptides, and analogues	0.999667	Open-chain polyketides	0.866719	Amino acids and Peptides	0.671384	Linear polyketides	0.67443	353.184	353.184	CCC(C)C(C(=O)O)NC(=O)CCC1=CC(=C(C(=C1)OC)OC)OC
199.14407_3.07	7.6495	0.0021563	2.6663	myb28myb29-myb28myb29cyp79b2cyp79b3; wild-type-myb28myb29		0		0		0		0		0		0		0	198.137	198.137
166.07248_1.1	7.6439	0.0021635	2.6648	myb28myb29-CYP79A2; myb28myb29-myb28myb29cyp79b2cyp79b3; wild-type-myb28myb29
309.20592_9.33	7.626	0.0021866	2.6602	myb28myb29-CYP79A2; wild-type-myb28myb29	Fatty Acyls	0.981471	Prostaglandins and related compounds	0.933121	Prostaglandins and related compounds	0.933121	Eicosanoids	0.546449	Phytoprostanes	0.986336	Fatty acids	0.972901	Octadecanoids	0.726501	308.199	308.199	CCC(C=CC1C=CC(=O)C1CCCCCCCC(=O)O)O
241.15469_1.71	7.5851	0.0022405	2.6497	myb28myb29cyp79b2cyp79b3-CYP79A2; myb28myb29-CYP79A2	Fatty Acyls	0.599184	N-acyl amines	0.521478	N-acyl amines	0.521478	Fatty amides	0.510737	Dipeptides	0.408925	Amino acids and Peptides	0.620841	Small peptides	0.614806	240.147	240.147	CC(C)C(C(=O)O)NC(=O)C=CC1CCCN1
191.14301_7.51	7.5799	0.0022475	2.6483	myb28myb29cyp79b2cyp79b3-CYP79A2; myb28myb29-CYP79A2	Prenol lipids	0.492335		0	Sesquiterpenoids	0.597548	Sesquiterpenoids	0.597548	Eudesmane sesquiterpenoids	0.652599	Terpenoids	0.993936	Sesquiterpenoids	0.832157	190.136	190.136	CC1=C(C(CCC1=O)(C)C)C=CC=C
610.81707_3.75	7.5448	0.0022951	2.6392	myb28myb29-CYP79A2; myb28myb29-myb28myb29cyp79b2cyp79b3; wild-type-myb28myb29		0		0		0		0		0		0		0	2438.24	1219.62
459.73074_3.32	7.5427	0.002298	2.6387	myb28myb29-CYP79A2; myb28myb29-myb28myb29cyp79b2cyp79b3; wild-type-myb28myb29		0		0		0		0		0		0		0	1833.89	917.447
609.62374_4.44	7.5233	0.0023249	2.6336	myb28myb29-myb28myb29cyp79b2cyp79b3; wild-type-myb28myb29		0		0		0		0		0		0		0	5475.55	1825.85
461.25424_3.86	7.4716	0.0023982	2.6201	myb28myb29-CYP79A2; myb28myb29-myb28myb29cyp79b2cyp79b3; wild-type-myb28myb29		0		0		0		0		0		0		0	4140.22	1380.74
360.18569_2.15	7.466	0.0024063	2.6186	myb28myb29-CYP79A2; myb28myb29-myb28myb29cyp79b2cyp79b3; wild-type-myb28myb29		0		0		0		0		0		0		0	1435.71	718.357
263.16396_9.81	7.4581	0.0024178	2.6166	myb28myb29-CYP79A2; wild-type-myb28myb29	Carboxylic acids and derivatives	0.966184	Carboxylic acid esters	0.840507	Carboxylic acid esters	0.840507	Carboxylic acid derivatives	0.769164	Polyene macrolides	0.295443	Fatty acids	0.856985	Eicosanoids	0.374216	262.157	262.157	CCC=CCC1C(CCC1=O)C(CCC#C)C(=O)O
741.22319_4.09	7.4407	0.0024433	2.612	myb28myb29cyp79b2cyp79b3-CYP79A2; myb28myb29-CYP79A2; wild-type-myb28myb29cyp79b2cyp79b3	Flavonoids	0.89494	Flavonoid O-glycosides	0.919723	Flavonoid-3-O-glycosides	0.976562	Flavonoid glycosides	0.941036	Flavonols	0.918527	Shikimates and Phenylpropanoids	0.999838	Flavonoids	0.904057	740.216	740.216	CC1C(C(C(C(O1)OCC2C(C(C(C(O2)OC3=C(OC4=CC(=CC(=C4C3=O)O)OC5C(C(C(C(O5)C)O)O)O)C6=CC=C(C=C6)O)O)O)O)O)O)O
658.64649_4.79	7.4401	0.0024441	2.6119	myb28myb29-CYP79A2; myb28myb29-myb28myb29cyp79b2cyp79b3; wild-type-myb28myb29		0		0		0		0		0		0		0	5916.75	1972.92
583.32375_6.99	7.4007	0.002503	2.6015	myb28myb29cyp79b2cyp79b3-CYP79A2; myb28myb29-myb28myb29cyp79b2cyp79b3; wild-type-myb28myb29cyp79b2cyp79b3	Glycerophospholipids	0.998891	Lysophosphatidylinositols	0.907035	1-acyl-sn-glycerol-3-phosphoinositols	0.929713	Glycerophosphoinositols	0.902338	Glycerophosphoinositols	1	Fatty acids	0.999455	Glycerophospholipids	0.999738	582.317	582.317	CCCCCCCCCCCCCCCCC#COCC(COP(=O)(O)OC1C(C(C(C(C1O)O)O)O)O)O
346.13821_2.69	7.3764	0.0025401	2.5952	myb28myb29-CYP79A2; myb28myb29-myb28myb29cyp79b2cyp79b3; wild-type-myb28myb29
86.09643_0.94	7.3423	0.0025932	2.5862	myb28myb29-CYP79A2; wild-type-myb28myb29		0		0		0		0		0		0		0	85.0892	85.0892
325.10706_7.09	7.297	0.0026656	2.5742	myb28myb29cyp79b2cyp79b3-CYP79A2; myb28myb29-CYP79A2		0		0		0		0		0		0		0	324.1	324.1
190.08967_4.03	7.2906	0.0026761	2.5725	myb28myb29-CYP79A2; wild-type-myb28myb29	Carboxylic acids and derivatives	0.999144	Amino acids and derivatives	0.999295	L-alpha-amino acids	0.550677	Amino acids, peptides, and analogues	0.999291	Aminoacids	0.505725	Amino acids and Peptides	0.89001	Small peptides	0.829867	189.082	189.082	CC(=CCSCC(C(=O)O)N)C
488.27123_2.71	7.2874	0.0026812	2.5717	myb28myb29cyp79b2cyp79b3-CYP79A2; myb28myb29-myb28myb29cyp79b2cyp79b3	Carboxylic acids and derivatives	0.999984	Peptides	0.998382	Oligopeptides	0.966643	Amino acids, peptides, and analogues	0.999841	Tripeptides	0.967775	Amino acids and Peptides	0.997914	Small peptides	0.994627	487.264	487.264	CC(C)CC(C(=O)NC(CCC(=O)N)C(=O)O)NC(=O)C(C(C)C)NC(=O)C(CCC(=O)O)N
265.07954_2.3	7.2649	0.0027183	2.5657	myb28myb29-CYP79A2; wild-type-myb28myb29	Organic carbonic acids and derivatives	0.867832	Nitrosoureas	0.70229	N-methylnitrosoureas	0.823697	Ureas	0.689651	Pyrimidine nucleos(t)ides	0.659482	Carbohydrates	0.981484	Nucleosides	0.939137	264.072	264.072	C1C([N+](=O)C(=O)N1C(O)O)N(CO)C(=O)NCO
244.09286_1.09	7.2289	0.002779	2.5561	myb28myb29-CYP79A2; wild-type-myb28myb29
502.25664_10.88	7.2201	0.002794	2.5538	myb28myb29-CYP79A2; myb28myb29-myb28myb29cyp79b2cyp79b3; wild-type-myb28myb29	Carboxylic acids and derivatives	0.824449	Peptides	0.767299	Peptides	0.767299	Amino acids, peptides, and analogues	0.885959	Aminoglycosides	0.563102	Carbohydrates	0.925494	Polyols	0.659876	501.249	501.249
290.142_6.32	7.2026	0.0028241	2.5491	myb28myb29cyp79b2cyp79b3-CYP79A2; myb28myb29-CYP79A2	Carboxylic acids and derivatives	0.992465	Amino acids and derivatives	0.962918	Alpha amino acids and derivatives	0.573347	Amino acids, peptides, and analogues	0.960769	Open-chain polyketides	0.101133	Fatty acids	0.265379	Fatty Acids and Conjugates	0.445452	289.135	289.135	CCCCCCCC(=O)NCCSC(=O)CC(=O)O
221.02578_0.91	7.1319	0.0029497	2.5302	wild-type-myb28myb29		0		0		0		0		0		0		0	220.018	220.018
551.33396_10.18	7.1257	0.0029609	2.5286	myb28myb29-CYP79A2; wild-type-myb28myb29		0		0		0		0		0		0		0	550.327	550.327
133.0318_0.86	7.1091	0.0029914	2.5241	myb28myb29-CYP79A2; wild-type-myb28myb29cyp79b2cyp79b3; wild-type-myb28myb29	Fatty Acyls	0.616802		0	Fatty acids and conjugates	0.623065	Fatty acids and conjugates	0.623065	Thia fatty acids	0.0721143	Fatty acids	0.87088	Fatty Acids and Conjugates	0.652127	132.024	132.024	C1CC1SCC(=O)O
528.80051_4.95	7.0551	0.0030932	2.5096	myb28myb29cyp79b2cyp79b3-CYP79A2; wild-type-CYP79A2		0		0		0		0		0		0		0	2110.17	1055.59
621.81966_4.03	7.0335	0.003135	2.5038	myb28myb29-CYP79A2; myb28myb29-myb28myb29cyp79b2cyp79b3; wild-type-myb28myb29
374.2537_10.3	7.0062	0.0031886	2.4964	wild-type-myb28myb29cyp79b2cyp79b3; wild-type-myb28myb29
281.09939_2.99	6.956	0.0032902	2.4828	myb28myb29cyp79b2cyp79b3-CYP79A2; myb28myb29-CYP79A2	Carboxylic acids and derivatives	0.952028	Amino acids and derivatives	0.997769	Alpha amino acids	0.567717	Amino acids, peptides, and analogues	0.997817	Purine nucleos(t)ides	0.970749	Carbohydrates	0.977384	Nucleosides	0.936159	280.092	280.092	C1=NC(=C2C(=N1)N(C=N2)C3C(C(C(O3)C=NO)O)O)N
677.33027_4.02	6.9423	0.0033185	2.4791	myb28myb29cyp79b2cyp79b3-CYP79A2; wild-type-CYP79A2		0		0		0		0		0		0		0	2704.29	1352.65
782.56794_10.92	6.9394	0.0033245	2.4783	myb28myb29cyp79b2cyp79b3-CYP79A2; myb28myb29-CYP79A2	Glycerophospholipids	0.999919	Phosphatidylcholines	0.988772	Phosphatidylcholines	0.988772	Glycerophosphocholines	0.998473	Glycerophosphocholines	0.994624	Fatty acids	0.999761	Glycerophospholipids	0.9995	781.561	781.561	CCCCCC=CCC=CCCCCCCCCCC(=O)OC(COC(=O)CCCCCCCC=CCC=CCCC)COP(=O)(O)OCC[N+](C)(C)C
315.22936_0.52	6.939	0.0033254	2.4782	wild-type-CYP79A2; wild-type-myb28myb29cyp79b2cyp79b3; wild-type-myb28myb29		0		0		0		0		0		0		0	314.222	314.222
222.98822_0.73	6.8829	0.0034445	2.4629	myb28myb29cyp79b2cyp79b3-CYP79A2; myb28myb29-CYP79A2; wild-type-CYP79A2		0		0	Organoheterocyclic compounds	0.623323		0	Hydrocarbons	0.42098	Fatty acids	0.767614	Fatty acyls	0.884353	221.981	221.981
180.06502_2.24	6.817	0.0035907	2.4448	wild-type-myb28myb29cyp79b2cyp79b3	Phenols	0.635495		0	1-hydroxy-2-unsubstituted benzenoids	0.644448	1-hydroxy-2-unsubstituted benzenoids	0.644448	Simple oxindole alkaloids	0.181415	Alkaloids	0.809378	Small peptides	0.277348	179.058	179.058	C1=CC=C(C(=C1)CC(=O)C(=O)O)N
130.04992_1.14	6.8016	0.0036256	2.4406	wild-type-CYP79A2; wild-type-myb28myb29cyp79b2cyp79b3; wild-type-myb28myb29		0		0		0		0		0		0		0	129.043	129.043
765.37567_5.02	6.783	0.0036687	2.4355	wild-type-CYP79A2; wild-type-myb28myb29		0		0		0		0		0		0		0	3056.47	1528.74
235.13253_8.76	6.6965	0.0038761	2.4116	myb28myb29-CYP79A2; wild-type-CYP79A2	Organooxygen compounds	1	Alkyl aryl ethers	0.584076	Alkyl aryl ethers	0.584076	Ethers	0.494369	Cinnamic acids and derivatives	0.542722	Shikimates and Phenylpropanoids	0.525988	Phenylpropanoids (C6-C3)	0.599627	234.125	234.125	CCC1=CC=C(C=C1)C(=O)CC(C)CC(=O)O
481.23733_4.49	6.6357	0.0040298	2.3947	myb28myb29-myb28myb29cyp79b2cyp79b3; wild-type-myb28myb29		0		0		0		0		0		0		0	4320.07	1440.69
356.88548_3.71	6.6042	0.004112	2.3859	myb28myb29-CYP79A2; myb28myb29-myb28myb29cyp79b2cyp79b3; wild-type-myb28myb29		0		0		0		0		0		0		0	3200.9	1067.63
433.11287_7.11	6.5807	0.0041745	2.3794	myb28myb29cyp79b2cyp79b3-CYP79A2; myb28myb29-CYP79A2; wild-type-myb28myb29	Flavonoids	0.998132	Flavonoid O-glycosides	0.998983	Flavonoid-3-O-glycosides	0.945295	Flavonoid glycosides	0.998422	Flavonols	0.981172	Shikimates and Phenylpropanoids	0.999979	Flavonoids	0.999551	432.106	432.106	CC1C(C(C(C(O1)OC2=C(OC3=CC(=CC(=C3C2=O)O)O)C4=CC=C(C=C4)O)O)O)O
371.11326_1.08	6.5591	0.0042331	2.3733	myb28myb29-CYP79A2; wild-type-myb28myb29	5'-deoxyribonucleosides	0.99377		0	5'-deoxy-5'-thionucleosides	0.97113	5'-deoxy-5'-thionucleosides	0.97113	Purine nucleos(t)ides	0.998566	Carbohydrates	0.996995	Nucleosides	0.999371	353.08	353.08	COC1OC2C(OC(C2O1)N3C=NC4=C(N=C(N=C43)C=S)N)CO
113.0346_1.18	6.5334	0.0043038	2.3661	wild-type-myb28myb29cyp79b2cyp79b3; wild-type-myb28myb29	Diazines	0.788765	Pyrimidones	0.92736	Pyrimidones	0.92736	Pyrimidines and pyrimidine derivatives	0.915824	Purine alkaloids	0.420369	Alkaloids	0.999445	Pseudoalkaloids	0.815721	112.027	112.027	C1=CNC(=O)NC1=O
537.29756_11.15	6.4938	0.0044156	2.355	myb28myb29-CYP79A2; wild-type-myb28myb29		0		0		0		0		0		0		0	2144.16	1072.58
538.2865_4.54	6.4612	0.0045098	2.3458	myb28myb29-myb28myb29cyp79b2cyp79b3; wild-type-myb28myb29	Carboxylic acids and derivatives	1	Peptides	0.999957	Oligopeptides	0.996413	Amino acids, peptides, and analogues	1	Tripeptides	0.863588	Amino acids and Peptides	0.999936	Small peptides	0.924108	537.279	537.279	CC(C)CC(C(=O)NC(C(C)C)C(=O)NC(CO)C(=O)NCC(=O)NC(CC1=CC=C(C=C1)O)C(=O)O)N
282.09733_3.67	6.4503	0.004542	2.3428	wild-type-CYP79A2; wild-type-myb28myb29cyp79b2cyp79b3; wild-type-myb28myb29	Carboxylic acids and derivatives	0.999997	Amino acids and derivatives	0.999622	Tyrosine and derivatives	0.999803	Amino acids, peptides, and analogues	0.999611	Dipeptides	0.991391	Amino acids and Peptides	0.978031	Small peptides	0.984712	281.09	281.09	C1=CC(=CC=C1CC(C(=O)O)NC(=O)CCC(=O)O)O
84.0444_1.14	6.4455	0.0045561	2.3414	wild-type-CYP79A2; wild-type-myb28myb29cyp79b2cyp79b3; wild-type-myb28myb29		0		0		0		0		0		0		0	83.0371	83.0371
112.05057_1.09	6.4427	0.0045646	2.3406	myb28myb29cyp79b2cyp79b3-CYP79A2; myb28myb29-CYP79A2; wild-type-myb28myb29	Diazines	0.996515	Aminopyrimidines and derivatives	0.929371	Aminopyrimidines and derivatives	0.929371	Pyrimidines and pyrimidine derivatives	0.9821	Imidazole alkaloids	0.427638	Alkaloids	0.987858	Histidine alkaloids	0.481068	111.043	111.043	C1=C(NC(=O)N=C1)N
199.11893_1.6	6.4233	0.0046226	2.3351	myb28myb29cyp79b2cyp79b3-CYP79A2; myb28myb29-myb28myb29cyp79b2cyp79b3	Azacyclic compounds	0.996548		0	Azacyclic compounds	0.996548		0	Piperidine alkaloids	0.228614	Alkaloids	0.961032	Lysine alkaloids	0.331833	198.112	198.112	CCCCNC(=O)NNC(=O)CC#N
374.08707_6.44	6.4182	0.0046379	2.3337	myb28myb29cyp79b2cyp79b3-CYP79A2; myb28myb29-CYP79A2; wild-type-myb28myb29cyp79b2cyp79b3	Purine nucleotides	0.714345	3',5'-cyclic purine nucleotides	0.898264	3',5'-cyclic purine nucleotides	0.898264	Cyclic purine nucleotides	0.420821	Purine nucleos(t)ides	0.428501	Alkaloids	0.546161	Pseudoalkaloids	0.520432	373.08	373.08	C1C2C(C(C(O2)N3C=NC4=C3N=C[N+](=C4N)CCO)O)OP(=O)(O1)O
104.10704_0.75	6.3886	0.0047285	2.3253	wild-type-myb28myb29cyp79b2cyp79b3; wild-type-myb28myb29	Organonitrogen compounds	0.999986	Tetraalkylammonium salts	0.611866	Tetraalkylammonium salts	0.611866	Quaternary ammonium salts	0.968344	Fatty alcohols	0.58697	Alkaloids	0.789002	Fatty acyls	0.381979	103.1	103.1	CCN(C)CCO
351.21411_7.91	6.3861	0.004736	2.3246	myb28myb29-CYP79A2		0		0		0		0		0		0		0	350.207	350.207
444.24583_4.27	6.3803	0.0047542	2.3229	wild-type-CYP79A2; wild-type-myb28myb29cyp79b2cyp79b3; wild-type-myb28myb29		0		0		0		0		0		0		0	1771.95	886.477
336.18058_6.62	6.3475	0.0048574	2.3136	myb28myb29-CYP79A2; wild-type-CYP79A2	Carboxylic acids and derivatives	0.505326	Amino acids and derivatives	0.647198	Alpha amino acids and derivatives	0.535227	Amino acids, peptides, and analogues	0.667694	Purine alkaloids	0.0540948	Amino acids and Peptides	0.0987477	Small peptides	0.538704	335.173	335.173	CCCNC(=O)C(C(C)O)NP(=O)(N)N1CCCC(C1=O)N
473.73061_3.14	6.3447	0.0048662	2.3128	myb28myb29-CYP79A2; myb28myb29-myb28myb29cyp79b2cyp79b3; wild-type-myb28myb29
267.05882_1.18	6.2158	0.0052977	2.2759	wild-type-myb28myb29cyp79b2cyp79b3; wild-type-myb28myb29	Pyrimidine nucleosides	0.999428		0	Pyrimidine nucleosides	0.999428		0	Pyrimidine nucleos(t)ides	0.999247	Carbohydrates	0.998214	Nucleosides	0.998354	244.07	244.07	C1=CN(C(=O)NC1=O)C2C(C(C(O2)CO)O)O
309.20574_10.07	6.1945	0.0053731	2.2698	myb28myb29cyp79b2cyp79b3-CYP79A2; wild-type-myb28myb29cyp79b2cyp79b3	Fatty Acyls	0.996673	Prostaglandins and related compounds	0.70467	Prostaglandins and related compounds	0.70467	Eicosanoids	0.665499	Phytoprostanes	0.586686	Fatty acids	0.993987	Octadecanoids	0.775037	308.199	308.199	CCC(C=CC1C=CC(=O)C1CCCCCCCC(=O)O)O
506.30792_4.85	6.1815	0.0054194	2.2661	wild-type-myb28myb29		0		0		0		0		0		0		0	2020.2	1010.6
268.10406_1.29	6.1775	0.0054337	2.2649	myb28myb29-CYP79A2; wild-type-myb28myb29	Purine nucleosides	0.998775		0	Purine nucleosides	0.998775		0	Purine nucleos(t)ides	0.992812	Carbohydrates	0.998936	Nucleosides	0.995651	267.097	267.097	C1=NC(=C2C(=N1)N(C=N2)C3C(C(C(O3)CO)O)O)N
291.13012_0.78	6.1748	0.0054436	2.2641	myb28myb29-CYP79A2; wild-type-myb28myb29
347.87352_2.92	6.1445	0.0055544	2.2554	myb28myb29-myb28myb29cyp79b2cyp79b3; wild-type-myb28myb29		0		0		0		0		0		0		0	3119.8	1040.6
237.14861_8.62	6.1304	0.0056068	2.2513	myb28myb29-CYP79A2; myb28myb29-myb28myb29cyp79b2cyp79b3; wild-type-myb28myb29		0		0	Lipids and lipid-like molecules	0.575737		0	Jasmonic acids	0.534304	Fatty acids	0.820951	Octadecanoids	0.828865	236.141	236.141	CC(C=C)C=CCC1C(CCC1=O)CC(=O)O
414.24742_5.27	6.1133	0.0056714	2.2463	wild-type-CYP79A2; wild-type-myb28myb29		0		0		0		0		0		0		0	1651.96	826.48
542.24862_10.89	6.0414	0.0059511	2.2254	myb28myb29-CYP79A2; wild-type-myb28myb29	Carboxylic acids and derivatives	0.754107	Amino acids and derivatives	0.902728	Alpha amino acids and derivatives	0.822553	Amino acids, peptides, and analogues	0.917566	Purine nucleos(t)ides	0.10517	Alkaloids	0.710671	Pseudoalkaloids	0.126223	541.241	541.241	CCOC(=O)C(C)NP(=O)(COCCN1C=NC2=C1N=C(N=C2OC3CCC3)N)NC(C)C(=O)OCC
84.08079_1.09	6.029	0.0060007	2.2218	myb28myb29-CYP79A2
290.08588_1.31	6.0137	0.0060631	2.2173	myb28myb29-CYP79A2; wild-type-myb28myb29		0		0		0		0		0		0		0	289.079	289.079
77.03859_1.25	6.0112	0.006073	2.2166	myb28myb29-CYP79A2; wild-type-myb28myb29
433.11293_4.09	6.0011	0.0061146	2.2136	myb28myb29cyp79b2cyp79b3-CYP79A2; wild-type-myb28myb29cyp79b2cyp79b3	Flavonoids	0.997983	Flavonoid O-glycosides	0.999308	Flavonoid-3-O-glycosides	0.915232	Flavonoid glycosides	0.998697	Flavonols	0.977823	Shikimates and Phenylpropanoids	0.999982	Flavonoids	0.999444	432.106	432.106	CC1C(C(C(C(O1)OC2=C(OC3=CC(=CC(=C3C2=O)O)O)C4=CC=C(C=C4)O)O)O)O
271.09671_4.36	5.9918	0.006153	2.2109	myb28myb29cyp79b2cyp79b3-CYP79A2; myb28myb29-CYP79A2	Linear 1,3-diarylpropanoids	0.637575		0	Cinnamylphenols	0.65674	Cinnamylphenols	0.65674	Chalcones	0.206946	Shikimates and Phenylpropanoids	0.999191	Flavonoids	0.786914	270.089	270.089	CC1=CC(=C(C=C1)C(=O)C=CC2=CC(=C(C=C2)O)O)O
142.03107_1.17	5.9868	0.0061739	2.2094	wild-type-myb28myb29cyp79b2cyp79b3; wild-type-myb28myb29
243.13396_4.47	5.9655	0.0062635	2.2032	myb28myb29-CYP79A2; myb28myb29-myb28myb29cyp79b2cyp79b3; wild-type-myb28myb29	Carboxylic acids and derivatives	0.999956	Peptides	0.8112	Peptides	0.8112	Amino acids, peptides, and analogues	0.946118	Dipeptides	0.999936	Amino acids and Peptides	0.998367	Small peptides	0.998594	242.127	242.127	CC(C)CC1C(=O)NC(C(=O)N1)CCC(=O)O
376.10269_7.18	5.9229	0.0064465	2.1907	myb28myb29cyp79b2cyp79b3-CYP79A2	Carboxylic acids and derivatives	0.957	Amino acids and derivatives	0.861408	Amino acids and derivatives	0.861408	Amino acids, peptides, and analogues	0.86346	Pyridine alkaloids	0.695466	Alkaloids	0.966413	Nicotinic acid alkaloids	0.655904	375.095	375.095
204.08677_2.46	5.8567	0.0067436	2.1711	myb28myb29-CYP79A2; myb28myb29-myb28myb29cyp79b2cyp79b3		0		0		0		0		0		0		0	203.079	203.079
263.16413_9.61	5.8089	0.0069672	2.1569	myb28myb29cyp79b2cyp79b3-CYP79A2; wild-type-myb28myb29cyp79b2cyp79b3	Prenol lipids	0.706644		0	Sesquiterpenoids	0.692109	Sesquiterpenoids	0.692109	Valerenane sesquiterpenoids	0.262258	Terpenoids	0.966743	Sesquiterpenoids	0.646939	262.157	262.157	CC1=C(C2C(CCC(=C)C(CC1)O)C(=C)C(=O)O2)C
554.27691_3.75	5.803	0.0069954	2.1552	wild-type-myb28myb29		0		0		0		0		0		0		0	2212.08	1106.54
368.12011_2.87	5.7747	0.0071325	2.1468	wild-type-myb28myb29	Carboxylic acids and derivatives	0.999885	Amino acids and derivatives	0.999578	L-alpha-amino acids	0.500506	Amino acids, peptides, and analogues	0.999512	Purine nucleos(t)ides	0.649452	Carbohydrates	0.664491	Nucleosides	0.711719	367.113	367.113	C1=NC(=C2C(=N1)N(C=N2)C3C(C(C(O3)COC(=O)CCC(=O)O)O)O)N
181.08562_8.61	5.7584	0.0072128	2.1419	myb28myb29-CYP79A2; myb28myb29-myb28myb29cyp79b2cyp79b3	Benzene and substituted derivatives	0.966787		0	Benzene and substituted derivatives	0.966787		0	Simple phenolic acids	0.491899	Shikimates and Phenylpropanoids	0.926659	Phenolic acids (C6-C1)	0.543761	180.078	180.078	CC1=C(C=CC(=C1)CCC(=O)O)O
224.05168_0.68	5.7483	0.0072632	2.1389	myb28myb29-CYP79A2; myb28myb29-myb28myb29cyp79b2cyp79b3; wild-type-myb28myb29
316.2846_10.72	5.7453	0.0072781	2.138	myb28myb29-CYP79A2	Organonitrogen compounds	1	Alkanolamines	0.891155	1,2-aminoalcohols	0.902924	Amines	0.997844	Sphingoid bases	0.989388	Fatty acids	0.99562	Sphingolipids	0.986789	315.277	315.277	CCCCCCCCCC=CCCCC(C(C(CO)N)O)O
303.15662_6.99	5.7287	0.0073616	2.133	wild-type-myb28myb29cyp79b2cyp79b3		0		0		0		0		0		0		0	280.167	280.167
595.16565_4.09	5.7237	0.007387	2.1315	myb28myb29cyp79b2cyp79b3-CYP79A2; wild-type-myb28myb29cyp79b2cyp79b3	Flavonoids	0.999362	Flavonoid O-glycosides	0.998276	Flavonoid-3-O-glycosides	0.991578	Flavonoid glycosides	0.998664	Flavonols	0.963646	Shikimates and Phenylpropanoids	0.999997	Flavonoids	0.999597	594.158	594.158	CC1C(C(C(C(O1)OC2=CC(=C3C(=C2)OC(=C(C3=O)OC4C(C(C(C(O4)CO)O)O)O)C5=CC=C(C=C5)O)O)O)O)O
493.77965_4.31	5.7136	0.0074388	2.1285	wild-type-CYP79A2; wild-type-myb28myb29		0		0		0		0		0		0		0	1970.09	985.545
867.54445_9.37	5.6881	0.0075712	2.1208	wild-type-CYP79A2; wild-type-myb28myb29cyp79b2cyp79b3; wild-type-myb28myb29		0		0		0		0		0		0		0	866.537	866.537
468.30832_11.17	5.683	0.0075978	2.1193	wild-type-CYP79A2; wild-type-myb28myb29cyp79b2cyp79b3	Glycerophospholipids	0.99974	Lysophosphatidylcholines	0.930775	1-acyl-sn-glycero-3-phosphocholines	0.950218	Glycerophosphocholines	0.998598	Glycerophosphocholines	0.997115	Fatty acids	0.997672	Glycerophospholipids	0.999919	467.301	467.301	CCCCCCCCCCCCCC(=O)OCC(COP(=O)(O)OCC[N+](C)(C)C)O
189.12366_0.82	5.6733	0.0076488	2.1164	wild-type-CYP79A2; wild-type-myb28myb29
416.24638_7.98	5.6668	0.0076835	2.1144	myb28myb29-CYP79A2; wild-type-CYP79A2	Fatty Acyls	0.994389	Leukotrienes	0.545289	Leukotrienes	0.545289	Eicosanoids	0.585128	Leukotrienes	0.869948	Fatty acids	0.998403	Eicosanoids	0.868485	415.239	415.239	CCCCCCCCCCCCC=CC(C(=O)O)SCCC(=O)NCC(=O)O
153.04077_0.88	5.6624	0.007707	2.1131	wild-type-myb28myb29
136.07567_1.12	5.6508	0.0077692	2.1096	myb28myb29cyp79b2cyp79b3-CYP79A2; myb28myb29-CYP79A2	Organonitrogen compounds	0.995511		0	Organonitrogen compounds	0.995511		0	Aminoacids	0.382503	Amino acids and Peptides	0.519061	Small peptides	0.744894	118.042	118.042
104.05292_1.09	5.6285	0.0078902	2.1029	myb28myb29-CYP79A2; wild-type-myb28myb29		0		0		0		0		0		0		0	86.019	86.019
466.98412_0.75	5.5578	0.0082888	2.0815	myb28myb29cyp79b2cyp79b3-CYP79A2; wild-type-CYP79A2	Thiophenes	0.990711		0	2,3,5-trisubstituted thiophenes	0.7305	2,3,5-trisubstituted thiophenes	0.7305	pteridine alkaloids	0.182376	Alkaloids	0.946889	Pseudoalkaloids	0.84988	465.977	465.977
118.08629_2.12	5.5357	0.0084179	2.0748	wild-type-myb28myb29cyp79b2cyp79b3; wild-type-myb28myb29		0		0		0		0		0		0		0	117.079	117.079
376.8493_3.89	5.4667	0.0088358	2.0538	wild-type-myb28myb29		0		0		0		0		0		0		0	3380.58	1127.53
282.09734_5.15	5.436	0.0090291	2.0444	myb28myb29cyp79b2cyp79b3-CYP79A2; myb28myb29-myb28myb29cyp79b2cyp79b3	Carboxylic acids and derivatives	0.99999	Amino acids and derivatives	0.999968	Phenylalanine and derivatives	0.97981	Amino acids, peptides, and analogues	0.999965	Dipeptides	0.874797	Amino acids and Peptides	0.963299	Small peptides	0.989986	281.09	281.09	C1=CC=C(C=C1)CC(C(=O)O)NC(CC(=O)O)C(=O)O
261.14848_6.7	5.4107	0.0091918	2.0366	myb28myb29cyp79b2cyp79b3-CYP79A2; wild-type-myb28myb29cyp79b2cyp79b3	Prenol lipids	0.783214	Sesquiterpene lactones	0.538003	Sesquiterpene lactones	0.538003	Terpene lactones	0.57591	Eremophilane sesquiterpenoids	0.347373	Terpenoids	0.9784	Sesquiterpenoids	0.872378	260.141	260.141	CC=C1C2CC3=C(C(=O)CC3C(CC2OC1=O)C)C
579.17065_5.17	5.4027	0.0092444	2.0341	myb28myb29cyp79b2cyp79b3-CYP79A2; wild-type-myb28myb29cyp79b2cyp79b3	Flavonoids	0.992133	Flavonoid O-glycosides	0.99857	Flavonoid-3-O-glycosides	0.994804	Flavonoid glycosides	0.999361	Flavonols	0.997164	Shikimates and Phenylpropanoids	0.99989	Flavonoids	0.995707	578.163	578.163	CC1C(C(C(C(O1)OC2=CC(=C3C(=C2)OC(=C(C3=O)OC4C(C(C(C(O4)C)O)O)O)C5=CC=C(C=C5)O)O)O)O)O
482.32313_11.49	5.3564	0.0095529	2.0199	wild-type-CYP79A2	Carboxylic acids and derivatives	0.998638	Amino acids and derivatives	0.937446	Amino acids and derivatives	0.937446	Amino acids, peptides, and analogues	0.942681	Glycerophosphoethanolamines	0.99522	Fatty acids	0.998872	Glycerophospholipids	0.998947	481.316	481.316	CCCCCCCCCCCCCCCCCC(=O)OCC(COP(=O)(O)OCCN)O
613.32487_4.12	5.3532	0.0095744	2.0189	myb28myb29-myb28myb29cyp79b2cyp79b3; wild-type-myb28myb29		0		0		0		0		0		0		0	2448.27	1224.64
204.06321_1.25	5.3392	0.0096705	2.0146	wild-type-myb28myb29	Carboxylic acids and derivatives	0.871674	Amino acids and derivatives	0.801026	Alpha amino acids and derivatives	0.922683	Amino acids, peptides, and analogues	0.79299	Aminoacids	0.598805	Amino acids and Peptides	0.717226	Small peptides	0.799784	203.056	203.056	C(CN1C(=O)NC(=O)O1)C(C(=O)O)N
780.55322_11.26	5.3229	0.0097835	2.0095	wild-type-myb28myb29	Glycerophospholipids	0.999742	Phosphatidylcholines	0.947324	Phosphatidylcholines	0.947324	Glycerophosphocholines	0.992538	Glycerophosphocholines	0.998183	Fatty acids	0.999975	Glycerophospholipids	0.999498	779.546	779.546	CCCCCCCCCCCCCC(=O)OC(COC(=O)CCCCCC=CCC=CCC=CCC=CCC=CCC)COP(=O)(O)OCC[N+](C)(C)C
285.11943_0.8	5.2882	0.010029	1.9988	myb28myb29-CYP79A2
407.5478_3.73	5.2797	0.01009	1.9961	wild-type-myb28myb29		0		0		0		0		0		0		0	3656.86	1219.62
399.72182_3.41	5.2734	0.010135	1.9942	myb28myb29-myb28myb29cyp79b2cyp79b3; wild-type-myb28myb29		0		0		0		0		0		0		0	1593.86	797.429
349.27359_9.4	5.2592	0.010239	1.9897	wild-type-myb28myb29	Prenol lipids	0.409887		0	Diterpenoids	0.538143	Diterpenoids	0.538143	Labdane diterpenoids	0.476976	Terpenoids	0.884681	Diterpenoids	0.531492	348.266	348.266	CC(C1CCC2C1(CCC3C2CCC4C3(CCC(C4)O)C)C)C(=O)O
552.27018_3.46	5.2453	0.010342	1.9854	wild-type-CYP79A2; wild-type-myb28myb29		0		0		0		0		0		0		0	2204.05	1102.53
444.23384_3.03	5.2314	0.010445	1.9811	myb28myb29-myb28myb29cyp79b2cyp79b3; wild-type-myb28myb29		0		0		0		0		0		0		0	1771.91	886.453
133.0318_1.09	5.2192	0.010537	1.9773	myb28myb29-CYP79A2; wild-type-myb28myb29	Fatty Acyls	0.395308		0	Fatty acids and conjugates	0.532928	Fatty acids and conjugates	0.532928	Thia fatty acids	0.124403	Fatty acids	0.955761	Fatty Acids and Conjugates	0.835491	132.024	132.024	C1CC1SCC(=O)O
319.64874_2.39	5.2063	0.010636	1.9732	myb28myb29-myb28myb29cyp79b2cyp79b3; wild-type-myb28myb29		0		0		0		0		0		0		0	1273.57	637.283
549.75411_5.71	5.1826	0.010818	1.9658	myb28myb29-myb28myb29cyp79b2cyp79b3; wild-type-myb28myb29		0		0		0		0		0		0		0	2193.99	1097.49
169.03569_0.82	5.1691	0.010924	1.9616	myb28myb29-CYP79A2; myb28myb29-myb28myb29cyp79b2cyp79b3	Imidazopyrimidines	0.992186	Xanthines	0.985168	Xanthines	0.985168	Purines and purine derivatives	0.988376	Purine alkaloids	0.750922	Alkaloids	0.992762	Pseudoalkaloids (transamidation)	0.517325	168.028	168.028	C12=C(NC(=O)N1)NC(=O)NC2=O
127.05017_1.84	5.1618	0.010982	1.9593	wild-type-myb28myb29	Diazines	0.82967	Pyrimidones	0.876567	Pyrimidones	0.876567	Pyrimidines and pyrimidine derivatives	0.944144	pteridine alkaloids	0.378254	Alkaloids	0.999627	Pseudoalkaloids	0.882775	126.043	126.043	CC1=CNC(=O)NC1=O
638.32984_10.78	5.1603	0.010995	1.9588	wild-type-CYP79A2; wild-type-myb28myb29cyp79b2cyp79b3; wild-type-myb28myb29	Carboxylic acids and derivatives	0.755125	Amino acids and derivatives	0.802098	Amino acids and derivatives	0.802098	Amino acids, peptides, and analogues	0.792681	Open-chain polyketides	0.170592	Alkaloids	0.131221	Pseudoalkaloids	0.141958	637.323	637.323	CCNC(=O)CCCC=CCC1C(CC(C1C=CC(CCC2=CC=CC=C2)OC(=O)CCCC(CON(O)O)O[N+](=O)[O-])O)O
225.07579_5.53	5.1575	0.011017	1.9579	wild-type-myb28myb29cyp79b2cyp79b3	Cinnamic acids and derivatives	0.396353	Coumaric acids and derivatives	0.511073	Coumaric acids and derivatives	0.511073	Hydroxycinnamic acids and derivatives	0.597467	Cinnamic acids and derivatives	0.638677	Shikimates and Phenylpropanoids	0.981978	Phenylpropanoids (C6-C3)	0.668669	224.069	224.069	COC1=CC(=CC(=C1O)OC)C=CC(=O)O
455.2822_4.67	5.1553	0.011035	1.9572	myb28myb29-myb28myb29cyp79b2cyp79b3; wild-type-myb28myb29		0		0		0		0		0		0		0	4086.47	1362.82
