# Supplementary material for: Multiple glutathione-S-transferases detoxify diverse glucosinolate-based defenses of Brassicales plants in a generalist lepidopteran herbivore (Spodoptera littoralis)
Source: Commun Biol. 2025 Jun 17;8:931. doi: 10.1038/s42003-025-08346-8 (PMC12174363; doi:10.1038/s42003-025-08346-8)
Supplement: Supplementary file 8 — Supplementary Data 5 [file 42003_2025_8346_MOESM8_ESM.xlsx]

## Sheet: Sheet1
Supplementary Data 5. Primers used for gene cloning and qPCR.
SlGSTd1FLF: ATGGCTTTAGCTCTATACTACAC	SlGSTd1FLR: TTACAACTCAGTTTTTGCTTTG
SlGSTd2FLF: ATGAAAAGCTTAGCATGTTTAATT	SlGSTd2FLR: CTAATCTTTCTTCAAGAAATTTGC
SlGSTd3FLF: ATGTTCTCCTTCCTCAGCAC	SlGSTd3FLR: TTACTTCTTCATCATGCTGTTGAC
SlGSTe1FLF: ATGCCTCTTAAAATCTACAAG	SlGSTe1FLR: CTACTTCAGTTTGGACTGCAC
SlGSTe2FLF: ATGGCGCCGATACTGTACAA	SlGSTe2FLR: CTATTTCTTTTTGTTCCGCTCCC
SlGSTe3FLF: ATGGCGCCGATCCTGTAC	SlGSTe3FLR: TTATTGATTATTTCTGGCAGTA
SlGSTe4FLF: ATGTCGGTGTCTCGTCTG	SlGSTe4FLR: TTATTTCTTTTCTAGTTTCGACT
SlGSTe5FLF: ATGCCGCCAATCCTCTAC	SlGSTe5FLR: TTATATCTTAGATTTTTGGTGA
SlGSTe6FLF: ATGTTCAGCCAGTACTTCG	SlGSTe6FLR: TCAGCGTATCCCACCATTTG
SlGSTe7FLF: ATGGCAATGTTTGAAACAAATTC	SlGSTe7FLR: TCACAAAAAGCCTTTGATAAATC
SlGSTe8FLF: ATGGGTGTGAAATTATACGC	SlGSTe8FLR: TTATTTTTTACCAATAGCGTGC
SlGSTe9FLF: ATGGGTGTTAAACTATACGC	SlGSTe9FLR: TTAAGAAGAGACACTCTTTTTCAC
SlGSTe10FLF: ATGGGTGTGAAACTGTACACG	SlGSTe10FLR: TTACAAAGTAACTTTGCTCTTAAC
SlGSTe11FLF: ATGGGGCTTTCAGCGAGTAA	SlGSTe11FLR: TGACTGTTGTACTTGTGATAACTC
SlGSTe12FLF: ATGGTACTAACGCTGTACAAG	SlGSTe12FLR: TTAACGCAACTTAAATTTGACC
SlGSTe13FLF: ATGGGCATGAAAGTGTAC	SlGSTe13FLR: TTAGGATACAATTTTCACTTTT
SlGSTe14FLF: ATGGGTGTGAAACTGTACG	SlGSTe14FLR: TCAGGAAGTTAAAAATTTCTTAAG
SlGSTe15FLF: ATGGCGTTAACATTGTAC	SlGSTe15FLR: TTAACGTGCCAAATATATTTTC
SlGSTe16FLF: ATGGAGAAAGCAGTGAAGC	SlGSTe16FLR: TCAATTCACTTGTGTGTTACTG
SlGSTe17FLF: ATGGCGCCGATACTGTAC	SlGSTe17FLR: CTATTTCTTCTTGTTCCGCTCC
SlGSTz1FLF: ATGGGCGATGTCGTTGAAAC	SlGSTz1FLR: TCATTTAGCGACTTCTGGCG
SlGSTz2FLF: ATGGCTGAAAACCGTGCAAT	SlGSTz2FLR: TTACATTTTCGATTTCACACTTTC
SlGSTt1FLF: ATGTCTTTAAAATTATACTGCG	SlGSTt1FLR: TTAAATCTTAGAGGCTACCTGAG
SlGSTs1FLF: ATGCCGAAATACGTATTCCACTA	SlGSTs1FLR: CTAAGCAGGAACTGCATCAGCA
SlGSTs2FLF: ATGCCGAAATACGTATTCCAC	SlGSTs2FLR: TTAGAATTCCGTGGGTCCTAC
SlGSTs3FLF: ATGCCGAAGTACGTTGTCCA	SlGSTs3FLR: TTAGAATTCCGTGGGGCCTA
SlGSTs4FLF: ATGCCTGAGGTCGTGTTCTAC	SlGSTs4FLR: TTAGAAGTCAGTGGGGGGC
SlGSTs5FLF: ATGGCAAAAAAACTGCATTAT	SlGSTs5FLR: TCATTGTTTAAAAACATTAGGC
SlGSTs6FLF: ATGCCTAAAAAATTATCGTACTTC	SlGSTs6FLR: TCATTTCTTGTACTTAAATCTAGC
SlGSTo1FLF: ATGTCTGAGAAGCATTTACAAACC	SlGSTo1FLR: TTATTCTTTCTTCTTCCTTGGGCG
SlGSTo2FLF: ATGTTATCGTCTACTATAAGTTTC	SlGSTo2FLR: TTACTTTTGGATCAGATAATCGTA
SlGSTo3FLF: ATGTCGTTTTATCAACAACG	SlGSTo3FLR: TTATAAATAGTATCCCATTG
SlGSTu1FLF: ATGGTCCTCAAACTGTAC	SlGSTu1FLR: CTATTCGGCTTTCCTCGCA
SlGSTu2FLF: ATGTCTGTAAAACTCTACCA	SlGSTu2FLR: TTAATGCAGATTCTTTTTTACAGC
SlGSTd1QF: GTGACTTCTCACTTTGGGAGTCT	SlGSTd1QR: TTCAGAAGAGCTTCATCAGGCTT
SlGSTd2QF: GCTGTTCCGTGGTGAAGAGT	SlGSTd2QR: ATTTCGTGAGGTTTGGATGG
SlGSTd3QF: CGCCATCATCACATACTTGG	SlGSTd3QR: CAATCTTGGCCAGCTTGTCT
SlGSTe1QF: GGAAACTCGGGTGCTATAGTTAGT	SlGSTe1QR: ACTTCTCGTCAATAGGGACCAAAA
SlGSTe2QF: GACTTGGACGGTCCTACTGAGAAACA	SlGSTe2QR: TGGCAGCGTCCAGTTTATGCAA
SlGSTe3QF: GAAGCACCTGAATGACTTAGAGGA	SlGSTe3QR: CAGTTTAAGGTGTTGGGGAACTTC
SlGSTe4QF: GTATATACAAGCCAACAGCCCAAC	SlGSTe4QR: TACTTCCTCCTCATGTAGACGAGA
SlGSTe5QF: CAAGATGCCCCAGAGTTTGTAAAG	SlGSTe5QR: CTTAGTCTTTGGAACAGGATCCCA
SlGSTe6QF: GATGTCGACTTATCATCAGGACCA	SlGSTe6QR: CACAGTCGCTCTTACACTCAAATC
SlGSTe7QF: AGATTTAGCAGCAAGGGCGA	SlGSTe7QR: CAAAGAATCGCCCGCAATGT
SlGSTe8QF: AGAGAAAAACCCGATCCACA	SlGSTe8QR: TTCGTAACCTCGGGAAAATG
SlGSTe9QF: AACTATACATGACAGCCACGCTAT	SlGSTe9QR: TAGCCTTCTGTAACACCGTCTAAC
SlGSTe10QF: AAAGGAAAGACGACCATAGAACCA	SlGSTe10QR: CACTGGTAGAATGTGTTCGAGAGA
SlGSTe11QF: TGGAGTGCATGTTGGTTGGT	SlGSTe11QR: TCTCGAAAACTCGCAGAGTCC
SlGSTe12QF: GAAGGTGAATCCCCAGCATA	SlGSTe12QR: GCTCAACAGTGCCCCTTAAA
SlGSTe13QF: TATACAACGGTGAGACAGCATTCA	SlGSTe13QR: GATAATTTGGGGTACAGGGCCTTA
SlGSTe14QF: CACGCAATAATGGCCTACCT	SlGSTe14QR: CGTAGCCTTCAGCAATATCA
SlGSTe15QF: ACGGCAACATCTTTGAAAC	SlGSTe15QR: GATTTATCCACGCACAGATG
SlGSTe16QF: ACTTTGATGCTGGCATACTGTTTC	SlGSTe16QR: ATCTCCAGTTAGCCACTTCTGTTT
SlGSTe17QF: TGAAGCGTAATCCTATGGGTACAG	SlGSTe17QR: ACAACAACTTTGAGCCTGATGAAG
SlGSTz1QF: ACCGTGAGGTCAACCCTATG	SlGSTz1QR: GGTTTTGGAGTGGCTGAATG
SlGSTz2QF: CGTGCAATTCTCTACGCTTACTG	SlGSTz2QR: TTACTAGAGCCGGTACTTTCTGC
SlGSTt1QF: CAGAAGGTGCCGGTTATAGATCA	SlGSTt1QR: TGCCACTCTAGGAACTCTTCAAC
SlGSTs1QF: TAAAGGCGGCATCAGCACAT	SlGSTs1QR: GCGGGGTACTTCTGTCCAAG
SlGSTs2QF: ACCAGAACGTCGACCTCATC	SlGSTs2QR: CAAAGTCTCCCCAAGACAGC
SlGSTs3QF: TCGACCTCCTCGTTGATTTT	SlGSTs3QR: AAGACGAAATCAGCCCATGT
SlGSTs4QF: CCAAATACGCCGACTTCGTTAAG	SlGSTs4QR: GTACTTCTTCTCCAAGTCAGGCA
SlGSTs5QF: GACGCAAGCTGTGTTGGATG	SlGSTs5QR: AGGCCGCATAGGACAAACTC
SlGSTs6QF: AACTGACCCTTGGGATAATGCTT	SlGSTs6QR: CAGGAGAGCTTGCCATTCAAAAA
SlGSTo1QF: GTGGAAAACTTCGCCTGTTC	SlGSTo1QR: GCTGTCGAAGATTCCTTTGC
SlGSTo2QF: AGAAACTTTGACACCCCACATCT	SlGSTo2QR: CAAAAGCACTCTTGGTAGTCAGC
SlGSTo3QF: GGTCCTACTAATTTTGGAGGCGA	SlGSTo3QR: CTTGAGCCTTAACATACGGGTCT
SlGSTu1QF: TACCCTTTGAGATCGTCAACGTT	SlGSTu1QR: TAGTATGTGGTCATGGCGAACAT
SlGSTu2QF: TTTTCCTATCAGTGGACCTTCCC	SlGSTu2QR: TTATCGACCAAGTAGCCTGCAAT
SlGSTd1BamHI: GCGGCGGGATCCATGGCTTTAGCTCTATACTACAC	SlGSTd1XhoI: GCGGCGCTCGAGTTACAACTCAGTTTTTGCTTTG
SlGSTd2BamHI: GCGGCGGGATCCATGAAAAGCTTAGCATG	SlGSTd2XhoI: GCGGCGCTCGAGCTAATCTTTCTTCAAGA
SlGSTd3BamHI: GCGGCGGGATCCATGTTCTCCTTCCTCAGCAC	SlGSTd3XhoI: GCGGCGCTCGAGTTACTTCTTCATCATGCTGTTGAC
SlGSTe1BamHI: GCGGCGGGATCCATGCCTCTTAAAATCTACAAG	SlGSTe1XhoI: GCGGCGCTCGAGCTACTTCAGTTTGGACTGCAC
SlGSTe2BamHI: GCGGCGGGATCCATGGCGCCGATACTGTACAA	SlGSTe2XhoI: GCGGCGCTCGAGCTATTTCTTTTTGTTCCGCTCCC
SlGSTe3BamHI: GCGGCGGGATCCATGGCGCCGATCCTGTA	SlGSTe3XhoI: GCGGCGCTCGAGTTATTGATTATTTCTGGCAG
SlGSTe4BamHI: GCGGCGGGATCCATGTCGGTGTCTCGT	SlGSTe4XhoI: GCGGCGCTCGAGTTATTTCTTTTCTAGTTTCGACT
SlGSTe5SacI: GCGGCGGAGCTCATGCCGCCAATCCTCTAC	SlGSTe5HindIII: GCGGCGAAGCTTTTATATCTTAGATTTTTGGTGA
SlGSTe6BamHI: GCGGCGGGATCCATGTTCAGCCAGTACTTCG	SlGSTe6XhoI: GCGGCGCTCGAGTCAGCGTATCCCACCAT
SlGSTe7BamHI: GCGGCGGGATCCATGGCAATGTTTGAAACAAATTC	SlGSTe7XhoI: GCGGCGCTCGAGTCACAAAAAGCCTTTGATAAATC
SlGSTe8BamHI: GCGGCGGGATCCATGGGTGTGAAATTATACGC	SlGSTe8XhoI: GCGGCGCTCGAGTTATTTTTTACCAATAGCGTGC
SlGSTe9BamHI: GCGGCGGGATCCATGGGTGTGAAATTATACGC	SlGSTe9XhoI: GCGGCGCTCGAGTTAAGAAGAGACACTCT
SlGSTe10BamHI: GCGGCGGGATCCATGGGTGTGAAACTGTAC	SlGSTe10XhoI: GCGGCGCTCGAGTTACAAAGTAACTTTGCTCTTAAC
SlGSTe11SacI: GCGGCGGAGCTCATGGGGCTTTCAGCGAGTAA	SlGSTe11HindIII: GCGGCGAAGCTTTTATGACTGTTGTACTTGTGATA
SlGSTe12BamHI: GCGGCGGGATCCATGGTACTAACGCTGTACAAG	SlGSTe12XhoI: GCGGCGCTCGAGTTAACGCAACTTAAATTTGACC
SlGSTe13SacI: GCGGCGGAGCTCATGGGCATGAAAGTGTAC	SlGSTe13HindIII: GCGGCGAAGCTTTTAGGATACAATTTTCACTTTT
SlGSTe14BamHI: GCGGCGGGATCCATGGGTGTGAAACTGTACG	SlGSTe14XhoI: GCGGCGCTCGAGTCAGGAAGTTAAAAATTTCTTAAG
SlGSTe15BamHI: GCGGCGGGATCCATGGCGTTAACATTGTAC	SlGSTe15XhoI: GCGGCGCTCGAGTTAACGTGCCAAATATATTTTC
SlGSTe16BamHI: GCGGCGGGATCCATGGAGAAAGCAGTGAAGC	SlGSTe16XhoI: GCGGCGCTCGAGTCAATTCACTTGTGTGTTACTG
SlGSTe17BamHI: GCGGCGGGATCCATGGCGCCGATACTGTAC	SlGSTe17XhoI: GCGGCGCTCGAGCTATTTCTTCTTGTTCCGCTCC
SlGSTz1SacI: GCGGCGGAGCTCATGGGCGATGTCGTTGAAAC	SlGSTz1HindIII: GCGGCGAAGCTTTCATTTAGCGACTTCTGGCG
SlGSTz2BamHI: GCGGCGGGATCCATGGCTGAAAACCGTGC	SlGSTz2XhoI: GCGGCGCTCGAGTTACATTTTCGATTTCACACTTTC
SlGSTt1SacI: GCGGCGGAGCTCATGTCTTTAAAATTATACTGCG	SlGSTt1HindIII: GCGGCGAAGCTTTTAAATCTTAGAGGCTACCTGAG
SlGSTs1BamHI: GCGGCGGGATCCATGCCGAAATACGTATTCCACTA	SlGSTs1XhoI: GCGGCGCTCGAGCTAAGCAGGAACTGCATCAGCA
SlGSTs2SacI: GCGGCGGAGCTCATGCCGAAATACGTATTCCAC	SlGSTs2HindIII: GCGGCGAAGCTTTTAGAATTCCGTGGGTCCTAC
SlGSTs3BamHI: GCGGCGGGATCCATGCCGAAGTACGTTGTCCA	SlGSTs3XhoI: GCGGCGCTCGAGTTAGAATTCCGTGGGGCCTA
SlGSTs4BamHI: GCGGCGGGATCCATGCCTGAGGTCGTGTTC	SlGSTs4XhoI: GCGGCGCTCGAGTTAGAAGTCAGTGGGG
SlGSTs5BamHI: GCGGCGGGATCCATGGCAAAAAAACTGCATTAT	SlGSTs5XhoI: GCGGCGCTCGAGTCATTGTTTAAAAACATTAGGC
SlGSTs6BamHI: GCGGCGGGATCCATGCCTAAAAAATTATCGTACTTC	SlGSTs6XhoI: GCGGCGCTCGAGTCATTTCTTGTACTTAAATCTAGC
SlGSTo1BamHI: GCGGCGGGATCCATGTCTGAGAAGCATTTACAAACC	SlGSTo1XhoI: GCGGCGCTCGAGTTATTCTTTCTTCTTCCTTGGGCG
SlGSTo2BamHI: GCGGCGGGATCCATGTTATCGTCTACTATAAGTTTC	SlGSTo2XhoI: GCGGCGCTCGAGTTACTTTTGGATCAGATAATCGTA
SlGSTo3BamHI: GCGGCGGGATCCATGTCGTTTTATCAACAACG	SlGSTo3XhoI: GCGGCGCTCGAGTTATAAATAGTATCCCATTG
SlGSTu1BamHI: GCGGCGGGATCCATGGTCCTCAAACTGTAC	SlGSTu1XhoI: GCGGCGCTCGAGCTATTCGGCTTTCCTCGCA
SlGSTu2BamHI: GCGGCGGGATCCATGTCTGTAAAACTCTACCA	SlGSTu2XhoI: GCGGCGCTCGAGTTAATGCAGATTCTTTTTTACAGC
SlRPL13QF: GTACCTGCCGCTCTCCGTGT	SlRPL13QR: CTGCGGTGAATGGTGCTGTC
