# Supplementary material for: Multiple glutathione-S-transferases detoxify diverse glucosinolate-based defenses of Brassicales plants in a generalist lepidopteran herbivore (Spodoptera littoralis)
Source: Commun Biol. 2025 Jun 17;8:931. doi: 10.1038/s42003-025-08346-8 (PMC12174363; doi:10.1038/s42003-025-08346-8)
Supplement: Supplementary file 9 — Supplementary Data 6 [file 42003_2025_8346_MOESM9_ESM.xlsx]

## Sheet: Sheet1
Supplementary Data 6 The significantly different metabolites formed by S. littoralis incubated with ITCs compared with control treatment
4MSOB ITC vs. CT
m/z (pos.) _ min	FC	log2(FC)	p.ajusted	-LOG10(p)	Identified compound
290.06124_7.15	342.99	8.422	8.4034e-14	13.076
274.06638_6.08	1805.4	10.818	1.2709e-12	11.896
313.10737_3.26	10636	13.377	1.8211e-12	11.74
299.05529_2.38	21894	14.418	3.8167e-12	11.418	4MSOB ITC-Cys
591.21994_3.19	1757.5	10.779	3.8167e-12	11.418
329.10213_3.71	721.81	9.4955	7.6474e-12	11.116
485.11962_3.15	6658.3	12.701	1.1946e-11	10.923	4MSOB ITC-GSH
322.08889_1.12	995.89	9.9598	3.2368e-11	10.49
265.06738_0.8	403.81	8.6575	4.0343e-11	10.394
265.0677_1.11	2119.5	11.05	4.2312e-11	10.374	4MSOB ITC-Cyclic-Cys
351.21263_10.82	504.76	8.9795	8.4316e-11	10.074
179.04854_2.68	984.57	9.9434	3.9285e-10	9.4058
469.12446_5.48	1676.9	10.712	4.0489e-10	9.3927
306.0941_3.57	1014.9	9.9871	4.0489e-10	9.3927
196.02833_5.15	678.38	9.406	4.0489e-10	9.3927
372.07266_2.95	592.69	9.2111	4.0489e-10	9.3927
387.03591_6.08	582.46	9.186	5.1089e-10	9.2917
297.13033_2.41	1251.6	10.29	5.3506e-10	9.2716
206.0847_4.79	1000.6	9.9667	8.1868e-10	9.0869
414.19207_2.4	480	8.9069	8.1868e-10	9.0869
324.14122_2.15	827.54	9.6927	8.3188e-10	9.0799	4MSOB ITC-Lys
340.0818_5.06	7139.1	12.802	1.437e-09	8.8425	4MTB ITC-CysGly
297.11222_6.04	2139	11.063	1.4026e-08	7.8531
397.23345_4.85	6.3215	2.6603	2.0738e-06	5.6832
477.21843_2.78	0.1094	-3.1924	1.944e-05	4.7113
241.17991_9.57	6.2586	2.6458	2.9763e-05	4.5263
223.16937_7.04	4.3593	2.1241	2.9763e-05	4.5263
241.18005_7.04	4.8656	2.2826	3.0392e-05	4.5172
178.03552_5.46	4482	12.13	3.1596e-05	4.5004	4MSOB ITC
223.16944_9.49	4.6688	2.223	3.1596e-05	4.5004
187.63148_3.23	5.8614	2.5512	3.3935e-05	4.4694
249.07253_3.67	1488.2	10.539	3.9561e-05	4.4027	4MTB ITC-Cyclic-Cys
164.62873_3.23	5.2392	2.3893	3.9561e-05	4.4027
356.07688_2.68	8580.9	13.067	4.0685e-05	4.3906	4MSOB ITC-CysGly
223.16933_9.22	6.7163	2.7477	4.0685e-05	4.3906
239.16431_5.32	5.2029	2.3793	4.1082e-05	4.3864
257.17493_5.32	5.1796	2.3728	4.1082e-05	4.3864
297.24237_8.95	5.082	2.3454	4.1082e-05	4.3864
221.15364_5.32	4.6451	2.2157	4.4389e-05	4.3527
272.17905_2.09	4.6271	2.2101	4.6181e-05	4.3355
315.05031_2.7	496.4	8.9554	5.1523e-05	4.288
267.19552_9.83	4.8786	2.2865	5.6266e-05	4.2498
249.18495_9.83	4.7414	2.2453	5.7733e-05	4.2386
283.20167_5.15	4.5059	2.1718	6.9861e-05	4.1558
223.16928_9.07	4.2023	2.0712	7.7713e-05	4.1095
178.03552_2.39	1169.9	10.192	8.3519e-05	4.0782
279.23181_8.95	4.5866	2.1974	9.4296e-05	4.0255
295.22646_8.15	4.3546	2.1225	0.00015518	3.8092
223.16942_6.3	4.4945	2.1682	0.00015719	3.8036
161.11726_4.31	6.1707	2.6254	0.00016225	3.7898
279.23179_8.62	4.6819	2.2271	0.00018048	3.7436
114.03716_5.46	1644.5	10.683	0.00019253	3.7155
251.20059_10.72	8.8566	3.1468	0.0001948	3.7104
283.06027_5.15	1625.3	10.667	0.00022671	3.6445	4MTB ITC-Cys
122.02696_5.22	531.91	9.055	0.00024991	3.6022
275.10979_1.5	0.10117	-3.3051	0.00027837	3.5554
297.24211_8.74	8.8605	3.1474	0.00042583	3.3708
502.21328_0.79	0.18695	-2.4193	0.00055866	3.2529
418.21982_5.88	110.24	6.7845	0.00058514	3.2327
279.23185_8.74	8.3696	3.0652	0.00062922	3.2012
422.05889_9.57	0.0016145	-9.2747	0.00074122	3.1301
112.05048_1.14	4.8237	2.2702	0.00079539	3.0994
114.03712_2.39	178.23	7.4776	0.00082421	3.084
279.23179_8.82	5.737	2.5203	0.00082446	3.0838
182.08129_1.19	4.3085	2.1072	0.000855	3.068
136.07893_3.26	73.247	6.1947	0.00085664	3.0672
178.03553_4.5	174.91	7.4505	0.0010318	2.9864
225.18506_10.48	4.4401	2.1506	0.0012171	2.9147
207.17448_10.49	4.4089	2.1404	0.0012549	2.9014
275.10987_1.3	0.11965	-3.0631	0.001291	2.8891
223.16932_9.4	7.0438	2.8164	0.0013086	2.8832
179.04862_5.11	166.7	7.3811	0.0013094	2.8829
189.16396_10.49	4.4586	2.1566	0.0013712	2.8629
251.2009_7.4	10.369	3.3743	0.0014364	2.8427
154.04971_2.37	0.097109	-3.3643	0.0014535	2.8376
269.21125_7.4	10.813	3.4348	0.0014597	2.8357
106.06506_1.15	4.2584	2.0903	0.0014658	2.8339
324.10789_3.75	4.971	2.3135	0.0019556	2.7087
132.10173_3.27	8.3212	3.0568	0.0019873	2.7017
243.19567_10.49	4.5424	2.1835	0.0020776	2.6824
198.11261_3.27	8.9442	3.1609	0.0020793	2.6821
176.07077_3.11	5.2441	2.3907	0.0021134	2.675
136.07898_2.39	508.98	8.9915	0.0021991	2.6578
119.05253_5.46	92.952	6.5384	0.0024466	2.6114
119.05239_2.38	79.566	6.3141	0.0028235	2.5492
232.15447_2.65	4.2909	2.1013	0.0028235	2.5492
228.15968_6.58	4.3547	2.1226	0.0028546	2.5445
175.11909_0.67	6.7138	2.7471	0.0030538	2.5152
223.16918_7.67	28.105	4.8128	0.0030708	2.5128
261.1446_3.27	8.9744	3.1658	0.0031209	2.5057
136.04265_1.24	8.6168	3.1072	0.0031713	2.4988
608.23138_2.59	0.1699	-2.5573	0.0033336	2.4771
248.0588_1.24	7.8132	2.9659	0.0035423	2.4507
608.48222_2.59	0.1641	-2.6073	0.0038052	2.4196
261.14458_3.08	5.2892	2.403	0.0038052	2.4196
265.08526_1.24	9.0306	3.1748	0.0042705	2.3695
174.11247_5.23	6.6098	2.7246	0.0042705	2.3695
295.12901_3.68	8.0472	3.0085	0.0051181	2.2909
279.10091_2.16	12.797	3.6777	0.005772	2.2387
246.1701_5.78	4.661	2.2206	0.0059406	2.2262
247.12899_1.99	8.4986	3.0872	0.0072387	2.1403
260.19709_1.14	4.6095	2.2046	0.0077956	2.1082
118.08616_0.76	0.18431	-2.4398	0.008553	2.0679
160.09687_3.43	4.2061	2.0725	0.0094081	2.0265
244.15409_5.4	6.8722	2.7808	0.0099807	2.0008
242.17482_10.24	0.15097	-2.7277	0.0099995	2
Allyl ITC vs. CT
m/z (pos.) _ min	FC	log2(FC)	p.ajusted	-LOG10(p)	Identified compound
291.19489_6.44	0.00086354	-10.177	2.2537e-15	14.647
295.22595_10.87	0.00040582	-11.267	5.2648e-15	14.279
313.23658_10.87	0.00064662	-10.595	9.5779e-14	13.019
351.21263_10.82	293.45	8.197	7.5273e-11	10.123
407.10572_3.89	62.61	5.9683	6.8163e-07	6.1665	Allyl ITC-GSH
204.0148_3.07	83.208	6.3787	4.3325e-06	5.3633	Allyl ITC-Cys
134.00928_3.07	62.776	5.9721	4.3325e-06	5.3633
397.23345_4.85	5.7386	2.5207	1.403e-05	4.8529
187.63148_3.23	4.3268	2.1133	5.3627e-05	4.2706
244.26355_9.9	4.1878	2.0662	0.00016903	3.772
198.11261_3.27	5.1923	2.3764	0.00049834	3.3025
132.10173_3.27	5.1226	2.3569	0.000602	3.2204
295.12901_3.68	4.0107	2.0039	0.0011155	2.9525
248.0588_1.24	4.197	2.0694	0.0011336	2.9456
283.20167_5.15	5.0792	2.3446	0.0013148	2.8812
261.1446_3.27	5.2734	2.3987	0.0014128	2.8499
279.10091_2.16	5.3237	2.4124	0.001612	2.7926
165.05484_6.13	4.0758	2.0271	0.0017106	2.7669
175.11909_0.67	4.2454	2.0859	0.0020779	2.6824
136.04265_1.24	4.9641	2.3115	0.0024354	2.6134
253.12789_1.28	0.21272	-2.2329	0.0029878	2.5247
394.12828_1.75	4.0514	2.0184	0.0030601	2.5143
265.08526_1.24	4.8942	2.2911	0.0037362	2.4276
261.05818_1.05	5.2991	2.4057	0.0045207	2.3448
202.14388_7.94	4.7154	2.2374	0.0056255	2.2498
187.05382_1.31	68.993	6.1084	0.0067811	2.1687
223.16918_7.67	12.298	3.6204	0.0090365	2.044
Benzyl ITC vs. CT
m/z (pos.) _ min	FC	log2(FC)	p.ajusted	-LOG10(p)	Identified compound
295.22595_10.87	0.00040582	-11.267	1.0587e-14	13.975
313.23658_10.87	0.00064662	-10.595	1.4445e-13	12.84
280.16561_3.83	1254.2	10.293	7.3767e-13	12.132
296.14285_4.9	1013.4	9.985	5.4385e-12	11.265	Benzyl ITC-Lys
351.21263_10.82	267.16	8.0616	5.4385e-12	11.265
271.057_5.29	30892	14.915	1.3283e-11	10.877	Benzyl ITC-Cys
254.03037_5.29	10442	13.35	1.3283e-11	10.877
184.02502_5.29	2045	10.998	3.7992e-11	10.42
633.28772_5.27	498.1	8.9603	3.9439e-10	9.4041
545.23542_5.31	404.9	8.6614	4.1801e-10	9.3788
390.22115_8.56	853.37	9.737	4.7492e-10	9.3234
328.07859_5.17	7248.2	12.823	5.0022e-10	9.3008	Benzyl ITC-CysGly
457.12125_5.61	2416.5	11.239	1.4413e-08	7.8412
536.15248_5.3	484.13	8.9193	1.4413e-08	7.8412
244.26355_9.9	4.6484	2.2167	1.4413e-08	7.8412
397.23345_4.85	5.7457	2.5225	4.8438e-06	5.3148
91.05429_5.29	12.292	3.6197	5.0932e-06	5.293
297.24237_8.95	4.6752	2.225	2.3072e-05	4.6369
279.23179_8.62	4.1238	2.044	4.7468e-05	4.3236
279.23181_8.95	4.1965	2.0692	5.7351e-05	4.2415
279.23179_8.82	5.1956	2.3773	6.6831e-05	4.175
187.63148_3.23	4.7783	2.2565	6.6831e-05	4.175
297.24211_8.74	6.4033	2.6788	6.8004e-05	4.1675
164.62873_3.23	4.1954	2.0688	7.9612e-05	4.099
279.23185_8.74	5.7186	2.5157	8.7274e-05	4.0591
105.03362_4.17	4.3463	2.1198	0.00032442	3.4889
237.06921_3.78	1911.2	10.9	0.00049091	3.309
122.02696_5.22	1086.3	10.085	0.00049091	3.309
255.07985_4.08	302.66	8.2416	0.00087053	3.0602
283.20167_5.15	4.936	2.3033	0.00087749	3.0568
91.05427_1.7	228.78	7.8378	0.0011255	2.9487
294.09081_3.68	372.17	8.5398	0.0013688	2.8637
179.04862_5.11	226.66	7.8244	0.0021866	2.6602
269.21125_7.4	5.0708	2.3422	0.0027849	2.5552
194.0813_5.08	138.65	7.1153	0.0029066	2.5366
251.2009_7.4	4.7714	2.2544	0.0042839	2.3682
294.14481_4.33	66.891	6.0637	0.0074463	2.1281
2PE ITC vs. CT
m/z (pos.) _ min	FC	log2(FC)	p.ajusted	-LOG10(p)	Identified compound
269.09545_4.84	772.69	9.5938	5.1879e-11	10.285
294.18113_4.6	686.53	9.4232	5.1879e-11	10.285
322.15835_4.7	225.04	7.814	5.1879e-11	10.285
198.04047_5.98	1074.9	10.07	1.1377e-10	9.944
164.05284_5.98	500.74	8.9679	2.8772e-10	9.541
344.11646_5.26	352	8.4594	6.6526e-10	9.177
182.0634_5.26	555.79	9.1184	8.8448e-10	9.0533
251.08497_4.47	1362.4	10.412	1.5593e-09	8.8071	2PE ITC-Cyclic-Cys
310.15852_5.59	409.15	8.6765	1.5593e-09	8.8071	2PE ITC-Lys
342.09418_5.83	5383.8	12.394	2.2657e-08	7.6448	2PE ITC-Cys-Gly
308.10647_4.32	495.34	8.9523	1.1658e-07	6.9334
711.23671_5.83	707.88	9.4674	3.5022e-07	6.4557
471.13704_6.19	1157.6	10.177	4.476e-07	6.3491	2PE ITC-GSH
285.07264_5.98	11667	13.51	4.4038e-06	5.3562	2PE ITC-Cys
105.06997_2.79	38.544	5.2684	7.2984e-06	5.1368
122.02688_5.98	1652.4	10.69	8.1893e-05	4.0868
398.16243_3.39	0.14933	-2.7434	0.00010154	3.9933
475.33786_6.14	0.205	-2.2863	0.00037274	3.4286
190.08622_5.94	11.261	3.4933	0.00038317	3.4166
337.14298_4.5	0.1283	-2.9624	0.00038317	3.4166
326.11707_4.8	409.81	8.6788	0.00053967	3.2679
208.09692_5.94	11.69	3.5473	0.00053967	3.2679
357.15394_2.61	0.19585	-2.3522	0.00053967	3.2679
148.07573_5.94	11.429	3.5146	0.0006754	3.1704
277.21621_10.24	0.21465	-2.22	0.0006754	3.1704
389.15703_3.39	0.13689	-2.8689	0.0010445	2.9811
118.08622_0.76	0.053221	-4.2319	0.0012063	2.9185
232.15471_2.64	8.3802	3.067	0.0018327	2.7369
179.04852_5.83	210.24	7.7159	0.0029654	2.5279
307.22687_9.83	0.086371	-3.5333	0.0040685	2.3906
713.29874_2.61	0.16601	-2.5907	0.0042257	2.3741
367.2456_10.24	0.083976	-3.5739	0.0044942	2.3473
76.03889_3.41	12.762	3.6738	0.0051994	2.284
365.22998_9.83	0.094675	-3.4009	0.0051994	2.284
160.09688_3.41	26.825	4.7455	0.0061275	2.2127
156.04207_0.73	0.04241	-4.5594	0.0067707	2.1694
258.16998_6.02	0.033931	-4.8813	0.0088458	2.0533
Butyl ITC vs. CT
m/z (pos.) _ min	FC	log2(FC)	p.ajusted	-LOG10(p)	Identified compound
150.04064_4.74	28.485	4.8321	2.3081e-05	4.6367
122.02704_4.74	27.923	4.8034	2.3081e-05	4.6367
237.07259_4.74	36.454	5.188	2.3431e-05	4.6302	Butyl ITC-Cys
311.2218_7.52	0.15066	-2.7306	4.6853e-05	4.3293
313.23752_9.59	0.11468	-3.1243	0.00017846	3.7485
353.22982_9.58	0.15054	-2.7318	0.00017846	3.7485
136.0617_1.09	12.917	3.6912	0.00026395	3.5785
274.16507_5	40.926	5.355	0.00027637	3.5585
294.09421_4.73	27.721	4.7929	0.00034967	3.4563
311.22169_8.94	0.19803	-2.3362	0.00043315	3.3634
136.06165_0.78	9.5349	3.2532	0.00050699	3.295
112.05051_0.78	7.0804	2.8238	0.00059856	3.2229
242.17522_10.24	0.0015891	-9.2976	0.00072848	3.1376
295.22665_9.64	0.2071	-2.2716	0.00077857	3.1087
423.13736_5.18	150.05	7.2293	0.0010053	2.9977
309.20625_7.16	0.24805	-2.0113	0.0012437	2.9053
713.299_2.61	0.2414	-2.0505	0.0015073	2.8218
337.14292_4.51	0.12738	-2.9728	0.0015887	2.799
258.16999_6.02	0.0022069	-8.8237	0.0017653	2.7532
118.08622_0.77	0.062429	-4.0016	0.0018443	2.7342
156.04207_0.73	0.025957	-5.2677	0.0021478	2.668
217.12947_0.78	6.3361	2.6636	0.0021478	2.668
217.12943_1.07	7.6418	2.9339	0.0026011	2.5848
277.21621_10.24	0.22751	-2.136	0.0035545	2.4492
244.15437_5.4	59.583	5.8968	0.0088659	2.0523
175.11895_0.67	10.664	3.4147	0.0092334	2.0346
309.24265_10.24	0.13403	-2.8994	0.0092334	2.0346
248.05895_1.25	6.5662	2.7151	0.0092334	2.0346
136.0426_1.25	6.8406	2.7741	0.0095285	2.021
203.08492_3.02	45.651	5.5126	0.0098561	2.0063
