# Supplementary material for: Multiple glutathione-S-transferases detoxify diverse glucosinolate-based defenses of Brassicales plants in a generalist lepidopteran herbivore (Spodoptera littoralis)
Source: Commun Biol. 2025 Jun 17;8:931. doi: 10.1038/s42003-025-08346-8 (PMC12174363; doi:10.1038/s42003-025-08346-8)
Supplement: Supplementary file 10 — Supplementary Data 7 [file 42003_2025_8346_MOESM10_ESM.xlsx]

## Sheet: Sheet1
Supplementary Data 7 Identity % of S. littoralis GSTS based on amino acid sequences
Identity %	GSTO1	GSTO2	GSTZ1	GSTZ2	GSTD1	GSTD3	GSTD2	GSTU2	GSTE8	GSTE14	GSTE9	GSTE10	GSTE1	GSTE6	GSTE7	GSTE2	GSTE17	GSTE4	GSTE3	GSTE5	GSTE12	GSTE13	GSTE15	GSTE11	GSTS1	GSTS4	GSTS2	GSTS3	GSTS5	GSTS6	GSTE16	GSTU1	GSTO3	GSTT1
GSTO1		40.329	16.461	16.17	17.2	17.323	11.154	13.008	11.877	12.308	11.923	10.769	14.113	12.903	13.308	11.364	11.364	12.5	12.5	12.121	15.385	13.41	13.41	14.286	12.444	11.404	13.596	12.719	13.478	14.346	13.2	12.45	21.538	10.317
GSTO2	40.329		18.333	21.03	15.319	14.108	11.742	18.376	14.98	15.385	13.765	15.385	14.831	13.492	13.462	13.655	13.655	12.851	11.245	11.647	14.919	12.903	13.71	12.146	13.514	10.667	12.889	13.333	12.775	13.853	15.254	12.393	25.896	12.033
GSTZ1	16.461	18.333		41.935	21.101	20.089	14.732	21.101	19.643	21.875	20.536	20.536	17.352	19.178	20.889	20.889	20.889	18.222	20.444	18.222	20.444	20	19.111	16.071	14.151	13.023	11.163	13.488	14.352	13.699	20.455	19.266	18.026	17.778
GSTZ2	16.17	21.03	41.935		21.86	20.276	19.816	23.944	22.12	24.885	21.198	21.659	19.444	16.279	18.721	21.918	22.374	19.635	21.461	20.548	18.349	18.807	18.349	18.433	16.667	15.023	12.676	14.554	16.279	14.352	20.465	22.897	18.502	18.1
GSTD1	17.2	15.319	21.101	21.86		60.55	40.553	36.697	29.73	32.127	30.317	31.674	35.747	31.429	33.636	31.556	31.111	32.889	34.667	31.556	38.739	35.135	39.91	27.556	19.617	18.868	18.868	18.868	19.07	15.315	24.336	26.957	16.596	20.961
GSTD3	17.323	14.108	20.089	20.276	60.55		40.541	42.13	29.515	33.04	31.718	30.837	38.009	34.259	30.837	30.568	30.131	28.821	29.694	28.384	39.474	34.211	37.118	27.273	18.66	16.981	15.094	18.868	14.019	14.48	25.877	29.646	15.353	24.561
GSTD2	11.154	11.742	14.732	19.816	40.553	40.541		40.741	29.13	32.609	31.739	31.304	31.963	22.511	26.749	28.448	28.448	24.138	30.172	27.586	31.897	35.065	28.879	27.66	18.182	15.094	13.208	17.925	12.617	13.575	22.667	26.906	11.155	20.264
GSTU2	13.008	18.376	21.101	23.944	36.697	42.13	40.741		32.877	36.53	36.073	32.42	33.032	30.622	29.091	27.602	27.602	24.434	27.149	29.412	38.462	34.091	33.937	21.875	18.75	14.692	15.64	15.166	12.617	11.765	24.664	24.444	17.447	21.93
GSTE8	11.877	14.98	19.643	22.12	29.73	29.515	29.13	32.877		66.82	64.516	63.134	34.404	31.604	32.889	35.909	35.455	30.942	35.909	35	35.321	40.826	32.42	28.205	14.833	13.208	12.736	13.208	16.822	16.29	24.336	24.229	15.323	17.982
GSTE14	12.308	15.385	21.875	24.885	32.127	33.04	32.609	36.53	66.82		66.82	69.124	37.615	33.019	36	38.356	37.9	31.532	37.443	37.443	37.156	43.119	36.986	29.487	14.833	14.151	14.623	15.566	16.822	13.575	23.556	28.761	16.129	21.491
GSTE9	11.923	13.765	20.536	21.198	30.317	31.718	31.739	36.073	64.516	66.82		71.429	38.991	33.019	36	36.986	36.53	31.982	33.333	34.247	40.826	43.119	35.16	30.342	13.876	13.208	14.151	14.151	15.888	14.027	26.222	26.991	13.306	20.614
GSTE10	10.769	15.385	20.536	21.659	31.674	30.837	31.304	32.42	63.134	69.124	71.429		41.284	37.736	36.889	37.443	36.986	27.928	36.986	34.247	35.78	37.615	36.53	26.923	13.397	11.321	10.849	12.264	16.355	14.027	26.222	28.319	14.516	21.93
GSTE1	14.113	14.831	17.352	19.444	35.747	38.009	31.963	33.032	34.404	37.615	38.991	41.284		49.029	41.667	37.156	37.156	34.862	34.404	36.239	45	38.356	41.818	29.596	19.048	17.371	20.188	16.901	20.37	15.247	27.027	28.194	17.722	19.565
GSTE6	12.903	13.492	19.178	16.279	31.429	34.259	22.511	30.622	31.604	33.019	33.019	37.736	49.029		39.013	32.547	32.547	31.604	35.377	30.66	36.449	32.394	33.645	24.434	14.218	11.215	12.15	11.215	14.085	12.676	24.286	21.698	14.583	16.895
GSTE7	13.308	13.462	20.889	18.721	33.636	30.837	26.749	29.091	32.889	36	36	36.889	41.667	39.013		34.667	34.667	34.667	36.444	36	37.885	40.444	34.956	29.487	15.238	12.676	15.962	16.901	15.349	15.315	28.444	24.336	14.118	18.261
GSTE2	11.364	13.655	20.889	21.918	31.556	30.568	28.448	27.602	35.909	38.356	36.986	37.443	37.156	32.547	34.667		99.552	51.77	53.604	39.013	35	30.909	34.389	25	16.114	15.421	15.888	18.224	17.13	14.798	23.246	22.414	14	20.87
GSTE17	11.364	13.655	20.889	22.374	31.111	30.131	28.448	27.602	35.455	37.9	36.53	36.986	37.156	32.547	34.667	99.552		51.77	53.604	39.013	35	30.455	34.389	25	16.114	15.421	15.888	18.224	17.13	14.798	23.246	22.414	14	20.435
GSTE4	12.5	12.851	18.222	19.635	32.889	28.821	24.138	24.434	30.942	31.532	31.982	27.928	34.862	31.604	34.667	51.77	51.77		43.556	33.913	31.39	29.148	32.143	29.237	18.009	15.888	14.953	16.822	18.519	15.247	21.93	22.881	15.2	18.696
GSTE3	12.5	11.245	20.444	21.461	34.667	29.694	30.172	27.149	35.909	37.443	33.333	36.986	34.404	35.377	36.444	53.604	53.604	43.556		40.09	32.727	31.364	33.484	28.814	15.64	16.355	13.084	16.355	15.278	13.453	24.561	23.377	12.8	18.696
GSTE5	12.121	11.647	18.222	20.548	31.556	28.384	27.586	29.412	35	37.443	34.247	34.247	36.239	30.66	36	39.013	39.013	33.913	40.09		34.091	39.091	38.462	28.39	14.218	14.953	13.551	14.019	13.889	12.556	23.246	23.729	15.2	17.826
GSTE12	15.385	14.919	20.444	18.349	38.739	39.474	31.897	38.462	35.321	37.156	40.826	35.78	45	36.449	37.885	35	35	31.39	32.727	34.091		56.422	55.963	34.468	16.19	15.023	16.432	16.432	12.093	13.063	31.416	25.221	15.663	17.031
GSTE13	13.41	12.903	20	18.807	35.135	34.211	35.065	34.091	40.826	43.119	43.119	37.615	38.356	32.394	40.444	30.909	30.455	29.148	31.364	39.091	56.422		47.706	35.043	15.238	13.146	12.676	15.962	12.093	12.162	26.106	22.467	13.655	18.777
GSTE15	13.41	13.71	19.111	18.349	39.91	37.118	28.879	33.937	32.42	36.986	35.16	36.53	41.818	33.645	34.956	34.389	34.389	32.143	33.484	38.462	55.963	47.706		34.188	16.19	14.554	15.023	15.493	16.279	13.964	28.194	25.991	19.277	19.214
GSTE11	14.286	12.146	16.071	18.433	27.556	27.273	27.66	21.875	28.205	29.487	30.342	26.923	29.596	24.434	29.487	25	25	29.237	28.814	28.39	34.468	35.043	34.188		13.876	12.264	11.792	11.321	12.15	12.67	24.444	18.222	12.5	16.017
GSTS1	12.444	13.514	14.151	16.667	19.617	18.66	18.182	18.75	14.833	14.833	13.876	13.397	19.048	14.218	15.238	16.114	16.114	18.009	15.64	14.218	16.19	15.238	16.19	13.876		70.647	68.159	65.174	31.188	29.208	15.865	16.268	14.419	12.963
GSTS4	11.404	10.667	13.023	15.023	18.868	16.981	15.094	14.692	13.208	14.151	13.208	11.321	17.371	11.215	12.676	15.421	15.421	15.888	16.355	14.953	15.023	13.146	14.554	12.264	70.647		70.098	64.706	30.732	29.268	12.322	14.623	13.303	9.589
GSTS2	13.596	12.889	11.163	12.676	18.868	15.094	13.208	15.64	12.736	14.623	14.151	10.849	20.188	12.15	15.962	15.888	15.888	14.953	13.084	13.551	16.432	12.676	15.023	11.792	68.159	70.098		69.118	32.683	30.732	12.322	14.623	15.138	10.046
GSTS3	12.719	13.333	13.488	14.554	18.868	18.868	17.925	15.166	13.208	15.566	14.151	12.264	16.901	11.215	16.901	18.224	18.224	16.822	16.355	14.019	16.432	15.962	15.493	11.321	65.174	64.706	69.118		31.22	31.22	14.218	16.509	13.761	12.329
GSTS5	13.478	12.775	14.352	16.279	19.07	14.019	12.617	12.617	16.822	16.822	15.888	16.355	20.37	14.085	15.349	17.13	17.13	18.519	15.278	13.889	12.093	12.093	16.279	12.15	31.188	30.732	32.683	31.22		56.098	15.023	17.209	14.091	13.964
GSTS6	14.346	13.853	13.699	14.352	15.315	14.48	13.575	11.765	16.29	13.575	14.027	14.027	15.247	12.676	15.315	14.798	14.798	15.247	13.453	12.556	13.063	12.162	13.964	12.67	29.208	29.268	30.732	31.22	56.098		15.909	17.117	14.537	14.41
GSTE16	13.2	15.254	20.455	20.465	24.336	25.877	22.667	24.664	24.336	23.556	26.222	26.222	27.027	24.286	28.444	23.246	23.246	21.93	24.561	23.246	31.416	26.106	28.194	24.444	15.865	12.322	12.322	14.218	15.023	15.909		19.383	12.605	17.316
GSTU1	12.45	12.393	19.266	22.897	26.957	29.646	26.906	24.444	24.229	28.761	26.991	28.319	28.194	21.698	24.336	22.414	22.414	22.881	23.377	23.729	25.221	22.467	25.991	18.222	16.268	14.623	14.623	16.509	17.209	17.117	19.383		15.745	21.212
GSTO3	21.538	25.896	18.026	18.502	16.596	15.353	11.155	17.447	15.323	16.129	13.306	14.516	17.722	14.583	14.118	14	14	15.2	12.8	15.2	15.663	13.655	19.277	12.5	14.419	13.303	15.138	13.761	14.091	14.537	12.605	15.745		13.636
GSTT1	10.317	12.033	17.778	18.1	20.961	24.561	20.264	21.93	17.982	21.491	20.614	21.93	19.565	16.895	18.261	20.87	20.435	18.696	18.696	17.826	17.031	18.777	19.214	16.017	12.963	9.589	10.046	12.329	13.964	14.41	17.316	21.212	13.636
