# Supplementary material for: Multiple glutathione-S-transferases detoxify diverse glucosinolate-based defenses of Brassicales plants in a generalist lepidopteran herbivore (Spodoptera littoralis)
Source: Commun Biol. 2025 Jun 17;8:931. doi: 10.1038/s42003-025-08346-8 (PMC12174363; doi:10.1038/s42003-025-08346-8)
Supplement: Supplementary file 11 — Supplementary Data 8 [file 42003_2025_8346_MOESM11_ESM.xlsx]

## Sheet: Figure 1A, 1B, S1
Figure 1A and 1B										Relative growht rates									The number of survival									Figure S1
4MSOB-ITC											Control	Allyl-ITC	Butyl-ITC	sec-Butyl-ITC	4MSOB-ITC	Benzyl-ITC	2PE-ITC		Treatment	day 1	day3	day5	day7	day9	day11	day13					Ctr (with DMSO)				Relative growht rates								The number of survival
	day 1	day3	day5	day7	day9	day11	day13			Replicates	RGR = (ln (finalweight) − ln (initialweight))/day								Control	15	15	15	14	14	14	13			day 1	day 3	day 5	day 7				Control	Flufenoxuron	Diflubenzuron	Allyl-ITC	4MSOB-ITC			Treatment	day 1	day3	day5	day7
Replicates	mass mg							RGR		1	0.340002	0.266399	0.193984	0.146603	0.157987	0.330567	0.328007		Allyl-ITC	15	15	15	15	15	15	15		Replikates			mass mg		RGR		Replicates	RGR = (ln (finalweight) − ln (initialweight))/day							Control	15	15	15	15
1	4.71	9	10.02	11.74	10.21	18.85	31.36	0.157987		2	0.377021	0.240424	0.229226	0.272934	0.158077	0.298276	0.263138		Butyl-ITC	15	15	15	15	15	15	15		1	7.51	22.13	67.04	50.99	0.547263		1	0.547263	0.492044	0.431338	0.499479	0.442986			Flufenoxuron	15	13	13	1
2	4.96	12.19	16.28	17.7	16.76	25.74	33.06	0.158077		3	0.405827	0.236949	0.235036	0.263442		0.218328	0.221155		sec-Butyl-ITC	15	15	15	15	15	15	15		2	7.75	33.97	50.45	156.54	0.468322		2	0.468322	0.218028	0.454971	0.456437	0.335961			Diflubenzuron	15	15	12	0
3	5.44	6.34	dead							4		0.313616	0.228472	0.304909	0.0942261	0.303377	0.197834		4MSOB-ITC	15	15	14	14	14	14	14		3	8.05	39.76	67.12	200.96	0.530202		3	0.530202	0.330577	0.435064	0.487933	0.39904			Allyl-ITC	15	15	15	15
4	5.62	12.79	14.83	14.26	15.13	16.94	17.41	0.0942261		5	0.396066	0.162613	0.195948	0.21886	0.135239	0.347956	0.18888		Benzyl-ITC	15	14	13	12	12	12	12		4	8.48	26.38	80.31	131.1	0.562046		4	0.562046	0.235794	0.429057	0.441653	0.415221			4MSOB-ITC	15	15	15	15
5	5.77	9.31	11.22	12.03	15.6	16.15	29.24	0.135239		6	0.337676	0.148738	0.257832	0.169503	0.162198	0.309198	0.216519		2PE-ITC	15	15	15	15	15	15	15		5	8.68	40.53	68.59	198.78	0.516781		5	0.516781	0.374409	0.448079	0.414031	0.42563
6	6.1	10.67	20.85	24.22	25.68	28.95	42.72	0.162198		7		0.293077	0.203793	0.218551	0.186014	0.290493	0.157431		The survivorship									6	9.01	22.53	71.42	134.99	0.517561		6	0.517561		0.465687	0.456687	0.382147
7	6.53	12.61	22.1	23.45	42.23	46.86	60.86	0.186014		8	0.388177	0.196538	0.265611	0.161596	0.0911463		0.198385			Control	Allyl-ITC	Butyl-ITC	sec-Butyl-ITC	4MSOB-ITC	Benzyl-ITC	2PE-ITC		7	9.25	37.55	61.48	235.21	0.473522		7	0.473522		0.41327	0.396306	0.420296			The survivorship
8	6.88	13.3	17.8	18.71	19.12	18.35	20.54	0.0911463		9	0.347961	0.272764	0.197388	0.197761	0.160683		0.181771		Days	Survivorship %								8	9.47	41.89	72.55	234.83	0.509037		8	0.509037	0.382587	0.446061	0.472777	0.377672				Control	Flufenoxuron	Diflubenzuron	Allyl-ITC	4MSOB-ITC	Benzyl-ITC
9	7.24	13.47	17.53	18.06	30.06	31.26	49.79	0.160683		10	0.387758	0.312007	0.214317	0.188438	0.154849	0.30264	0.253777		day 1	100	100	100	100	100	100	100		9	9.61	46.88	83.74	264.82	0.541228		9	0.541228	0.377495		0.43622	0.440971			Days	Survivorship %
10	7.45	14.12	16.01	17.83	27.31	38.89	47.77	0.154849		11	0.243044	0.295238	0.271592	0.209872	0.156277	0.255666	0.284186		day3	100	100	100	100	100	93.3333	100		10	9.76	43.19	68.67	224.35	0.487755		10	0.487755	0.36639	0.415724	0.480988	0.349112			day 1	100	100	100	100	100	100
11	7.86	21.28	28.24	30.4	36.02	46.64	51.27	0.156277		12	0.373016	0.213093	0.348601	0.196093	0.170014	0.297608	0.270569		day5	100	100	100	100	93.3333	86.6667	100		11	9.9	43.71	82.32	223.9	0.52952		11	0.52952	0.353007		0.409193	0.403956			day3	100	86.6667	100	100	100	100
12	8.86	21.02	29.51	34.77	45.69	57.97	68.15	0.170014		13	0.382993	0.303149	0.327527	0.195553	0.121854	0.270936	0.230613		day7	93.3333	100	100	100	93.3333	80	100		12	10.1	51.48	96.76	228.63	0.564925		12	0.564925	0.401155	0.440121	0.418201	0.32594			day5	100	86.6667	80	100	100	100
13	9.25	21.93	21.36	28.8	29.48	39.13	39.92	0.121854		14	0.267259	0.336382	0.302608	0.285276	0.263117		0.219633		day9	93.3333	100	100	100	93.3333	80	100		13	10.44	44.98	81.94	243.57	0.515086		13	0.515086	0.363521		0.4209	0.41005			day7	100	6.66667	0	100	100	100
14	9.95	28.39	34.89	63.88	85.43	127.07	233.92	0.263117		15	0.376213	0.318691	0.309795	0.268116	0.154697	0.290637	0.296741		day11	93.3333	100	100	100	93.3333	80	100		14	10.57	57.67	115.01	281.45	0.59675		14	0.59675	0.351103	0.410357	0.406885	0.347148
15	10.19	22.45	25.25	43.18	51.01	49.98	65.22	0.154697											day13	86.6667	100	100	100	93.3333	80	100		15	10.99	52.3	93.26	252.83	0.534601		15	0.534601	0.354194	0.41793	0.424588	0.439258
Allyl-ITC
	day 1	day3	day5	day7	day9	day11	day13			Statistics analyses using One-Way ANOVA conjunction with Tukey HSD tests (P<0.05)									Survival analysis by Kaplan-Meier Survival Estimates												Flufenoxuron
Replicates	mass mg							RGR		Df	Sum Sq	Mean Sq	F value	Pr(>F)	Signif.														day 1	day 3	day 5	day 7			Statistics analyses using One-Way ANOVA conjunction with Tukey HSD tests (P<0.05)								Survival analysis by Kaplan-Meier Survival Estimates
1	4.67	9.8	14.43	17.51	39.79	64.53	114.2	0.266399		Sample	6	0.3135	0.05225	22.6	3.3e-16	***				Chi-Square	df	Prob>Chi-Square	conclusion at leavel (5%)					Replikates			mass mg		RGR		Df	Sum Sq	Mean Sq	F value	Pr(>F)	Signif.				Chi-Square	df	Prob>Chi-Square	conclusion at leavel (5%)
2	4.96	9.43	24.44	31.09	41.43	74.57	88.81	0.240424		Residuals	92	0.2127	0.00231						Log Rank	10.4137	6	0.10828	There is NO significant difference					1	7.74	27.26	55.4	dead	0.492044		Sample	4	0.23541	0.05885	33.8225	<0.0001	***		Log Rank	58.294	4	<0.0001	There is significant difference
3	5.41	12.07	18.73	19.71	36.96	73.69	92.91	0.236949											Breslow	10.7036	6	0.09798	There is NO significant difference					2	7.96	14.41	19.04	dead	0.218028		Residuals	65	0.1131	0.00174					Breslow	56.3674	4	<0.0001	There is significant difference
4	5.61	11.55	16.92	24.26	60.36	86.06	241.76	0.313616											Tarone-Ware	10.5723	6	0.10253	There is NO significant difference					3	8.43	21.93	31.63	dead	0.330577										Tarone-Ware	57.4266	4	<0.0001	There is significant difference
5	5.76	13.63	18.15	19.59	25.05	21.23	40.54	0.162613																				4	8.66	15.76	22.24	dead	0.235794
6	6.06	10.83	16.91	20.85	27.26	27.16	36.11	0.148738																				5	9	33.43	40.24	dead	0.374409
7	6.42	16.01	20.94	39.97	77.32	118.16	216.23	0.293077																				6	9.22	dead		dead
8	6.77	14.47	18.5	18.81	32.66	62.68	71.59	0.196538																				7	9.37	dead		dead
9	7.14	15.23	20.49	26.69	49.97	91.24	188.46	0.272764																				8	9.6	29.6	44.35	dead	0.382587
10	7.44	21.41	22.62	61.97	92.58	244.03	314.49	0.312007																				9	9.76	29.87	44.18	dead	0.377495
11	7.8	20.67	38.55	52.32	96.77	139.32	269.61	0.295238																				10	9.88	27.05	42.78	dead	0.36639
12	8.78	26.4	26.75	34.09	55.11	97.05	113.25	0.213093																				11	10.07	28.27	41.33	dead	0.353007
13	9.22	31.55	39.95	92.55	156.58	271.19	350.43	0.303149																				12	10.4	31.32	51.75	dead	0.401155
14	9.55	28.75	33.86	70.2	159.56	286.96	540.84	0.336382																				13	10.55	28	45.16	dead	0.363521
15	10.12	31.36	40.23	90.04	184.27	290.25	463.5	0.318691																				14	10.94	31.46	44.56	dead	0.351103
Benzyl-ITC																												15	11.47	27.63	47.3	50.68	0.354194
	day 1	day3	day5	day7	day9	day11	day13
Replicates	mass mg							RGR																							Diflubenzuron
1	4.72	11.93	25.06	56.18	128.16	224.55	249.29	0.330567																					day 1	day 3	day 5	day 7
2	5.03	8.03	11.69	20.65	56.14	87.33	180.32	0.298276																				Replikates			mass mg		RGR
3	5.47	15.05	19.78	19.62	32.9	65.7	75.13	0.218328																				1	7.73	29.19	43.4	dead	0.431338
4	5.63	9.22	22.19	29.41	77.71	94.69	214.57	0.303377																				2	7.83	31.5	48.32	dead	0.454971
5	5.79	11.7	18.87	32.24	106.43	141.99	376.76	0.347956																				3	8.4	31.21	47.87	dead	0.435064
6	6.19	15.18	24.65	46.23	82.94	146.94	252.98	0.309198																				4	8.66	29.71	48.18	dead	0.429057
7	6.67	14.82	27.74	61.54	78.78	178.4	217.79	0.290493																				5	9	31.27	54.03	dead	0.448079
8	6.93	dead																										6	9.13	38.55	58.81	dead	0.465687
9	7.31	8.89	dead																									7	9.37	32.86	48.94	dead	0.41327
10	7.59	22.35	27.08	53.9	89	136.15	286.72	0.30264																				8	9.57	36.05	56.99	dead	0.446061
11	8.04	24.33	30.16	40.51	58.82	87.69	172.85	0.255666																				9	9.73	41.35	dead	dead
12	8.92	26.3	42.14	101.95	189.04	342.34	317.22	0.297608																				10	9.87	33.95	52.06	dead	0.415724
13	9.44	34.14	43.87	58.48	86.11	127.31	243.76	0.270936																				11	10.04	39.39	dead	dead
14	9.98	31.96	30.68	dead																								12	10.23	39.45	59.49	dead	0.440121
15	10.23	25.61	32.17	71.1	100.22	285.74	334.61	0.290637																				13	10.51	33.27	dead	dead
Control																												14	10.89	41.23	56.22	dead	0.410357
	day 1	day3	day5	day7	day9	day11	day13																					15	11.36	37.85	60.45	dead	0.41793
Replicates	mass mg							RGR
1	4.63	11.11	15.27	28.88	60.49	91.09	273.85	0.340002																							Allyl-ITC
2	4.88	11.75	19.06	46.77	82.82	263.52	450.07	0.377021																					day 1	day 3	day 5	day 7
3	5.11	10.52	31.65	52.29	194.37	261.78	665.89	0.405827																				Replikates			mass mg		RGR
4	5.48	12.87	24.64	51.98	114.04	251.79	dead																					1	7.6	30.78	56.04	124.3	0.499479
5	5.69	16.27	22.61	70.31	139.27	325.95	659.51	0.396066																				2	7.81	35.56	48.48	127.47	0.456437
6	5.86	13.25	21.55	32.3	48.68	142.61	337.06	0.337676																				3	8.32	20.86	58.58	109.49	0.487933
7	6.22	14.26	29.05	dead																								4	8.59	31.74	50.26	137.01	0.441653
8	6.67	33.2	54.24	163.45	229.25	584.04	703.27	0.388177																				5	8.83	29.05	46.26	108.4	0.414031
9	6.97	16.15	30.93	36.33	134.13	225.23	453.57	0.347961																				6	9.08	37.37	56.42	171.27	0.456687
10	7.34	15.22	32.18	53.72	195.84	261.72	770.03	0.387758																				7	9.28	32.24	45.29	96.39	0.396306
11	7.59	28.51	29.51	33.28	67.11	99.1	140.24	0.243044																				8	9.51	38.84	63.02	181.8	0.472777
12	8.05	24.58	29.23	69.57	139.23	461.85	707.59	0.373016																				9	9.68	35	55.42	137.97	0.43622
13	8.98	48.53	97.51	194.91	408	875.58	889.73	0.382993																				10	9.8	22.82	67.11	111.28	0.480988
14	9.51	31.08	59.58	80.77	93.09	184.23	234.97	0.267259																				11	9.96	36.15	51.18	137.9	0.409193
15	10.03	34.04	55.99	123.08	216.69	640.03	916.11	0.376213																				12	10.12	38.49	53.91	125	0.418201
Butyl-ITC																												13	10.47	40.69	56.38	134.81	0.4209
	day 1	day3	day5	day7	day9	day11	day13																					14	10.73	38.97	54.63	138.13	0.406885
Replicates	mass mg							RGR																				15	11.12	44.14	60.77	138.6	0.424588
1	7.36	19.58	36.2	34.96	42.16	55.82	75.48	0.193984
2	5.46	15.47	30.28	35.19	40.87	63.04	85.47	0.229226																							4MSOB-ITC
3	6.39	20.44	35.14	44.74	56.32	67.81	107.25	0.235036																					day 1	day 3	day 5	day 7
4	5.91	16.2	28.71	25.87	45.22	73.27	91.68	0.228472																				Replikates			mass mg		RGR
5	6.62	18.81	30.11	42.31	47.86	63.46	69.51	0.195948																				1	7.73	22.07	45.47	68.14	0.442986
6	5.09	16.05	33.49	31.58	40.57	74.31	112.31	0.257832																				2	7.82	16.4	29.98	41.02	0.335961
7	5.76	18.17	33.44	43.8	44.24	53.45	66.45	0.203793																				3	8.34	18.58	41.15	54.24	0.39904
8	8.09	28.25	40.83	58.98	66.16	77.6	195.97	0.265611																				4	8.6	31.25	45.27	94.77	0.415221
9	6.91	15.92	31.24	35.67	41.58	55.19	73.82	0.197388																				5	8.98	25.03	49.28	79.37	0.42563
10	6.49	18.47	32.27	34.72	39.87	63.12	84.95	0.214317																				6	9.09	29.88	41.92	88.33	0.382147
11	7.65	18.22	33.93	41.73	72.11	96.77	199.1	0.271592																				7	9.33	26.34	50.12	77.28	0.420296
12	4.58	13.11	17.58	51.31	80.52	162.21	300.34	0.348601																				8	9.55	26.15	43.26	64.66	0.377672
13	5.36	17.72	31.89	49.39	89.41	151.55	272.95	0.327527																				9	9.7	30.44	56.6	90.59	0.440971
14	5.62	15.11	26.45	42.39	50.66	70.91	212.22	0.302608																				10	9.8	28.57	39.6	55.24	0.349112
15	6.07	21.3	33.55	53.97	90.1	166.17	249.86	0.309795																				11	9.99	27.28	50.27	73.69	0.403956
2PE-ITC																												12	10.13	28.95	37.31	69.09	0.32594
	day 1	day3	day5	day7	day9	day11	day13																					13	10.5	39.37	54.14	97.02	0.41005
Replicates	mass mg							RGR																				14	10.86	30.65	43.54	77.62	0.347148
1	5.38	15.52	31.48	48.04	67.81	134.1	275.55	0.328007																				15	11.28	33.91	65.37	106.16	0.439258
2	6.52	19.44	32.05	50.92	60.01	83.74	153.32	0.263138
3	7.04	19.8	32.77	41.7	47.92	79.13	100.03	0.221155
4	5.93	14.66	23.05	31.72	40.39	69.63	63.69	0.197834
5	5.68	17.46	29.59	37.63	45.66	57.09	54.79	0.18888
6	4.82	12.49	22.22	25.37	27.37	41.21	64.78	0.216519
7	6.63	15.47	25.29	27.76	31.89	41.79	43.85	0.157431
8	7.38	20.61	31.59	49.21	52.07	64.83	79.79	0.198385
9	5.82	14.91	22.1	34.97	38.42	46.16	51.55	0.181771
10	7.69	19.6	36.99	39.3	55.13	94.29	161.62	0.253777
11	6.21	16.63	34.81	55.32	79	104.74	187.99	0.284186
12	5.22	13.61	25.65	31.24	31.96	32.66	134.2	0.270569
13	8.15	20.03	34.18	50.16	67.54	99.78	129.72	0.230613
14	6.4	14.85	28.28	29.27	33.27	44.14	89.29	0.219633
15	5.5	13.06	38.03	54.81	73.03	106.64	193.57	0.296741
sec-Butyl-ITC
	day 1	day3	day5	day7	day9	day11	day13
Replicates	mass mg							RGR
1	6.51	14.96	33.98	39.93	35.93	33.74	37.81	0.146603
2	5.37	14.24	22.54	34.18	69.2	109.28	142.03	0.272934
3	5.77	16.78	35.99	49.68	57.8	99.93	136.18	0.263442
4	6.4	21.64	40.26	48.48	53.33	102.58	248.44	0.304909
5	5.19	10.97	25.32	34.01	35.61	55	71.74	0.21886
6	4.59	12.95	23.94	25.08	27.39	34.32	35.09	0.169503
7	5.91	18.3	31.94	45.76	50.23	62.97	81.39	0.218551
8	6.15	11.76	25.14	27.48	31.17	36.35	42.76	0.161596
9	7.36	18.51	36.26	35.64	37.19	60.54	78.98	0.197761
10	8.15	19.28	33.32	29.88	42.75	63.67	78.2	0.188438
11	6.96	21.62	32.47	52.21	54.65	61.93	86.37	0.209872
12	5.46	17.13	28.43	34.63	30.62	27.83	57.43	0.196093
13	7.66	21.34	36.85	40.96	41.69	44.84	80.05	0.195553
14	6.62	12.54	27.82	41.57	58.82	93.35	203.04	0.285276
15	5.66	17.16	24.03	31.68	38.45	73.48	141.29	0.268116

## Sheet: Figure 1C
Figure 1C
	Ala	Ser	Pro	Val	Thr	Ile	Leu	Asp	Glu	Met	His	Phe	Arg	Tyr	Trp	Asn	Gln	Lys	GABA	Gly-FMOC	Cys-FMOC	GSSG	GSH	Solutable protein
Sample Name	amino acid concentration in µmol/g dry weight																							µg/mg
S.litt-KF-CT-1	137.747	68.7414	42.7824	45.8248	57.2587	41.6736	50.8487	38.5092	209.934	30.5048	224.647	38.0425	24.0435	25.3043	9.22749	1.50042	186.369	91.3907	217.38	72.5785	0.629008	0.00159919	0.00044288	87.6078
S.litt-KF-CT-2	41.343	50.5741	28.3884	19.6604	50.389	15.012	18.9945	6.35809	67.1118	6.75621	235.843	22.7901	22.4651	11.9077	2.98314	10.1556	229.442	116.561	305.339	26.2701	0.103069	0.0720923	0.00434597	124.457
S.litt-KF-CT-3	17.8914	33.5912	13.6004	13.2117	31.5496	10.9657	12.4169	4.14933	38.8341	1.02585	148.85	18.9394	10.0437	9.56508	2.72954	9.74935	137.119	59.2778	148.523	11.4823	0.0783871	0.210061	0.000926197	129.334
S.litt-KF-CT-4	15.1341	35.0868	26.2474	13.2803	39.8669	15.8034	18.6867	6.24094	47.4957	1.23097	186.318	33.306	15.3653	13.5294	8.35076	11.3344	207.868	67.5949	243.031	19.4178	0.0601963	0.334264	0.00983339	76.6288
S.litt-KF-CT-5	35.1981	62.7684	58.8843	23.9565	84.2947	27.6503	41.8572	7.32612	120.287	14.7565	191.705	61.1587	33.027	34.4075	11.9212	20.03	405.582	160.933	295.975	18.331	0.110843	0.370142	0.00592691	96.7994
S.litt-KF-4MSOPB-ITC-1	104.669	101.37	75.2602	33.4105	65.1442	22.4996	26.7759	10.9588	260.468	16.4403	355.536	20.4689	23.9246	29.9164	8.94605	16.8383	367.833	187.089	213.339	50.6143	0.877178	0.00889016	0.0172848	117.519
S.litt-KF-4MSOPB-ITC-2	120.875	113.562	70.5489	39.538	64.7865	31.1493	37.6568	33.3424	254.875	22.0239	252.064	22.1955	9.09492	29.474	9.09312	4.86354	310.891	140.022	168.986	61.259	2.39878	0.00799575	0.00304325	125.839
S.litt-KF-4MSOPB-ITC-3	19.9031	52.7152	39.0962	14.0863	31.0449	6.35705	8.49389	9.21801	49.4909	0.628948	258.465	4.35761	21.3664	7.51617	1.24213	13.3883	271.957	144.562	70.4484	7.8366	0.37918	0.362782	0.24905	98.0439
S.litt-KF-4MSOPB-ITC-4	142.522	97.9059	75.4375	40.8181	38.4197	28.7615	31.8995	14.2482	279.527	20.0945	413.669	22.7402	48.8257	66.3838	12.382	23.3032	750.967	191.354	60.8451	170.212	2.85022	0.0271127	0.024393	65.5556
S.litt-KF-4MSOPB-ITC-5	88.2502	86.0949	56.2025	34.2324	83.2457	35.7394	40.0206	16.3775	314.72	15.9223	282.087	30.169	61.8261	73.8296	19.4146	23.7532	631.805	237.606	151.187	69.4461	0.445454	0.110902	0.132111	90.7849
S.litt-KF-Allyl-ITC-1	255.476	112.568	83.3121	61.6641	125.787	54.1929	67.0834	13.1216	388.337	35.0721	236.19	59.6857	7.39659	41.8647	19.5794	2.27834	166.272	133.415	206.737	123.669	0.690961	0.00365382	0.0178852	71.8339
S.litt-KF-Allyl-ITC-2	17.1667	17.5124	37.1963	5.82557	45.4604	3.02081	3.29396	3.5099	77.3687	0.665605	179.589	4.25804	16.2745	2.82828	0.534707	9.82197	185.52	73.6783	97.4144	30.0431	0.234269	0.212694	0.463479	93.7225
S.litt-KF-Allyl-ITC-3	88.2604	59.356	53.4101	30.2443	67.2654	27.927	35.4243	26.256	176.146	19.066	189.184	45.5323	13.031	18.9891	6.98603	2.94345	188.128	122.753	269.162	53.9405	0.340893	0.00140384	0.00723754	105.997
S.litt-KF-Allyl-ITC-4	370.385	158.448	95.9784	101.792	143.293	88.4	103.835	52.6062	590.876	66.5254	345.399	54.2677	13.197	32.9838	21.6101	0.833814	293.969	98.2062	78.8702	172.099	1.23475	0.00657271	0.0150575	57.6171
S.litt-KF-Allyl-ITC-5	126.475	81.3974	75.8794	31.9293	80.8523	22.2047	27.0155	24.6675	241.61	15.5706	284.707	25.1499	15.1044	12.5206	5.11466	8.67597	407.569	165.619	337.959	85.6452	1.21761	0.00346007	0.0059505	107.317
S.litt-KF-Benzyl-ITC-1	43.3274	49.8713	35.8759	4.53157	35.9254	5.49742	7.69293	6.5824	111.506	3.48863	252.501	5.85563	34.3712	20.0031	3.22444	7.49839	330.246	168.579	35.2219	39.3118	0.565641	0.571227	0.396208	51.3774
S.litt-KF-Benzyl-ITC-2	74.6146	86.4929	53.7556	32.5451	80.0691	27.8779	39.4606	18.8621	191.721	12.5115	241.352	33.9539	22.9084	25.7812	7.93566	5.83136	313.386	163.843	258.626	47.6623	0.273892	0.00313368	0.0114815	106.873
S.litt-KF-Benzyl-ITC-3	24.6396	70.9412	34.7599	35.003	74.2404	30.0531	35.2709	18.8189	86.1759	13.5411	271.953	30.7756	41.2274	52.1355	14.3706	22.72	492.097	142.212	191.71	16.6546	0.0709213	0.0021587	0.00586331	89.2235
S.litt-KF-Benzyl-ITC-4	179.095	104.782	84.5852	76.6627	143.135	78.348	94.9697	59.7013	352.108	52.0461	344.259	87.8364	26.8054	66.1945	34.4773	4.55738	476.236	211.031	182.062	103.642	0.850473	0.529821	1.37096	108.554
S.litt-KF-Benzyl-ITC-5	85.6819	44.1785	42.5853	19.3291	55.4044	17.892	23.5307	2.87598	175.155	9.97282	316.688	12.9696	35.0121	33.117	6.05026	13.0558	553.809	186.746	47.3816	67.6344	0.287412	0.0419834	0.049566	142.317
Sample Name	Ala	Ser	Pro	Val	Thr	Ile	Leu	Asp	Glu	Met	His	Phe	Arg	Tyr	Trp	Asn	Gln	Lys	GABA	Gly-FMOC	Cys-FMOC	GSSG	GSH	Solutable protein
Average of control group	49.4627	50.1524	33.9806	23.1867	52.6718	22.221	28.5608	12.5167	96.7324	10.8549	197.473	34.8473	20.9889	18.9428	7.04242	10.554	233.276	99.1515	242.05	29.6159	0.196301	0.197632	0.00429507	102.965
fold change,log2
Sample Name	Ala	Ser	Pro	Val	Thr	Ile	Leu	Asp	Glu	Met	His	Phe	Arg	Tyr	Trp	Asn	Gln	Lys	GABA	Gly-FMOC	Cys-FMOC	GSSG	GSH	Solutable protein
S.litt-KF-4MSOPB-ITC-1	1.08142	1.01524	1.14718	0.527002	0.306607	0.0179768	-0.0930992	-0.191765	1.42903	0.598897	0.848342	-0.767614	0.188867	0.659285	0.345179	0.673962	0.657012	0.916022	-0.182153	0.773169	2.1598	-4.47446	2.00875	0.190739
S.litt-KF-4MSOPB-ITC-2	1.2891	1.17908	1.05391	0.769941	0.298664	0.487276	0.398874	1.4135	1.39772	1.02073	0.352137	-0.650783	-1.2065	0.637795	0.368703	-1.11771	0.414371	0.497946	-0.518398	1.04855	3.61117	-4.62744	-0.49707	0.289422
S.litt-KF-4MSOPB-ITC-3	-1.31335	0.071901	0.202319	-0.719005	-0.762672	-1.80549	-1.74954	-0.441332	-0.966837	-4.10926	0.388318	-2.99944	0.0257143	-1.33358	-2.50325	0.343185	0.221337	0.543981	-1.78066	-1.91807	0.949817	0.876289	5.85761	-0.0706593
S.litt-KF-4MSOPB-ITC-4	1.52678	0.965079	1.15057	0.815909	-0.455182	0.372215	0.159499	0.186921	1.53092	0.88846	1.06682	-0.615803	1.21801	1.80918	0.814096	1.14274	1.68671	0.948539	-1.99209	2.52289	3.85994	-2.86577	2.50571	-0.651369
S.litt-KF-4MSOPB-ITC-5	0.835258	0.77961	0.725924	0.562062	0.660346	0.685593	0.486708	0.387859	1.70199	0.552706	0.514487	-0.207984	1.55859	1.96255	1.463	1.17034	1.43744	1.26086	-0.678973	1.22952	1.18221	-0.833534	4.94293	-0.181635
S.litt-KF-Allyl-ITC-1	2.36877	1.16641	1.29382	1.41113	1.25589	1.28618	1.23192	0.0680855	2.00524	1.69198	0.258296	0.776336	-1.5047	1.14409	1.47519	-2.21173	-0.488497	0.428219	-0.227505	2.06204	1.81554	-5.75727	2.05802	-0.519423
S.litt-KF-Allyl-ITC-2	-1.52672	-1.51794	0.13045	-1.99283	-0.212421	-2.87891	-3.11614	-1.83436	-0.322249	-4.02753	-0.136956	-3.03279	-0.367014	-2.74365	-3.71925	-0.103699	-0.330462	-0.428393	-1.3131	0.0206617	0.2551	0.105966	6.75368	-0.135691
S.litt-KF-Allyl-ITC-3	0.835426	0.243075	0.652403	0.383365	0.352835	0.329737	0.310704	1.06879	0.8647	0.812663	-0.0618611	0.385842	-0.687683	0.00351904	-0.0115991	-1.8422	-0.310325	0.30805	0.153174	0.864995	0.796255	-7.13729	0.752819	0.0418579
S.litt-KF-Allyl-ITC-4	2.90461	1.65962	1.498	2.13426	1.44387	1.99212	1.86218	2.07137	2.61078	2.61556	0.806612	0.639045	-0.669423	0.800109	1.61756	-3.66192	0.333624	-0.0138206	-1.61775	2.53879	2.65308	-4.91018	1.80973	-0.837591
S.litt-KF-Allyl-ITC-5	1.35444	0.698665	1.159	0.46158	0.61826	-0.00105976	-0.0802461	0.978754	1.32061	0.520483	0.527824	-0.470496	-0.474658	-0.597342	-0.461434	-0.282687	0.805007	0.740163	0.481546	1.532	2.63291	-5.83587	0.47033	0.0597203
S.litt-KF-Benzyl-ITC-1	-0.19106	-0.008109	0.0783037	-2.35522	-0.552026	-2.0151	-1.89243	-0.927173	0.205054	-1.63761	0.354635	-2.57315	0.71157	0.0785726	-1.12702	-0.493131	0.5015	0.765717	-2.78076	0.40859	1.52682	1.53125	6.52743	-1.00295
S.litt-KF-Benzyl-ITC-2	0.593116	0.786264	0.661705	0.48914	0.604215	0.327197	0.466378	0.59163	0.98694	0.204908	0.289483	-0.0374728	0.12625	0.444668	0.172279	-0.855881	0.425904	0.724604	0.0955632	0.686473	0.480541	-5.97881	1.41856	0.0537397
S.litt-KF-Benzyl-ITC-3	-1.00536	0.500306	0.0327145	0.594178	0.495174	0.435593	0.304444	0.588322	-0.166715	0.319007	0.461706	-0.17926	0.973974	1.46062	1.02898	1.10618	1.0769	0.520333	-0.336375	-0.830453	-1.46877	-6.51651	0.449033	-0.206663
S.litt-KF-Benzyl-ITC-4	1.85631	1.063	1.31569	1.72523	1.44228	1.81797	1.73343	2.2539	1.86395	2.26145	0.801842	1.33377	0.352894	1.80506	2.2915	-1.21151	1.02964	1.08975	-0.410872	1.80716	2.1152	1.42269	8.31829	0.0762564
S.litt-KF-Benzyl-ITC-5	0.792649	-0.182974	0.325646	-0.262521	0.072971	-0.31261	-0.27949	-2.12173	0.856562	-0.12227	0.681409	-1.42591	0.738223	0.805921	-0.219075	0.306906	1.24735	0.913369	-2.3529	1.19138	0.550059	-2.23492	3.5286	0.466944
fold change,log2
Sample Name	Ala	Ser	Pro	Val	Thr	Ile	Leu	Asp	Glu	Met	His	Phe	Arg	Tyr	Trp	Asn	Gln	Lys	GABA	Gly-FMOC	Cys-FMOC	GSSG	GSH	Solutable protein
S.litt-KF-4MSOPB-ITC-1	1.08142	1.01524	1.14718	0.527002	0.306607	0.0179768	-0.0930992	-0.191765	1.42903	0.598897	0.848342	-0.767614	0.188867	0.659285	0.345179	0.673962	0.657012	0.916022	-0.182153	0.773169	2.1598	-4.47446	2.00875	0.190739
S.litt-KF-4MSOPB-ITC-2	1.2891	1.17908	1.05391	0.769941	0.298664	0.487276	0.398874	1.4135	1.39772	1.02073	0.352137	-0.650783	-1.2065	0.637795	0.368703	-1.11771	0.414371	0.497946	-0.518398	1.04855	3.61117	-4.62744	-0.49707	0.289422
S.litt-KF-4MSOPB-ITC-3	-1.31335	0.071901	0.202319	-0.719005	-0.762672	-1.80549	-1.74954	-0.441332	-0.966837	-4.10926	0.388318	-2.99944	0.0257143	-1.33358	-2.50325	0.343185	0.221337	0.543981	-1.78066	-1.91807	0.949817	0.876289	5.85761	-0.0706593
S.litt-KF-4MSOPB-ITC-4	1.52678	0.965079	1.15057	0.815909	-0.455182	0.372215	0.159499	0.186921	1.53092	0.88846	1.06682	-0.615803	1.21801	1.80918	0.814096	1.14274	1.68671	0.948539	-1.99209	2.52289	3.85994	-2.86577	2.50571	-0.651369
S.litt-KF-4MSOPB-ITC-5	0.835258	0.77961	0.725924	0.562062	0.660346	0.685593	0.486708	0.387859	1.70199	0.552706	0.514487	-0.207984	1.55859	1.96255	1.463	1.17034	1.43744	1.26086	-0.678973	1.22952	1.18221	-0.833534	4.94293	-0.181635
Average	0.683841	0.802183	0.855981	0.391182	0.00955264	-0.0484862	-0.159511	0.271037	1.01856	-0.209693	0.634022	-1.04832	0.356936	0.747046	0.0975454	0.442504	0.883374	0.83347	-1.03046	0.73121	2.35259	-2.38498	2.96359	-0.0847005
S.litt-KF-Allyl-ITC-1	2.36877	1.16641	1.29382	1.41113	1.25589	1.28618	1.23192	0.0680855	2.00524	1.69198	0.258296	0.776336	-1.5047	1.14409	1.47519	-2.21173	-0.488497	0.428219	-0.227505	2.06204	1.81554	-5.75727	2.05802	-0.519423
S.litt-KF-Allyl-ITC-2	-1.52672	-1.51794	0.13045	-1.99283	-0.212421	-2.87891	-3.11614	-1.83436	-0.322249	-4.02753	-0.136956	-3.03279	-0.367014	-2.74365	-3.71925	-0.103699	-0.330462	-0.428393	-1.3131	0.0206617	0.2551	0.105966	6.75368	-0.135691
S.litt-KF-Allyl-ITC-3	0.835426	0.243075	0.652403	0.383365	0.352835	0.329737	0.310704	1.06879	0.8647	0.812663	-0.0618611	0.385842	-0.687683	0.00351904	-0.0115991	-1.8422	-0.310325	0.30805	0.153174	0.864995	0.796255	-7.13729	0.752819	0.0418579
S.litt-KF-Allyl-ITC-4	2.90461	1.65962	1.498	2.13426	1.44387	1.99212	1.86218	2.07137	2.61078	2.61556	0.806612	0.639045	-0.669423	0.800109	1.61756	-3.66192	0.333624	-0.0138206	-1.61775	2.53879	2.65308	-4.91018	1.80973	-0.837591
S.litt-KF-Allyl-ITC-5	1.35444	0.698665	1.159	0.46158	0.61826	-0.00105976	-0.0802461	0.978754	1.32061	0.520483	0.527824	-0.470496	-0.474658	-0.597342	-0.461434	-0.282687	0.805007	0.740163	0.481546	1.532	2.63291	-5.83587	0.47033	0.0597203
Average	1.18731	0.449966	0.946733	0.479501	0.691685	0.145614	0.041684	0.470529	1.29582	0.322632	0.278783	-0.340412	-0.740695	-0.278656	-0.219906	-1.62045	0.00186953	0.206844	-0.504726	1.4037	1.63058	-4.70693	2.36891	-0.278225
S.litt-KF-Benzyl-ITC-1	-0.19106	-0.008109	0.0783037	-2.35522	-0.552026	-2.0151	-1.89243	-0.927173	0.205054	-1.63761	0.354635	-2.57315	0.71157	0.0785726	-1.12702	-0.493131	0.5015	0.765717	-2.78076	0.40859	1.52682	1.53125	6.52743	-1.00295
S.litt-KF-Benzyl-ITC-2	0.593116	0.786264	0.661705	0.48914	0.604215	0.327197	0.466378	0.59163	0.98694	0.204908	0.289483	-0.0374728	0.12625	0.444668	0.172279	-0.855881	0.425904	0.724604	0.0955632	0.686473	0.480541	-5.97881	1.41856	0.0537397
S.litt-KF-Benzyl-ITC-3	-1.00536	0.500306	0.0327145	0.594178	0.495174	0.435593	0.304444	0.588322	-0.166715	0.319007	0.461706	-0.17926	0.973974	1.46062	1.02898	1.10618	1.0769	0.520333	-0.336375	-0.830453	-1.46877	-6.51651	0.449033	-0.206663
S.litt-KF-Benzyl-ITC-4	1.85631	1.063	1.31569	1.72523	1.44228	1.81797	1.73343	2.2539	1.86395	2.26145	0.801842	1.33377	0.352894	1.80506	2.2915	-1.21151	1.02964	1.08975	-0.410872	1.80716	2.1152	1.42269	8.31829	0.0762564
S.litt-KF-Benzyl-ITC-5	0.792649	-0.182974	0.325646	-0.262521	0.072971	-0.31261	-0.27949	-2.12173	0.856562	-0.12227	0.681409	-1.42591	0.738223	0.805921	-0.219075	0.306906	1.24735	0.913369	-2.3529	1.19138	0.550059	-2.23492	3.5286	0.466944
Average	0.40913	0.431698	0.482813	0.0381614	0.412522	0.0506115	0.0664663	0.0769903	0.749158	0.205096	0.517815	-0.576406	0.580582	0.918968	0.429332	-0.229487	0.856259	0.802754	-1.15707	0.65263	0.64077	-2.35526	4.04838	-0.122535
Heatmap							One-Way ANOVA analyses to analyses the significant difference between groups for each amino acid									Tukey HSD tests (P<0.05)
Amino acid	S.litt-KF-4MSOPB-ITC	S.litt-KF-Allyl-ITC	S.litt-KF-Benzyl-ITC					Df	Sum Sq	Mean Sq	F value	Pr(>F)	Signif.				S.litt-KF-CT	S.litt-KF-4MSOPB-ITC	S.litt-KF-Allyl-ITC	S.litt-KF-Benzyl-ITC
Soluble protein	-0.0847005	-0.278225	-0.122535				Ala	Sample	3	40225	13408	1.905	0.169			Ala	a	a	a	a
GSH	2.96359	2.36891	4.04838					Residuals	16	112599	7037					Ser	a	a	a	a
GSSG	-2.38498	-4.70693	-2.35526				Ser	Sample	3	4914	1638	1.535	0.244			Pro	a	a	a	a
Cys	2.35259	1.63058	0.64077					Residuals	16	17076	1067					Val	a	a	a	a
Gly	0.73121	1.4037	0.65263				Pro	Sample	3	3652	1217.3	3.185	0.0524			Thr	a	a	a	a
Glu	1.01856	1.29582	0.749158					Residuals	16	6115	382.2					Ile	a	a	a	a
Ala	0.683841	1.18731	0.40913				Val	Sample	3	1350	450.2	0.757	0.535			Leu	a	a	a	a
Ser	0.802183	0.449966	0.431698					Residuals	16	9518	594.9					Asp	a	a	a	a
Pro	0.855981	0.946733	0.482813				Thr	Sample	3	5255	1752	1.68	0.211			Glu	a	a	a	a
Val	0.391182	0.479501	0.0381614					Residuals	16	16680	1042					Met	a	a	a	a
Thr	0.00955264	0.691685	0.412522				Ile	Sample	3	864	287.9	0.537	0.664			His	a	b	a	a
Ile	-0.0484862	0.145614	0.0506115					Residuals	16	8585	536.6					Phe	a	a	a	a
Leu	-0.159511	0.041684	0.0664663				Leu	Sample	3	1251	416.9	0.547	0.657			Arg	a	a	a	a
Asp	0.271037	0.470529	0.0769903					Residuals	16	12189	761.8					Tyr	a	a	a	a
Met	-0.209693	0.322632	0.205096				Asp	Sample	3	388	129.4	0.448	0.722			Trp	a	a	a	a
His	0.634022	0.278783	0.517815					Residuals	16	4625	289.1					Asn	a	a	a	a
Phe	-1.04832	-0.340412	-0.576406				Glu	Sample	3	104719	34906	2.087	0.142			Gln	a	a	a	a
Arg	0.356936	-0.740695	0.580582					Residuals	16	267572	16723					Lys	a	b	a	b
Tyr	0.747046	-0.278656	0.918968				Met	Sample	3	742	247.3	0.81	0.507			GABA	a	a	a	a
Trp	0.0975454	-0.219906	0.429332					Residuals	16	4883	305.2					Gly-FMOC	a	a	a	a
Asn	0.442504	-1.62045	-0.229487				His	Sample	3	37331	12444	3.9	0.0288	*		Cys-FMOC	a	b	a	a
Gln	0.883374	0.00186953	0.856259					Residuals	16	51052	3191					GSSG	a	a	a	a
Lys	0.83347	0.206844	0.802754				Phe	Sample	3	952	317.5	0.66	0.589			GSH	a	a	a	a
								Residuals	16	7696	481
							Arg	Sample	3	1369	456.3	3.003	0.0614
								Residuals	16	2431	151.9
							Tyr	Sample	3	2039	679.6	1.81	0.186
								Residuals	16	6009	375.6
							Trp	Sample	3	96.9	32.29	0.424	0.739
								Residuals	16	1219.4	76.21
							Asn	Sample	3	333	111.01	2.524	0.0944	.
								Residuals	16	703.6	43.98
							Gln	Sample	3	222056	74019	3.84	0.0303	*
								Residuals	16	308430	19277
							Lys	Sample	3	24398	8133	6.297	0.00502	**
								Residuals	16	20664	1291
							GABA	Sample	3	38770	12923	1.715	0.204
								Residuals	16	120553	7535
							Gly-FMOC	Sample	3	10796	3599	1.703	0.206
								Residuals	16	33802	2113
							Cys-FMOC	Sample	3	4.038	1.346	3.077	0.0576
								Residuals	16	7	0.4375
							GSSG	Sample	3	0.1068	0.03559	0.993	0.421
								Residuals	16	0.5734	0.03584
							GSH	Sample	3	0.3746	0.12485	1.276	0.316
								Residuals	16	1.566	0.09788

## Sheet: Figure 1D
Figure 1D															The average and Er calculation
Name	Total	Benzyl	8MSOO	5MSOP	4MSOB	3MSOP	4MOI3M	I3M	Others*	4OHI3M	7MSOH	4MTB	1MOI3M		Samples	Total				Benzyl				8MSOO				5MSOP				4MSOB				3MSOP				4MOI3M				I3M				The others*
	Glucosinolate content µmol/g dry weight															Value	Mean	STDEV	SE	Value	Mean	STDEV	SE	Value	Mean	STDEV	SE	Value	Mean	STDEV	SE	Value	Mean	STDEV	SE	Value	Mean	STDEV	SE	Value	Mean	STDEV	SE	Value	Mean	STDEV	SE	Value	Mean
wild-type	26.022	0	0.966197	0.427973	16.7908	2.15979	0.529221	2.85646	2.29158	0.114154	0.171394	1.91913	0.0869032		wild-type	26.022				0				0.966197				0.427973				16.7908				2.15979				0.529221				2.85646				2.29158
wild-type	16.003	0	0.38392	0.273428	10.3443	1.40105	0.296991	2.32323	0.980044	0.0625777	0.0823826	0.778973	0.0561107		wild-type	16.003				0				0.38392				0.273428				10.3443				1.40105				0.296991				2.32323				0.980044
wild-type	25.1705	0	0.541826	0.39893	16.2716	2.39759	0.53421	3.1216	1.90475	0.105689	0.111975	1.62132	0.0657637		wild-type	25.1705				0				0.541826				0.39893				16.2716				2.39759				0.53421				3.1216				1.90475
wild-type	22.5285	0	0.509645	0.356945	14.6562	2.0615	0.485357	2.58866	1.87025	0.0768953	0.124867	1.61387	0.0546188		wild-type	22.5285				0				0.509645				0.356945				14.6562				2.0615				0.485357				2.58866				1.87025
wild-type	19.9038	0	0.447001	0.338532	12.6652	1.79507	0.528799	2.81375	1.31549	0.07104	0.0823893	1.10785	0.0542151		wild-type	19.9038	21.9256	4.08774	1.82809	0	0	0	0	0.447001	0.569718	0.229762	0.102753	0.338532	0.359162	0.0593663	0.0265494	12.6652	14.1456	2.66547	1.19204	1.79507	1.963	0.381211	0.170483	0.528799	0.474916	0.101408	0.0453512	2.81375	2.74074	0.300509	0.134392	3.67146	2.14362
myb28myb29	4.98652	0	0	0	0	0	0.650804	4.22629	0.109429	0.0551394	0	0	0.05429		myb28myb29	4.98652				0				0				0				0				0				0.650804				4.22629				0.109429
myb28myb29	4.69327	0	0	0	0	0	0.637617	3.93677	0.118881	0.0370307	0	0	0.0818503		myb28myb29	4.69327				0				0				0				0				0				0.637617				3.93677				0.118881
myb28myb29	5.5392	0	0	0	0	0	0.772769	4.61645	0.149988	0.0583322	0	0	0.0916562		myb28myb29	5.5392				0				0				0				0				0				0.772769				4.61645				0.149988
myb28myb29	6.29302	0	0	0	0	0	0.619676	5.53848	0.134863	0.0663068	0	0	0.068556		myb28myb29	6.29302				0				0				0				0				0				0.619676				5.53848				0.134863
myb28myb29	6.07257	0	0	0	0	0	0.796392	5.10867	0.167514	0.0788368	0	0	0.0886773		myb28myb29	6.07257	5.51692	0.683976	0.305883	0	0	0	0	0	0	0	0	0	0	0	0	0	0	0	0	0	0	0	0	0.796392	0.695452	0.0825334	0.0369101	5.10867	4.68533	0.648629	0.290076	0.248885	0.152409
myb28myb29cyp79b2cyp79b3	0	0	0	0	0	0	0	0	0	0	0	0	0		myb28myb29cyp79b2cyp79b3	0				0				0				0				0				0				0				0				0
myb28myb29cyp79b2cyp79b3	0	0	0	0	0	0	0	0	0	0	0	0	0		myb28myb29cyp79b2cyp79b3	0				0				0				0				0				0				0				0				0
myb28myb29cyp79b2cyp79b3	0	0	0	0	0	0	0	0	0	0	0	0	0		myb28myb29cyp79b2cyp79b3	0				0				0				0				0				0				0				0				0
myb28myb29cyp79b2cyp79b3	0	0	0	0	0	0	0	0	0	0	0	0	0		myb28myb29cyp79b2cyp79b3	0				0				0				0				0				0				0				0				0
myb28myb29cyp79b2cyp79b3	0	0	0	0	0	0	0	0	0	0	0	0	0		myb28myb29cyp79b2cyp79b3	0	0	0	0	0	0	0	0	0	0	0	0	0	0	0	0	0	0	0	0	0	0	0	0	0	0	0	0	0	0	0	0	0	0
Cyp79A2	38.5169	18.4366	0.693875	0.340636	13.6586	2.154	0.285633	1.59228	1.35529	0.0257874	0.116681	1.16936	0.043464		Cyp79A2	38.5169				18.4366				0.693875				0.340636				13.6586				2.154				0.285633				1.59228				1.35529
Cyp79A2	42.0475	19.3174	1.11206	0.326187	15.7877	2.25839	0.213798	1.52563	1.50637	0.0320834	0.179031	1.2322	0.0630548		Cyp79A2	42.0475				19.3174				1.11206				0.326187				15.7877				2.25839				0.213798				1.52563				1.50637
Cyp79A2	39.5096	19.3766	0.572758	0.35038	13.8173	2.13492	0.267938	1.59583	1.3939	0.0239575	0.0991492	1.22615	0.0446449		Cyp79A2	39.5096				19.3766				0.572758				0.35038				13.8173				2.13492				0.267938				1.59583				1.3939
Cyp79A2	41.2648	18.9121	1.04653	0.342963	15.5844	2.21663	0.253965	1.46583	1.44238	0.0296348	0.186821	1.18501	0.0409141		Cyp79A2	41.2648				18.9121				1.04653				0.342963				15.5844				2.21663				0.253965				1.46583				1.44238
Cyp79A2	42.0419	19.6603	1.54284	0.317697	15.3923	2.11736	0.211073	1.26094	1.53937	0.0274636	0.231098	1.23276	0.0480517		Cyp79A2	42.0419	40.6761	1.59025	0.711179	19.6603	19.1406	0.47563	0.212708	1.54284	0.993611	0.38257	0.171091	0.317697	0.335573	0.0132961	0.00594621	15.3923	14.8481	1.02451	0.458176	2.11736	2.17626	0.0592643	0.0265038	0.211073	0.246481	0.0330575	0.0147838	1.26094	1.4881	0.137809	0.0616298	3.06471	1.75253
Note: * including 4OHI3M GSL, 7MSOH GSL, 4MTB GSL, and 1MOI3M GSL
The GSL content (mean ± SE) and statistics analyses using One-Way ANOVA conjunction with Tukey HSD tests (P<0.05)
GSLs	Col-0 wild-type		myb28myb29		myb28myb29 × cyp79b2cyp79b3		cyp79A2		Sig
Total	21.93±1.83	c*	5.52±0.31	b	0.00±0.00	a	40.68±0.71	d	F3,16= 340.2; P≤ 0.001
I3M	2.74±0.13	c	4.69±0.29	d	0.00±0.00	a	1.49±0.06	b	F3,16= 148.6; P≤ 0.001
4MOI3M	0.47±0.05	c	0.70±0.04	d	0.00±0.00	a	0.25±0.01	b	F3,16= 98.26; P≤ 0.001
1MOI3M	0.06±0.01	bc	0.08±0.01	c	0.00±0.00	a	0.05±0.00	b	F3,16= 44.16; P≤ 0.001
4OHI3M	0.09±0.01	d	0.06±0.01	c	0.00±0.00	a	0.03±0.00	b	F3,16= 37.03; P≤ 0.001
4MTB	1.41±0.20	b	0.00±0.00	a	0.00±0.00	a	1.21±0.01	b	F3,16= 55.10; P≤ 0.001
3MSOP	1.96±0.17	b	0.00±0.00	a	0.00±0.00	a	2.18±0.03	b	F3,16= 192.9; P≤ 0.001
4MSOB	14.15±1.19	b	0.00±0.00	a	0.00±0.00	a	14.85±0.46	b	F3,16= 172.0; P≤ 0.001
5MSOP	0.36±0.03	b	0.00±0.00	a	0.00±0.00	a	0.34±0.01	b	F3,16= 217.8; P≤ 0.001
7MSOH	0.11±0.02	b	0.00±0.00	a	0.00±0.00	a	0.16±0.02	b	F3,16= 31.75; P≤ 0.001
8MSOO	0.57±0.10	b	0.00±0.00	a	0.00±0.00	a	0.99±0.17	c	F3,16= 23.46; P≤ 0.001
Benzyl	0.00±0.00	a	0.00±0.00	a	0.00±0.00	a	19.14±0.21	b	F3,16= 8097; P≤ 0.002
Others	2.14±0.44	b	0.15±0.02	a	0.00±0.00	a	1.75±0.33	b	F3,16= 54.36; P≤ 0.001
*: Lowercase letters in the table denote significant differences.
Data shown in Figure 1D
Name		Benzyl	8MSOO	5MSOP	4MSOB	3MSOP	4MOI3M	I3M	Others*
	Glucosinolate content µmol/g dry weight
wild-type		0	0.966197	0.427973	16.7908	2.15979	0.529221	2.85646	2.29158
wild-type		0	0.38392	0.273428	10.3443	1.40105	0.296991	2.32323	0.980044
wild-type		0	0.541826	0.39893	16.2716	2.39759	0.53421	3.1216	1.90475
wild-type		0	0.509645	0.356945	14.6562	2.0615	0.485357	2.58866	1.87025
wild-type		0	0.447001	0.338532	12.6652	1.79507	0.528799	2.81375	1.31549
myb28myb29		0	0	0	0	0	0.650804	4.22629	0.109429
myb28myb29		0	0	0	0	0	0.637617	3.93677	0.118881
myb28myb29		0	0	0	0	0	0.772769	4.61645	0.149988
myb28myb29		0	0	0	0	0	0.619676	5.53848	0.134863
myb28myb29		0	0	0	0	0	0.796392	5.10867	0.167514
myb28myb29cyp79b2cyp79b3		0	0	0	0	0	0	0	0
myb28myb29cyp79b2cyp79b3		0	0	0	0	0	0	0	0
myb28myb29cyp79b2cyp79b3		0	0	0	0	0	0	0	0
myb28myb29cyp79b2cyp79b3		0	0	0	0	0	0	0	0
myb28myb29cyp79b2cyp79b3		0	0	0	0	0	0	0	0
Cyp79A2		18.4366	0.693875	0.340636	13.6586	2.154	0.285633	1.59228	1.35529
Cyp79A2		19.3174	1.11206	0.326187	15.7877	2.25839	0.213798	1.52563	1.50637
Cyp79A2		19.3766	0.572758	0.35038	13.8173	2.13492	0.267938	1.59583	1.3939
Cyp79A2		18.9121	1.04653	0.342963	15.5844	2.21663	0.253965	1.46583	1.44238
Cyp79A2		19.6603	1.54284	0.317697	15.3923	2.11736	0.211073	1.26094	1.53937
The GSL content (mean ± SE) and statistics analyses using Two-Way ANOVA conjunction with Tukey HSD tests (P<0.05)
	DF	Sum of squares	Mean square	F Value	P Value
plant	3	628.549	209.516	701.48	<0.0001	***
compound	7	923.886	131.984	441.894	<0.0001	***
Interaction	21	1894.68	90.2228	302.075	<0.0001	***
Model	31	3447.11	111.197	372.299	<0.0001	***
Error	128	38.2307	0.29868
Corrected Total	159	3485.34
[truncated: 18 more columns]

## Sheet: Figure 1E
Figure 1E
	wild-type			myb28myb29				myb28myb29cyp79b2cyp79b3				Cyp79a2
	Day1	Day4			Day1	Day4			Day1	Day4			Day1	Day4
Nr	mass mg		RGR*	Nr	mass mg		RGR	Nr	mass mg		RGR	Nr	mass mg		RGR
1	12.99	61.3	0.5172	1	13.02	68.75	0.554663	1	13.45	70.83	0.553768	1	13.08	38.99	0.364074
2	13.85	62.68	0.503252	2	14.06	71.23	0.54086	2	14.15	71.08	0.53803	2	14.12	43.53	0.375286
3	14.19	63.72	0.500654	3	14.2	73.93	0.549959	3	14.3	72	0.538802	3	14.28	47.29	0.399146
4	14.5	64.26	0.496263	4	14.52	75.54	0.549712	4	14.61	72.83	0.535474	4	14.52	51.15	0.419745
5	14.64	66.61	0.505032	5	14.88	81.21	0.565673	5	14.97	75.82	0.540771	5	14.96	52.3	0.417205
6	15.07	71.25	0.51783	6	15.13	85.04	0.575481	6	15.38	79.57	0.547856	6	15.19	53.28	0.418308
7	15.46	71.54	0.510667	7	15.48	96.14	0.608752	7	15.53	85.15	0.567214	7	15.51	54.11	0.416511
8	15.68	71.84	0.507352	8	15.89	104.02	0.626298	8	16.18	87.45	0.56243	8	15.9	59.89	0.442063
9	16.21	72.08	0.497383	9	16.31	105.07	0.620949	9	16.36	87.54	0.559086	9	16.35	61.79	0.443171
10	16.42	76.15	0.511402	10	16.52	105.08	0.616717	10	16.59	90.14	0.564188	10	16.56	67.05	0.466149
11	16.74	77.66	0.511513	11	17.03	106.44	0.610868	11	17.05	93.3	0.566557	11	17.04	68.25	0.462538
12	17.34	78.98	0.505393	12	17.45	113.96	0.625503	12	17.7	105.51	0.59508	12	17.5	70.67	0.465273
13	17.72	80.56	0.504769	13	17.79	117.47	0.629182	13	18.35	106.21	0.585263	13	17.83	73.96	0.474214
14	18.36	81.81	0.498075	14	18.44	119.53	0.623015	14	18.5	110.7	0.596351	14	18.46	77.87	0.479812
15	18.68	82.53	0.495236	15	18.75	119.88	0.618432	15	18.83	110.73	0.590548	15	18.78	78.57	0.477066
RGR*: Relative growth rates (mg · mg⁻¹ · day⁻¹) are calculated as the natural log (Ln) of the final day's mass minus the natural log of the initial day's mass, divided by the number of feeding days (3 days for all treatments).
Relative growth rates
	wild-type	myb28myb29	myb28myb29cyp79b2cyp79b3	CYP79A2		Statistics analyses using One-Way ANOVA conjunction with Tukey HSD tests (P<0.05)
Replicates	RGR = (ln (finalweight) − ln (initialweight))/day					Df	Sum Sq	Mean Sq	F value	Pr(>F)	Signif.
1	0.5172	0.55466	0.55377	0.36407		Sample	3	0.22164	0.07388	98.63	<2e-16	***
2	0.50325	0.54086	0.53803	0.37529		Residuals	56	0.04195	0.00075
3	0.50065	0.54996	0.5388	0.39915
4	0.49626	0.54971	0.53547	0.41975
5	0.50503	0.56567	0.54077	0.41721
6	0.51783	0.57548	0.54786	0.41831
7	0.51067	0.60875	0.56721	0.41651
8	0.50735	0.6263	0.56243	0.44206
9	0.49738	0.62095	0.55909	0.44317
10	0.5114	0.61672	0.56419	0.46615
11	0.51151	0.61087	0.56656	0.46254
12	0.50539	0.6255	0.59508	0.46527
13	0.50477	0.62918	0.58526	0.47421
14	0.49808	0.62302	0.59635	0.47981
15	0.49524	0.61843	0.59055	0.47707

## Sheet: Figure 2A,2D,2E,2F
Figure 2 A,D, E,F
Metabolomics data which were submitted to MetaboAnalyst 6.0 for analyses																						Normalized data																						Statistic analyses
Sample	210801_fpos_1_Ctrl_1_GA2_1_10257_9-24-2021	210801_fpos_2_Ctrl_2_GA2_1_10258_9-24-2021	210801_fpos_6_4msob_1_GA7_1_10260_9-24-2021	210801_fpos_3_Ctrl_3_GA4_1_10261_9-24-2021	210801_fpos_4_Ctrl_4_GA5_1_10262_9-24-2021	210801_fpos_5_Ctrl_5_GA6_1_10263_9-24-2021	210801_fpos_7_4msob_2_GA8_1_10267_9-24-2021	210801_fpos_8_4msob_3_GB1_1_10268_9-24-2021	210801_fpos_9_4msob_4_GB2_1_10269_9-24-2021	210801_fpos_10_4msob_5_GB3_1_10270_9-24-2021	210801_fpos_11_allyl_1_GB4_1_10271_9-24-2021	210801_fpos_12_allyl_2_GB5_1_10272_9-24-2021	210801_fpos_13_allyl_3_GB6_1_10273_9-24-2021	210801_fpos_14_allyl_4_GB7_1_10274_9-24-2021	210801_fpos_15_allyl_5_GB8_1_10275_9-24-2021	210801_fpos_16_benzyl_1_GC1_1_10276_9-24-2021	210801_fpos_17_benzyl_2_GC2_1_10277_9-24-2021	210801_fpos_18_benzyl_3_GC3_1_10278_9-24-2021	210801_fpos_19_benzyl_4_GC4_1_10279_9-24-2021	210801_fpos_20_benzyl_5_GC5_1_10280_9-24-2021			210801_fpos_6_4msob_1_GA7_1_10260_9-24-2021	210801_fpos_7_4msob_2_GA8_1_10267_9-24-2021	210801_fpos_8_4msob_3_GB1_1_10268_9-24-2021	210801_fpos_9_4msob_4_GB2_1_10269_9-24-2021	210801_fpos_10_4msob_5_GB3_1_10270_9-24-2021	210801_fpos_11_allyl_1_GB4_1_10271_9-24-2021	210801_fpos_12_allyl_2_GB5_1_10272_9-24-2021	210801_fpos_13_allyl_3_GB6_1_10273_9-24-2021	210801_fpos_14_allyl_4_GB7_1_10274_9-24-2021	210801_fpos_15_allyl_5_GB8_1_10275_9-24-2021	210801_fpos_16_benzyl_1_GC1_1_10276_9-24-2021	210801_fpos_17_benzyl_2_GC2_1_10277_9-24-2021	210801_fpos_18_benzyl_3_GC3_1_10278_9-24-2021	210801_fpos_19_benzyl_4_GC4_1_10279_9-24-2021	210801_fpos_20_benzyl_5_GC5_1_10280_9-24-2021	210801_fpos_1_Ctrl_1_GA2_1_10257_9-24-2021	210801_fpos_2_Ctrl_2_GA2_1_10258_9-24-2021	210801_fpos_3_Ctrl_3_GA4_1_10261_9-24-2021	210801_fpos_4_Ctrl_4_GA5_1_10262_9-24-2021	210801_fpos_5_Ctrl_5_GA6_1_10263_9-24-2021		Label	f.value	p.value	-Log10(p.value)	FDR	Tukey's HSD
Label (m/z_min)	control	control	4msob	control	control	control	4msob ITC	4msob ITC	4msob ITC	4msob ITC	allyl ITC	allyl ITC	allyl ITC	allyl ITC	allyl ITC	benzyl ITC	benzyl ITC	benzyl ITC	benzyl ITC	benzyl ITC		Label	4msob	4msob	4msob	4msob	4msob	allyl	allyl	allyl	allyl	allyl	benzyl	benzyl	benzyl	benzyl	benzyl	control	control	control	control	control		290.06124_7.15	66692	5.5801e-33	32.253	8.3255e-30	allyl-4msob; benzyl-4msob; control-4msob
282.27923_0.56	2721	3054	0	3051	0	3116	3150	3221	3502	3152	3356	3070	3279	3375	3291	3157	3284	3172	2978	3150		282.27923_0.56	-3.02562	0.33399	0.343343	0.378441	0.334257	0.360572	0.323196	0.350832	0.362941	0.352365	0.334922	0.351471	0.336911	0.310428	0.33399	0.272557	0.321003	0.320591	-3.02562	0.329436		280.16561_3.83	29372	3.9394e-30	29.405	2.5397e-27	benzyl-4msob; benzyl-allyl; control-benzyl
133.06481_0.62	630	1383	2361	2474	2655	1974	1348	2453	2427	2119	2292	3161	3085	3572	3946	3952	3645	3924	3535	3845		133.06481_0.62	-0.0647137	-0.60916	-0.0275796	-0.0379309	-0.169764	-0.0935265	0.218751	0.195109	0.337495	0.434226	0.435702	0.357147	0.428795	0.32738	0.409038	-1.34808	-0.58426	-0.0192987	0.0492919	-0.238621		274.06638_6.08	28434	5.1066e-30	29.292	2.5397e-27	allyl-4msob; benzyl-4msob; control-4msob
296.94292_0.64	2850	2723	3994	2964	4008	2890	3577	3021	2404	3902	4267	2698	3447	3929	3932	4568	3510	3376	4767	2923		296.94292_0.64	0.229901	0.0643723	-0.189224	-0.532164	0.194918	0.329152	-0.358968	0.00880003	0.205269	0.206415	0.431476	0.0359882	-0.0224426	0.495487	-0.238728	-0.276694	-0.345123	-0.217818	0.235153	-0.255772		313.10737_3.26	23482	2.3592e-29	28.627	8.7999e-27	allyl-4msob; benzyl-4msob; control-4msob
224.99035_0.64	4023	4465	7022	5414	6435	5461	6332	5360	3807	6433	7167	4917	5661	7067	6911	8235	5953	6123	8118	5032		224.99035_0.64	0.255386	0.10756	-0.130622	-0.619588	0.130177	0.284598	-0.253913	-0.0525342	0.264516	0.232614	0.483125	0.0193478	0.05959	0.462674	-0.220871	-0.540715	-0.391731	-0.116295	0.130621	-0.103941		296.14285_4.9	15684	5.9502e-28	27.225	1.7755e-25	benzyl-4msob; benzyl-allyl; control-benzyl
241.99963_0.64	2426	2990	3476	2901	3218	2851	3378	3135	2231	3449	3773	2593	2993	3731	3943	4475	3049	3129	4457	3112		241.99963_0.64	0.120929	0.0765615	-0.0392589	-0.567018	0.108832	0.248127	-0.333739	-0.111172	0.23076	0.3165	0.512854	-0.0824123	-0.0422309	0.506601	-0.0506828	-0.437019	-0.112727	-0.159608	0.00128097	-0.18658		329.10213_3.71	13791	1.6648e-27	26.779	4.1399e-25	allyl-4msob; benzyl-4msob; control-4msob
183.96362_0.64	6211	7239	8969	6677	7933	6497	7461	6723	5089	9117	8771	5688	6736	9153	8327	10271	6538	6443	9662	6468		183.96362_0.64	0.296326	0.0184778	-0.138729	-0.559012	0.321029	0.262633	-0.391055	-0.135813	0.326977	0.184225	0.500919	-0.180844	-0.202937	0.408662	-0.197091	-0.258288	-0.0271142	-0.149091	0.111064	-0.190339		254.03037_5.29	11787	5.8438e-27	26.233	1.2456e-24	benzyl-4msob; benzyl-allyl; control-benzyl
223.98901_0.64	14838	15798	22130	17962	22495	17043	19840	17840	13579	23078	24201	16628	20114	23731	24323	27653	19252	19033	27568	18206		223.98901_0.64	0.157714	-0.00391203	-0.161133	-0.564952	0.219778	0.290081	-0.265233	0.0163826	0.261063	0.297522	0.487376	-0.0484269	-0.0653548	0.48282	-0.131085	-0.433757	-0.340997	-0.151049	0.181919	-0.228757		271.057_5.29	11532	6.9592e-27	26.157	1.2979e-24	benzyl-4msob; benzyl-allyl; control-benzyl
200.97307_0.64	4704	4678	6440	5188	5601	5084	5835	5210	4079	6034	6170	4630	4758	6368	6483	7812	5077	4715	7238	4526		200.97307_0.64	0.264022	0.107621	-0.0719896	-0.459968	0.160787	0.196122	-0.259097	-0.215864	0.246198	0.274572	0.570204	-0.112986	-0.230256	0.449216	-0.295113	-0.233959	-0.242746	-0.0786982	0.0427343	-0.110801		313.23658_10.87	10413	1.5748e-26	25.803	2.6106e-24	allyl-4msob; benzyl-4msob; control-4msob; control-allyl; control-benzyl
410.9235_0.64	3039	3043	4094	2996	3906	2797	3686	2860	1884	4124	4676	2443	2724	3678	4020	5345	2505	3322	4668	2489		410.9235_0.64	0.274443	0.139924	-0.185186	-0.720062	0.283798	0.444764	-0.387124	-0.247615	0.13714	0.25107	0.616107	-0.35501	0.00669326	0.44257	-0.363221	-0.107398	-0.105713	-0.125658	0.214207	-0.213728		322.08889_1.12	8945.1	5.3047e-26	25.275	7.9147e-24	allyl-4msob; benzyl-4msob; control-4msob
82.01342_0.64	1890	2615	3983	3123	3483	3468	4098	3785	3288	4541	4471	4066	4090	4866	4770	5325	4026	3881	5179	4473		82.01342_0.64	0.0379556	0.0759826	-0.0301652	-0.218226	0.213118	0.192364	0.0655094	0.073372	0.305468	0.278847	0.425894	0.0523014	0.00329701	0.388753	0.192961	-0.957961	-0.524186	-0.28701	-0.141254	-0.14702		184.02502_5.29	8574.7	7.4387e-26	25.129	1.009e-23	benzyl-4msob; benzyl-allyl; control-benzyl
68.98173_0.64	3070	3245	4979	3824	4336	4193	5001	4540	4072	5456	5194	4294	5020	6441	5752	6543	4795	5009	6098	4726		68.98173_0.64	0.0723603	0.0788258	-0.063	-0.222544	0.206525	0.134356	-0.144696	0.0843868	0.449916	0.284002	0.472957	0.017139	0.0811698	0.369665	-0.00411713	-0.636764	-0.555465	-0.314694	-0.130422	-0.179602		265.06738_0.8	8219.7	1.0431e-25	24.982	1.2969e-23	allyl-4msob; benzyl-4msob; control-4msob
66.01853_0.64	2898	2944	4336	3372	3868	3639	4245	3598	3392	4793	4281	3728	4121	5075	4494	5290	3850	3947	5066	3861		66.01853_0.64	0.135113	0.100998	-0.16497	-0.259798	0.29628	0.114581	-0.107883	0.0533161	0.388231	0.192678	0.454966	-0.0560906	-0.0160697	0.385376	-0.0515017	-0.512956	-0.487626	-0.269309	-0.0485884	-0.146746		265.0677_1.11	7910.9	1.4167e-25	24.849	1.6259e-23	allyl-4msob; benzyl-4msob; control-4msob
110.00868_0.64	17170	19763	27764	24733	27392	25653	30106	29230	25602	34959	33178	28601	31680	37231	33084	41037	30841	31216	36628	29254		110.00868_0.64	-0.0728381	0.0446652	0.00182056	-0.190465	0.26151	0.185642	-0.029743	0.118607	0.35287	0.181526	0.494093	0.0796626	0.0971984	0.329178	0.0030114	-0.770126	-0.566054	-0.240569	-0.0924101	-0.187578		196.02833_5.15	4132.9	2.5395e-23	22.595	2.6524e-21	allyl-4msob; benzyl-4msob; control-4msob
112.0064_0.64	2691	3262	4989	4132	4370	4254	5518	4713	3808	5819	5625	4739	4876	5690	5847	6566	4674	4970	6044	4690		112.0064_0.64	0.0654424	0.208288	-0.0152231	-0.317442	0.28357	0.23551	-0.00742526	0.0329694	0.251795	0.290374	0.454759	-0.0270009	0.0600341	0.337343	-0.0221571	-0.809551	-0.536804	-0.201701	-0.122324	-0.160457		372.07266_2.95	4064.3	2.9028e-23	22.537	2.6524e-21	allyl-4msob; benzyl-4msob; control-4msob
309.16559_0.66	2782	2991	3410	2690	2812	3205	5411	4699	5310	3863	3808	3996	3447	2746	3450	3479	3331	3038	2905	4070		309.16559_0.66	-0.0357754	0.630381	0.426829	0.603196	0.144183	0.123494	0.193021	-0.0202051	-0.348231	-0.01895	-0.00687306	-0.0695934	-0.202433	-0.26702	0.219494	-0.329439	-0.224928	-0.377958	-0.313964	-0.125227		328.07859_5.17	4063.7	2.9061e-23	22.537	2.6524e-21	benzyl-4msob; benzyl-allyl; control-benzyl
110.07135_0.67	4916	4489	4770	2960	2785	2920	5424	3804	10156	5204	4460	5118	3850	5281	4687	3778	5926	6161	6605	6657		110.07135_0.67	0.00117133	0.152568	-0.26547	0.891634	0.103779	-0.0780075	0.0841441	-0.251307	0.121086	-0.019512	-0.273551	0.256866	0.30269	0.384685	0.393925	0.0366957	-0.0703707	-0.561062	-0.632869	-0.577094		306.0941_3.57	4043.9	3.0221e-23	22.52	2.6524e-21	allyl-4msob; benzyl-4msob; control-4msob
175.11909_0.67	2221	2281	15985	708	1728	1053	11217	3387	8917	14144	8681	7212	6580	5146	6306	4038	2311	3532	2394	2416		175.11909_0.67	0.985601	0.732247	-0.124247	0.568119	0.898083	0.548934	0.416335	0.350739	0.174921	0.320317	0.00149595	-0.39766	-0.0942646	-0.372422	-0.365879	-0.426071	-0.407005	-1.24379	-0.605592	-0.959867		469.12446_5.48	3995.7	3.326e-23	22.478	2.7569e-21	allyl-4msob; benzyl-4msob; control-4msob
264.07682_0.68	4804	4115	6899	4439	5232	4341	4541	2519	3105	5765	8425	5182	5814	5788	7435	7042	7093	4874	3784	4560		264.07682_0.68	0.369483	-0.134258	-0.844029	-0.592114	0.153196	0.610167	0.0247838	0.16339	0.157992	0.459603	0.394193	0.402885	-0.049021	-0.35391	-0.129229	-0.0664447	-0.252908	-0.161621	0.0363497	-0.18851		387.03591_6.08	3712.8	5.9794e-23	22.223	4.6954e-21	allyl-4msob; benzyl-4msob; control-4msob
345.10359_0.68	1495	1561	4001	2402	1685	2921	3422	1258	2133	3426	2965	2551	2366	3808	3598	3717	2890	2889	3854	3108		345.10359_0.68	0.456627	0.281634	-0.838609	-0.247529	0.282942	0.121162	-0.0471949	-0.131473	0.401281	0.337778	0.374204	0.092481	0.0920936	0.414723	0.173891	-0.645387	-0.597026	-0.114568	-0.511456	0.104425		297.13033_2.41	3617.9	7.3535e-23	22.134	5.4857e-21	allyl-4msob; benzyl-4msob; control-4msob
236.07957_0.68	6384	6228	7328	6506	7768	7238	9593	8091	5897	8575	7401	6537	7067	8671	8801	8997	6731	5757	7861	5848		236.07957_0.68	0.0109579	0.461839	0.176775	-0.35275	0.274036	0.0275522	-0.180262	-0.0497551	0.292674	0.317586	0.354459	-0.131303	-0.392974	0.128497	-0.366719	-0.21991	-0.261326	-0.18822	0.108573	-0.00972986		414.19207_2.4	3178.7	2.0674e-22	21.685	1.4688e-20	allyl-4msob; benzyl-4msob; control-4msob
266.15976_0.69	11957	12043	10282	14058	16000	12538	16421	12200	10739	11410	15287	12583	15109	12267	12290	19696	14029	13356	10199	12922		266.15976_0.69	-0.390547	0.366514	-0.11396	-0.320225	-0.222216	0.250799	-0.063975	0.231859	-0.105104	-0.102075	0.660587	0.11193	0.0324335	-0.403653	-0.0209857	-0.146494	-0.134905	0.11527	0.324515	-0.0697684		324.14122_2.15	3116.5	2.4208e-22	21.616	1.6417e-20	allyl-4msob; benzyl-4msob; control-4msob
104.10699_0.74	28638	33742	63684	19426	27313	10430	64433	62674	50858	68854	65339	55417	69389	50090	51991	52153	44125	62253	24806	22922		104.10699_0.74	0.385838	0.396512	0.371245	0.180538	0.457093	0.409259	0.258907	0.464158	0.166647	0.200651	0.203491	0.0509001	0.365092	-0.474859	-0.546966	-0.343726	-0.194008	-0.698032	-0.386971	-1.26577		351.21263_10.82	2967.6	3.5788e-22	21.446	2.3215e-20	allyl-4msob; benzyl-4msob; control-4msob; control-allyl; control-benzyl
221.18598_0.74	2448	3050	1539	2290	3159	1415	975	3896	3313	818	2182	3154	3146	4739	4400	4716	4796	4147	3015	3079		221.18598_0.74	-0.523817	-0.944826	0.332884	0.183373	-1.10677	-0.201814	0.138009	0.135667	0.513551	0.445092	0.509064	0.524579	0.390471	0.0964373	0.115811	-0.0957157	0.107083	-0.157255	0.13947	-0.601297		457.12125_5.61	1654.6	3.7866e-20	19.422	2.354e-18	benzyl-4msob; benzyl-allyl; control-benzyl
132.02105_0.74	2873	3267	7544	4433	4360	4671	7145	5937	5935	7735	6182	5184	4358	4381	4928	6020	3644	2694	6044	4525		132.02105_0.74	0.522292	0.456887	0.233963	0.233558	0.552386	0.282636	0.0707179	-0.138189	-0.131854	0.00976144	0.250674	-0.353557	-0.71712	0.255463	-0.0929273	-0.639691	-0.485005	-0.117651	-0.137637	-0.0547052		297.11222_6.04	1499.7	8.2903e-20	19.081	4.9477e-18	allyl-4msob; benzyl-4msob; control-4msob
293.06345_0.75	1059	1157	3648	1221	949	839	3360	1663	1994	3012	3301	1729	2494	1986	1859	3042	1334	1547	1664	1228		293.06345_0.75	0.708284	0.627315	-0.0651492	0.113569	0.519665	0.609873	-0.0268298	0.333861	0.109611	0.0445469	0.529423	-0.282188	-0.136339	-0.0645573	-0.363706	-0.509482	-0.422343	-0.369334	-0.617461	-0.738758		351.21386_7.75	282.98	4.5399e-14	13.343	2.6052e-12	allyl-4msob; benzyl-4msob; control-4msob; benzyl-allyl; control-allyl; control-benzyl
100.0757_0.75	3292	4434	0	7195	6040	6137	678	3436	2285	970	1341	2818	1351	5464	4415	3575	6430	1933	6740	9195		100.0757_0.75	-3.61968	-0.55742	0.210664	0.017595	-0.387918	-0.234637	0.116822	-0.231121	0.430203	0.329313	0.229432	0.507249	-0.0615804	0.529533	0.676532	0.190401	0.331346	0.560451	0.477636	0.485176		91.05429_5.29	232.11	2.1411e-13	12.669	1.1629e-11	allyl-4msob; benzyl-4msob; control-4msob; benzyl-allyl; control-benzyl
162.11255_0.75	1894	2086	2779	2590	1876	3283	3848	4519	3653	5697	2131	3918	3730	3649	4351	1871	3566	2177	2860	2116		162.11255_0.75	-0.0733987	0.295606	0.477848	0.236644	0.740489	-0.374419	0.316046	0.260294	0.235402	0.434895	-0.521945	0.209315	-0.350205	-0.0408244	-0.382428	-0.508093	-0.398617	-0.153255	-0.518919	0.115566		485.11962_3.15	231.55	2.1824e-13	12.661	1.1629e-11	allyl-4msob; benzyl-4msob; control-4msob
70.06469_0.77	11386	12656	9559	13426	16526	18325	19123	25530	27385	23309	20088	32937	20049	32267	36240	19559	21606	38618	18179	22356		70.06469_0.77	-0.818554	-0.076744	0.232389	0.307426	0.135021	-0.0240768	0.504913	-0.0261557	0.482927	0.607151	-0.0526267	0.0538567	0.675142	-0.130902	0.0903623	-0.631444	-0.518316	-0.455132	-0.232889	-0.122345		340.0818_5.06	192.89	9.0581e-13	12.043	4.6602e-11	allyl-4msob; benzyl-4msob; control-4msob
175.10817_0.77	3007	3930	0	3488	3746	4779	4288	3912	3538	5155	3217	4249	4797	4947	5084	3671	5371	4468	3656	4670		175.10817_0.77	-3.80274	0.215645	0.171294	0.12273	0.30464	0.0767638	0.21123	0.269855	0.284736	0.297937	0.140564	0.324477	0.235518	0.138585	0.256888	0.0441392	0.173512	0.115851	0.150338	0.268038		351.21385_7.84	185.63	1.2205e-12	11.913	6.0698e-11	allyl-4msob; benzyl-4msob; control-4msob; control-allyl; control-benzyl
354.17728_0.79	2034	2141	2298	1848	2123	3070	2226	1801	6655	4864	2401	4384	1144	2031	5408	1853	2051	2152	2106	2301		354.17728_0.79	-0.079478	-0.111476	-0.324436	0.989355	0.674225	-0.0354049	0.569788	-0.780596	-0.203628	0.780792	-0.295825	-0.193778	-0.145459	-0.167178	-0.0781666	-0.202144	-0.15061	-0.298541	-0.159097	0.21166		249.07253_3.67	176.7	1.7892e-12	11.747	8.6113e-11	allyl-4msob; benzyl-4msob; control-4msob
334.20847_0.79	2947	2809	759	3170	4173	8568	260	1157	3537	423	657	2607	714	3958	6603	2805	3169	2004	4558	5986		334.20847_0.79	-0.702943	-1.42235	-0.41984	0.330552	-1.09553	-0.799856	0.125685	-0.743986	0.406072	0.749748	0.174842	0.256777	-0.050963	0.500854	0.683871	0.208005	0.175799	0.256989	0.441593	0.924686		335.21873_10.77	174.77	1.9477e-12	11.71	9.0812e-11	allyl-4msob; benzyl-4msob; control-allyl; control-benzyl
554.25583_0.79	3684	3671	6509	3656	3653	4233	6484	7086	8564	7146	6052	7401	8890	6597	5511	5344	4826	3737	2701	3585		554.25583_0.79	0.25776	0.253438	0.353138	0.565879	0.362607	0.176011	0.401981	0.607833	0.27284	0.0708542	0.0362988	-0.0781944	-0.365375	-0.729956	-0.412005	-0.381415	-0.385385	-0.389983	-0.390904	-0.225422		367.2088_7.38	167.33	2.7286e-12	11.564	1.2336e-10	allyl-4msob; benzyl-4msob; control-4msob; control-allyl; control-benzyl
634.25537_0.79	3805	4739	5650	4866	4698	5523	5114	3854	3663	5797	4863	4893	6796	4795	5358	6271	5117	3351	3732	4023		634.25537_0.79	0.257486	0.107206	-0.319283	-0.395919	0.296212	0.0313282	0.0406008	0.53593	0.0100968	0.177479	0.414712	0.10809	-0.530141	-0.367782	-0.254577	-0.338575	-0.00761524	0.0322581	-0.0207162	0.223209		397.23345_4.85	162.76	3.3805e-12	11.471	1.4834e-10	control-4msob; control-allyl; control-benzyl
348.22443_0.79	2422	2716	426	3661	4919	4445	329	1797	1911	325	814	1802	1220	2525	2421	3370	2499	1544	3393	3462		348.22443_0.79	-1.05054	-1.23839	-0.00399681	0.0407228	-1.24729	-0.579759	-0.00197666	-0.285561	0.24329	0.21271	0.45317	0.235765	-0.114321	0.458115	0.472752	0.21301	0.296306	0.513387	0.728136	0.654467		367.20735_7.72	161.4	3.6057e-12	11.443	1.5371e-10	allyl-4msob; benzyl-4msob; control-4msob; control-allyl; control-benzyl
502.21328_0.79	6081	6048	1480	10950	11001	10632	1520	3134	1174	1051	1319	1920	5267	7419	7011	11321	8872	5775	4545	6512		502.21328_0.79	-0.772215	-0.752946	-0.230127	-0.93957	-1.01954	-0.855427	-0.584154	0.144973	0.392498	0.351629	0.697849	0.521726	0.211501	0.0384486	0.298283	0.248806	0.244874	0.673774	0.677131	0.65248		351.21385_8.55	156.61	4.5526e-12	11.342	1.8868e-10	allyl-4msob; benzyl-4msob; control-4msob; control-allyl; control-benzyl
73.02803_0.8	1976	2030	2031	0	2526	3772	3005	3227	0	2833	2714	3066	3977	3346	3716	2346	4662	3872	2734	4154		73.02803_0.8	0.168549	0.333047	0.362976	-3.00909	0.308297	0.290278	0.341486	0.450726	0.378182	0.422223	0.229093	0.517456	0.439491	0.293361	0.46901	0.157021	0.168343	-3.00909	0.260134	0.428503		315.05031_2.7	149.81	6.412e-12	11.193	2.5856e-10	allyl-4msob; benzyl-4msob; control-4msob
233.06334_0.97	8818	9918	59974	4547	5898	1604	38227	16095	16392	18149	32500	19408	12615	8874	7812	8807	3207	6612	4069	1430		233.06334_0.97	1.24267	0.941962	0.364383	0.376591	0.444578	0.833594	0.48936	0.201717	-0.033152	-0.11826	-0.0382123	-0.712726	-0.229614	-0.553773	-1.252	-0.0373788	0.0411129	-0.479612	-0.305914	-1.17533		299.05529_2.38	147.35	7.283e-12	11.138	2.8595e-10	allyl-4msob; benzyl-4msob; control-4msob
410.22622_1.01	2228	2432	852	1118	4186	5779	574	1587	524	5449	545	1675	5918	3679	2523	2279	3623	3615	1314	4489		410.22622_1.01	-0.667677	-0.959509	-0.208071	-1.02685	0.703426	-0.997816	-0.168195	0.764434	0.413192	0.134485	0.0593299	0.401859	0.400225	-0.347553	0.560225	0.0426069	0.107342	-0.466911	0.508588	0.746872		244.26355_9.9	144.89	8.2913e-12	11.081	3.172e-10	allyl-4msob; benzyl-4msob; control-allyl; control-benzyl
172.09667_1.05	987	1220	1998	1400	876	2888	5296	2978	2734	4632	2212	1724	1708	3530	3651	949	1570	7725	2893	1671		172.09667_1.05	-0.0873327	0.744989	0.253437	0.180446	0.630607	-0.000454803	-0.213273	-0.221234	0.398628	0.427405	-0.723006	-0.293167	1.06732	0.228712	-0.239934	-0.689483	-0.508525	-0.39102	-0.791349	0.227235		333.20315_10.8	142.84	9.2543e-12	11.034	3.4519e-10	allyl-4msob; benzyl-4msob; control-4msob; control-allyl; control-benzyl
261.05818_1.05	1282	1363	922	1033	1552	2096	1192	1116	1037	2170	2356	8407	8933	9197	9928	1498	10415	10242	1914	5290		261.05818_1.05	-0.73528	-0.559511	-0.604597	-0.654841	-0.149522	-0.0932421	0.777317	0.818848	0.83878	0.89112	-0.403138	0.923892	0.912429	-0.235429	0.460295	-0.509698	-0.46777	-0.657485	-0.378903	-0.173266		179.04854_2.68	129.29	1.9892e-11	10.701	7.2389e-10	allyl-4msob; benzyl-4msob; control-4msob
166.07274_1.06	2167	2161	2259	2407	2423	3886	2926	3421	41	3422	0	1935	3780	3840	3963	2739	3292	2018	3157	3091		166.07274_1.06	0.174535	0.295821	0.369094	-1.70465	0.369231	-3.42303	0.101956	0.415876	0.423259	0.43804	0.26486	0.351074	0.121646	0.331444	0.321539	0.155042	0.153742	0.204284	0.20739	0.428842		367.2087_6.65	118.3	3.9248e-11	10.406	1.3943e-09	allyl-4msob; benzyl-4msob; control-allyl; control-benzyl
316.13939_1.07	1469	1601	2435	929	1596	1215	2025	3374	1001	3023	1281	1521	4970	1780	2336	7232	2911	2034	5213	2012		316.13939_1.07	0.116942	-0.0468068	0.406605	-0.672549	0.309045	-0.453502	-0.300988	0.750592	-0.161336	0.0800792	1.08372	0.275516	-0.0428684	0.792987	-0.0525267	-0.331883	-0.255463	-0.738844	-0.258241	-0.500481		213.14829_8.38	111.16	6.3115e-11	10.2	2.19e-09	allyl-4msob; benzyl-4msob; control-4msob; control-allyl; control-benzyl
168.05157_1.07	11510	11818	8414	10509	11145	17638	7577	13417	12307	7164	17622	13713	21744	21764	19987	14890	13192	9286	15021	17471		168.05157_1.07	-0.510171	-0.630297	0.0247974	-0.0742046	-0.694555	0.337352	0.0498151	0.578327	0.579381	0.481731	0.144221	0.00540843	-0.397117	0.154263	0.327486	-0.150962	-0.120687	-0.255272	-0.187908	0.338393		173.11712_8.35	109.12	7.2643e-11	10.139	2.4633e-09	allyl-4msob; benzyl-4msob; control-4msob; control-allyl; control-benzyl
129.0183_1.09	1457	1641	2660	1276	2040	1074	4202	2918	3383	3716	2614	2567	4025	2730	3437	2356	2568	3633	1374	1915		129.0183_1.09	0.106688	0.580771	0.202672	0.355985	0.453329	0.0886008	0.0697885	0.53615	0.133621	0.372404	-0.0191448	0.0701924	0.429908	-0.578254	-0.234029	-0.51744	-0.394131	-0.654977	-0.168467	-0.833667		536.15248_5.3	107.78	7.9804e-11	10.098	2.6459e-09	benzyl-4msob; benzyl-allyl; control-benzyl
497.19783_1.09	5521	5440	495	5635	8639	8193	737	5153	2048	1069	1545	1875	1718	4257	5182	3151	4228	1398	3763	5662		497.19783_1.09	-1.30042	-1.00924	0.413476	-0.261552	-0.737173	-0.467737	-0.326117	-0.390091	0.273736	0.417581	0.0536477	0.268735	-0.54088	0.183498	0.482388	0.463939	0.453127	0.478891	0.791482	0.752704		591.21994_3.19	105.16	9.6221e-11	10.017	3.1209e-09	allyl-4msob; benzyl-4msob; control-4msob
407.03581_1.09	1803	1887	3651	1226	2467	1687	3736	2492	2559	5363	1891	2939	4330	4710	4795	3124	3178	4067	1883	2120		407.03581_1.09	0.283746	0.307406	-0.108883	-0.0816081	0.679056	-0.392605	0.0607289	0.459098	0.545578	0.563966	0.123486	0.141105	0.394678	-0.396964	-0.275088	-0.441596	-0.394782	-0.838111	-0.119249	-0.509962		367.20887_6.82	103.16	1.1132e-10	9.9534	3.5337e-09	allyl-4msob; benzyl-4msob; control-4msob; control-allyl; control-benzyl
139.00262_1.09	2351	2668	4595	1766	3027	1875	6126	4894	5958	7317	4195	5003	6234	4699	5423	3458	4190	5164	2059	2903		139.00262_1.09	0.173044	0.462125	0.236416	0.434173	0.640715	0.0814914	0.258559	0.479693	0.195543	0.339593	-0.112725	0.0802925	0.290399	-0.633913	-0.288588	-0.500597	-0.373446	-0.788221	-0.246541	-0.728016		204.0148_3.07	98.353	1.5981e-10	9.7964	4.9341e-09	allyl-4msob; benzyl-allyl; control-allyl
298.09561_1.1	2461	2671	6735	1487	4875	1889	5771	3604	4614	5217	4825	8348	5878	3998	6551	4754	2997	4678	1680	3284		298.09561_1.1	0.517713	0.370751	-0.0771605	0.157879	0.274735	0.200421	0.721978	0.388229	0.0215451	0.49136	0.186317	-0.252626	0.170985	-0.803303	-0.165622	-0.44009	-0.362186	-0.919403	0.210229	-0.69175		173.11714_7.84	98.172	1.6205e-10	9.7904	4.9341e-09	allyl-4msob; benzyl-4msob; control-4msob; control-allyl; control-benzyl
322.08889_1.12	0	0	8218	0	0	0	11578	14025	9662	8801	0	0	0	0	0	0	0	0	0	0		322.08889_1.12	2.175	2.2868	2.34933	2.22779	2.19735	-0.749085	-0.749085	-0.749085	-0.749085	-0.749085	-0.749085	-0.749085	-0.749085	-0.749085	-0.749085	-0.749085	-0.749085	-0.749085	-0.749085	-0.749085		353.22942_9.08	97.514	1.7051e-10	9.7683	5.088e-09	allyl-4msob; benzyl-4msob; control-4msob; control-allyl; control-benzyl
113.03447_1.12	1228	1340	9531	666	1281	495	5458	1466	1639	9501	3358	3014	3094	3389	3983	449	816	1032	748	982		113.03447_1.12	1.15956	0.774901	-0.132155	-0.0551851	1.15739	0.439735	0.36516	0.383236	0.446076	0.557514	-0.948627	-0.53642	-0.374378	-0.596459	-0.408645	-0.254392	-0.194166	-0.676579	-0.225236	-0.881327		351.21368_9.61	92.863	2.4662e-10	9.608	7.039e-09	allyl-4msob; benzyl-4msob; control-4msob; control-allyl; control-benzyl
268.09284_1.13	3112	3644	5093	3627	3536	3888	6184	4305	4477	7276	3689	3918	4596	4678	5261	4252	4162	3274	3585	4076		268.09284_1.13	0.264905	0.543897	0.0232975	0.079608	0.777637	-0.198664	-0.112097	0.117315	0.142734	0.311554	0.00549174	-0.025259	-0.370204	-0.239769	-0.0552708	-0.443147	-0.216306	-0.223027	-0.25955	-0.123145		351.21389_8.66	92.759	2.4871e-10	9.6043	7.039e-09	allyl-4msob; benzyl-4msob; control-4msob; control-allyl; control-benzyl
297.10803_1.14	8028	9272	5662	5562	7238	2787	10677	6743	4149	8285	12594	4028	6717	4674	8212	6294	4094	8650	8881	5879		297.10803_1.14	-0.147409	0.534335	0.0403837	-0.481566	0.261724	0.711811	-0.513377	0.0362316	-0.353509	0.252212	-0.0336768	-0.495909	0.308061	0.336386	-0.106987	0.227857	0.382693	-0.166561	0.116521	-0.90922		335.21897_10.93	92.693	2.5004e-10	9.602	7.039e-09	allyl-4msob; benzyl-4msob; control-allyl; control-benzyl
260.19709_1.14	1284	1243	9108	874	1502	1072	5262	2276	2357	8539	3651	2590	2772	2135	3008	1620	1047	1518	1399	1094		260.19709_1.14	1.1711	0.730754	0.0581002	0.0861672	1.11932	0.437395	0.161827	0.216333	0.00677146	0.28191	-0.214779	-0.565112	-0.266974	-0.332495	-0.529869	-0.401341	-0.427387	-0.710065	-0.275479	-0.546173		288.25305_9.88	87.815	3.7565e-10	9.4252	1.0379e-08	allyl-4msob; benzyl-4msob; control-allyl; control-benzyl
229.03216_1.15	2002	1952	2195	2020	1447	1148	1943	2011	1550	1602	2564	6422	4929	3931	3097	2997	3842	4491	3115	3703		229.03216_1.15	-0.155796	-0.274714	-0.24117	-0.495076	-0.462899	-0.00427177	0.89107	0.633053	0.412433	0.1799	0.147893	0.390102	0.542305	0.185551	0.354168	-0.245544	-0.270208	-0.236816	-0.56213	-0.787848		173.1171_8.46	86.149	4.3379e-10	9.3627	1.1768e-08	allyl-4msob; benzyl-4msob; control-4msob; control-allyl; control-benzyl
300.15569_1.18	1783	2003	3108	879	1634	162	3810	5148	3928	3343	304	3391	1396	882	358	2028	2834	1932	1108	2145		300.15569_1.18	0.470029	0.609817	0.816412	0.630753	0.520061	-1.12567	0.529847	-0.0793531	-0.394535	-1.01344	0.17698	0.40668	0.143693	-0.237951	0.21548	0.0886024	0.168466	-0.396874	0.0287018	-1.5577		309.20575_6.5	85.566	4.5647e-10	9.3406	1.2162e-08	allyl-4msob; benzyl-4msob; control-4msob; control-allyl; control-benzyl
430.15734_1.18	1979	2033	13667	1535	1535	4416	8903	2112	1931	10072	4500	3549	4931	5913	4165	5521	2863	2136	3877	3883		430.15734_1.18	1.09345	0.736351	-0.462409	-0.537061	0.839143	0.167853	-0.0299565	0.244061	0.395378	0.103396	0.338226	-0.208923	-0.452995	0.0436943	0.0449828	-0.516603	-0.494173	-0.728286	-0.728286	0.152153		241.18005_7.04	83.195	5.6353e-10	9.2491	1.4662e-08	allyl-4msob; benzyl-4msob; control-4msob; control-allyl; control-benzyl
314.17123_1.18	3200	3595	5324	1773	2995	0	6315	10007	6817	5269	443	6169	1612	1088	0	3511	4679	3790	1621	3935		314.17123_1.18	0.535992	0.606106	0.795192	0.637524	0.531726	-0.48527	0.596498	0.0452625	-0.116213	-2.96809	0.364991	0.482949	0.396399	0.0475494	0.41182	0.326895	0.374703	0.0843637	0.299702	-2.96809		241.17991_9.57	83.069	5.6995e-10	9.2442	1.4662e-08	allyl-4msob; benzyl-4msob; control-4msob; benzyl-allyl; control-allyl; control-benzyl
136.07575_1.19	1694	2404	9993	1560	2315	1660	6469	4499	4045	8158	4234	3905	3187	2153	3778	2240	1742	6192	3074	1962		136.07575_1.19	1.00097	0.616291	0.295034	0.200936	0.821498	0.241332	0.169778	-0.00995335	-0.356909	0.14053	-0.321867	-0.544292	0.577578	-0.0418877	-0.439086	-0.569009	-0.259363	-0.641906	-0.292733	-0.586944		390.22115_8.56	80.053	7.5168e-10	9.124	1.9009e-08	benzyl-4msob; benzyl-allyl; control-benzyl
180.05167_1.19	1323	1693	3130	2708	1234	3212	4972	4624	6401	4927	1681	4802	2907	3406	4648	2357	1315	521	3434	2184		180.05167_1.19	0.146057	0.532088	0.471561	0.742819	0.524504	-0.372482	0.503069	0.0844041	0.216546	0.47588	-0.0905421	-0.577308	-1.34959	0.223376	-0.15413	-0.572248	-0.366549	0.025254	-0.630339	0.167628		297.24237_8.95	79.095	8.2237e-10	9.0849	2.0266e-08	allyl-4msob; control-4msob; benzyl-allyl; control-allyl; control-benzyl
268.10407_1.21	1863	1914	4195	1663	1806	10187	35047	13717	4757	20926	976	3719	9935	12327	6746	1886	4438	6447	8737	4983		268.10407_1.21	-0.135236	1.30302	0.667461	-0.0500546	0.95362	-1.1232	-0.216837	0.448909	0.595071	0.186628	-0.676876	-0.0970842	0.155913	0.361849	-0.0186072	-0.68519	-0.666892	-0.762133	-0.706243	0.46588		187.63148_3.23	79.016	8.2858e-10	9.0817	2.0266e-08	control-4msob; control-allyl; control-benzyl
327.16647_1.21	2329	2601	3103	1153	2014	425	3207	5133	3012	2704	805	3065	1691	912	607	2728	3484	2096	1565	2173		327.16647_1.21	0.401656	0.428746	0.815261	0.377196	0.288552	-0.707118	0.39153	-0.097188	-0.604566	-0.939109	0.295814	0.496824	0.0792508	-0.16082	0.108898	0.16587	0.256638	-0.41188	0.0464564	-1.23201		223.16907_8.48	76.955	1.0091e-09	8.9961	2.4012e-08	allyl-4msob; benzyl-4msob; control-4msob
284.1604_1.23	3160	2861	4298	1142	2755	97	5427	9274	6134	4238	0	5563	1767	1138	166	3556	4871	3082	1999	3255		284.1604_1.23	0.456735	0.563782	0.809707	0.619987	0.450283	-3.36051	0.575142	0.0487787	-0.153169	-1.03667	0.369755	0.514174	0.304097	0.105398	0.329163	0.315568	0.269947	-0.151559	0.25262	-1.28323		367.20893_6.43	76.906	1.0139e-09	8.994	2.4012e-08	allyl-4msob; benzyl-4msob; control-allyl; control-benzyl
322.10672_1.24	1273	1364	1401	1154	971	2474	4539	3837	5297	2791	2364	2333	1536	2516	3703	1876	1703	3967	2364	1571		322.10672_1.24	-0.422623	0.689295	0.530369	0.835373	0.2293	0.0722389	0.059753	-0.335606	0.131183	0.496745	-0.146464	-0.23798	0.561886	0.0722389	-0.314294	-0.513249	-0.44794	-0.606081	-0.769402	0.115259		309.20591_5.44	76.721	1.0323e-09	8.9862	2.4066e-08	allyl-4msob; benzyl-4msob; benzyl-allyl; control-allyl; control-benzyl
146.11755_1.24	5296	6167	8298	7269	8475	8121	11907	11450	8346	10476	8373	7396	9293	8474	8269	9350	8240	7671	8723	8676		146.11755_1.24	-0.0150496	0.539096	0.479039	-0.00619853	0.342613	-0.00124214	-0.191639	0.158734	0.0171578	-0.020422	0.168118	-0.0258133	-0.135616	0.0615993	0.0533087	-0.704161	-0.470508	-0.218218	0.0173389	-0.0481365		223.16933_9.22	76.331	1.0723e-09	8.9697	2.4613e-08	allyl-4msob; benzyl-4msob; control-4msob; control-allyl; control-benzyl
100.11207_1.24	4128	4334	5195	4337	5396	5105	8491	7859	5522	6427	5741	5687	6463	5647	5544	5860	5853	5498	6902	5918		100.11207_1.24	-0.145889	0.618225	0.49793	-0.0509504	0.185087	0.00953866	-0.00515936	0.193775	-0.016137	-0.0447665	0.0414466	0.0395877	-0.0577247	0.295982	0.0567643	-0.503448	-0.42771	-0.426634	-0.0868491	-0.173069		351.21329_9.41	75.549	1.1577e-09	8.9364	2.617e-08	allyl-4msob; benzyl-4msob; control-4msob; control-allyl; control-benzyl
252.10899_1.25	8755	8796	9935	6143	11505	3668	5848	3405	4087	8001	4735	3457	3939	6017	5782	2603	5321	3638	4551	7225		252.10899_1.25	0.624822	0.0782407	-0.479572	-0.291282	0.401536	-0.139497	-0.463941	-0.329323	0.107623	0.0665348	-0.756574	-0.0191588	-0.411308	-0.180374	0.296318	0.494418	0.499237	0.128997	0.77614	-0.402838		223.16937_7.04	74.372	1.3011e-09	8.8857	2.8974e-08	allyl-4msob; benzyl-4msob; control-4msob; control-allyl; control-benzyl
342.16605_1.26	1851	2318	3812	1522	2690	139	4202	6591	3768	2684	458	4418	1771	906	437	3032	4297	2105	1975	2225		342.16605_1.26	0.468329	0.534656	0.841176	0.460423	0.229425	-0.974599	0.568789	-0.0536835	-0.510087	-1.00656	0.312441	0.54988	0.0639626	0.0205549	0.101715	-0.0235986	0.129598	-0.156858	0.230946	-1.78651		282.2789_10.92	73.606	1.4052e-09	8.8523	3.0831e-08	allyl-4msob; benzyl-4msob; control-allyl; control-benzyl
384.22271_1.29	3118	3611	504	6060	6248	2923	2024	3560	1920	775	1433	542	2626	2952	1342	20301	7017	8883	9913	20787		384.22271_1.29	-1.18822	-0.297193	0.0647208	-0.331001	-0.912447	-0.518503	-1.14163	-0.130308	-0.0553078	-0.560553	1.18049	0.499628	0.650758	0.721071	1.19565	-0.0202442	0.0738372	0.405654	0.425235	-0.0616351		291.19519_5.44	70.568	1.921e-09	8.7165	4.1538e-08	allyl-4msob; benzyl-4msob; benzyl-allyl; control-allyl; control-benzyl
270.14527_1.29	2963	3306	3180	1496	3284	533	4217	5453	4560	4144	1198	4845	2187	1539	942	4217	5107	2444	1833	4278		270.14527_1.29	0.153976	0.387212	0.599623	0.451833	0.372782	-0.652746	0.501931	-0.155375	-0.445758	-0.851407	0.387212	0.545451	-0.0635613	-0.301292	0.39908	0.0955691	0.186087	-0.469176	0.180569	-1.32201		297.24255_10.03	69.223	2.215e-09	8.6546	4.6697e-08	allyl-4msob; benzyl-4msob; control-4msob; benzyl-allyl; control-allyl; control-benzyl
328.15026_1.3	1792	2405	3157	1531	2046	702	4467	3840	3938	3541	1281	4015	1951	1623	1529	2668	3219	1452	1430	2219		328.15026_1.3	0.342472	0.671584	0.528175	0.55207	0.451312	-0.512777	0.570431	-0.113873	-0.288402	-0.344974	0.182898	0.360913	-0.393969	-0.408445	0.00817267	-0.194479	0.0844956	-0.343734	-0.0687919	-1.08308		164.62873_3.23	69.193	2.2222e-09	8.6532	4.6697e-08	control-4msob; control-allyl; control-benzyl
187.05382_1.31	0	171	247	106	121	198	291	0	365	214	5203	7868	15147	6485	7141	279	247	0	409	236		187.05382_1.31	0.0055203	0.0698051	-2.13585	0.158654	-0.0507163	1.20063	1.36281	1.61966	1.287	1.32479	0.0532916	0.0055203	-2.13585	0.203287	-0.0123439	-2.13585	-0.138675	-0.326186	-0.274293	-0.0811881		221.15364_5.32	68.941	2.2829e-09	8.6415	4.7308e-08	allyl-4msob; benzyl-4msob; control-4msob; benzyl-allyl; control-allyl
159.11283_1.32	1378	1828	0	3030	3132	4038	0	1231	578	529	442	1189	410	2685	2254	1305	1757	502	4385	3041		159.11283_1.32	-2.79717	-2.79717	0.242727	-0.0824815	-0.120588	-0.197879	0.227794	-0.230206	0.578193	0.502925	0.267838	0.395771	-0.143123	0.789193	0.631751	0.291252	0.412812	0.630192	0.644435	0.753731		293.21077_8.43	66.535	2.9676e-09	8.5276	6.0653e-08	allyl-4msob; benzyl-4msob; control-4msob; control-allyl; control-benzyl
127.05025_1.42	2506	2372	1620	2887	3851	6837	1290	3319	1096	875	1119	2005	1517	4224	2847	2057	4035	2511	5785	4493		127.05025_1.42	-0.363905	-0.562063	0.260045	-0.70384	-0.899748	-0.685773	-0.178419	-0.421053	0.469803	0.126599	-0.156145	0.429981	0.0173484	0.743386	0.523512	0.0156144	-0.0321924	0.138736	0.389378	0.888736		351.21378_8.92	65.687	3.2619e-09	8.4865	6.493e-08	allyl-4msob; benzyl-4msob; control-4msob; control-allyl; control-benzyl
310.17596_1.43	7822	6459	3430	3365	6719	399	1884	10877	4193	1259	1096	3851	3125	786	704	4451	5781	3509	2173	6204		310.17596_1.43	0.122712	-0.294937	0.927176	0.262719	-0.575906	-0.672552	0.203412	0.0577979	-0.904299	-0.981099	0.304342	0.486586	0.138584	-0.19546	0.53581	0.69735	0.563887	0.109375	0.591397	-1.37689		293.2108_7.74	65.682	3.2639e-09	8.4863	6.493e-08	allyl-4msob; benzyl-4msob; control-4msob; control-allyl; control-benzyl
321.09942_1.48	0	1014	19372	377	1025	0	8495	0	1157	12692	3251	3255	5883	4251	4166	2459	918	1751	1354	943		321.09942_1.48	1.22307	0.909838	-2.50936	0.152299	1.0624	0.544865	0.545332	0.770231	0.646771	0.639097	0.438772	0.0643769	0.309745	0.212044	0.0745864	-2.50936	0.10217	-0.273782	0.106269	-2.50936		353.22954_8.35	65.442	3.3529e-09	8.4746	6.5823e-08	allyl-4msob; benzyl-4msob; control-4msob; control-allyl; control-benzyl
180.08799_1.5	4925	5265	8524	2838	4363	1158	7005	8151	6292	8288	8366	5069	6467	2309	4175	7067	3096	1917	3869	1914		180.08799_1.5	0.571611	0.401364	0.532797	0.308248	0.547255	0.555381	0.120762	0.332045	-0.561336	-0.0475479	0.409008	-0.306917	-0.722727	-0.113576	-0.724086	0.0957629	0.153671	-0.382395	-0.00934072	-1.15998		367.20891_7.12	64.789	3.6097e-09	8.4425	6.9834e-08	allyl-4msob; benzyl-4msob; control-allyl; control-benzyl
140.03416_1.52	3522	4057	3692	3664	3913	2646	3539	4040	3073	3510	3391	2663	3549	3661	3476	6139	3887	3262	3889	3565		140.03416_1.52	0.0388688	-0.0284647	0.182172	-0.253084	-0.041555	-0.0964271	-0.480903	-0.0239757	0.0254543	-0.0570405	0.847833	0.120751	-0.158129	0.12157	-0.0168196	-0.0361252	0.188852	0.0267575	0.131358	-0.491091		149.13238_8.36	64.69	3.6508e-09	8.4376	6.9834e-08	allyl-4msob; benzyl-4msob; control-4msob; benzyl-allyl
276.10781_1.66	2475	2480	386	4563	3069	3663	769	2655	0	1533	1008	1879	1873	5830	4494	1536	0	1900	5065	4352		276.10781_1.66	-0.419623	-0.129783	0.391281	-2.90363	0.160326	-0.0159782	0.245907	0.244562	0.722047	0.612598	0.161148	-2.90363	0.25058	0.662896	0.599096	0.361759	0.362608	0.619005	0.452217	0.526619		195.13775_7.98	64.442	3.7552e-09	8.4254	7.092e-08	allyl-4msob; benzyl-4msob; control-4msob; control-allyl; control-benzyl
411.22439_1.68	1498	1104	3686	727	1390	131	5125	6094	6171	3238	91	4249	0	0	74	2117	2110	1606	1656	2026		411.22439_1.68	0.699317	0.835059	0.906381	0.911553	0.645947	-0.825075	0.757859	-2.66285	-2.66285	-0.910216	0.470928	0.469564	0.357152	0.369779	0.452832	0.328481	0.202787	0.0307285	0.297663	-0.67505		195.13788_8.37	62.35	4.7851e-09	8.3201	8.9242e-08	allyl-4msob; benzyl-4msob; control-4msob; benzyl-allyl; control-allyl
462.21984_1.74	11028	12328	7939	5306	13693	3913	13800	7715	5664	9438	13371	6392	12196	7238	15840	9685	5962	11656	10012	5906		462.21984_1.74	-0.112317	0.471372	-0.142533	-0.468789	0.0702775	0.438032	-0.341134	0.340927	-0.209911	0.616925	0.0975512	-0.414656	0.293116	0.132608	-0.424619	0.234647	0.352292	-0.53772	0.463155	-0.859223		275.19987_10.79	62.104	4.926e-09	8.3075	9.0736e-08	allyl-4msob; benzyl-4msob; control-4msob; control-allyl; control-benzyl
342.20293_1.74	0	3304	4337	1571	3449	717	4613	4907	4569	3802	1943	4324	2042	1696	1731	3087	2750	1902	1288	2500		342.20293_1.74	0.448393	0.478563	0.508777	0.473876	0.384011	0.0557343	0.446925	0.0800369	-0.0107531	-0.00076405	0.282134	0.225604	0.0453049	-0.145323	0.178996	-3.62326	0.315355	-0.0481926	0.336359	-0.431775		221.15373_6.62	61.823	5.0927e-09	8.2931	9.2041e-08	allyl-4msob; benzyl-4msob; control-4msob; control-allyl; control-benzyl
394.12828_1.75	1785	1771	21436	491	1466	883	11922	0	0	20650	4249	5039	6445	4736	5444	2771	1029	2133	0	824		394.12828_1.75	1.17633	0.956617	-2.54027	-2.54027	1.16234	0.57024	0.634102	0.726266	0.610877	0.663053	0.410148	0.039156	0.312148	-2.54027	-0.0440484	0.245445	0.242496	-0.237938	0.171712	-0.0181497		383.20281_6.22	61.777	5.1203e-09	8.2907	9.2041e-08	allyl-4msob; benzyl-4msob; control-allyl; control-benzyl
282.11977_1.81	1424	1741	12656	695	1400	0	10321	0	2607	16921	5222	3708	3335	4035	4718	1665	1379	1377	1109	1146		282.11977_1.81	0.954637	0.87078	-2.90911	0.305027	1.07405	0.590654	0.449877	0.406285	0.484626	0.548923	0.120671	0.0431807	0.042584	-0.0464117	-0.0329177	0.0563837	0.139023	-0.238549	0.0493949	-2.90911		280.15449_4.19	61.178	5.4992e-09	8.2597	9.7676e-08	allyl-4msob; benzyl-4msob; control-4msob; control-allyl; control-benzyl
186.22201_1.88	1923	2600	1862	2885	2199	4996	1917	2045	2034	0	3395	5476	2482	3469	2286	2076	3378	2051	1919	2402		186.22201_1.88	0.0354476	0.0498591	0.0818583	0.0791882	-3.66794	0.33281	0.569486	0.177736	0.343485	0.137011	0.0893066	0.330325	0.0833087	0.0503754	0.161516	0.0514062	0.20073	0.252224	0.117802	0.52407		213.1483_7.83	60.996	5.6209e-09	8.2502	9.8081e-08	allyl-4msob; benzyl-4msob; control-4msob; control-allyl
282.27909_1.88	4060	3799	3225	4133	4252	4242	3712	4074	4442	3681	4292	4561	4294	4514	4440	4497	4597	5006	3902	4498		282.27909_1.88	-0.547904	-0.254023	-0.0595738	0.121136	-0.271547	0.0493533	0.17638	0.0503268	0.154735	0.120195	0.14685	0.192808	0.370914	-0.149712	0.147315	-0.066767	-0.205613	-0.0295287	0.0297873	0.0248671		313.23677_8.35	60.947	5.6535e-09	8.2477	9.8081e-08	allyl-4msob; benzyl-4msob; control-4msob
518.2563_1.89	3653	3661	194	0	4733	905	2972	2148	970	1304	0	1630	3232	2445	2862	5582	2557	4085	4377	716		518.2563_1.89	-0.678949	0.465127	0.32901	-0.00426303	0.11978	-2.86686	0.213325	0.500285	0.383301	0.449317	0.729362	0.402077	0.598473	0.627417	-0.131542	0.551617	0.552534	-2.86686	0.660197	-0.0333401		155.10662_8.36	60.512	5.9578e-09	8.2249	1.0217e-07	allyl-4msob; benzyl-4msob; control-4msob; control-allyl; control-benzyl
328.1872_1.9	2373	2505	3117	3853	4937	6063	5212	687	594	7374	4858	559	4990	6280	8369	3521	2700	1652	3326	1673		328.1872_1.9	0.0468403	0.423411	-1.06091	-1.16745	0.677585	0.37189	-1.21194	0.391527	0.559953	0.7703	0.136113	-0.0583603	-0.41821	0.0943788	-0.408957	-0.152923	-0.11327	0.202116	0.383706	0.534195		282.27893_10.64	60.373	6.0593e-09	8.2176	1.0273e-07	allyl-4msob; benzyl-4msob; control-allyl; control-benzyl
540.27794_1.94	5156	5838	2253	3827	4379	4243	4350	0	69	2102	4266	0	5828	6412	7586	4217	2420	3644	6535	1930		540.27794_1.94	0.175502	0.441121	-2.92159	-1.23177	0.147494	0.433248	-2.92159	0.559211	0.597766	0.665646	0.428584	0.204371	0.369623	0.605437	0.113028	0.509749	0.559903	0.389405	0.443803	0.431066		351.21378_8.03	60.036	6.3121e-09	8.1998	1.0582e-07	allyl-4msob; benzyl-4msob; control-allyl; control-benzyl
247.12899_1.99	1009	1024	8302	634	1112	104	6729	2274	5740	9955	2984	3886	2994	4315	4816	2317	1041	4671	2896	1306		247.12899_1.99	0.818262	0.684424	-0.00676885	0.583144	0.933947	0.16635	0.334621	0.168481	0.401337	0.471321	0.00516605	-0.50458	0.451844	0.147278	-0.360092	-0.524472	-0.515071	-0.820515	-0.462545	-1.97213		367.20892_6.27	59.934	6.3911e-09	8.1944	1.0595e-07	allyl-4msob; benzyl-4msob; control-allyl; control-benzyl
312.19142_2.01	3239	3540	5896	1879	3291	91	7949	11396	9473	5688	114	7580	1562	1500	89	4864	5483	3780	2652	3905		312.19142_2.01	0.489836	0.651403	0.846197	0.746254	0.470414	-1.64391	0.625699	-0.228473	-0.250375	-1.77775	0.385785	0.450564	0.249437	0.0577822	0.26703	0.165909	0.213963	-0.128553	0.174522	-1.76574		105.03362_4.17	59.443	6.7873e-09	8.1683	1.1128e-07	benzyl-4msob; benzyl-allyl; control-benzyl
206.08462_2.03	4334	4502	3696	4061	4328	4207	5863	8027	3676	5765	3900	4016	8438	5206	4260	7237	7588	6877	8524	5228		206.08462_2.03	-0.428943	0.132084	0.514057	-0.435541	0.111588	-0.363619	-0.327981	0.574772	-0.012425	-0.256264	0.388085	0.445672	0.326045	0.587102	-0.00729759	-0.235324	-0.189083	-0.314433	-0.237009	-0.271486		545.23542_5.31	58.827	7.3238e-09	8.1353	1.1877e-07	benzyl-4msob; benzyl-allyl; control-benzyl
117.03677_2.03	1583	1702	1507	1953	2063	1884	2685	3142	1457	2403	1181	1598	3299	1952	1769	3095	3253	3070	3247	2321		117.03677_2.03	-0.415376	0.257552	0.440685	-0.454689	0.128267	-0.699386	-0.347063	0.497496	-0.11392	-0.228615	0.423125	0.481136	0.413675	0.478985	0.087814	-0.358051	-0.2736	-0.113323	-0.0494805	-0.155232		279.23181_8.95	58.492	7.635e-09	8.1172	1.2249e-07	allyl-4msob; control-4msob; benzyl-allyl; control-allyl; control-benzyl
403.14629_2.07	0	578	9787	319	412	1225	23253	6501	9418	26513	1894	2620	2865	3454	2954	3409	2422	3571	5483	5923		403.14629_2.07	0.679964	1.06974	0.495703	0.662654	1.12883	-0.0597661	0.086383	0.126647	0.210856	0.140425	0.20495	0.0509898	0.225861	0.418998	0.453765	-3.43675	-0.594339	-0.862049	-0.746822	-0.25603		291.19513_5.22	57.968	8.1533e-09	8.0887	1.2941e-07	allyl-4msob; benzyl-4msob; control-4msob; control-allyl; control-benzyl
298.11481_2.07	2066	1971	3570	2167	2171	2673	3718	2903	1437	3217	1931	1838	3223	3194	2792	2731	2433	2038	3284	2586		298.11481_2.07	0.454176	0.507167	0.184367	-0.73298	0.31835	-0.347509	-0.411902	0.320781	0.30899	0.133507	0.104688	-0.0460435	-0.277153	0.345241	0.0335177	-0.259352	-0.320762	-0.197087	-0.194681	0.0766843		367.20911_7.25	57.189	8.998e-09	8.0459	1.4132e-07	allyl-4msob; benzyl-4msob; control-allyl; control-benzyl
272.17905_2.09	2302	2305	11717	2082	1652	3448	12231	11494	9992	9115	2927	4550	10190	7011	6806	1448	4852	3524	3229	2981		272.17905_2.09	0.744083	0.777868	0.728961	0.618759	0.546468	-0.347446	-0.000290015	0.6342	0.339944	0.316591	-0.901287	0.0502814	-0.201376	-0.270173	-0.33306	-0.536467	-0.535443	-0.615515	-0.797566	-0.218533		221.15356_6.82	56.788	9.4708e-09	8.0236	1.4719e-07	allyl-4msob; benzyl-4msob; control-4msob; control-allyl; control-benzyl
540.23035_2.09	5360	5896	11476	7785	9257	11726	10819	9953	2574	29744	3279	17454	3474	13470	17047	6005	5034	1757	11572	7583		540.23035_2.09	0.313917	0.26753	0.201885	-0.862241	1.06328	-0.671766	0.643846	-0.626312	0.439974	0.625281	-0.195689	-0.334469	-1.1627	0.320472	-0.012107	-0.285095	-0.210102	0.00857886	0.144844	0.330874		309.20574_5.22	56.675	9.6086e-09	8.0173	1.4779e-07	allyl-4msob; benzyl-4msob; control-allyl; control-benzyl
446.72277_2.1	7591	7233	1332	2885	6479	2591	1616	1865	451	4501	1874	5215	2100	4652	9465	4763	1950	1570	5511	3005		446.72277_2.1	-0.630347	-0.483062	-0.373854	-1.45563	0.297548	-0.370186	0.409753	-0.283416	0.322694	0.863987	0.340664	-0.339891	-0.505069	0.451824	-0.01034	0.695848	0.659034	-0.0413959	0.57514	-0.123303		297.24221_10.33	55.968	1.0527e-08	7.9777	1.5996e-07	allyl-4msob; benzyl-4msob; control-4msob; control-allyl; control-benzyl
281.1131_2.1	3589	4292	5225	5345	8866	5238	2342	2799	1715	3789	2717	4199	4071	11754	5288	8183	7246	2813	7095	10475		281.1131_2.1	0.0925688	-0.642215	-0.47899	-0.927533	-0.201686	-0.506216	-0.107606	-0.135953	0.834943	0.103544	0.503345	0.39199	-0.474421	0.372707	0.729456	-0.251342	-0.0875466	0.113361	0.57675	0.0948443		149.1324_8.55	55.904	1.0614e-08	7.9741	1.5996e-07	allyl-4msob; benzyl-4msob; control-4msob
293.11336_2.11	2057	2213	7403	1288	2707	122	7245	3885	2712	8602	4312	3442	2875	2588	5589	1976	1403	3146	2821	1791		293.11336_2.11	0.71994	0.704917	0.270947	0.0206466	0.824472	0.343564	0.186638	0.0612911	-0.0119442	0.524201	-0.199832	-0.438312	0.124019	0.0480871	-0.268285	-0.171856	-0.120951	-0.497867	0.0193616	-2.13904		279.23135_10.03	54.712	1.2412e-08	7.9062	1.8518e-07	allyl-4msob; benzyl-4msob; control-4msob; control-allyl; control-benzyl
137.04567_2.13	5705	6369	6544	6537	6136	9440	7889	7558	3232	6321	3764	4441	7554	9065	7289	8572	7726	5726	10037	9492		137.04567_2.13	-0.0279348	0.196126	0.144746	-0.873548	-0.0694948	-0.69089	-0.49263	0.144112	0.362685	0.101305	0.295655	0.171099	-0.187998	0.484781	0.417859	-0.192402	-0.0604266	-0.0292177	-0.105101	0.411275		277.21587_9.48	54.563	1.2659e-08	7.8976	1.8701e-07	allyl-4msob; benzyl-4msob; control-4msob; control-allyl; control-benzyl
392.18015_2.14	9000	8870	3237	4392	8905	3792	3007	3055	1348	4258	2929	6543	2274	5051	7801	5577	5571	2416	6730	7173		392.18015_2.14	-0.302722	-0.369627	-0.355251	-1.09793	-0.0538598	-0.393484	0.336106	-0.623254	0.101172	0.49574	0.191098	0.190121	-0.568269	0.361686	0.419554	0.625523	0.612316	-0.025733	0.615891	-0.159073		257.17493_5.32	54.154	1.3369e-08	7.8739	1.9479e-07	allyl-4msob; benzyl-4msob; control-4msob; benzyl-allyl; control-allyl
324.14122_2.15	0	0	7975	0	0	0	14098	6652	5473	9248	0	0	0	0	0	0	0	0	0	0		324.14122_2.15	2.20906	2.39709	2.1492	2.08481	2.25794	-0.739873	-0.739873	-0.739873	-0.739873	-0.739873	-0.739873	-0.739873	-0.739873	-0.739873	-0.739873	-0.739873	-0.739873	-0.739873	-0.739873	-0.739873		251.20058_10.29	54.11	1.3447e-08	7.8714	1.9479e-07	allyl-4msob; benzyl-4msob; control-4msob
279.10091_2.16	1101	1424	18101	304	925	593	12104	2405	3551	19468	4229	5012	4837	4258	4806	1974	770	1614	1021	528		279.10091_2.16	1.2449	0.999495	0.0140617	0.251689	1.2893	0.358244	0.461831	0.440158	0.362411	0.436238	-0.106367	-0.680451	-0.229149	-0.508397	-0.910525	-0.462396	-0.305524	-1.24717	-0.568612	-0.839729		239.16405_7.53	53.588	1.4425e-08	7.8409	2.0643e-07	allyl-4msob; benzyl-4msob; control-4msob; benzyl-allyl
266.1244_2.18	3748	4496	0	3894	4726	2690	818	2861	1721	445	1189	1330	1659	3671	2200	3784	4694	1782	3040	4756		266.1244_2.18	-3.56254	-0.331196	0.276465	0.0297896	-0.626656	-0.149681	-0.0952922	0.0119827	0.397454	0.148963	0.412168	0.516757	0.0466939	0.305918	0.523126	0.407528	0.495841	0.426075	0.520055	0.246554		279.23179_8.62	53.536	1.4527e-08	7.8378	2.0643e-07	allyl-4msob; control-4msob; benzyl-allyl; control-allyl; control-benzyl
279.17016_2.19	13645	14149	10850	10478	12897	13423	25444	18212	13838	22663	11190	10297	16627	13291	15177	16185	17670	10320	10748	12402		279.17016_2.19	-0.331718	0.776755	0.341854	-0.0153563	0.626222	-0.291589	-0.399753	0.223436	-0.067809	0.104765	0.188395	0.302562	-0.396851	-0.344002	-0.157845	-0.0336228	0.013549	-0.37709	-0.106945	-0.0549563		223.16922_8.16	51.937	1.8086e-08	7.7427	2.5457e-07	allyl-4msob; benzyl-4msob; control-4msob; control-allyl; control-benzyl
127.03886_2.2	16024	16559	22451	15915	21800	17012	36979	26590	22389	46469	15402	17527	29169	16142	22860	22872	18755	18198	17191	15145		127.03886_2.2	0.0958676	0.691582	0.297855	0.0925663	0.964284	-0.353994	-0.199704	0.408365	-0.297973	0.11742	0.118046	-0.118863	-0.154854	-0.222811	-0.374082	-0.306732	-0.267526	-0.31488	0.0607404	-0.235306		295.22638_9.4	51.629	1.8877e-08	7.7241	2.6322e-07	allyl-4msob; benzyl-4msob; control-4msob; control-allyl; control-benzyl
166.0863_2.21	10109	12513	65464	9807	24633	14044	46109	32389	25359	54933	30369	27295	31959	19549	24605	23001	21558	48951	38626	21960		166.0863_2.21	0.847824	0.530522	0.210779	-0.010736	0.689047	0.15248	0.0558671	0.198679	-0.246305	-0.0380618	-0.0990901	-0.157745	0.58467	0.370209	-0.141019	-0.843351	-0.650212	-0.870809	-0.0370321	-0.545715		239.16431_5.32	51.535	1.9129e-08	7.7183	2.6426e-07	allyl-4msob; benzyl-4msob; control-4msob; benzyl-allyl; control-allyl
398.21662_2.21	10070	10228	12113	13486	14180	18235	21732	167	0	23745	16703	0	22778	20745	30171	22981	9083	5361	12836	4763		398.21662_2.21	0.383583	0.603962	-1.23163	-3.14292	0.637363	0.504728	-3.14292	0.621687	0.586438	0.727666	0.625032	0.275044	0.0762512	0.405442	0.0316583	0.313938	0.319808	0.424066	0.442986	0.537814		241.17993_6.58	51.222	1.9986e-08	7.6993	2.7358e-07	allyl-4msob; benzyl-4msob; control-4msob; control-allyl; control-benzyl
94.0651_2.23	1478	1346	2970	1298	1129	1103	3768	3274	4009	4002	3010	2241	2157	1807	1924	1719	1873	3064	3790	1075		94.0651_2.23	0.321554	0.553116	0.416375	0.61344	0.61174	0.334571	0.0475136	0.0103405	-0.161933	-0.100887	-0.210511	-0.127027	0.351873	0.55878	-0.667267	-0.357488	-0.448516	-0.483849	-0.619578	-0.642248		327.21558_7.44	50.693	2.1537e-08	7.6668	2.9212e-07	allyl-4msob; benzyl-4msob; control-4msob; control-allyl; control-benzyl
146.06_2.23	2407	2072	4952	2071	1686	1719	5974	4441	5422	5482	4251	3416	3234	2299	2531	2283	2708	4425	4703	1351		146.06_2.23	0.468946	0.653049	0.362078	0.557917	0.568716	0.319174	0.104594	0.0508715	-0.283969	-0.189633	-0.290821	-0.123306	0.358537	0.418323	-0.805619	-0.238923	-0.385977	-0.386451	-0.588263	-0.569243		159.11671_8.37	50.078	2.3512e-08	7.6287	3.1604e-07	allyl-4msob; benzyl-4msob; control-4msob
782.63288_2.24	0	3705	205	4695	4630	5163	292	771	398	191	527	775	915	4624	3540	3492	4102	1169	2842	5422		782.63288_2.24	-0.759549	-0.594603	-0.141856	-0.450192	-0.792532	-0.319278	-0.139443	-0.0620082	0.693448	0.568882	0.562516	0.637591	0.0522269	0.466473	0.767686	-3.21896	0.590126	0.700554	0.694053	0.744862		203.14294_7.52	49.726	2.4737e-08	7.6067	3.2953e-07	allyl-4msob; benzyl-4msob; control-4msob; benzyl-allyl; control-benzyl
344.18169_2.28	1923	1919	4164	1625	3736	2250	2920	3484	2080	4522	2856	2093	2647	2619	3672	2405	1545	1805	3056	2297		344.18169_2.28	0.574425	0.156037	0.36423	-0.243868	0.671659	0.129911	-0.236523	0.0403193	0.0277824	0.426189	-0.0727113	-0.594411	-0.411046	0.209705	-0.126878	-0.336391	-0.338846	-0.534894	0.446559	-0.15125		353.22943_9.34	48.834	2.8167e-08	7.5503	3.7191e-07	allyl-4msob; benzyl-4msob; control-4msob
146.08119_2.28	2920	2936	4321	2688	1544	2681	7791	5693	2802	19512	2242	4033	3465	4574	5796	1928	5191	2399	13648	3274		146.08119_2.28	0.0728145	0.562112	0.3017	-0.286723	1.32414	-0.471794	0.015561	-0.110438	0.120045	0.316583	-0.597035	0.225078	-0.415613	1.02746	-0.157502	-0.252483	-0.247947	-0.321199	-0.781394	-0.323364		257.1898_8.67	48.445	2.9827e-08	7.5254	3.9036e-07	allyl-4msob; benzyl-4msob; control-4msob; control-allyl; control-benzyl
382.11044_2.28	2932	3001	3700	3712	5539	20929	2794	3639	1672	3578	2395	3223	4152	9254	6339	3596	6053	4030	8876	8461		382.11044_2.28	-0.165934	-0.409879	-0.180373	-0.855848	-0.195056	-0.543717	-0.285814	-0.065825	0.630303	0.301693	-0.190697	0.261594	-0.091729	0.594079	0.552489	-0.368004	-0.347801	-0.163121	0.184517	1.33912		275.20028_8.55	48.027	3.1736e-08	7.4984	4.1175e-07	allyl-4msob; benzyl-4msob; control-4msob
76.03891_2.28	1589	1617	2421	1902	950	1447	3878	3279	1796	8645	1438	2347	2105	2694	3589	1224	2868	1888	5861	2454		76.03891_2.28	0.0372434	0.463995	0.312021	-0.233242	1.19013	-0.434606	0.00912525	-0.0894447	0.134024	0.393845	-0.580554	0.190715	-0.187992	0.838086	0.0495065	-0.344162	-0.32834	-0.1813	-0.810096	-0.428955		177.12749_7.99	47.66	3.353e-08	7.4746	4.3126e-07	allyl-4msob; benzyl-4msob; control-4msob; control-allyl
435.20434_2.28	21490	20473	6158	11661	21120	9002	3334	5527	1116	6188	11384	14669	3658	10479	19792	16268	9297	4618	18621	12546		435.20434_2.28	-0.29477	-0.755481	-0.375943	-1.57724	-0.291121	0.166599	0.356963	-0.685844	0.104402	0.581876	0.434649	0.0145378	-0.51086	0.536082	0.239578	0.643679	0.607277	0.184651	0.630638	-0.00967362		221.15324_7.52	47.517	3.4257e-08	7.4653	4.3685e-07	allyl-4msob; benzyl-4msob; control-4msob; benzyl-allyl; control-benzyl
345.67484_2.3	7181	6858	4218	3660	9374	2472	5946	3955	3158	3458	5654	6211	6992	6508	8399	8376	4054	4106	4286	5140		345.67484_2.3	-0.221812	0.152233	-0.291947	-0.537102	-0.438239	0.0973773	0.199734	0.328764	0.250619	0.528497	0.52551	-0.265014	-0.251129	-0.20439	-0.00645133	0.35782	0.307684	-0.376392	0.64814	-0.803902		355.24569_10.03	47.429	3.4711e-08	7.4595	4.3888e-07	allyl-4msob; benzyl-4msob; control-4msob
391.18244_2.31	1307	1168	5148	1082	987	1568	3686	4306	3642	3723	2001	2274	3836	2497	3255	921	2291	1343	1297	1497		391.18244_2.31	0.80671	0.509965	0.648064	0.499297	0.518837	-0.0326823	0.080923	0.545397	0.164021	0.399507	-0.721937	0.087539	-0.386877	-0.417835	-0.290447	-0.411013	-0.510892	-0.57883	-0.660459	-0.249286		275.20027_7.75	47.214	3.5861e-08	7.4454	4.4962e-07	allyl-4msob; benzyl-4msob; control-4msob; control-allyl; control-benzyl
237.08718_2.31	1854	1786	5032	2578	1748	0	3031	2902	3208	3668	3041	6861	3280	2073	3072	3371	3178	2992	2703	2348		237.08718_2.31	0.461928	0.213144	0.191799	0.240998	0.306761	0.21476	0.614085	0.251891	0.0267017	0.219738	0.265321	0.236387	0.206788	0.156936	0.0878357	-0.0280936	-0.0464323	0.133698	-0.0569869	-3.69726		293.21083_8.55	47.042	3.6806e-08	7.4341	4.5762e-07	allyl-4msob; benzyl-4msob; control-4msob
367.68813_2.31	4583	4271	3583	2773	3359	2898	2548	3005	1948	1705	4734	2618	4312	3311	3029	6602	4597	3886	7234	5310		367.68813_2.31	0.00213489	-0.366814	-0.188268	-0.65742	-0.801624	0.303633	-0.337482	0.20258	-0.0833134	-0.179658	0.663611	0.27185	0.0899965	0.762555	0.427905	0.268548	0.192239	-0.275229	-0.0677357	-0.227509		295.22646_8.15	46.928	3.7451e-08	7.4265	4.5821e-07	allyl-4msob; benzyl-4msob; control-4msob; control-allyl; control-benzyl
404.21406_2.31	9924	9944	4347	5745	12396	3099	8115	6158	4216	5848	7948	3734	5460	5532	8421	10451	4381	7244	9240	5324		404.21406_2.31	-0.416377	0.248879	-0.0452213	-0.448988	-0.100269	0.226718	-0.578374	-0.173432	-0.15947	0.288326	0.518489	-0.408074	0.127875	0.387239	-0.200313	0.463347	0.465493	-0.119206	0.700383	-0.777026		122.02696_5.22	46.925	3.7468e-08	7.4263	4.5821e-07	allyl-4msob; control-4msob; benzyl-allyl; control-benzyl
506.21067_2.34	7161	7600	7294	3536	3966	2965	9047	5471	3039	6847	7378	3728	5987	3613	5252	3741	3113	6473	6049	2807		506.21067_2.34	0.422789	0.653597	0.1146	-0.515443	0.355018	0.43506	-0.296464	0.211185	-0.330041	0.0708217	-0.292733	-0.489661	0.294824	0.222225	-0.600543	0.403069	0.466829	-0.353127	-0.230145	-0.54186		342.2022_3.22	46.724	3.8633e-08	7.413	4.6621e-07	allyl-4msob; benzyl-4msob; control-4msob; control-allyl; control-benzyl
863.82588_2.36	0	4367	5021	4872	6107	7195	12403	8270	7052	3325	5896	1642	9098	5402	2692	12217	8552	6377	3124	6148		863.82588_2.36	0.146916	0.570034	0.380396	0.30585	-0.0459294	0.22208	-0.376052	0.425042	0.181138	-0.144741	0.562964	0.396085	0.258774	-0.075105	0.241663	-3.81733	0.0816206	0.132821	0.238532	0.315243		253.17913_8.14	46.705	3.8747e-08	7.4118	4.6621e-07	allyl-4msob; benzyl-4msob; control-4msob; control-allyl; control-benzyl
219.13388_2.37	3884	3961	6982	3033	4348	2580	6026	4019	3548	7903	6357	4712	5728	4345	6176	3075	3877	3424	4490	3880		219.13388_2.37	0.550087	0.372853	-0.11467	-0.264699	0.699223	0.437214	0.0767996	0.311809	-0.0207971	0.402446	-0.43691	-0.157965	-0.307517	0.0187137	-0.157034	-0.155794	-0.132166	-0.453463	-0.0199664	-0.648163		293.21105_7.84	46.462	4.0215e-08	7.3956	4.8e-07	allyl-4msob; benzyl-4msob; control-4msob
154.04971_2.37	13090	13359	2674	16939	22284	69568	1489	4297	2794	1879	2490	10718	8783	45827	27987	16457	22405	17992	41640	36780		154.04971_2.37	-0.886681	-1.24577	-0.595754	-0.859757	-1.10309	-0.930407	-0.0351673	-0.157285	0.855967	0.553515	0.227844	0.417076	0.282538	0.797203	0.721085	0.0874518	0.0999279	0.245549	0.413755	1.11199		223.16942_6.3	45.404	4.7383e-08	7.3244	5.6108e-07	allyl-4msob; benzyl-4msob; control-4msob; control-allyl; control-benzyl
299.05529_2.38	0	0	163331	0	0	0	268904	227224	217078	272878	71	0	0	42	0	0	0	0	0	0		299.05529_2.38	2.41707	2.55902	2.51107	2.49806	2.56319	0.213225	-0.986577	-0.986577	0.0638647	-0.986577	-0.986577	-0.986577	-0.986577	-0.986577	-0.986577	-0.986577	-0.986577	-0.986577	-0.986577	-0.986577		277.21596_9.23	45.078	4.9876e-08	7.3021	5.8594e-07	allyl-4msob; benzyl-4msob; control-4msob; control-allyl; control-benzyl
480.207_2.39	4763	4189	696	1791	2811	825	844	1402	603	502	3657	1739	2873	1628	2842	3262	2046	3328	3349	2676		480.207_2.39	-0.794329	-0.641234	-0.238253	-0.908221	-1.05378	0.523038	-0.067206	0.331444	-0.11958	0.32283	0.432275	0.0618878	0.448181	0.453176	0.27504	0.732853	0.630885	-0.0438102	0.314121	-0.659314		241.1799_6.37	44.931	5.1044e-08	7.2921	5.9499e-07	allyl-4msob; benzyl-4msob; control-4msob; control-allyl; control-benzyl
178.03552_2.39	0	0	23339	97	0	0	38191	31698	31292	38101	52	103	52	0	81	80	88	51	0	0		178.03552_2.39	1.87695	2.03821	1.97719	1.97297	2.03743	-0.122451	0.101248	-0.122451	-1.40039	0.0225922	0.018526	0.0497243	-0.128804	-1.40039	-1.40039	-1.40039	-1.40039	0.0815999	-1.40039	-1.40039		239.164_8.93	44.731	5.2686e-08	7.2783	6.0936e-07	allyl-4msob; benzyl-4msob; control-4msob; control-allyl; control-benzyl
114.03712_2.39	0	0	4342	57	88	0	7421	6147	6179	7368	0	122	135	92	69	100	70	95	73	0		114.03712_2.39	1.46431	1.66314	1.59327	1.59519	1.66048	-1.62479	0.139241	0.176797	0.0345644	-0.0721167	0.0654883	-0.0667814	0.0464649	-0.0512211	-1.62479	-1.62479	-1.62479	-0.142951	0.0180791	-1.62479		295.22644_9.65	44.678	5.3136e-08	7.2746	6.0984e-07	allyl-4msob; control-4msob; control-allyl; control-benzyl
317.16407_2.39	4855	5063	353	3930	4518	2870	190	339	125	0	392	901	614	4707	1415	2605	2697	1345	2061	3836		317.16407_2.39	-0.466094	-0.755994	-0.485033	-0.95194	-3.18887	-0.417049	-0.0275471	-0.207036	0.746227	0.183706	0.469339	0.485582	0.159961	0.35971	0.65046	0.760716	0.780349	0.661791	0.727047	0.51468		342.20224_3.41	44.578	5.3982e-08	7.2678	6.1481e-07	allyl-4msob; benzyl-4msob; control-4msob; control-allyl; control-benzyl
782.79937_2.4	0	7796	6600	4857	7788	3921	7045	4501	4654	1300	11165	3537	6654	3576	2403	9023	6681	3623	3560	4484		782.79937_2.4	0.342636	0.37342	0.162047	0.177818	-0.423894	0.590666	0.048334	0.346481	0.0535077	-0.134044	0.49017	0.348391	0.0596682	0.051392	0.160261	-3.78371	0.42121	0.19796	0.420725	0.096961		342.20213_3.55	43.207	6.7362e-08	7.1716	7.614e-07	allyl-4msob; benzyl-4msob; control-4msob; control-allyl; control-benzyl
414.19207_2.4	0	0	5936	0	0	0	5858	3629	3141	6636	0	0	0	0	0	0	0	0	0	0		414.19207_2.4	2.22274	2.21824	2.05529	2.00614	2.26068	-0.71754	-0.71754	-0.71754	-0.71754	-0.71754	-0.71754	-0.71754	-0.71754	-0.71754	-0.71754	-0.71754	-0.71754	-0.71754	-0.71754	-0.71754		253.17998_8.03	42.874	7.1148e-08	7.1478	7.9814e-07	allyl-4msob; benzyl-4msob; control-4msob; control-allyl; control-benzyl
297.13033_2.41	0	0	16383	0	0	0	16192	9455	7869	15809	0	0	0	0	0	0	0	0	0	0		297.13033_2.41	2.35719	2.35341	2.17988	2.12066	2.34569	-0.757121	-0.757121	-0.757121	-0.757121	-0.757121	-0.757121	-0.757121	-0.757121	-0.757121	-0.757121	-0.757121	-0.757121	-0.757121	-0.757121	-0.757121		281.17182_8.48	42.683	7.3422e-08	7.1342	8.175e-07	allyl-4msob; benzyl-4msob; control-4msob; control-benzyl
246.14493_2.42	1630	1615	4820	1107	1920	881	3000	1860	1543	4607	3991	2174	2395	1854	3231	1321	1285	1844	2234	1275		246.14493_2.42	0.847552	0.390746	-0.069793	-0.249802	0.804009	0.665728	0.0804896	0.17376	-0.0729058	0.46221	-0.399456	-0.426074	-0.0781161	0.106718	-0.433601	-0.196958	-0.205865	-0.569722	-0.0392064	-0.789715		297.16682_5.32	42.524	7.5383e-08	7.1227	8.3312e-07	allyl-4msob; benzyl-4msob; control-4msob; benzyl-allyl; control-allyl
796.63549_2.42	0	8865	562	9602	11702	17373	349	1677	1021	571	1212	3070	4331	15688	12778	6491	14333	5429	9291	16599		796.63549_2.42	-0.706279	-0.91582	-0.225444	-0.443692	-0.699291	-0.368268	0.0405021	0.191853	0.757943	0.667705	0.369812	0.718214	0.291233	0.527544	0.782769	-3.46954	0.506901	0.542025	0.629016	0.802814		633.28772_5.27	42.479	7.5946e-08	7.1195	8.3317e-07	benzyl-4msob; benzyl-allyl; control-benzyl
597.98019_2.42	0	3455	262	3910	4469	7596	156	694	396	226	537	1918	2094	8519	5791	3765	7447	3187	4383	8947		597.98019_2.42	-0.742335	-0.976229	-0.302882	-0.555991	-0.809014	-0.418585	0.155723	0.195329	0.828367	0.654233	0.459995	0.767695	0.384806	0.528561	0.850481	-3.23239	0.421231	0.477043	0.537327	0.776633		295.22609_8.35	42.422	7.6675e-08	7.1153	8.3503e-07	allyl-4msob; benzyl-4msob; control-4msob; control-benzyl
759.79636_2.42	0	5696	4021	5194	5582	4714	6088	4017	4247	3668	5976	4391	5251	4481	3725	6951	5715	3310	4858	4235		759.79636_2.42	0.121064	0.319765	0.120587	0.147259	0.0770474	0.31087	0.163232	0.248914	0.172952	0.0844343	0.38327	0.289478	0.0278504	0.211649	0.145903	-3.83128	0.287882	0.243686	0.278198	0.197234		205.15882_9.06	42.169	7.9986e-08	7.097	8.6477e-07	allyl-4msob; benzyl-4msob; control-4msob; benzyl-allyl; control-allyl
597.72995_2.42	0	2985	158	3047	3975	6832	168	546	405	261	662	1477	1825	7186	5561	3187	6308	3040	3599	8455		597.72995_2.42	-0.929886	-0.901961	-0.365594	-0.501539	-0.701482	-0.277924	0.0872783	0.183558	0.807271	0.690608	0.437266	0.747967	0.415776	0.492593	0.881278	-3.21159	0.407467	0.416822	0.537813	0.784282		277.21572_8.15	42.096	8.0963e-08	7.0917	8.6904e-07	allyl-4msob; benzyl-4msob; control-4msob; control-allyl; control-benzyl
310.17584_2.43	4574	4533	1553	2689	5053	547	1905	4799	2149	1108	1640	3604	1361	774	991	3233	5092	3443	1761	4683		310.17584_2.43	-0.307705	-0.144881	0.591499	-0.0488245	-0.576802	-0.264262	0.363264	-0.412886	-0.862721	-0.665746	0.276681	0.638732	0.32684	-0.207526	0.571997	0.553227	0.54605	0.129839	0.632604	-1.13938		241.18003_9.07	41.991	8.2397e-08	7.0841	8.7628e-07	allyl-4msob; benzyl-4msob; control-4msob; benzyl-allyl; control-allyl; control-benzyl
368.09801_2.45	2140	1722	766	2281	3418	1910	1731	1634	1411	1311	1065	1887	1961	2606	2226	7690	4028	2756	3985	3105		368.09801_2.45	-0.955643	-0.207102	-0.26005	-0.394772	-0.462264	-0.653069	-0.127876	-0.092558	0.168529	0.023819	1.16206	0.56834	0.219912	0.558486	0.329386	-0.0123564	-0.211888	0.046229	0.417567	-0.116752		195.1379_8.55	41.961	8.2812e-08	7.0819	8.7628e-07	allyl-4msob; benzyl-4msob; control-4msob
314.17106_2.45	2706	2873	1951	1165	3176	227	2427	3375	3486	1968	0	6053	1248	1053	247	3122	4927	0	1351	3742		314.17106_2.45	0.325116	0.416805	0.555291	0.568882	0.328759	-2.83626	0.800631	0.137466	0.0661102	-0.542869	0.522565	0.714187	-2.83626	0.170772	0.598644	0.462506	0.487657	0.108562	0.529767	-0.578331		257.19004_8.55	41.823	8.4757e-08	7.0718	8.9055e-07	allyl-4msob; benzyl-4msob; control-4msob
405.19814_2.46	5946	6232	10677	6097	8242	3532	5492	6660	4306	4741	7263	4416	6337	4974	6017	5360	5026	4274	7020	5272		405.19814_2.46	0.819288	-0.0510436	0.201399	-0.369541	-0.243549	0.314868	-0.336517	0.136315	-0.18074	0.0684782	-0.0828936	-0.167125	-0.379306	0.270318	-0.104566	0.0529384	0.114441	0.0857697	0.480412	-0.628945		155.10657_8.45	41.78	8.5381e-08	7.0686	8.9083e-07	allyl-4msob; benzyl-4msob; control-4msob
701.77187_2.46	3338	3216	3962	1926	3637	1629	4294	2837	3053	1018	5288	2028	2403	1182	1098	3117	2326	1441	2120	1765		701.77187_2.46	0.507467	0.584951	0.185856	0.256512	-0.801026	0.785447	-0.137386	0.025987	-0.6572	-0.728182	0.276488	-0.00537264	-0.466421	-0.0946662	-0.271132	0.342448	0.306596	-0.187076	0.425052	-0.348342		171.10176_8.35	41.479	8.9831e-08	7.0466	9.3075e-07	allyl-4msob; benzyl-4msob; control-4msob; control-benzyl
449.22434_2.49	4126	4558	6262	3787	3889	2503	5085	4398	3903	4711	5329	3500	5542	3833	3612	6415	4529	3289	4662	3437		449.22434_2.49	0.529653	0.243036	0.0432283	-0.121145	0.137871	0.307556	-0.271171	0.361508	-0.146058	-0.22781	0.562883	0.0836335	-0.356768	0.123477	-0.296176	-0.0446565	0.0924201	-0.162679	-0.126092	-0.732711		277.21586_8.35	41.139	9.5194e-08	7.0214	9.7951e-07	allyl-4msob; benzyl-4msob; control-4msob
520.22479_2.5	4370	4728	5226	2384	1675	1313	6023	4212	2109	4551	5953	1873	3851	1913	3168	2583	1656	4917	4657	1389		520.22479_2.5	0.495469	0.626133	0.296895	-0.33988	0.368156	0.615372	-0.449126	0.214409	-0.429673	0.0346846	-0.153248	-0.562481	0.439363	0.389351	-0.724335	0.330796	0.40328	-0.227051	-0.551979	-0.776135		123.08054_8.94	41.032	9.6949e-08	7.0135	9.9074e-07	allyl-4msob; benzyl-4msob; control-4msob; control-allyl; control-benzyl
420.1504_2.52	3695	3471	3337	4503	2245	2614	6400	6366	3443	6763	3117	3276	3137	2265	3232	2604	2692	2926	3713	1387		420.1504_2.52	0.00525458	0.702552	0.696849	0.0387379	0.761624	-0.0677716	-0.0144996	-0.0609232	-0.409657	-0.0289783	-0.260316	-0.224729	-0.13548	0.119576	-0.934784	0.114373	0.0474104	0.326127	-0.419153	-0.256212		356.07688_2.68	40.858	9.989e-08	7.0005	1.0138e-06	allyl-4msob; benzyl-4msob; control-4msob
233.14959_2.54	4435	4573	11026	4033	5430	3264	9094	6164	5618	13445	7713	5519	6604	6688	8119	3713	4575	3670	4767	4995		233.14959_2.54	0.701084	0.493921	0.0757149	-0.0240273	0.914388	0.316796	-0.0431467	0.149862	0.163455	0.371963	-0.469383	-0.244878	-0.481909	-0.200669	-0.150426	-0.2783	-0.245348	-0.38048	-0.0606298	-0.607986		309.20584_6.27	40.693	1.0277e-07	6.9881	1.036e-06	allyl-4msob; benzyl-4msob; control-4msob; control-allyl; control-benzyl
822.81853_2.56	0	3423	1732	2335	2599	1213	4471	2836	2503	1575	3940	1206	3023	2042	1705	4186	1968	1996	2710	1928		822.81853_2.56	0.0444553	0.515198	0.289233	0.227232	-0.00271231	0.452439	-0.135221	0.32093	0.126187	0.0366562	0.482503	0.107864	0.114877	0.266674	0.0976712	-3.63291	0.382615	0.192744	0.245914	-0.132348		161.13248_8.93	40.643	1.0367e-07	6.9843	1.0381e-06	allyl-4msob; benzyl-4msob; control-4msob; control-allyl; control-benzyl
325.15087_2.56	27548	27513	19790	11535	20842	7887	23297	21245	17717	13536	45443	18490	30204	15343	19337	30781	18305	23673	21411	13671		325.15087_2.56	-0.00825453	0.164337	0.066797	-0.125312	-0.410065	0.871147	-0.0801344	0.439017	-0.277505	-0.0327514	0.459036	-0.0907723	0.181275	0.0750307	-0.399566	0.341644	0.3403	-0.579291	0.046537	-0.981468		312.19169_3.06	40.535	1.0562e-07	6.9763	1.0505e-06	allyl-4msob; benzyl-4msob; control-4msob; control-allyl; control-benzyl
548.2465_2.56	9657	10195	7364	4292	7913	3087	8440	7670	6429	4542	16257	6262	10409	5381	7196	11385	6347	8596	7657	4887		548.2465_2.56	0.0252254	0.170668	0.0686445	-0.119583	-0.490126	0.869776	-0.147652	0.394292	-0.309354	0.000613702	0.489875	-0.133273	0.1902	0.0668354	-0.412049	0.314321	0.372138	-0.550503	0.101908	-0.901958		203.14314_8.94	40.338	1.0929e-07	6.9614	1.0798e-06	allyl-4msob; benzyl-4msob; control-4msob; control-allyl
312.1303_2.57	2628	2572	7271	3406	1984	2286	10625	5987	3970	8997	4208	3630	4653	4485	3603	2992	3730	4083	5279	3192		312.1303_2.57	0.580529	0.959298	0.386506	-0.0237256	0.793219	0.0344117	-0.11313	0.134791	0.0980708	-0.120585	-0.306142	-0.0859935	0.00429979	0.260834	-0.241529	-0.435673	-0.457182	-0.176732	-0.716376	-0.574892		297.24211_8.74	40.24	1.1117e-07	6.954	1.0912e-06	allyl-4msob; control-4msob; benzyl-allyl; control-allyl; control-benzyl
180.08803_2.57	3668	4131	9309	4675	3082	5242	12726	6796	5055	10638	4945	4771	6355	6352	5197	4037	5617	5576	6781	5215		180.08803_2.57	0.559036	0.909014	0.20684	-0.124434	0.708413	-0.14906	-0.189156	0.131742	0.131213	-0.0934242	-0.376146	-0.00643379	-0.0146341	0.204367	-0.0895541	-0.48344	-0.350381	-0.211908	-0.67828	-0.0837738		293.21055_6.6	40.01	1.1573e-07	6.9365	1.1286e-06	allyl-4msob; benzyl-4msob; control-4msob
409.24508_2.58	1009	1083	8254	1700	1991	149	6563	7002	6264	3533	0	6591	1092	960	0	6174	5714	1562	5716	1894		409.24508_2.58	0.800595	0.706878	0.733347	0.687817	0.45371	-2.86618	0.708619	-0.0262742	-0.0789406	-2.86618	0.681901	0.650248	0.120057	0.650391	0.198842	-0.05859	-0.0296573	0.154667	0.21926	-0.840506		277.21577_8.97	39.737	1.2142e-07	6.9157	1.1764e-06	allyl-4msob; benzyl-4msob; control-4msob; control-allyl; control-benzyl
608.48222_2.59	4168	5052	358	4277	6346	10498	542	2393	1283	403	636	3031	3049	11122	5916	3299	7568	4014	4404	9357		608.48222_2.59	-1.33957	-1.07565	-0.130629	-0.527305	-1.26422	-0.973877	0.0197725	0.0235405	0.847067	0.445353	0.0736897	0.602069	0.198525	0.257532	0.737103	0.222482	0.344886	0.238911	0.490003	0.810323		223.16928_9.07	39.3	1.3118e-07	6.8821	1.2599e-06	allyl-4msob; benzyl-4msob; control-4msob; benzyl-allyl; control-allyl
608.23138_2.59	3858	3970	527	3383	5299	10306	472	2136	1017	404	676	2421	2318	8827	4949	3140	6135	3426	4692	8602		608.23138_2.59	-1.0619	-1.13452	-0.139847	-0.628768	-1.23702	-0.897856	-0.0573286	-0.0859729	0.794988	0.413755	0.114001	0.555294	0.171434	0.378621	0.777976	0.249677	0.268531	0.163112	0.458777	0.897052		223.16918_6.6	39.276	1.3174e-07	6.8803	1.2599e-06	allyl-4msob; benzyl-4msob; control-4msob; control-allyl; control-benzyl
810.63887_2.59	0	14643	1081	13775	21805	30026	1357	8341	3422	959	1699	6703	6849	21775	13968	8945	17382	8610	13646	23587		810.63887_2.59	-0.660801	-0.56101	0.235908	-0.155093	-0.713354	-0.462372	0.139962	0.149418	0.657023	0.462174	0.266589	0.558137	0.249837	0.451939	0.692102	-3.70507	0.482886	0.456068	0.657627	0.798027		279.15633_8.93	38.301	1.5702e-07	6.8041	1.4922e-06	allyl-4msob; benzyl-4msob; control-4msob
510.21945_2.61	9754	9936	5747	8740	11061	8766	6887	6318	2025	10794	7493	12206	3833	8272	12173	9103	8227	3222	11532	7501		510.21945_2.61	-0.258228	-0.0840832	-0.167069	-1.26206	0.348354	-0.00292464	0.466662	-0.648009	0.0922586	0.464057	0.184382	0.0870091	-0.815117	0.411999	-0.00189772	0.250855	0.268646	0.14522	0.371869	0.148079		275.20015_7.83	38.181	1.6047e-07	6.7946	1.5153e-06	allyl-4msob; benzyl-4msob; control-4msob
519.24071_2.61	5301	5159	3381	5305	6114	4517	4894	3603	4362	4034	4029	2667	3698	4937	3845	4577	3997	2709	4360	3735		519.24071_2.61	-0.299774	0.227277	-0.209145	0.0632791	-0.0481229	-0.0498903	-0.637828	-0.172057	0.239743	-0.116505	0.131844	-0.0612541	-0.615561	0.0626255	-0.157869	0.34112	0.302425	0.342195	0.544459	0.113039		179.04862_5.11	37.764	1.7321e-07	6.7614	1.6254e-06	allyl-4msob; control-4msob; benzyl-allyl; control-allyl; control-benzyl
126.05482_2.61	4433	4080	2646	4132	4762	3730	3792	2908	1238	4534	3278	5837	2313	4545	5350	5239	3735	1664	5544	3485		126.05482_2.61	-0.325102	0.0490174	-0.22694	-1.11478	0.234818	-0.102421	0.497451	-0.464941	0.237337	0.406874	0.385077	0.0332708	-0.807325	0.443907	-0.0387572	0.211396	0.125125	0.138292	0.285827	0.0318781		178.03552_5.46	37.336	1.8752e-07	6.727	1.7486e-06	allyl-4msob; benzyl-4msob; control-4msob
348.14806_2.62	0	0	0	8551	0	0	0	0	0	0	0	8408	0	0	9133	8465	0	0	8902	6793		348.14806_2.62	-0.863985	-0.863985	-0.863985	-0.863985	-0.863985	-0.863985	2.01863	-0.863985	-0.863985	2.04516	2.0208	-0.863985	-0.863985	2.03694	1.95022	-0.863985	-0.863985	2.02404	-0.863985	-0.863985		149.13226_7.98	37.006	1.9943e-07	6.7002	1.8281e-06	allyl-4msob; benzyl-4msob; control-4msob; control-allyl; control-benzyl
204.08641_2.62	7940	7768	10594	6764	9075	6363	9213	6028	6004	8857	6478	11503	5983	8777	10111	8201	7129	3863	9536	6382		204.08641_2.62	0.43139	0.250207	-0.300063	-0.305238	0.199088	-0.20667	0.538175	-0.309783	0.187318	0.370858	0.0992665	-0.0824513	-0.877278	0.294907	-0.226037	0.0573115	0.0289022	-0.150627	0.23063	-0.229905		351.21379_8.14	36.986	2.0019e-07	6.6986	1.8281e-06	allyl-4msob; benzyl-4msob; control-allyl; control-benzyl
669.27281_2.63	0	3398	3611	4590	6907	2890	5572	3575	1394	8776	2326	10588	1466	5094	6507	4232	1961	706	4920	3871		669.27281_2.63	0.194613	0.400114	0.189866	-0.256312	0.615326	-0.0137616	0.704251	-0.232454	0.357623	0.473606	0.269794	-0.0946297	-0.578616	0.341157	0.227552	-3.66317	0.16581	0.308265	0.501868	0.089094		177.1273_8.37	36.975	2.0058e-07	6.6977	1.8281e-06	allyl-4msob; benzyl-4msob; control-4msob
348.14755_2.63	8334	7611	6172	0	7947	8285	7410	7911	5992	9173	7628	0	6286	7871	0	0	8112	4475	0	0		348.14755_2.63	0.804445	0.863512	0.884651	0.794882	0.932474	0.872881	-1.99981	0.810359	0.883013	-1.99981	-1.99981	0.892758	0.700561	-1.99981	-1.99981	0.901482	0.87216	-1.99981	0.886118	0.899576		355.22254_4.77	36.916	2.0283e-07	6.6929	1.8281e-06	benzyl-4msob; control-4msob; control-allyl; control-benzyl
453.73039_2.64	3919	4268	1763	3724	4234	1775	1437	1410	904	4106	3087	5675	1438	4118	7788	4604	1197	1230	5926	2209		453.73039_2.64	-0.354119	-0.523024	-0.538694	-0.905911	0.344299	0.108652	0.611644	-0.52245	0.346709	0.873118	0.438868	-0.673986	-0.65152	0.647397	-0.167813	0.305791	0.376265	0.263628	0.369658	-0.348515		195.13803_8.65	36.906	2.032e-07	6.6921	1.8281e-06	allyl-4msob; benzyl-4msob; control-4msob; control-allyl; control-benzyl
232.15447_2.65	2584	2510	7884	2929	2595	3760	16888	5634	10150	21138	5151	6292	6916	5092	6656	2118	4868	4054	5610	3773		232.15447_2.65	0.352785	0.995332	0.0693573	0.565884	1.18467	-0.00624409	0.162529	0.242289	-0.0159613	0.209967	-0.755873	-0.053908	-0.20825	0.0657565	-0.268841	-0.588131	-0.612639	-0.482422	-0.584547	-0.271752		151.1117_8.34	36.901	2.034e-07	6.6917	1.8281e-06	allyl-4msob; benzyl-4msob; control-4msob; control-benzyl
314.51931_2.66	6197	6826	8638	4162	6705	3848	5201	10256	5056	5173	12366	4716	8479	5182	9979	9615	5677	6579	4597	4878		314.51931_2.66	0.3514	-0.227185	0.54721	-0.259432	-0.233342	0.760579	-0.338826	0.330212	-0.231359	0.515984	0.473606	-0.127312	0.0408625	-0.367973	-0.300307	-0.0273578	0.0828959	-0.481346	0.0624981	-0.570807		353.22926_9.62	36.684	2.1188e-07	6.6739	1.893e-06	allyl-4msob; benzyl-4msob; control-4msob
179.04854_2.68	0	0	7100	0	0	0	11499	15116	10418	7557	50	0	0	0	0	0	0	0	0	0		179.04854_2.68	2.0758	2.23375	2.32334	2.20141	2.09624	0.452555	-0.813078	-0.813078	-0.813078	-0.813078	-0.813078	-0.813078	-0.813078	-0.813078	-0.813078	-0.813078	-0.813078	-0.813078	-0.813078	-0.813078		257.18971_7.83	36.214	2.3169e-07	6.6351	2.0576e-06	allyl-4msob; benzyl-4msob; control-4msob
299.68197_2.69	1909	1644	114	2532	2400	1557	519	2196	2017	947	1077	1100	1450	3687	3334	3177	3452	2023	2615	3972		299.68197_2.69	-1.9629	-0.859341	0.190959	0.12905	-0.421456	-0.327794	-0.312409	-0.111264	0.568252	0.494974	0.459853	0.520299	0.131213	0.318108	0.622466	0.0889805	-0.0198348	0.294623	0.255639	-0.0594236		295.15097_5.74	35.75	2.5327e-07	6.5964	2.236e-06	allyl-4msob; benzyl-4msob; control-allyl; control-benzyl
901.85409_2.69	0	6908	1844	4898	5171	2686	3514	2525	1911	1607	6007	1971	4515	3721	2608	6610	4120	3301	4964	3591		901.85409_2.69	-0.111068	0.200142	0.0406251	-0.0938432	-0.177463	0.458915	-0.0789229	0.321114	0.227766	0.0562347	0.505083	0.276928	0.169963	0.366871	0.210603	-3.71677	0.526365	0.360411	0.386588	0.0704576		279.23179_8.82	35.457	2.6807e-07	6.5718	2.3527e-06	allyl-4msob; control-4msob; benzyl-allyl; control-allyl; control-benzyl
197.12831_2.69	3809	3995	5745	2097	4916	1086	4166	3182	2715	4606	6485	4846	4285	2607	6655	2935	2701	4105	4037	3380		197.12831_2.69	0.464058	0.136915	-0.137368	-0.298935	0.239121	0.587395	0.290827	0.165585	-0.340256	0.613736	-0.219621	-0.304198	0.1219	0.104896	-0.0759186	0.0457174	0.0942501	-0.561856	0.305426	-1.23167		279.23159_10.52	35.246	2.7933e-07	6.5539	2.4372e-06	allyl-4msob; benzyl-4msob; control-4msob; control-allyl; control-benzyl
315.05031_2.7	0	0	5766	0	35	0	8642	6426	7595	9794	0	0	0	0	0	0	0	0	0	0		315.05031_2.7	2.06985	2.20458	2.10593	2.16158	2.24624	-0.797063	-0.797063	-0.797063	-0.797063	-0.797063	-0.797063	-0.797063	-0.797063	-0.797063	-0.797063	-0.797063	-0.797063	-0.797063	0.370704	-0.797063		249.18495_9.83	35.143	2.8503e-07	6.5451	2.4725e-06	allyl-4msob; benzyl-4msob; control-4msob; benzyl-allyl; control-allyl
319.13609_2.73	3354	3418	2031	4006	3689	3572	3715	2959	2325	3355	3107	2026	3214	2568	2711	3411	2960	2755	2633	2800		319.13609_2.73	-0.576325	0.33163	-0.010482	-0.373049	0.178372	0.0629035	-0.580031	0.113814	-0.223579	-0.142099	0.203262	-0.00997391	-0.117891	-0.185994	-0.0935292	0.177924	0.206345	0.445024	0.32107	0.272609		91.05404_9.07	34.638	3.1487e-07	6.5019	2.7155e-06	allyl-4msob; benzyl-4msob; control-4msob
534.24094_2.76	12533	13656	21617	16032	15386	6991	16175	16481	18674	12465	13512	15123	18695	10755	9286	15507	11805	8891	9277	8718		534.24094_2.76	0.608242	0.259817	0.282333	0.432418	-0.053201	0.0436969	0.179022	0.433768	-0.230474	-0.406916	0.209147	-0.11856	-0.45914	-0.408081	-0.482747	-0.0466648	0.0564328	0.249148	0.199736	-0.747978		327.2163_6.85	34.487	3.2446e-07	6.4888	2.7821e-06	allyl-4msob; benzyl-4msob; control-4msob
477.21843_2.78	4335	5376	902	7361	5599	5401	599	638	467	465	589	1535	725	4180	2213	2637	5443	1694	3056	4179		477.21843_2.78	-0.520379	-0.794089	-0.751914	-0.960535	-0.963405	-0.805346	-0.16488	-0.666439	0.504955	0.0797226	0.196931	0.68149	-0.098977	0.295533	0.504795	0.529301	0.673209	0.883331	0.700385	0.676311		279.23185_8.74	34.455	3.2652e-07	6.4861	2.7838e-06	allyl-4msob; control-4msob; benzyl-allyl; control-allyl; control-benzyl
326.20754_2.79	15966	15652	26445	8319	16600	501	40351	49522	54286	27693	0	37356	8541	9277	603	19814	24041	18666	10201	21544		326.20754_2.79	0.472034	0.649808	0.735972	0.774614	0.491434	-3.79154	0.617361	-0.0034581	0.0313186	-1.11866	0.350581	0.431937	0.325471	0.0712648	0.385799	0.259737	0.25138	-0.0145382	0.27612	-1.19663		291.1953_10.4	34.349	3.3352e-07	6.4769	2.8273e-06	allyl-4msob; benzyl-4msob; control-4msob; control-allyl; control-benzyl
279.187_2.79	1225	1327	8444	2474	1286	3015	8308	5503	8227	5757	5519	3914	8222	4780	5712	1650	3555	3292	2630	2624		279.187_2.79	0.687027	0.67369	0.335363	0.665643	0.372424	0.337748	0.0555082	0.665144	0.219676	0.365979	-0.653945	-0.0235077	-0.0866351	-0.271033	-0.272909	-0.898565	-0.832875	-0.321256	-0.858652	-0.158826		275.20026_8.66	34.186	3.4459e-07	6.4627	2.9047e-06	allyl-4msob; benzyl-4msob; control-4msob; control-allyl; control-benzyl
434.20247_2.81	0	1735	2524	2075	2402	5127	1383	2126	755	1716	764	2682	2055	5295	3706	3855	2537	2282	8211	8186		434.20247_2.81	0.18359	-0.107321	0.100608	-0.400021	-0.00299521	-0.394291	0.212951	0.0841826	0.541875	0.369333	0.388394	0.186074	0.134849	0.754023	0.752548	-3.58091	0.00232957	0.0888662	0.159632	0.526284		367.20906_6.06	34.121	3.491e-07	6.457	2.9262e-06	allyl-4msob; control-4msob; control-allyl; control-benzyl
391.72477_2.82	0	3358	5277	3138	4152	2729	3898	8388	3998	3714	5162	2783	5406	3022	5042	4589	2873	3574	2796	3024		391.72477_2.82	0.348759	0.202362	0.572755	0.214605	0.178991	0.33811	0.0395124	0.360433	0.0793335	0.326741	0.281241	0.0548954	0.16042	0.0417649	0.0796533	-3.77032	0.130289	0.0975389	0.232873	0.030042		163.09666_3.02	34.059	3.5353e-07	6.4516	2.9467e-06	allyl-4msob; benzyl-4msob; control-allyl; control-benzyl
340.18648_2.82	3746	4137	6548	4277	3639	4282	10003	7192	8993	9516	8373	6922	8216	6363	7073	8682	7175	4902	6524	5923		340.18648_2.82	0.0402477	0.534349	0.149638	0.410232	0.476149	0.326933	0.105018	0.304861	0.00682801	0.130182	0.369192	0.146878	-0.297354	0.0359659	-0.0767302	-0.610978	-0.495206	-0.456398	-0.644771	-0.455036		221.15344_8.7	33.957	3.6088e-07	6.4426	2.9913e-06	allyl-4msob; benzyl-4msob; control-4msob
439.10179_2.85	5717	5583	7350	6219	5424	6002	8688	7399	5714	9252	4465	5276	6293	5705	5978	6275	5800	4730	6127	5519		439.10179_2.85	0.296363	0.557436	0.306736	-0.0966777	0.655621	-0.481709	-0.221172	0.053992	-0.0991384	-0.0261705	0.0495205	-0.0733579	-0.391706	0.0122611	-0.150881	-0.0958583	-0.132883	0.0355267	-0.177986	-0.0199158		295.2264_9.07	33.842	3.6933e-07	6.4326	3.0444e-06	allyl-4msob; benzyl-4msob; control-4msob; control-benzyl
154.04969_2.89	4128	4447	2311	2489	6582	3832	3438	7040	3226	2161	2489	1196	1266	2252	1886	7162	2835	1046	2801	4066		154.04969_2.89	-0.20085	0.151887	0.788361	0.0953662	-0.260446	-0.134957	-0.785799	-0.735288	-0.223817	-0.38132	0.803618	-0.0193694	-0.904805	-0.030084	0.300873	0.314312	0.380415	-0.134957	0.728623	0.248237		277.21588_9.84	33.726	3.7815e-07	6.4223	3.1e-06	allyl-4msob; benzyl-4msob; control-4msob; control-allyl; control-benzyl
352.68272_2.89	5239	5202	7722	4049	9226	2799	7596	4167	5210	6171	9705	7973	8405	5802	9514	9045	2890	3918	4314	5072		352.68272_2.89	0.30418	0.286786	-0.348026	-0.111849	0.0671265	0.545838	0.337999	0.393787	0.00193708	0.524823	0.471376	-0.734924	-0.41317	-0.311372	-0.140232	-0.105981	-0.113474	-0.378398	0.492324	-0.768751		311.22095_7.74	33.592	3.8855e-07	6.4106	3.1678e-06	allyl-4msob; benzyl-4msob; control-4msob; control-allyl
447.75074_2.89	7218	8400	5428	11148	12094	8857	9872	123	0	8407	23717	0	11059	11139	17420	15213	6139	4014	10361	4440		447.75074_2.89	0.226584	0.457235	-1.23378	-3.07066	0.39529	0.795226	-3.07066	0.501019	0.503799	0.676234	0.623995	0.27405	0.110211	0.475878	0.149107	0.336488	0.394969	0.50411	0.535518	0.415397		185.13258_7.52	33.36	4.0742e-07	6.39	3.3036e-06	allyl-4msob; benzyl-4msob; control-4msob; control-benzyl
281.09915_2.9	3375	3477	5605	3856	3336	3398	6099	5175	4418	6632	3955	4272	4699	4461	4185	5371	4310	2337	5361	3033		281.09915_2.9	0.363913	0.473712	0.260154	0.0545679	0.582622	-0.0893421	0.0108839	0.134724	0.0671587	-0.0158625	0.308478	0.0223958	-0.773248	0.306055	-0.434378	-0.295491	-0.256786	-0.122295	-0.310599	-0.286662		283.06027_5.15	33.267	4.153e-07	6.3816	3.3494e-06	allyl-4msob; benzyl-4msob; control-4msob
419.16811_2.91	0	2509	17700	5498	3404	9304	32795	10900	27611	48309	5782	10256	5295	11453	13213	4720	4795	3374	5250	4045		419.16811_2.91	0.540951	0.817323	0.323693	0.740216	0.990906	0.039567	0.296401	0.000136801	0.345871	0.409932	-0.0513786	-0.0443137	-0.201823	-0.00368802	-0.120539	-3.82057	-0.334568	0.0169964	-0.197856	0.252744		237.06921_3.78	33.159	4.2463e-07	6.372	3.4061e-06	benzyl-4msob; benzyl-allyl; control-benzyl
511.15287_2.94	72950	78113	117820	69669	74585	58371	136946	100834	81318	127106	77222	69845	86492	71502	82515	90314	67376	55371	77390	71078		511.15287_2.94	0.506657	0.71014	0.296067	0.00509293	0.609276	-0.0648181	-0.200636	0.0885329	-0.16892	0.0248594	0.147024	-0.249319	-0.514761	-0.0618784	-0.176965	-0.1418	-0.0492999	-0.204049	-0.111817	-0.443388		279.23159_10.35	33.121	4.2796e-07	6.3686	3.4146e-06	allyl-4msob; benzyl-4msob; control-4msob; control-allyl; control-benzyl
372.07266_2.95	0	0	4576	0	0	0	6298	9705	5844	4693	0	0	0	0	0	0	0	0	0	0		372.07266_2.95	2.08982	2.19717	2.34251	2.17203	2.0983	-0.726655	-0.726655	-0.726655	-0.726655	-0.726655	-0.726655	-0.726655	-0.726655	-0.726655	-0.726655	-0.726655	-0.726655	-0.726655	-0.726655	-0.726655		282.27888_8.95	32.992	4.3949e-07	6.357	3.4879e-06	allyl-4msob; benzyl-4msob; control-allyl; control-benzyl
320.18167_2.96	2971	3282	6953	2303	3260	2301	5702	4297	3828	5918	6615	3892	4413	3557	4122	3100	2572	3228	4220	2753		320.18167_2.96	0.708296	0.479478	0.153132	0.0198078	0.522369	0.65081	0.0389349	0.18386	-0.0648933	0.105168	-0.223527	-0.438921	-0.176853	0.132273	-0.360469	-0.272558	-0.157715	-0.566357	-0.165474	-0.56736		333.20352_10.39	32.964	4.4205e-07	6.3545	3.4896e-06	allyl-4msob; benzyl-4msob; control-allyl; control-benzyl
259.20147_2.96	10819	11903	16261	11269	9163	10813	27704	23936	22718	28113	22108	13570	16767	15289	15042	17804	13192	10119	18352	10666		259.20147_2.96	0.0639747	0.660535	0.496849	0.438374	0.676944	0.407899	-0.13858	0.0982844	-0.00503632	-0.0232725	0.165475	-0.170211	-0.467139	0.199418	-0.408193	-0.392246	-0.285334	-0.346619	-0.578255	-0.392868		291.1953_6.27	32.923	4.4585e-07	6.3508	3.5011e-06	allyl-4msob; benzyl-4msob; control-4msob; control-allyl; control-benzyl
703.36223_2.96	0	4858	3072	2565	4740	1042	3109	3946	2400	2429	6564	1889	4253	1887	2447	5731	4114	3548	5365	3512		703.36223_2.96	0.167969	0.173768	0.289242	0.0483985	0.0542162	0.535736	-0.0675693	0.325532	-0.0680824	0.0577923	0.470002	0.309437	0.237745	0.438037	0.232805	-3.69791	0.389954	0.0806039	0.378044	-0.355722		277.21587_9.07	32.502	4.8672e-07	6.3127	3.802e-06	allyl-4msob; benzyl-4msob; control-4msob; control-benzyl
310.17612_2.97	1890	1970	2879	2159	1446	1522	3983	3134	3405	3736	3128	2427	2947	2492	2561	3266	2688	1591	2277	2150		310.17612_2.97	0.180276	0.575075	0.283499	0.384372	0.497208	0.281168	-0.0274509	0.20867	0.00469531	0.0379149	0.333678	0.096783	-0.541083	-0.105047	-0.174851	-0.33162	-0.281197	-0.16977	-0.657313	-0.59501		291.19524_6.83	32.22	5.1641e-07	6.287	4.0129e-06	allyl-4msob; benzyl-4msob; control-4msob
319.19105_2.99	4306	4086	8333	3171	4930	2670	3287	10338	5089	3714	9721	3756	6212	2823	5982	6325	3353	4719	2058	3330		319.19105_2.99	0.62246	-0.308561	0.838242	0.128908	-0.186326	0.776653	-0.175071	0.328475	-0.460863	0.290716	0.346517	-0.288665	0.0533609	-0.777191	-0.295554	-0.0383028	-0.0907893	-0.344519	0.0971393	-0.516631		437.16803_6.7	32.184	5.2038e-07	6.2837	4.0228e-06	allyl-4msob; benzyl-4msob; control-4msob; control-allyl; control-benzyl
349.14195_2.99	2054	2220	3264	2242	1767	2309	4932	3861	3266	4718	2879	3081	5082	3905	3573	4203	3603	3116	3737	3323		349.14195_2.99	0.0148849	0.513617	0.217829	0.015625	0.460022	-0.136756	-0.054827	0.549815	0.231519	0.124169	0.320371	0.134271	-0.0411794	0.17839	0.0365291	-0.544708	-0.450809	-0.438895	-0.726548	-0.403318		405.25949_3.45	32.094	5.3041e-07	6.2754	4.0792e-06	control-4msob; control-allyl; control-benzyl
190.10754_2.99	1488	1403	3689	2051	789	5257	16006	7692	3345	21629	2972	2952	3388	7152	5733	2284	2806	3318	20543	2132		190.10754_2.99	-0.0390844	0.992526	0.477438	-0.107892	1.20415	-0.191	-0.195746	-0.0989139	0.426274	0.270821	-0.376083	-0.2314	-0.113589	1.16794	-0.424491	-0.67728	-0.718626	-0.451718	-1.12323	0.209893		279.23141_10.96	31.97	5.4452e-07	6.264	4.1663e-06	control-4msob; control-allyl; control-benzyl
419.18471_3	6649	6794	9243	6175	7759	10068	11208	8055	6363	9824	8144	5824	7376	8299	7824	8731	5814	6254	9001	7503		419.18471_3	0.274229	0.566103	0.0659178	-0.291115	0.366536	0.0825562	-0.425139	-0.0674231	0.111104	0.0218596	0.187941	-0.427741	-0.317278	0.234056	-0.0415738	-0.224542	-0.191876	-0.336527	0.00922762	0.403684		211.133_4.33	31.898	5.5296e-07	6.2573	4.2092e-06	allyl-4msob; benzyl-4msob; control-4msob; control-allyl; control-benzyl
367.15063_3	0	1939	3196	2468	2227	2411	4618	3861	3199	4813	2755	2569	2886	2636	2685	3487	2624	2176	2970	2475		367.15063_3	0.249481	0.43106	0.342735	0.249944	0.451464	0.176229	0.141744	0.199146	0.154445	0.163532	0.292471	0.152194	0.0598354	0.2133	0.123354	-3.70753	0.00294549	0.121957	0.0712646	0.110429		223.16899_10.2	31.8	5.646e-07	6.2483	4.2761e-06	allyl-4msob; benzyl-4msob; control-4msob; benzyl-allyl; control-benzyl
343.19747_3.01	14412	14843	14729	10124	20443	14291	28264	25615	15825	24140	23758	12212	12347	12562	16404	11117	8925	13233	15775	12513		343.19747_3.01	-0.0444203	0.718834	0.60359	0.0396289	0.534138	0.515459	-0.263874	-0.250999	-0.230783	0.0817096	-0.373886	-0.631071	-0.169845	0.035923	-0.23536	-0.0698989	-0.0353915	-0.483457	0.339475	-0.0797723		179.14319_9.37	31.42	6.1254e-07	6.2129	4.6157e-06	allyl-4msob; benzyl-4msob; control-4msob; control-benzyl
127.03892_3.01	5396	5190	8604	5639	6051	14150	6881	4176	4535	8255	4531	5235	7950	8339	7681	5956	6749	4866	8261	7073		127.03892_3.01	0.343597	0.0721146	-0.534611	-0.434418	0.293291	-0.43549	-0.260032	0.247554	0.30559	0.205735	-0.103272	0.0485827	-0.348833	0.294173	0.105549	-0.223231	-0.27052	-0.169717	-0.0840473	0.947987		163.14822_10.62	31.166	6.4714e-07	6.189	4.8519e-06	allyl-4msob; benzyl-4msob; control-4msob
163.09666_3.02	2967	3301	3651	4041	3693	4295	4562	3999	3893	4012	2623	2061	2489	2142	2234	2527	2343	1757	2076	2146		163.09666_3.02	0.270852	0.538441	0.380217	0.347947	0.384116	-0.126377	-0.416029	-0.189367	-0.369723	-0.319206	-0.171166	-0.261981	-0.607727	-0.407318	-0.367482	0.021655	0.149796	0.392767	0.284592	0.465994		312.1919_3.2	30.97	6.7548e-07	6.1704	5.0391e-06	allyl-4msob; benzyl-4msob; control-4msob; control-allyl; control-benzyl
298.09665_3.03	2031	2290	3628	3476	4109	8710	9819	2412	2781	5071	3206	2909	4038	6166	4954	5724	4396	4715	8458	5003		298.09665_3.03	-0.161168	0.824527	-0.565317	-0.424384	0.170344	-0.283591	-0.379835	-0.0551695	0.363904	0.147235	0.290264	0.0289277	0.098282	0.67681	0.156979	-0.735528	-0.616703	-0.20354	-0.0379134	0.705876		205.15868_10.63	30.784	7.0353e-07	6.1527	5.2222e-06	allyl-4msob; benzyl-4msob; control-4msob
335.71113_3.04	1760	1992	3703	2849	4218	1469	3462	3777	2739	1950	6071	1980	4466	2139	3933	4905	2134	3043	1792	2070		335.71113_3.04	0.291935	0.221986	0.312502	-0.0214992	-0.374653	0.805799	-0.358784	0.486669	-0.278498	0.35457	0.584126	-0.280931	0.0878997	-0.46248	-0.31258	-0.481209	-0.352503	0.0194277	0.427285	-0.669063		225.1095_4.66	30.444	7.5817e-07	6.1202	5.5999e-06	allyl-4msob; benzyl-4msob; control-allyl; control-benzyl
316.10184_3.04	3192	3208	1651	1109	3295	1408	3505	7410	3276	1734	2591	901	1527	1520	1196	14149	4305	1509	3519	5700		316.10184_3.04	-0.347693	0.245805	0.836015	0.192536	-0.309023	0.00759935	-0.825157	-0.409246	-0.412868	-0.601864	1.34595	0.407884	-0.418594	0.248947	0.629173	0.172058	0.176	-0.661405	0.197095	-0.473211		195.13801_9.34	30.124	8.1422e-07	6.0893	5.9843e-06	allyl-4msob; benzyl-4msob; control-4msob; control-allyl; control-benzyl
301.68475_3.08	3717	3192	3250	2274	4511	1071	2274	2134	1363	2106	4855	2596	3392	1794	2753	7395	3447	3218	4060	3629		301.68475_3.08	0.120479	-0.232117	-0.294856	-0.737494	-0.307896	0.516756	-0.101361	0.162703	-0.466211	-0.0433848	0.932228	0.178584	0.11071	0.340192	0.229386	0.253043	0.1027	-0.232117	0.444196	-0.975539		91.05427_1.7	29.959	8.4487e-07	6.0732	6.1791e-06	benzyl-4msob; benzyl-allyl; control-benzyl
389.20379_3.08	4333	0	0	2776	0	1310	0	0	3896	0	8185	2078	0	2213	5344	4323	3299	0	3160	2606		389.20379_3.08	-1.57832	-1.57832	-1.57832	1.11034	-1.57832	1.35319	0.904724	-1.57832	0.925315	1.21372	1.14436	1.05593	-1.57832	1.04185	0.97879	1.14512	-1.57832	0.999463	-1.57832	0.753793		295.22651_10.26	29.827	8.7031e-07	6.0603	6.3342e-06	allyl-4msob; benzyl-4msob; control-4msob; control-allyl; control-benzyl
389.20361_3.08	0	3687	5418	0	4697	0	4154	6720	0	3757	0	0	3863	0	0	0	0	4083	0	0		389.20361_3.08	1.67447	1.58904	1.74371	-1.07437	1.55674	-1.07437	-1.07437	1.56569	-1.07437	-1.07437	-1.07437	-1.07437	1.5835	-1.07437	-1.07437	-1.07437	1.5507	-1.07437	1.62855	-1.07437		178.03553_4.5	29.186	1.0067e-06	5.9971	7.2769e-06	allyl-4msob; benzyl-4msob; control-4msob; control-allyl
394.16474_3.09	0	687	2668	864	398	559	3146	4866	4720	5188	1770	2675	2951	2413	1893	1739	1304	4496	2893	713		394.16474_3.09	0.349624	0.42965	0.641434	0.626641	0.672548	0.150364	0.350896	0.398578	0.300843	0.182987	0.141784	0.00199694	0.603031	0.388939	-0.291156	-3.45751	-0.309194	-0.197879	-0.574264	-0.409313		312.19157_3.65	29.174	1.0096e-06	5.9958	7.2769e-06	allyl-4msob; benzyl-4msob; control-4msob; control-allyl; control-benzyl
206.04462_3.11	235891	247412	111521	384185	413150	374623	143646	306851	107955	153650	142478	222837	320408	379283	278315	575398	351750	240408	488500	409203		206.04462_3.11	-0.815621	-0.577256	0.137456	-0.846222	-0.51386	-0.584944	-0.163794	0.178166	0.337008	0.0455442	0.729463	0.266045	-0.0923265	0.575296	0.408505	-0.110187	-0.0652851	0.3491	0.417544	0.325367		112.05048_1.14	28.944	1.0644e-06	5.9729	7.6353e-06	benzyl-4msob; control-4msob; benzyl-allyl; control-allyl
188.03404_3.11	10158	10194	5046	18500	18547	17428	7194	14615	5113	7128	6616	10473	15236	17049	12599	26279	16760	10719	23101	18973		188.03404_3.11	-0.834254	-0.500096	0.167748	-0.821826	-0.50878	-0.579012	-0.146244	0.206956	0.312889	0.0278936	0.720566	0.296781	-0.124368	0.59912	0.413636	-0.175018	-0.171685	0.389849	0.39224	0.333605		206.04469_3.92	28.894	1.0768e-06	5.9679	7.687e-06	benzyl-4msob; control-4msob; benzyl-allyl; control-allyl; control-benzyl
160.03913_3.11	9694	8759	4353	14425	15466	14145	5243	11549	4198	5169	5131	8043	11885	12861	10041	20979	12360	7948	17392	14979		160.03913_3.11	-0.756508	-0.580403	0.167177	-0.790831	-0.593859	-0.600844	-0.17532	0.194326	0.269038	0.0347191	0.732259	0.231424	-0.186568	0.55475	0.413356	0.00142552	-0.0945896	0.37768	0.443644	0.359124		241.1797_5.79	28.773	1.1074e-06	5.9557	7.8679e-06	allyl-4msob; benzyl-4msob; control-4msob; control-allyl; control-benzyl
178.04968_3.11	3937	4126	1737	5754	5413	4955	1953	4000	1446	2395	1933	2872	4438	4853	3929	7647	5150	3195	6263	5841		178.04968_3.11	-0.729781	-0.617384	0.0701154	-0.905612	-0.421742	-0.627255	-0.247572	0.16976	0.255484	0.0529411	0.691535	0.312445	-0.145368	0.500076	0.433182	0.0548917	0.0998564	0.418792	0.360207	0.27543		257.1887_7.75	28.633	1.1441e-06	5.9415	8.0901e-06	allyl-4msob; benzyl-4msob; control-allyl; control-benzyl
223.10779_3.12	2068	2176	3000	1419	2167	999	2651	3136	2384	3890	4340	1806	2065	1752	3137	1112	1294	2165	2885	1330		223.10779_3.12	0.358366	0.230511	0.4042	0.120767	0.626943	0.740107	-0.166282	-0.0277375	-0.197665	0.40453	-0.667625	-0.510924	0.0211507	0.317958	-0.482556	-0.0262367	0.02639	-0.415594	0.0221053	-0.778407		293.21114_6.35	28.464	1.1901e-06	5.9244	8.3758e-06	allyl-4msob; benzyl-4msob; control-4msob; control-allyl; control-benzyl
358.67703_3.13	11442	10761	3501	3033	4786	1029	3148	3940	1722	2083	18079	3690	5613	1345	4160	4419	2681	5598	4081	2359		358.67703_3.13	-0.0633887	-0.147035	0.0295844	-0.621833	-0.472044	1.22868	-0.0220086	0.308117	-0.816302	0.072347	0.119882	-0.273414	0.306011	0.0572574	-0.374116	0.868642	0.820348	-0.176324	0.182672	-1.02707		133.06467_8.09	28.325	1.2296e-06	5.9102	8.6132e-06	allyl-4msob; benzyl-4msob; control-4msob; control-allyl
376.18644_3.13	15739	17414	20115	9995	16284	3779	25001	28938	31726	17232	6374	29592	9451	9408	5624	18280	19852	16664	13090	16829		376.18644_3.13	0.285691	0.47544	0.60305	0.683314	0.1507	-0.717146	0.622552	-0.373431	-0.37741	-0.826383	0.202218	0.274206	0.121452	-0.0891975	0.13005	0.0716185	0.159868	-0.324596	0.101323	-1.17332		211.13274_4.41	28.305	1.2357e-06	5.9081	8.615e-06	allyl-4msob; benzyl-4msob; control-4msob; control-allyl; control-benzyl
485.11962_3.15	0	0	78880	0	0	0	74610	57068	87814	51189	0	0	0	0	36	0	0	0	0	0		485.11962_3.15	2.46847	2.45188	2.37196	2.50046	2.33954	-0.879101	-0.879101	-0.879101	-0.879101	0.175117	-0.879101	-0.879101	-0.879101	-0.879101	-0.879101	-0.879101	-0.879101	-0.879101	-0.879101	-0.879101		237.14835_5.24	28.249	1.2519e-06	5.9024	8.6876e-06	allyl-4msob; benzyl-4msob; control-4msob
398.73279_3.15	0	1066	4153	1747	2400	2179	2446	4169	2679	2322	4262	2022	3254	2478	4247	2704	1515	2302	1351	2108		398.73279_3.15	0.458009	0.196	0.459912	0.241034	0.170251	0.470831	0.10178	0.337271	0.202433	0.469086	0.245631	-0.0410945	0.165969	-0.0977997	0.122396	-3.64146	-0.215066	0.0294266	0.186603	0.138791		283.20167_5.15	28.139	1.2848e-06	5.8912	8.8745e-06	control-4msob; control-allyl; control-benzyl
448.72173_3.17	12979	13377	2583	7555	13714	1617	1394	2537	684	3558	8713	7047	2348	3590	8165	9789	5303	1896	12419	7527		448.72173_3.17	-0.418042	-0.852237	-0.430692	-1.35345	-0.192595	0.437901	0.288507	-0.485193	-0.186292	0.392171	0.519874	0.088345	-0.635716	0.687399	0.334895	0.718448	0.739711	0.337509	0.757226	-0.74777		221.15339_9.81	27.97	1.3373e-06	5.8738	9.1946e-06	allyl-4msob; benzyl-4msob; control-4msob; control-benzyl
267.1341_3.18	2827	2941	5513	2549	3509	2269	4919	4176	3994	6288	5553	3914	4206	3627	5426	3144	2865	2883	3609	2814		267.1341_3.18	0.488106	0.348833	0.148785	0.0943468	0.648796	0.496938	0.0696286	0.15753	-0.0234055	0.468674	-0.197992	-0.311518	-0.303867	-0.0294834	-0.333461	-0.32783	-0.279533	-0.45429	-0.0638115	-0.596444		161.11726_4.31	27.803	1.3918e-06	5.8564	9.5129e-06	allyl-4msob; benzyl-4msob; control-4msob; control-allyl; control-benzyl
591.21994_3.19	0	0	18980	0	0	0	22401	15876	14969	20041	0	0	0	0	0	0	0	106	0	0		591.21994_3.19	2.25986	2.31238	2.20327	2.18463	2.2771	-0.846649	-0.846649	-0.846649	-0.846649	-0.846649	-0.846649	-0.846649	0.615834	-0.846649	-0.846649	-0.846649	-0.846649	-0.846649	-0.846649	-0.846649		229.032_2.04	27.789	1.3963e-06	5.855	9.5129e-06	allyl-4msob; benzyl-4msob; control-4msob; control-allyl
254.10225_3.19	1458	1380	1386	1723	954	1601	3313	2792	1416	4847	1692	2281	2386	3976	3375	2190	3129	1098	2808	1290		254.10225_3.19	-0.377568	0.472891	0.305913	-0.356669	0.844239	-0.18288	0.108634	0.152555	0.650923	0.490986	0.0689013	0.417126	-0.604893	0.31149	-0.44762	-0.328143	-0.381802	-0.165161	-0.742091	-0.236832		235.16928_8.66	27.669	1.4371e-06	5.8425	9.7109e-06	allyl-4msob; benzyl-4msob; control-4msob; control-benzyl
423.26075_3.23	0	2082	5652	1795	3394	0	8178	9204	10392	4279	0	8503	1287	1836	0	5862	5839	2821	5483	3601		423.26075_3.23	0.69409	0.825137	0.867062	0.910124	0.595375	-2.3533	0.838961	0.169213	0.295236	-2.3533	0.707031	0.705636	0.447589	0.683322	0.534183	-2.3533	0.339838	0.287225	0.513183	-2.3533		391.18244_2.31	27.665	1.4384e-06	5.8421	9.7109e-06	benzyl-4msob; control-4msob; benzyl-allyl; control-allyl
164.62873_3.23	905	1115	3142	902	815	653	4420	4839	5721	4878	4554	3072	3418	2831	2798	4624	3927	2875	3800	3192		164.62873_3.23	0.146646	0.417341	0.489178	0.621984	0.495545	0.44103	0.128775	0.213428	0.0639735	0.0546734	0.453129	0.323537	0.0762064	0.297462	0.159169	-0.840603	-0.675088	-0.843237	-0.923686	-1.09946		267.19552_9.83	27.053	1.6683e-06	5.7777	1.1212e-05	allyl-4msob; benzyl-4msob; control-4msob; benzyl-allyl; control-allyl
420.26093_3.23	0	893	2323	753	603	570	3196	3636	3442	3847	3086	1884	2437	1927	2191	3179	2964	1800	2779	2034		420.26093_3.23	0.262344	0.41956	0.48312	0.456101	0.510917	0.402301	0.159127	0.285953	0.170247	0.233516	0.416932	0.382424	0.136651	0.350666	0.196877	-3.53293	-0.208762	-0.292791	-0.40226	-0.429993		311.22133_7.84	26.841	1.7571e-06	5.7552	1.1756e-05	allyl-4msob; benzyl-4msob; control-4msob
187.63148_3.23	2976	2928	11078	3619	2250	2623	16419	18355	21022	17506	15945	11965	12839	10347	11192	17969	14545	9930	14178	12167		187.63148_3.23	0.125773	0.42716	0.512535	0.616451	0.476261	0.404722	0.18477	0.238771	0.0734851	0.133615	0.496256	0.334332	0.0419766	0.314757	0.197594	-0.880985	-0.89344	-0.731151	-1.09519	-0.977696		179.14315_7.13	26.819	1.7669e-06	5.7528	1.1769e-05	benzyl-4msob; control-4msob; control-allyl; control-benzyl
144.08076_3.23	2316	2183	3422	3631	7653	573	2332	1457	861	3241	1859	2286	1852	1657	1288	3741	3356	5700	985	1375		144.08076_3.23	0.386251	0.0691155	-0.319838	-0.754848	0.341311	-0.118344	0.0526404	-0.121464	-0.213468	-0.421792	0.459955	0.370145	0.808195	-0.643584	-0.36774	0.0634222	0.014515	0.435275	1.05184	-1.09159		313.23719_8.15	26.749	1.7977e-06	5.7453	1.1921e-05	allyl-4msob; benzyl-4msob; control-4msob; control-allyl; control-benzyl
146.05985_3.24	4770	4573	8979	9099	19990	1293	5788	4243	2176	7384	5080	6065	5060	4678	2586	9739	9453	15292	2748	3962		146.05985_3.24	0.406674	0.0496217	-0.202873	-0.745875	0.247645	-0.0564737	0.0876343	-0.0596813	-0.12351	-0.605507	0.472742	0.448505	0.839625	-0.5561	-0.25859	-0.107673	-0.141969	0.41747	1.05747	-1.16913		279.15647_7.52	26.684	1.8268e-06	5.7383	1.206e-05	allyl-4msob; benzyl-4msob; control-allyl; control-benzyl
118.06509_3.24	2398	2235	3620	3678	8670	496	2469	1888	1121	3138	1821	2307	1780	1936	1007	4116	3479	6058	1102	1633		118.06509_3.24	0.386047	0.0742535	-0.144354	-0.569108	0.269621	-0.173795	0.0189567	-0.19235	-0.123898	-0.656492	0.490674	0.353675	0.805593	-0.583037	-0.262581	0.0504791	-0.00687804	0.398998	1.09769	-1.2335		161.13267_7.13	26.629	1.8518e-06	5.7324	1.2171e-05	benzyl-4msob; control-4msob; control-allyl; control-benzyl
694.26829_3.25	0	5439	1016	3420	4722	1200	1350	1872	1037	951	4076	1751	1990	2213	2144	3710	2562	1816	3294	2847		694.26829_3.25	-0.190057	-0.0498854	0.11133	-0.179968	-0.222662	0.495063	0.0783769	0.141476	0.193856	0.178235	0.448664	0.266074	0.0963523	0.390013	0.318092	-3.58046	0.637329	0.408525	0.567615	-0.107971		195.13783_7.83	26.481	1.921e-06	5.7165	1.2571e-05	allyl-4msob; benzyl-4msob; control-4msob
313.10737_3.26	0	0	113153	0	0	0	134334	95391	90739	124761	0	0	0	0	0	0	0	0	0	0		313.10737_3.26	2.52855	2.57844	2.47891	2.46437	2.55695	-0.840481	-0.840481	-0.840481	-0.840481	-0.840481	-0.840481	-0.840481	-0.840481	-0.840481	-0.840481	-0.840481	-0.840481	-0.840481	-0.840481	-0.840481		178.03552_2.39	26.401	1.9595e-06	5.7079	1.2767e-05	allyl-4msob; benzyl-4msob; control-4msob
136.07893_3.26	0	213	3840	0	0	0	4212	3365	3278	3983	0	0	0	0	0	0	0	0	314	308		136.07893_3.26	1.82279	1.85443	1.7776	1.76864	1.8353	-0.984774	-0.984774	-0.984774	-0.984774	-0.984774	-0.984774	-0.984774	-0.984774	0.965978	0.959376	-0.984774	0.833175	-0.984774	-0.984774	-0.984774		187.11192_9.06	26.37	1.9745e-06	5.7045	1.2808e-05	allyl-4msob; benzyl-4msob; control-allyl; control-benzyl
240.08641_3.26	3057	3016	1008	3324	1492	3450	2256	5606	2247	1443	1579	2950	4170	1351	2857	4786	3305	993	4698	2061		240.08641_3.26	-0.826053	-0.0851781	0.751908	-0.0888542	-0.496131	-0.413303	0.161477	0.479771	-0.556716	0.132019	0.606476	0.265976	-0.839841	0.58941	-0.168314	0.194242	0.181825	0.271247	-0.465422	0.305463		195.13781_9.07	26.306	2.0064e-06	5.6976	1.2959e-05	allyl-4msob; benzyl-4msob; control-4msob; control-benzyl
499.24526_3.27	4576	4071	907	4241	4029	1143	611	1178	0	1192	2996	2323	905	1435	3681	2868	1785	1018	5208	2401		499.24526_3.27	-0.206209	-0.399687	-0.0781701	-3.51768	-0.0723838	0.379004	0.254399	-0.20729	0.018483	0.47985	0.35762	0.125376	-0.149665	0.649804	0.270574	0.586443	0.529171	0.549208	0.524092	-0.0929422		130.04988_1.1	26.27	2.0248e-06	5.6936	1.3022e-05	benzyl-4msob; control-4msob; control-allyl; control-benzyl
198.11261_3.27	738	778	8571	293	676	416	5491	1686	2591	7608	3559	2592	3210	2862	2840	1925	561	992	1175	613		198.11261_3.27	1.11744	0.819848	0.0307057	0.317881	1.03779	0.530036	0.318139	0.461057	0.384365	0.379208	0.119305	-0.704728	-0.323775	-0.210625	-0.645485	-0.521455	-0.486179	-1.13884	-0.580103	-0.904584		239.16412_8.7	26.206	2.0572e-06	5.6867	1.3173e-05	allyl-4msob; benzyl-4msob; control-4msob; control-allyl
132.10173_3.27	6795	7342	68185	2456	5117	3991	46901	15711	20947	62118	30459	25861	29305	22480	23552	16394	5487	8982	7134	4020		132.10173_3.27	1.07674	0.826916	0.0967176	0.288758	1.01452	0.538718	0.42946	0.512931	0.335915	0.367017	0.125129	-0.605641	-0.276594	-0.430388	-0.813348	-0.462893	-0.4112	-1.14233	-0.652252	-0.818182		145.02816_4.05	26.083	2.1219e-06	5.6733	1.353e-05	allyl-4msob; benzyl-4msob; control-4msob; control-allyl
333.23841_3.28	0	1724	2670	1886	1311	1202	4270	4467	4895	3969	3767	2440	2847	2279	3177	4077	3393	2330	4291	2836		333.23841_3.28	0.165345	0.395258	0.417343	0.462145	0.359464	0.333886	0.121236	0.196775	0.087811	0.250476	0.37261	0.282685	0.0986479	0.39766	0.194879	-3.67411	-0.0488481	-0.00487125	-0.182945	-0.225449		295.22663_10.56	26.057	2.1359e-06	5.6704	1.356e-05	allyl-4msob; benzyl-4msob; control-4msob; control-allyl; control-benzyl
423.19758_3.28	9145	9748	11664	10987	10075	12267	14336	13566	10921	13140	11484	9897	11159	11307	11729	13038	11196	8298	12210	11103		423.19758_3.28	0.0621	0.432754	0.333548	-0.0561755	0.276215	0.0341529	-0.233097	-0.0174351	0.0062411	0.0720861	0.262212	-0.0114867	-0.549753	0.144308	-0.0264756	-0.375101	-0.260356	-0.0453484	-0.201065	0.152677		294.09081_3.68	26.031	2.1502e-06	5.6675	1.3594e-05	benzyl-4msob; benzyl-allyl; control-benzyl
475.73822_3.29	3192	3040	1010	2042	3204	607	1426	1827	1333	1184	3445	1432	2486	917	1717	3850	1641	1876	2452	2000		475.73822_3.29	-0.561714	-0.236077	-0.00212941	-0.299747	-0.411653	0.596658	-0.232113	0.28865	-0.652911	-0.0607542	0.701593	-0.103496	0.0228574	0.275649	0.0832841	0.524646	0.478584	0.102905	0.528189	-1.04242		251.20059_10.72	25.989	2.1729e-06	5.663	1.3634e-05	allyl-4msob; benzyl-4msob; control-4msob; control-allyl
217.09699_3.3	3061	2988	5689	3821	3336	2065	7334	5829	4354	6670	4595	3158	3810	3363	3169	5249	3834	3234	4926	3920		217.09699_3.3	0.407209	0.706592	0.435865	0.091968	0.594728	0.155471	-0.28659	-0.0653529	-0.212454	-0.282491	0.312324	-0.0579511	-0.258559	0.237462	-0.0318032	-0.323363	-0.351815	-0.0619546	-0.221956	-0.787327		414.2234_3.51	25.985	2.1749e-06	5.6626	1.3634e-05	control-4msob; control-allyl; control-benzyl
331.2225_3.3	16329	17959	14173	15498	14607	14552	25722	23187	21556	21746	25116	16608	16558	15164	17730	20637	17585	11935	18471	13913		331.2225_3.3	-0.309678	0.548065	0.398746	0.293778	0.306408	0.513753	-0.0815074	-0.0858467	-0.212413	0.0125747	0.231077	0.000756687	-0.557015	0.0714989	-0.336324	-0.105889	0.0310437	-0.181058	-0.26627	-0.271699		213.14841_9.07	25.875	2.2365e-06	5.6504	1.3962e-05	allyl-4msob; benzyl-4msob; control-4msob
265.14337_3.3	3746	4102	4372	4983	4913	6101	5460	4950	4379	4494	4565	3626	3947	3880	3852	4864	4332	3662	4511	4539		265.14337_3.3	-0.0209207	0.375091	0.200345	-0.0180698	0.0281247	0.0560582	-0.354317	-0.203157	-0.233666	-0.246572	0.169113	-0.0372995	-0.336712	0.034853	0.0458798	-0.296297	-0.134516	0.212186	0.186975	0.5729		222.11261_8.09	25.772	2.296e-06	5.639	1.4273e-05	allyl-4msob; benzyl-4msob; control-4msob
637.2468_3.32	0	18162	10454	16985	21069	5640	13611	13617	9951	8926	21263	10792	12735	13246	13184	26335	13799	11525	22104	17154		637.2468_3.32	0.0856357	0.204181	0.204379	0.063484	0.0146519	0.404573	0.09993	0.174298	0.19197	0.189863	0.500675	0.210344	0.12945	0.421998	0.308109	-4.04984	0.33376	0.303662	0.400456	-0.191577		414.22338_3.39	25.685	2.3473e-06	5.6294	1.4511e-05	control-4msob; control-allyl; control-benzyl
699.28345_3.34	0	4517	4817	3502	3572	2125	2294	2992	600	6928	4270	3183	1332	3239	4015	2417	2456	1525	6656	2462		699.28345_3.34	0.438248	0.0795942	0.208022	-0.568778	0.613945	0.379973	0.237939	-0.18322	0.246371	0.350204	0.104845	0.112584	-0.117802	0.594582	0.113763	-3.63782	0.40716	0.284114	0.293682	0.0425976		223.13294_4.56	25.674	2.3536e-06	5.6283	1.4511e-05	control-4msob; control-allyl; control-benzyl
464.22507_3.34	10386	10262	2029	4685	5009	2153	2822	4640	1673	1884	17050	3358	5730	3072	3887	7236	3855	5327	6370	3158		464.22507_3.34	-0.638126	-0.360105	0.0589599	-0.80071	-0.700611	1.15572	-0.213554	0.236778	-0.288572	-0.0902687	0.433433	-0.0972353	0.17532	0.32601	-0.265304	0.737988	0.727866	0.0670936	0.123448	-0.588135		159.11672_9.07	25.425	2.5091e-06	5.6005	1.5405e-05	allyl-4msob; benzyl-4msob; control-4msob; control-benzyl
389.15632_3.39	9833	9648	3959	6543	13160	3386	3173	5059	3988	2754	6244	5800	6821	6606	6565	12861	6323	6223	7878	8912		389.15632_3.39	-0.449203	-0.669797	-0.204824	-0.441929	-0.810959	0.00494296	-0.06858	0.0930403	0.0611168	0.0549113	0.725169	0.0174748	0.00158503	0.236639	0.359562	0.457588	0.438656	0.0515655	0.748077	-0.605037		293.21086_10.65	25.389	2.5318e-06	5.5966	1.5481e-05	allyl-4msob; benzyl-4msob; control-4msob; control-allyl; control-benzyl
415.25475_3.39	0	1391	5971	1223	1506	2691	2920	2945	1437	3553	2011	1801	3663	3211	3289	1919	1754	1373	1908	2248		415.25475_3.39	0.674004	0.31908	0.32331	-0.0327162	0.416432	0.134033	0.0793108	0.431561	0.366215	0.378124	0.110799	0.0661905	-0.0553213	0.107946	0.189311	-3.61581	-0.0488589	-0.112724	-0.00944618	0.278557		281.17211_9.06	25.138	2.7017e-06	5.5684	1.6453e-05	allyl-4msob; benzyl-4msob; control-4msob; benzyl-allyl; control-allyl
344.21674_3.42	2641	2920	5454	2869	2271	1589	6225	6944	8094	5820	6780	4264	5140	3698	4506	6406	4151	3153	5118	4175		344.21674_3.42	0.249313	0.383141	0.493772	0.648877	0.315052	0.469581	0.000184339	0.189297	-0.143959	0.0560563	0.412151	-0.027	-0.305332	0.184956	-0.0211649	-0.484679	-0.383034	-0.400868	-0.637448	-0.998896		297.24217_10.2	25.118	2.7156e-06	5.5661	1.647e-05	allyl-4msob; benzyl-4msob; control-4msob; control-allyl; control-benzyl
76.0388_3.43	4259	4111	6889	4619	1972	5075	13479	10376	9653	19707	7111	5897	6716	8124	11653	2818	6701	8240	14852	5001		76.0388_3.43	0.0104355	0.600413	0.370439	0.306953	0.934285	0.038314	-0.12623	-0.0119198	0.155376	0.47246	-0.775283	-0.0138852	0.167838	0.685675	-0.271091	-0.412258	-0.443346	-0.340934	-1.08906	-0.25818		259.20506_8.34	25.1	2.7286e-06	5.5641	1.6482e-05	allyl-4msob; benzyl-4msob; control-4msob
85.06443_3.43	1951	2298	4039	2440	1280	2948	7330	6281	5662	11042	4119	3543	3413	4457	6432	1557	4043	4291	8432	2738		85.06443_3.43	0.0500512	0.573778	0.438055	0.346881	0.933836	0.0672867	-0.0650878	-0.097938	0.136591	0.458932	-0.787622	0.0509211	0.103237	0.696857	-0.291587	-0.589388	-0.445537	-0.392847	-0.959773	-0.226646		206.0847_4.79	25.046	2.7669e-06	5.558	1.6646e-05	allyl-4msob; benzyl-4msob; control-4msob
515.24684_3.44	3167	3443	2005	2701	3246	1774	3059	2624	1542	1957	4137	1435	2427	3241	3228	3771	1920	2104	5042	2859		515.24684_3.44	-0.313111	0.166937	-0.00736676	-0.611478	-0.340647	0.509985	-0.6932	-0.0960528	0.232612	0.228045	0.404723	-0.362337	-0.258343	0.734793	0.0901011	0.206365	0.301318	0.0254993	0.234364	-0.45221		221.15353_8.19	24.97	2.8227e-06	5.5493	1.6913e-05	allyl-4msob; benzyl-4msob; control-4msob; benzyl-allyl; control-allyl
469.16302_3.45	3121	4292	3212	5731	5514	3027	3587	2976	2370	1821	5029	3959	3508	2592	2555	6655	3907	3130	2039	3922		469.16302_3.45	-0.080648	0.0439178	-0.166736	-0.42359	-0.720845	0.425103	0.155232	0.0187952	-0.322582	-0.338801	0.741133	0.140317	-0.109821	-0.593288	0.144639	-0.11307	0.246337	0.572509	0.528965	-0.147568		291.19527_7.03	24.903	2.8723e-06	5.5418	1.7142e-05	allyl-4msob; benzyl-4msob; control-4msob
223.6422_3.46	994	1168	2211	1525	913	1262	3734	3034	3335	2242	2249	2662	2362	1786	1801	3645	3077	1565	1898	2067		223.6422_3.46	0.0957688	0.631428	0.419225	0.515914	0.110001	0.113188	0.285519	0.163298	-0.122433	-0.113884	0.606769	0.43361	-0.257455	-0.0602613	0.0269283	-0.721427	-0.556538	-0.283921	-0.808314	-0.477416		223.13292_8.38	24.779	2.9669e-06	5.5277	1.7636e-05	benzyl-4msob; control-4msob; benzyl-allyl; control-allyl; control-benzyl
598.23607_3.46	0	5016	6240	4533	4036	2861	4880	6626	5006	2491	6519	2762	5677	3828	3657	4987	4439	4806	4315	3158		598.23607_3.46	0.372942	0.25489	0.401765	0.267131	-0.0680336	0.393947	-0.0184418	0.327535	0.138293	0.116348	0.265305	0.209406	0.247552	0.195801	0.0458987	-3.80007	0.268089	0.219469	0.163702	-0.00153065		307.1879_9.08	24.544	3.157e-06	5.5007	1.8692e-05	allyl-4msob; benzyl-4msob; benzyl-allyl; control-benzyl
326.20707_3.46	6738	6852	10585	3610	9415	487	14977	18773	23621	10538	553	19880	3283	4299	603	8832	11101	8737	3958	9915		326.20707_3.46	0.369979	0.582704	0.721161	0.861955	0.367252	-1.4392	0.756277	-0.347533	-0.182279	-1.38615	0.25901	0.399152	0.252381	-0.232932	0.329902	0.093147	0.10343	-0.289338	0.298188	-1.5171		223.16915_10.63	24.505	3.1893e-06	5.4963	1.8808e-05	allyl-4msob; benzyl-4msob; control-4msob
520.25733_3.48	21577	21537	8090	16442	18588	12848	7673	6809	2307	18542	10851	25082	5097	13085	30971	30156	7496	5170	32832	13229		520.25733_3.48	-0.344003	-0.385454	-0.479023	-1.32674	0.305635	-0.114018	0.542265	-0.705848	0.0326147	0.707454	0.686567	-0.403734	-0.69471	0.753159	0.0411873	0.424368	0.422915	0.211488	0.307576	0.0182981		293.21083_8.65	24.472	3.2175e-06	5.4925	1.8884e-05	allyl-4msob; benzyl-4msob; control-4msob
744.35196_3.49	0	6878	3311	3906	6404	1995	5440	4223	2922	3131	7560	2409	3735	2210	4066	5096	2148	2902	5299	2949		744.35196_3.49	0.139702	0.378999	0.256956	0.0794686	0.112763	0.537602	-0.0135729	0.197775	-0.0551254	0.238697	0.347517	-0.0688391	0.0761586	0.366343	0.0839014	-3.74291	0.492037	0.219349	0.457624	-0.104451		309.20571_6.83	24.46	3.2276e-06	5.4911	1.8884e-05	allyl-4msob; benzyl-4msob; control-4msob
765.3046_3.51	0	6450	2134	4719	5427	960	1687	3389	1318	1059	5864	2356	3467	2434	2869	5638	3689	3211	6051	3401		765.3046_3.51	0.0260133	-0.0872765	0.248951	-0.206249	-0.311703	0.513224	0.0737144	0.259919	0.0894131	0.168665	0.494281	0.289834	0.222947	0.528355	0.250655	-3.64528	0.559133	0.408519	0.475897	-0.359009		351.21375_10.29	23.787	3.8673e-06	5.4126	2.2445e-05	allyl-4msob; benzyl-4msob; control-4msob
432.57007_3.53	3288	3192	1290	1217	2108	1468	1983	3539	988	1251	5318	1362	2809	1321	2572	4012	2384	2807	2185	2309		432.57007_3.53	-0.491433	-0.0748162	0.48643	-0.749865	-0.521179	0.881037	-0.438807	0.262588	-0.468423	0.177181	0.607981	0.103634	0.261898	0.0191765	0.0726611	0.41515	0.386438	-0.547877	-0.0155857	-0.366188		239.16401_8.19	23.78	3.8738e-06	5.4119	2.2445e-05	allyl-4msob; benzyl-4msob; control-4msob; benzyl-allyl; control-allyl
410.71408_3.54	4131	3900	2714	2228	5082	8261	1509	3344	1500	1281	4892	2208	3396	5404	4442	4940	3609	4810	6385	5869		410.71408_3.54	-0.251447	-0.790583	-0.0597162	-0.796077	-0.941038	0.289711	-0.440966	-0.0455433	0.381136	0.201079	0.298679	0.0103312	0.274184	0.534353	0.456953	0.13441	0.0815567	-0.432684	0.324709	0.770952		188.03414_3.92	23.773	3.8812e-06	5.411	2.2445e-05	benzyl-4msob; control-4msob; benzyl-allyl; control-allyl; control-benzyl
596.28693_3.54	0	836	6970	1376	895	1226	8049	4322	3634	4450	2466	3143	6246	3958	3856	1752	2182	1756	2164	1739		596.28693_3.54	0.659778	0.729222	0.429206	0.345553	0.443287	0.158481	0.275519	0.606863	0.386758	0.374162	-0.00644742	0.0994475	-0.00534714	0.0954509	-0.0100408	-3.58626	-0.363421	-0.123002	-0.330519	-0.178691		223.16918_7.67	23.672	3.9897e-06	5.3991	2.2975e-05	control-4msob; control-allyl; control-benzyl
398.19782_3.55	10554	11555	10615	6387	9515	3791	7812	7634	6203	4794	16220	5400	8876	5928	8324	12377	7086	8291	9500	5680		398.19782_3.55	0.334411	-0.0058431	-0.0314216	-0.26178	-0.547725	0.804916	-0.415628	0.13586	-0.312103	0.0646053	0.504836	-0.114087	0.0601971	0.211256	-0.359528	0.328016	0.428573	-0.229341	0.213007	-0.80822		327.21555_6.58	23.659	4.0038e-06	5.3975	2.2975e-05	allyl-4msob; benzyl-4msob; control-4msob; control-allyl; control-benzyl
306.0941_3.57	0	0	7064	0	0	0	9374	15913	12493	8437	0	0	0	0	0	0	0	0	0	0		306.0941_3.57	2.12611	2.21839	2.391	2.31208	2.18404	-0.748775	-0.748775	-0.748775	-0.748775	-0.748775	-0.748775	-0.748775	-0.748775	-0.748775	-0.748775	-0.748775	-0.748775	-0.748775	-0.748775	-0.748775		149.13237_9.07	23.607	4.0614e-06	5.3913	2.3217e-05	allyl-4msob; benzyl-4msob; control-4msob
291.13763_3.58	2417	2567	1663	3508	1929	2419	3463	3313	2376	3409	2284	1595	3188	2215	1637	3704	2809	2355	2921	1912		291.13763_3.58	-0.518447	0.415022	0.35867	-0.0643886	0.395021	-0.114644	-0.571577	0.309725	-0.153682	-0.5385	0.50064	0.148658	-0.0756864	0.198413	-0.340885	-0.0426161	0.0340083	0.431452	-0.32962	-0.0415635		221.15346_7.79	23.397	4.3016e-06	5.3664	2.4496e-05	allyl-4msob; benzyl-4msob; control-4msob
264.08673_3.58	1542	1544	992	3068	1860	1568	1273	3303	5414	2343	1955	1551	2105	2344	2829	3568	2043	2351	3637	2069		264.08673_3.58	-0.817249	-0.559124	0.427658	0.939088	0.0722557	-0.115114	-0.354696	-0.0386051	0.0726973	0.267335	0.507529	-0.0695462	0.0757835	0.527353	-0.0564581	-0.360719	-0.359378	0.351273	-0.166669	-0.343414		422.05889_9.57	23.323	4.3901e-06	5.3575	2.4905e-05	allyl-4msob; benzyl-4msob; control-4msob
282.09713_3.58	3955	3989	2511	8134	5175	4509	3411	9034	14339	5852	5325	4177	5871	6245	6683	9336	5641	6580	10803	5700		282.09713_3.58	-0.868324	-0.554306	0.444149	0.917741	-0.000969292	-0.0977105	-0.346629	0.00235362	0.065661	0.13515	0.477858	-0.0386138	0.119227	0.62747	-0.0279476	-0.402614	-0.393839	0.336571	-0.127002	-0.268226		317.20678_4.05	23.245	4.4856e-06	5.3482	2.5351e-05	control-4msob; control-allyl; control-benzyl
371.22912_3.6	9809	9861	8324	6415	10613	3466	8439	17641	5731	5291	21046	5412	13131	5983	8422	13720	9422	9811	7023	7499		371.22912_3.6	-0.026397	-0.0126339	0.726998	-0.400799	-0.480928	0.904026	-0.458247	0.430839	-0.357634	-0.0146566	0.474853	0.0978889	0.13847	-0.196873	-0.131092	0.138266	0.143569	-0.287703	0.217288	-0.905236		295.15125_5.23	22.901	4.9364e-06	5.3066	2.7793e-05	allyl-4msob; benzyl-4msob; control-4msob; benzyl-allyl; control-benzyl
390.18668_3.6	3554	3815	24269	1366	4810	1981	12497	4248	4323	18866	7084	5750	7334	5319	7463	5752	1425	2104	3842	1849		390.18668_3.6	1.22348	0.729227	-0.0743067	-0.0612739	1.03594	0.306512	0.151145	0.33234	0.0931236	0.345324	0.151403	-0.887696	-0.59752	-0.149113	-0.693729	-0.207138	-0.154365	-0.919185	0.0182182	-0.642379		313.23735_9.58	22.696	5.228e-06	5.2817	2.9324e-05	control-4msob; control-allyl; control-benzyl
354.20199_3.66	3363	2983	3054	2951	2141	2182	4800	4303	3583	3849	6572	4553	5179	4319	4587	5702	4400	3634	5113	4021		354.20199_3.66	-0.299969	0.249794	0.116897	-0.105739	-0.0186686	0.631817	0.185561	0.342194	0.12141	0.194607	0.459165	0.144001	-0.088555	0.3266	0.034485	-0.182784	-0.328569	-0.341683	-0.731813	-0.70875		177.12735_9.07	22.463	5.5851e-06	5.253	3.121e-05	allyl-4msob; benzyl-4msob; control-4msob; control-benzyl
513.76113_3.67	0	4138	1331	2058	1823	1558	2477	3757	1116	1363	7117	1645	3449	1980	2749	3156	2004	3518	3432	2286		513.76113_3.67	-0.100991	0.205053	0.410311	-0.1878	-0.0892846	0.725099	0.00337443	0.368164	0.0947052	0.25639	0.32442	0.100642	0.377925	0.36573	0.165514	-3.6215	0.457905	0.113743	0.0539991	-0.0233993		103.05682_5.17	22.429	5.6391e-06	5.2488	3.1394e-05	allyl-4msob; benzyl-4msob; control-4msob
294.09081_3.68	68	114	187	0	0	0	93	0	0	207	0	0	0	0	0	20177	17591	15847	14479	11364		294.09081_3.68	0.518215	0.290626	-1.17054	-1.17054	0.551324	-1.17054	-1.17054	-1.17054	-1.17054	-1.17054	2.04364	1.99895	1.96493	1.93551	1.85657	0.188636	0.356958	-1.17054	-1.17054	-1.17054		223.13311_9.06	22.302	5.8466e-06	5.2331	3.2428e-05	allyl-4msob; benzyl-4msob; control-allyl; control-benzyl
200.12806_3.7	3301	3981	3639	4297	3495	3658	6359	5484	3599	3474	4319	3145	4051	3429	3209	4464	4599	3347	3648	3668		200.12806_3.7	-0.104285	0.760024	0.530791	-0.121401	-0.176139	0.160994	-0.330202	0.0617978	-0.196328	-0.299007	0.212128	0.258263	-0.233808	-0.10046	-0.091994	-0.255238	0.0348065	0.153087	-0.166806	-0.0962213		463.13285_0.76	22.247	5.9397e-06	5.2262	3.2822e-05	benzyl-4msob; control-4msob; benzyl-allyl; control-allyl
352.10307_3.7	0	1965	1327	2698	2814	1336	5878	1785	7517	4744	2469	2854	3587	3239	4367	7167	3725	2791	4153	3461		352.10307_3.7	-0.230671	0.489198	-0.0872594	0.608161	0.385527	0.0696462	0.139736	0.250305	0.200944	0.345475	0.585099	0.268564	0.12894	0.321172	0.233009	-3.68511	-0.0407897	0.112548	0.132909	-0.227402		278.17505_5	22.102	6.1928e-06	5.2081	3.4095e-05	allyl-4msob; benzyl-4msob; control-4msob; control-allyl; control-benzyl
565.1773_3.73	0	2590	3972	2876	2824	3802	4374	3544	2731	3848	3289	2927	3363	3138	3196	3497	3143	1935	2940	3010		565.1773_3.73	0.308721	0.356078	0.252716	0.124712	0.293142	0.216036	0.158758	0.226966	0.19295	0.201947	0.246158	0.193732	-0.0445399	0.160935	0.172494	-3.738	0.0986732	0.150124	0.141161	0.287234		364.1423_4.9	22.02	6.3404e-06	5.1979	3.4779e-05	control-4msob; control-allyl; control-benzyl
433.13411_3.73	3639	4021	5283	3861	4513	4943	5789	4506	3767	4534	4387	3793	4044	4553	4322	4119	3928	2749	3689	3743		433.13411_3.73	0.396308	0.54803	0.13242	-0.164721	0.142696	0.0880241	-0.153311	-0.0470205	0.149633	0.0632626	-0.0165383	-0.0952978	-0.68731	-0.199429	-0.175323	-0.222065	-0.0564817	-0.123836	0.134995	0.285963		219.1378_5.23	21.874	6.6128e-06	5.1796	3.614e-05	allyl-4msob; benzyl-4msob; control-4msob
292.12942_3.74	0	2749	3720	1749	3263	1548	3703	2910	3004	3325	4726	2095	2411	2386	3152	2660	1773	2317	3078	1880		292.12942_3.74	0.361427	0.359162	0.23996	0.255685	0.305903	0.479821	0.0774239	0.146914	0.141758	0.279473	0.195529	-0.00512073	0.127243	0.267722	0.0238642	-3.68106	0.211808	-0.011862	0.296593	-0.072247		213.14828_8	21.841	6.6777e-06	5.1754	3.6362e-05	allyl-4msob; benzyl-4msob; control-4msob
324.10789_3.75	1042	1335	4275	1728	1291	1187	12108	2972	5100	8269	3054	2255	3627	2644	1589	1217	2291	1232	1920	1727		324.10789_3.75	0.477611	1.31414	0.185493	0.619396	1.00771	0.207363	-0.0363455	0.34553	0.0915284	-0.317612	-0.531923	-0.023619	-0.522079	-0.165571	-0.250695	-0.656666	-0.457563	-0.25023	-0.484492	-0.551978		275.10987_1.3	21.746	6.8637e-06	5.1634	3.7239e-05	benzyl-4msob; control-4msob; benzyl-allyl; control-allyl
396.21176_3.75	3392	2757	3748	1802	4771	1288	2221	4686	3023	2326	9795	3640	5469	2511	4494	4716	2524	4384	3157	2931		396.21176_3.75	0.113353	-0.40375	0.334079	-0.0990883	-0.358101	1.06269	0.0844584	0.486776	-0.282472	0.292736	0.340386	-0.277368	0.268246	-0.0562265	-0.12963	0.0147255	-0.19011	-0.610348	0.351844	-0.9422		295.15121_5.38	21.697	6.9642e-06	5.1571	3.7647e-05	allyl-4msob; benzyl-4msob; benzyl-allyl; control-benzyl
351.22765_3.76	4119	4274	3202	3590	3278	3240	5116	4157	3742	3860	5064	3363	3380	2850	3474	3099	2558	2341	3602	2797		351.22765_3.76	-0.124529	0.561482	0.257593	0.103623	0.149074	0.546526	-0.0527096	-0.0453278	-0.295017	-0.00516981	-0.172395	-0.453262	-0.583039	0.0478003	-0.322498	0.244149	0.298228	0.042915	-0.090187	-0.107257		279.187_2.79	21.669	7.0206e-06	5.1536	3.7815e-05	benzyl-4msob; control-4msob; benzyl-allyl; control-allyl
529.25996_3.76	0	4164	1326	3941	5032	1474	875	1992	657	418	3238	0	2016	2142	2349	4636	3076	2716	6037	3535		529.25996_3.76	0.100973	-0.0737349	0.272013	-0.19416	-0.384208	0.47619	-2.90027	0.277046	0.302525	0.341296	0.627025	0.454619	0.402307	0.738001	0.513072	-2.90027	0.581898	0.558765	0.661473	0.145443		238.1439_4.73	21.337	7.7408e-06	5.1112	4.153e-05	allyl-4msob; benzyl-4msob; control-4msob; control-allyl; control-benzyl
527.26513_3.77	7464	7343	6048	7817	8661	6800	4952	3935	1737	11107	6493	15363	0	7699	19826	13064	2780	2151	16672	7074		527.26513_3.77	0.142787	0.0511286	-0.054257	-0.429144	0.421446	0.175334	0.570157	-3.82667	0.253436	0.687073	0.495844	-0.213545	-0.331143	0.607643	0.214623	0.239225	0.231732	0.260409	0.307412	0.196513		309.2057_9.36	21.324	7.7716e-06	5.1095	4.153e-05	allyl-4msob; benzyl-4msob; control-4msob
237.06921_3.78	64	21	67	88	0	0	128	0	0	0	0	0	49	0	0	80506	78836	41452	102018	67952		237.06921_3.78	0.0486644	0.247756	-1.22993	-1.22993	-1.22993	-1.22993	-1.22993	-0.0475219	-1.22993	-1.22993	2.23018	2.22373	2.02597	2.30304	2.17803	0.0345788	-0.307559	0.132509	-1.22993	-1.22993		277.21595_10.26	21.314	7.7938e-06	5.1083	4.153e-05	allyl-4msob; benzyl-4msob; control-4msob; control-allyl; control-benzyl
147.0439_3.79	3345	3440	3790	4062	3514	4084	4901	4451	3754	4272	3838	2857	3758	3498	3545	3824	3125	3109	3360	3261		147.0439_3.79	0.064002	0.531629	0.356436	0.046641	0.281771	0.0868954	-0.450048	0.0485782	-0.081839	-0.0575606	0.0802478	-0.286949	-0.296286	-0.155056	-0.209458	-0.163195	-0.112253	0.190079	-0.0735376	0.199904		114.03716_5.46	21.048	8.4356e-06	5.0739	4.479e-05	allyl-4msob; benzyl-4msob; control-4msob
584.77926_3.83	0	29273	7914	18069	29946	8680	4186	7436	1499	15009	11546	26314	4977	14254	31114	34686	9919	5296	36117	19258		584.77926_3.83	0.0068354	-0.272409	-0.0204802	-0.722675	0.287452	0.172441	0.533621	-0.196521	0.264822	0.607086	0.654736	0.105846	-0.169282	0.672462	0.396747	-3.90748	0.580344	0.368805	0.59031	0.0473431		207.06506_4.06	20.884	8.8605e-06	5.0525	4.6879e-05	allyl-4msob; benzyl-4msob; control-allyl; control-benzyl
283.1289_3.84	2081	2380	2495	2742	1927	1929	5226	4341	3921	4961	2778	2304	2955	2309	2155	3258	2664	2029	2918	2154		283.1289_3.84	-0.112839	0.769524	0.548095	0.426656	0.70742	0.0153853	-0.207885	0.0890996	-0.205298	-0.287672	0.205595	-0.0346219	-0.359572	0.0740623	-0.288226	-0.329372	-0.169154	-0.000181251	-0.421127	-0.419889		177.05435_4.05	20.809	9.0638e-06	5.0427	4.7785e-05	allyl-4msob; benzyl-4msob; control-4msob; control-benzyl
457.24515_3.85	0	2189	6543	1143	3552	526	13123	11990	15854	7990	379	10642	1350	2738	0	4059	4454	3614	2858	3466		457.24515_3.85	0.578605	0.858343	0.822051	0.934332	0.658911	-0.566364	0.774114	-0.0557729	0.228448	-2.93329	0.386695	0.424022	0.340021	0.245689	0.323215	-2.93329	0.138501	-0.122675	0.333066	-0.434623		340.18648_2.82	20.698	9.3723e-06	5.0282	4.9238e-05	control-4msob; control-allyl; control-benzyl
265.15464_3.86	2625	2597	5696	1872	3709	1596	4201	4521	3987	5428	5938	3095	3278	3040	5480	1988	2018	2838	3493	2577		265.15464_3.86	0.588547	0.267757	0.34511	0.212666	0.537765	0.632389	-0.0541843	0.00634601	-0.0730775	0.547812	-0.520613	-0.504831	-0.145528	0.0732848	-0.247182	-0.227736	-0.239036	-0.583963	0.136508	-0.752035		335.21867_10.59	20.655	9.4969e-06	5.0224	4.9717e-05	allyl-4msob; benzyl-4msob; control-4msob
407.10572_3.89	66	84	0	70	78	92	199	125	305	100	4059	3647	6850	6279	3583	106	0	0	95	112		407.10572_3.89	-1.96255	0.147174	-0.0398613	0.31894	-0.12961	1.36016	1.31711	1.57068	1.53567	1.30999	-0.106175	-1.96255	-1.96255	-0.150239	-0.0840297	-0.296702	-0.199728	-0.273043	-0.22953	-0.163143		269.21125_7.4	20.581	9.7116e-06	5.0127	5.0663e-05	allyl-4msob; control-4msob; control-allyl; control-benzyl
120.06554_3.89	2867	2636	0	2332	428	1457	3453	2659	0	7356	3436	0	3479	0	0	3899	2870	3333	0	377		120.06554_3.89	-1.85053	0.930839	0.841096	-1.85053	1.19058	0.929144	-1.85053	0.933415	-1.85053	-1.85053	0.97256	0.867323	0.91869	-1.85053	0.170174	0.866964	0.838113	0.796027	0.213751	0.634484		384.21219_3.33	20.555	9.7878e-06	5.0093	5.0883e-05	allyl-4msob; benzyl-4msob; control-4msob; control-allyl; control-benzyl
427.91954_3.9	3907	3698	5262	1703	4300	981	4008	7083	3773	2585	8431	4290	6097	2379	4261	4612	3029	3732	3753	2527		427.91954_3.9	0.348708	0.0910445	0.630004	0.0338534	-0.324072	0.794906	0.155403	0.488118	-0.402677	0.148983	0.223908	-0.17404	0.0235114	0.0288226	-0.345551	0.0668867	0.0148486	-0.719091	0.157607	-1.24117		149.13254_9.34	20.434	1.0157e-05	4.9932	5.262e-05	allyl-4msob; benzyl-4msob; control-4msob; control-allyl; control-benzyl
188.03414_3.92	1480	1586	4170	1479	1762	1465	6595	2950	3066	5818	3258	3357	4795	3405	3799	2362	2555	2236	2547	2884		188.03414_3.92	0.393217	0.845425	0.0517789	0.0898268	0.721762	0.149747	0.179277	0.53099	0.193282	0.301297	-0.167517	-0.0900335	-0.221597	-0.0931271	0.0294574	-0.628673	-0.560433	-0.629339	-0.45662	-0.638722		405.25951_3.36	20.408	1.024e-05	4.9897	5.2868e-05	control-4msob; control-allyl; control-benzyl
378.23737_3.93	4124	4233	5293	4363	6960	2263	4358	8327	3773	2937	15227	3105	7406	3748	5914	8450	4166	6670	4136	5435		378.23737_3.93	0.0521482	-0.141562	0.503724	-0.285214	-0.534843	1.10524	-0.479407	0.38691	-0.291839	0.162708	0.518337	-0.186465	0.282596	-0.193668	0.0785324	-0.196564	-0.170565	-0.140419	0.32501	-0.794653		132.10173_3.27	20.339	1.0459e-05	4.9805	5.3812e-05	benzyl-4msob; control-4msob; benzyl-allyl; control-allyl
204.08614_3.93	3516	3316	3764	2995	2824	1752	1804	2408	872	3899	3285	3030	1227	2681	3074	2310	2240	1071	4813	2560		204.08614_3.93	0.419605	-0.306163	-0.0211849	-1.02354	0.454378	0.285286	0.205549	-0.68651	0.0847909	0.219775	-0.0621855	-0.092551	-0.820695	0.662199	0.0392179	0.352346	0.294555	0.194084	0.13607	-0.335026		223.13299_9.18	20.126	1.1169e-05	4.952	5.7264e-05	control-4msob; control-allyl; control-benzyl
332.65081_3.94	7654	7467	6445	7062	5798	3734	8146	7058	6827	3925	9095	4569	8099	5284	3487	8524	6320	8492	7139	6105		332.65081_3.94	0.0218617	0.31074	0.13392	0.0928788	-0.589803	0.446652	-0.402423	0.303603	-0.223108	-0.735739	0.366683	-0.00229398	0.362044	0.147994	-0.0449815	0.233904	0.203397	0.134619	-0.108616	-0.65133		384.21335_3.41	20.114	1.1211e-05	4.9503	5.7275e-05	allyl-4msob; benzyl-4msob; control-4msob; control-allyl; control-benzyl
332.19519_3.95	0	2955	2600	1925	2340	967	3407	6103	2916	1991	5644	1790	3804	1950	2517	3815	1960	3356	2072	1970		332.19519_3.95	0.191601	0.32447	0.611001	0.247979	0.0604269	0.57257	0.0081186	0.378646	0.0501995	0.175655	0.380065	0.0527137	0.317056	0.0800275	0.0552151	-3.64938	0.25451	0.0438573	0.139814	-0.294546		255.07985_4.08	20.103	1.1248e-05	4.9489	5.7275e-05	benzyl-4msob; benzyl-allyl; control-benzyl
481.22933_3.97	4600	5240	8932	5076	5964	2861	7354	8512	7305	3827	9284	4847	6789	6204	5094	6153	4791	5371	6511	5826		481.22933_3.97	0.530633	0.291195	0.47131	0.282961	-0.513307	0.578241	-0.222282	0.192732	0.0817442	-0.161062	0.0715772	-0.236595	-0.0958427	0.141234	0.00431506	-0.286704	-0.126257	-0.165422	0.0331501	-0.871621		430.22563_6.99	20.013	1.1568e-05	4.9367	5.8705e-05	control-4msob; control-allyl; control-benzyl
143.07301_3.98	2381	2248	3650	2705	2160	2066	3808	3007	2594	3485	2738	1868	2561	2333	1977	3465	2299	2062	2633	2061		143.07301_3.98	0.511247	0.571426	0.23606	0.026256	0.445556	0.102978	-0.44	0.00807443	-0.124337	-0.359464	0.437383	-0.145185	-0.299685	0.0474474	-0.300374	-0.0954164	-0.177042	0.0857582	-0.233749	-0.296933		251.2009_7.4	19.998	1.1622e-05	4.9347	5.8777e-05	allyl-4msob; control-4msob; control-allyl; control-benzyl
605.27098_3.98	0	2578	8713	5003	3790	5199	13743	2905	5209	6834	4879	4168	7215	6185	4379	11099	4535	3949	5307	3928		605.27098_3.98	0.438471	0.653599	-0.080042	0.195625	0.323802	0.164729	0.0903763	0.349413	0.276698	0.113689	0.55273	0.130214	0.0648969	0.204424	0.0623799	-3.82138	-0.136416	0.176577	0.0454966	0.194718		198.11261_3.27	19.928	1.1879e-05	4.9252	5.9834e-05	benzyl-4msob; control-4msob; benzyl-allyl; control-allyl
144.08061_3.99	67558	68140	113326	72131	66526	70023	126900	98555	80081	117944	93641	66337	71450	71571	68488	97337	71293	65427	89338	71386		144.08061_3.99	0.487194	0.648321	0.288291	-0.00735015	0.544081	0.215446	-0.275524	-0.169773	-0.167363	-0.230075	0.27058	-0.172906	-0.295197	0.148447	-0.17105	-0.249548	-0.237331	-0.156263	-0.271472	-0.198506		205.12245_9.07	19.919	1.1911e-05	4.9241	5.9834e-05	allyl-4msob; benzyl-4msob; control-allyl; control-benzyl
217.09706_3.99	63697	64034	112747	72781	71066	72128	133681	107692	85556	126819	102556	73244	82246	80775	74684	109790	76484	72556	102383	76001		217.09706_3.99	0.377561	0.613544	0.314001	-0.0048341	0.540529	0.246291	-0.220123	-0.0595053	-0.0845118	-0.193146	0.340735	-0.160147	-0.2332	0.243952	-0.168925	-0.413636	-0.406325	-0.22891	-0.261951	-0.241398		264.1264_4.43	19.902	1.1974e-05	4.9217	5.9952e-05	control-4msob; control-allyl; control-benzyl
596.29314_4	0	5111	3380	2808	3556	1331	3360	3713	2806	1899	5742	2135	4007	1945	1864	3859	2695	3436	3669	2081		596.29314_4	0.264203	0.261297	0.31021	0.173077	-0.0180878	0.52367	0.0392661	0.347521	-0.00636894	-0.0271961	0.329094	0.153315	0.272249	0.304373	0.0267229	-3.6904	0.466671	0.173426	0.289057	-0.192098		466.29074_6.91	19.856	1.2148e-05	4.9155	6.0619e-05	allyl-4msob; benzyl-4msob; control-4msob; control-allyl; control-benzyl
447.72048_4.05	0	3121	3028	1227	2140	562	1252	3202	1767	1110	3725	1647	4109	1138	1973	1703	1838	2544	1757	1148		447.72048_4.05	0.437379	-0.00389715	0.465297	0.168255	-0.0640468	0.54089	0.133115	0.589913	-0.0515993	0.223353	0.149822	0.187939	0.350357	0.165419	-0.0472278	-3.54332	0.452494	-0.0139753	0.26395	-0.404119		203.14315_8.19	19.838	1.2218e-05	4.913	6.0764e-05	allyl-4msob; benzyl-4msob; control-4msob
317.20678_4.05	6018	5543	14236	7243	5591	5160	19787	18066	15617	12855	17061	8535	12525	10195	10261	17220	15189	10468	11722	11595		317.20678_4.05	0.274992	0.607671	0.51573	0.368542	0.171889	0.457898	-0.241932	0.145612	-0.0623599	-0.0558399	0.467271	0.340464	-0.0356593	0.078663	0.0676562	-0.59499	-0.678065	-0.407781	-0.669353	-0.75041		223.13303_4.7	19.681	1.2833e-05	4.8917	6.3609e-05	control-4msob; control-allyl; control-benzyl
426.21708_4.06	57842	55615	116454	55486	75482	67933	185382	77386	109011	97999	107382	95852	116632	93905	98294	114099	57530	72777	85179	87140		426.21708_4.06	0.34291	0.893361	-0.140965	0.264712	0.13863	0.246886	0.112403	0.344718	0.0881058	0.142188	0.318722	-0.492009	-0.213667	-0.0273647	-0.000416376	-0.485606	-0.532091	-0.53484	-0.170459	-0.295216		291.19524_10.21	19.656	1.2936e-05	4.8882	6.3909e-05	allyl-4msob; benzyl-4msob; control-4msob
582.27742_4.06	0	6518	2925	5495	3843	11928	2905	3534	1364	7610	3032	4772	1128	5744	12243	4306	3956	1873	12955	4192		582.27742_4.06	0.0158646	0.0126455	0.104603	-0.342056	0.464475	0.0327211	0.245512	-0.431188	0.332493	0.687564	0.197302	0.157527	-0.193272	0.714086	0.184713	-3.70576	0.391802	0.3117	0.14393	0.675335		477.21843_2.78	19.627	1.3053e-05	4.8843	6.4276e-05	benzyl-4msob; control-4msob; control-allyl
442.20634_4.07	3211	2868	2339	4638	3109	2557	1975	1732	809	2914	2152	5223	1074	1756	3786	3096	1968	820	5791	2143		442.20634_4.07	-0.0126425	-0.163944	-0.281378	-0.962264	0.183961	-0.0871735	0.705915	-0.708824	-0.269069	0.418114	0.238151	-0.16712	-0.950184	0.798252	-0.0909221	0.270773	0.169729	0.599664	0.241899	0.0670633		211.13306_9.36	19.602	1.3157e-05	4.8809	6.4571e-05	benzyl-4msob; control-4msob; control-allyl; control-benzyl
255.07985_4.08	34	44	85	57	0	53	0	60	0	0	0	77	0	0	43	15278	11467	5843	15191	12300		255.07985_4.08	0.169803	-1.34593	0.049706	-1.34593	-1.34593	-1.34593	0.135717	-1.34593	-1.34593	-0.0651139	1.96059	1.86161	1.62903	1.95862	1.8858	-0.146	-0.0571928	0.0320235	-1.34593	0.00694315		175.11909_0.67	19.226	1.4832e-05	4.8288	7.2555e-05	benzyl-4msob; control-4msob; benzyl-allyl; control-allyl
360.21293_4.09	0	1937	4864	2066	3092	1726	2907	4626	0	2808	3914	2108	3411	3541	3846	3721	2416	2625	3282	3058		360.21293_4.09	0.538762	0.322648	0.517698	-3.00512	0.308101	0.447528	0.187716	0.389775	0.405479	0.440169	0.426297	0.244973	0.279806	0.373589	0.343909	-3.00512	0.152197	0.179266	0.348552	0.103774		189.16395_10.32	19.076	1.5565e-05	4.8078	7.5893e-05	benzyl-4msob; control-4msob; control-allyl; control-benzyl
188.07062_4.1	2357	2131	3694	2335	2761	2909	4223	3163	2871	4434	2259	2455	2444	3914	3002	2449	3050	4550	2622	2362		188.07062_4.1	0.319591	0.500596	0.109708	-0.0212904	0.566536	-0.345522	-0.232993	-0.239066	0.39783	0.0390532	-0.236302	0.0605067	0.601463	-0.143988	-0.285221	-0.288087	-0.424411	-0.30077	-0.0741268	-0.00350724		272.17905_2.09	19.064	1.5623e-05	4.8062	7.5929e-05	benzyl-4msob; control-4msob; benzyl-allyl; control-allyl
595.27268_4.1	0	25028	35436	27194	23080	16773	38736	29952	36950	20821	40105	14670	33866	22051	13201	31890	23770	24868	23993	19407		595.27268_4.1	0.369074	0.407962	0.295643	0.387346	0.136828	0.423131	-0.0161018	0.349282	0.161895	-0.0621836	0.323025	0.19468	0.214402	0.198758	0.106112	-4.18473	0.217203	0.253453	0.181814	0.0424071		327.21598_8.13	19.044	1.5729e-05	4.8033	7.6195e-05	allyl-4msob; benzyl-4msob; control-4msob; control-allyl; control-benzyl
591.78716_4.1	0	10305	6013	9196	13710	4792	2685	4127	1026	10990	8070	17737	2741	8421	22977	17145	3871	3037	19014	11251		591.78716_4.1	0.123529	-0.240612	-0.0464608	-0.675107	0.395903	0.256418	0.612093	-0.231289	0.275647	0.728999	0.596761	-0.0753836	-0.184974	0.643493	0.406503	-3.78456	0.366836	0.315411	0.495781	0.0210146		554.25583_0.79	19.023	1.5832e-05	4.8005	7.6444e-05	benzyl-4msob; control-4msob; benzyl-allyl; control-allyl
707.29871_4.12	0	4347	3517	2649	3907	2283	4943	3573	2720	2561	4904	2158	2572	2367	2775	4356	2220	1971	4454	2847		707.29871_4.12	0.260546	0.427312	0.268286	0.134637	0.105125	0.423431	0.021235	0.107225	0.066528	0.144446	0.365372	0.0351134	-0.0231757	0.376273	0.156996	-3.71628	0.364359	0.121678	0.312072	0.0488241		237.14868_5.38	18.921	1.6366e-05	4.7861	7.8768e-05	allyl-4msob; benzyl-4msob; control-4msob; benzyl-allyl; control-allyl
227.12765_4.14	3684	3801	7362	5519	3863	4230	10009	3386	5141	5879	4135	3528	5214	4666	3404	7197	4075	3754	3801	3802		227.12765_4.14	0.568516	0.940507	-0.37212	0.133631	0.296086	-0.130097	-0.322366	0.150707	0.0162208	-0.365699	0.541064	-0.1478	-0.247168	-0.2321	-0.231781	-0.269965	-0.2321	0.219557	-0.212504	-0.102588		136.04265_1.24	18.834	1.6834e-05	4.7738	8.0762e-05	benzyl-4msob; control-4msob; benzyl-allyl; control-allyl
474.72526_4.15	6179	6506	3549	3015	5859	2735	5195	4376	3425	3136	4505	2874	4641	3418	4227	6426	2893	4010	4581	4712		474.72526_4.15	-0.196331	0.278241	0.0645618	-0.240626	-0.350421	0.100747	-0.459082	0.13779	-0.243174	0.0214147	0.543102	-0.450875	-0.0442245	0.121583	0.1567	0.494284	0.558512	-0.399429	0.428052	-0.520825		249.18467_9.08	18.592	1.8225e-05	4.7393	8.7154e-05	allyl-4msob; benzyl-4msob; control-4msob; control-benzyl
483.73071_4.15	116993	119247	75405	57208	104998	49624	119578	94936	76940	56901	90581	57228	88631	66154	89285	121509	63051	77146	89599	83124		483.73071_4.15	-0.104171	0.47376	0.184521	-0.0789123	-0.457076	0.125664	-0.449893	0.0983866	-0.268225	0.107601	0.493839	-0.328439	-0.075561	0.112001	0.017984	0.446368	0.470286	-0.450331	0.310785	-0.628587		384.21284_3.74	18.177	2.0921e-05	4.6794	9.9727e-05	allyl-4msob; benzyl-4msob; control-4msob; control-allyl
105.03362_4.17	1232	1138	892	1981	1784	1289	1653	1719	1505	1379	1069	1008	1491	1141	1136	8696	6938	4905	6625	5103		105.03362_4.17	-0.607758	-0.131513	-0.101287	-0.203928	-0.271429	-0.468013	-0.513373	-0.211143	-0.417691	-0.421082	1.15025	0.975893	0.708188	0.940254	0.738739	-0.358451	-0.419724	0.00823084	-0.0726337	-0.323534		221.15368_7.15	18.158	2.1053e-05	4.6767	9.9777e-05	control-4msob; control-allyl; control-benzyl
570.30212_4.17	0	6636	4172	4196	6099	3074	3629	6771	2604	2728	10698	3670	5771	3056	5143	6256	5417	5198	4667	4214		570.30212_4.17	0.149042	0.0825429	0.379983	-0.0757452	-0.0535597	0.598123	0.0879007	0.303773	0.000586974	0.248829	0.342257	0.273583	0.253902	0.202512	0.153819	-3.80323	0.370379	0.151777	0.330136	0.00338772		221.08091_5.54	18.156	2.1065e-05	4.6764	9.9777e-05	allyl-4msob; benzyl-4msob; control-allyl; control-benzyl
377.14574_4.18	0	2249	2002	2658	2851	8115	1065	2745	1568	1349	862	1970	1755	5235	3740	2777	3854	2083	8103	5670		377.14574_4.18	0.0556189	-0.249879	0.208391	-0.0626486	-0.135463	-0.352236	0.0478198	-0.00811545	0.520866	0.3581	0.214001	0.372633	0.0748162	0.732317	0.559501	-3.60022	0.111929	0.192803	0.22673	0.733034		309.20547_10.31	18.12	2.1324e-05	4.6711	0.00010068	allyl-4msob; benzyl-4msob; control-4msob; control-allyl
280.15449_4.19	1816	1939	5174	1641	1726	1940	6227	4484	5571	5746	3884	2751	3540	2847	2556	3106	2980	2556	3280	2541		280.15449_4.19	0.540035	0.729337	0.393772	0.615581	0.647187	0.246979	-0.10547	0.15221	-0.0704178	-0.1806	0.0185574	-0.0237612	-0.1806	0.0742579	-0.186614	-0.529886	-0.462916	-0.633434	-0.581828	-0.462389		223.16932_9.4	18.079	2.1615e-05	4.6653	0.00010173	allyl-4msob; benzyl-4msob; control-4msob; control-allyl; control-benzyl
325.14435_4.19	4357	4428	2633	3377	4202	2239	3019	2937	2500	2213	5676	3919	3800	2911	4048	3702	2758	2515	3391	2622		325.14435_4.19	-0.276458	-0.0985415	-0.134354	-0.343869	-0.502459	0.722518	0.240784	0.200681	-0.145919	0.282904	0.166701	-0.216136	-0.336089	0.0525803	-0.281903	0.378572	0.399595	0.0471998	0.331463	-0.487268		414.22324_3.63	17.9	2.2963e-05	4.639	0.00010774	control-4msob; control-allyl; control-benzyl
667.29357_4.19	0	17366	11551	10506	18971	6728	14078	14003	10249	8431	23391	12726	13258	8999	14665	14986	9437	9779	13200	9283		667.29357_4.19	0.189155	0.278839	0.276417	0.134942	0.0464261	0.509003	0.233069	0.251634	0.0759812	0.297357	0.307172	0.0975248	0.113662	0.249647	0.0900662	-4.02926	0.37399	0.146169	0.414061	-0.0558584		484.30145_6.29	17.825	2.3555e-05	4.6279	0.00011017	allyl-4msob; benzyl-4msob; control-4msob; control-benzyl
304.16563_4.2	0	3140	2714	1923	4876	1019	3009	5554	3364	2315	7718	2560	4913	1993	2876	3528	2053	3312	3456	1748		304.16563_4.2	0.152411	0.202644	0.501025	0.256936	0.0749993	0.661209	0.123973	0.441324	0.00208807	0.180636	0.28011	0.0165279	0.249352	0.270072	-0.0617683	-3.67277	0.22339	-0.0153182	0.437644	-0.324484		275.20064_9.41	17.676	2.4781e-05	4.6059	0.00011554	allyl-4msob; benzyl-4msob; control-4msob
620.26785_4.2	0	6855	10566	6081	6634	6360	14072	8314	9574	9075	7405	6293	6076	6895	6795	8057	5963	4875	8694	7134		620.26785_4.2	0.370266	0.503905	0.258475	0.324286	0.299322	0.204476	0.128588	0.112222	0.171196	0.164382	0.243831	0.103467	0.00951355	0.279319	0.187088	-3.92815	0.168482	0.112606	0.153199	0.133527		248.0588_1.24	17.567	2.5725e-05	4.5896	0.00011957	benzyl-4msob; control-4msob; benzyl-allyl; control-allyl
581.25698_4.24	0	22936	60483	23811	19402	13340	56732	39781	42216	32212	46417	17246	42465	27658	19310	29627	18455	35152	29769	23416		581.25698_4.24	0.537872	0.510193	0.356741	0.382425	0.265499	0.423438	-0.004598	0.384968	0.199603	0.044273	0.229334	0.024694	0.303259	0.231401	0.127623	-4.20095	0.118669	0.134855	0.0463278	-0.115624		165.05484_6.13	17.528	2.6078e-05	4.5837	0.00012083	allyl-4msob; control-4msob; control-allyl; control-benzyl
409.1644_4.25	0	1089	4385	1316	1378	1067	4779	4025	4199	4648	4039	2297	4144	2787	3246	3247	3484	2065	2774	2090		409.1644_4.25	0.427394	0.469394	0.385577	0.406236	0.455827	0.387272	0.111768	0.3998	0.206156	0.280577	0.280727	0.315117	0.0597938	0.203874	0.065668	-3.64232	-0.252554	-0.16013	-0.137658	-0.262516		261.1446_3.27	17.423	2.7033e-05	4.5681	0.00012487	benzyl-4msob; control-4msob; benzyl-allyl; control-allyl
433.20686_4.25	4801	4673	0	2247	6466	3483	2471	4599	2452	2114	5746	3054	2168	2267	4421	2940	2969	2882	4182	3402		433.20686_4.25	-3.72801	0.0490634	0.351292	0.045308	-0.0268523	0.459621	0.152121	-0.014581	0.00714288	0.332088	0.133613	0.138388	0.123919	0.305049	0.204621	0.372205	0.359058	0.00283172	0.517055	0.216069		177.05449_4.19	17.389	2.7352e-05	4.563	0.00012595	allyl-4msob; benzyl-4msob; control-allyl; control-benzyl
415.73498_4.26	4707	4744	9046	3215	4797	2199	4718	11112	4058	5055	12376	3559	7667	3325	5542	6595	4049	5881	3872	4551		415.73498_4.26	0.585045	-0.0731273	0.793034	-0.225497	-0.00336766	0.901965	-0.358166	0.417809	-0.426932	0.0896322	0.265522	-0.227742	0.149663	-0.272937	-0.109566	-0.0754875	-0.0675706	-0.460948	-0.056337	-0.844994		136.07893_3.26	17.334	2.7887e-05	4.5546	0.00012802	allyl-4msob; benzyl-4msob; control-4msob
503.26946_4.27	3053	3211	3211	1389	2382	1029	3524	4616	2314	2577	8003	2154	3635	1193	2894	2770	1800	3001	2053	1763		503.26946_4.27	0.226587	0.31601	0.575519	-0.0883679	0.0151238	1.10456	-0.157252	0.345825	-0.725293	0.126658	0.0845565	-0.32986	0.161562	-0.203422	-0.349827	0.178078	0.226587	-0.579053	-0.0605234	-0.867466		235.16908_8.14	17.262	2.8592e-05	4.5438	0.00013086	allyl-4msob; benzyl-4msob; control-allyl; control-benzyl
193.12226_4.3	4335	4592	4936	5018	5522	6285	6541	6338	6278	6826	5633	4861	4901	4692	5061	4591	4883	4347	5209	4542		193.12226_4.3	-0.0965913	0.393955	0.339023	0.322449	0.468266	0.133557	-0.123269	-0.10899	-0.184925	-0.053016	-0.222841	-0.115401	-0.317997	-0.00279335	-0.241538	-0.322814	-0.222462	-0.0678832	0.0988796	0.324391		279.23172_9.36	16.93	3.2118e-05	4.4933	0.00014654	allyl-4msob; benzyl-4msob; control-4msob; control-allyl; control-benzyl
459.26662_4.3	3220	3203	0	7650	5181	2415	2535	2905	3248	2767	2693	2769	3936	6054	4620	6532	2269	1660	7078	7608		459.26662_4.3	-3.73074	0.0114356	0.0768897	0.130509	0.0535072	0.0404836	0.0538543	0.222812	0.429665	0.299792	0.466175	-0.0418225	-0.191968	0.504743	0.539435	0.126349	0.123806	0.54208	0.354851	-0.0118627		275.20018_6.59	16.858	3.2953e-05	4.4821	0.00014989	allyl-4msob; benzyl-4msob; control-4msob
470.71694_4.32	7797	7455	1786	5722	7633	2371	333	1796	331	1493	5643	4033	1637	1782	5567	3205	6113	1924	6536	5088		470.71694_4.32	-0.322879	-1.46332	-0.319088	-1.46741	-0.444551	0.458271	0.23019	-0.382029	-0.324402	0.449064	0.0741566	0.512593	-0.272343	0.558023	0.387973	0.677809	0.647353	0.467711	0.663375	-0.130495		324.10789_3.75	16.822	3.337e-05	4.4766	0.00015133	allyl-4msob; benzyl-4msob; control-4msob; control-allyl
458.26139_4.32	8734	8649	17969	6770	3133	5577	14023	14143	13460	10820	8067	6337	17420	8680	10460	5497	6774	5434	6748	5123		458.26139_4.32	0.749291	0.507415	0.515728	0.467443	0.254465	-0.0319578	-0.267421	0.719022	0.0394881	0.221456	-0.406141	-0.202369	-0.417386	-0.20612	-0.474877	0.0455381	0.0359979	-0.202945	-0.954581	-0.392046		253.14108_8	16.678	3.5131e-05	4.4543	0.00015883	allyl-4msob; benzyl-4msob; control-4msob
265.14327_4.33	11973	11419	13576	13402	12914	14936	14909	13891	13087	13396	11678	11794	11616	11109	11128	12042	11521	8395	11456	10430		265.14327_4.33	0.203131	0.37268	0.244654	0.136724	0.178969	-0.0694843	-0.0515916	-0.0791207	-0.159908	-0.156814	-0.0139213	-0.0939863	-0.666989	-0.104228	-0.274078	-0.0243237	-0.110084	0.17978	0.112635	0.375956		265.08526_1.24	16.645	3.5545e-05	4.4492	0.00016001	benzyl-4msob; control-4msob; benzyl-allyl; control-allyl
653.31452_4.33	0	7520	14659	8974	6695	8686	8937	8282	1634	20733	7901	10290	2636	6306	12252	5586	5550	2219	15172	6867		653.31452_4.33	0.530741	0.304142	0.269289	-0.473921	0.689485	0.247723	0.368695	-0.254935	0.144471	0.448608	0.0889546	0.0859939	-0.33379	0.546491	0.183496	-3.83955	0.225092	0.306034	0.171881	0.291098		295.12901_3.68	16.64	3.5605e-05	4.4485	0.00016001	benzyl-4msob; control-4msob; benzyl-allyl; control-allyl
294.14481_4.33	0	0	0	188	172	0	0	0	0	0	301	0	253	0	0	6490	5640	3784	5510	4764		294.14481_4.33	-1.08283	-1.08283	-1.08283	-1.08283	-1.08283	0.834177	-1.08283	0.775323	-1.08283	-1.08283	1.87458	1.82702	1.69181	1.81912	1.76983	-1.08283	-1.08283	0.674723	0.644591	-1.08283		211.13273_9.2	16.576	3.6435e-05	4.4385	0.00016325	allyl-4msob; benzyl-4msob; control-4msob; control-allyl
266.1748_4.33	3362	3127	5271	3211	3476	3462	6170	5610	6270	7015	5430	3366	4036	3450	3396	5029	4150	2772	4560	3934		266.1748_4.33	0.286873	0.48587	0.365637	0.506186	0.648061	0.324427	-0.279864	-0.0504765	-0.248716	-0.268652	0.227483	-0.0152787	-0.525208	0.103774	-0.0828224	-0.281367	-0.372933	-0.339436	-0.239229	-0.244329		207.17443_10.32	16.504	3.7383e-05	4.4273	0.00016699	benzyl-4msob; control-4msob; control-allyl; control-benzyl
449.71154_4.34	4034	4068	2470	2897	4287	3354	457	1349	351	1792	3774	3831	1098	2737	7824	2561	3168	1810	4711	4743		449.71154_4.34	-0.000825616	-1.26403	-0.453655	-1.46159	-0.241059	0.316543	0.327766	-0.607783	0.0760198	0.86236	0.0262606	0.185502	-0.233577	0.482569	0.487638	0.366421	0.372705	0.118554	0.411961	0.228215		239.16425_7.77	16.495	3.7505e-05	4.4259	0.00016704	allyl-4msob; benzyl-4msob; control-4msob
492.20942_4.36	0	2374	4326	2749	2512	3509	6267	4008	6130	4801	2692	2525	2771	3361	2991	2846	2569	2057	4020	2911		492.20942_4.36	0.332109	0.512931	0.294861	0.502148	0.382933	0.100695	0.0694515	0.114805	0.208974	0.152076	0.127834	0.0778793	-0.0305532	0.29632	0.13885	-3.72853	0.0393686	0.110916	0.0669333	0.229997		344.21674_3.42	16.37	3.9237e-05	4.4063	0.00017423	control-4msob; control-allyl; control-benzyl
552.26646_4.37	8381	9005	31141	12410	11353	16096	19059	24031	17119	15992	16511	10256	15996	13553	14947	13269	13195	11371	18711	16595		552.26646_4.37	0.88077	0.303892	0.576249	0.177762	0.0977483	0.135274	-0.424189	0.0980421	-0.0966813	0.0183483	-0.121563	-0.128134	-0.302932	0.282241	0.141236	-0.661404	-0.577029	-0.2002	-0.304793	0.105364		279.10091_2.16	16.332	3.979e-05	4.4002	0.00017616	benzyl-4msob; control-4msob; benzyl-allyl; control-allyl
506.7284_4.39	9740	9864	3496	8882	9729	3519	3155	3468	743	5777	5163	11294	1966	3697	8845	8476	5483	1704	14586	6930		506.7284_4.39	-0.288708	-0.367012	-0.294843	-1.4703	0.094504	0.0087718	0.605988	-0.727886	-0.246057	0.419504	0.386991	0.0546526	-0.837008	0.801148	0.233345	0.493045	0.502697	0.422689	0.492183	-0.283705		432.24113_6.97	16.291	4.0386e-05	4.3938	0.00017796	control-4msob; control-allyl; control-benzyl
400.18701_4.39	0	1599	5141	1200	2154	848	3580	4299	3201	3384	4408	2680	3284	1540	2169	2713	1501	1446	2115	1476		400.18701_4.39	0.58736	0.408895	0.499152	0.353711	0.381128	0.5115	0.266104	0.366335	-0.00712059	0.161777	0.272139	-0.0197704	-0.0381801	0.149344	-0.0280534	-3.60259	0.0114201	-0.130143	0.158355	-0.301364		194.0813_5.08	16.288	4.0434e-05	4.3933	0.00017796	benzyl-4msob; benzyl-allyl; control-benzyl
229.14358_4.4	1601	1583	2284	2022	1720	1540	5932	6261	4363	6519	2807	2335	2162	2591	3355	3355	3486	1458	2309	2762		229.14358_4.4	-0.162847	0.756621	0.808622	0.460674	0.847524	0.0357876	-0.141572	-0.21573	-0.0413514	0.20759	0.20759	0.24449	-0.595265	-0.152359	0.0202184	-0.50513	-0.516023	-0.280224	-0.436061	-0.542553		282.27893_6.59	16.228	4.1316e-05	4.3839	0.00018131	allyl-4msob; benzyl-4msob; control-allyl; control-benzyl
373.24408_4.41	4120	4310	3990	2705	8684	1481	3449	6801	3274	2324	14447	3287	7857	2512	4817	5586	3375	6085	3986	3431		373.24408_4.41	-0.0500604	-0.183685	0.438997	-0.231439	-0.545742	1.12994	-0.227805	0.571363	-0.474403	0.12268	0.25851	-0.203575	0.336979	-0.0509803	-0.188484	-0.0206572	0.020689	-0.406518	0.663142	-0.958951		315.19524_5.62	16.212	4.1558e-05	4.3813	0.00018158	allyl-4msob; benzyl-4msob; control-4msob; control-benzyl
332.15309_4.42	0	2339	4069	2522	2863	2336	5069	4337	4435	4074	3888	3028	4261	3621	3181	3787	3210	3070	3325	3090		332.15309_4.42	0.282122	0.389422	0.313268	0.324178	0.282722	0.259904	0.137835	0.304635	0.225165	0.161905	0.247052	0.166336	0.144561	0.183523	0.147732	-3.7523	0.0117693	0.0485515	0.110475	0.0111427		291.19523_9.76	16.208	4.1621e-05	4.3807	0.00018158	allyl-4msob; benzyl-4msob; control-4msob
164.03777_4.42	2506	2987	983	2329	3334	2753	2224	2859	2332	2227	2990	2045	3317	2361	2214	4069	3046	1611	3265	3128		164.03777_4.42	-1.11989	-0.151288	0.146681	-0.0950329	-0.149689	0.199831	-0.250834	0.322959	-0.0803708	-0.156635	0.565374	0.221845	-0.53383	0.304214	0.25336	-0.00966118	0.19864	-0.09656	0.329024	0.10186		229.03216_1.15	16.137	4.2724e-05	4.3693	0.00018584	allyl-4msob; benzyl-4msob; control-allyl; control-benzyl
494.22491_4.42	7619	7256	25356	9986	6431	6479	24800	19123	25962	15446	20797	6963	19179	14158	8190	7886	7164	18026	11687	9925		494.22491_4.42	0.688757	0.668213	0.427341	0.710642	0.229472	0.505098	-0.508789	0.43005	0.148793	-0.358398	-0.393447	-0.48242	0.3726	-0.0289324	-0.180358	-0.425363	-0.470596	-0.174681	-0.582436	-0.575546		219.13783_5.38	16.109	4.3159e-05	4.3649	0.00018719	allyl-4msob; benzyl-4msob; control-4msob
490.73855_4.43	53912	55239	82094	39418	73835	40855	95157	67737	64091	52276	77749	65856	74525	57950	84757	85577	36632	59797	64986	66835		490.73855_4.43	0.340678	0.530253	0.0938823	0.0228493	-0.238754	0.270863	0.0577268	0.216491	-0.106463	0.381662	0.394023	-0.695306	-0.066183	0.0406534	0.0766715	-0.199192	-0.167974	-0.601201	0.20455	-0.555231		293.21096_5.97	16.08	4.3625e-05	4.3603	0.00018866	allyl-4msob; benzyl-4msob; control-4msob; control-benzyl
264.1264_4.43	1574	1515	2150	1257	1346	1464	4469	3384	3183	3555	2937	2197	2624	2266	2660	3288	2575	2034	2920	2546		264.1264_4.43	-0.102648	0.70829	0.400065	0.332199	0.454701	0.243053	-0.0786809	0.11816	-0.0444086	0.133262	0.36817	0.0972687	-0.164118	0.236619	0.0847161	-0.448267	-0.49061	-0.697515	-0.621697	-0.528561		311.22133_9.65	15.985	4.5171e-05	4.3451	0.00019478	control-4msob; control-allyl; control-benzyl
481.7337_4.43	0	2584	3700	1974	3437	2014	4293	2996	2713	2181	3243	2913	2908	2541	3514	3685	1854	2826	3001	2959		481.7337_4.43	0.325253	0.398653	0.221041	0.172048	0.0642723	0.260157	0.207169	0.20632	0.139707	0.299785	0.323247	-0.0159343	0.192197	0.221864	0.214905	-3.70749	0.147993	0.0150331	0.288845	0.0249385		358.29378_9.37	15.765	4.9e-05	4.3098	0.00021069	allyl-4msob; benzyl-allyl; control-allyl
245.12845_4.46	1697	1807	2012	873	2172	183	3476	4624	5749	2327	0	4993	975	1175	222	2038	2841	2899	1491	3085		245.12845_4.46	0.24287	0.505194	0.642114	0.746595	0.312655	-3.38339	0.67895	-0.104708	-0.0151872	-0.814665	0.249031	0.408409	0.418105	0.0990873	0.447941	0.161179	0.191312	-0.157725	0.279583	-0.90735		311.22146_9.2	15.67	5.0772e-05	4.2944	0.00021768	allyl-4msob; benzyl-4msob; control-4msob; control-allyl
542.26035_4.48	0	725	5058	831	361	1356	5568	2826	2435	3785	1666	2511	8515	4530	3056	1246	2162	1292	2445	1251		542.26035_4.48	0.611947	0.658353	0.330746	0.25881	0.471892	0.0754736	0.273656	0.863559	0.558689	0.368544	-0.0648524	0.201366	-0.0473396	0.260789	-0.0629178	-3.48447	-0.326446	-0.260527	-0.663286	-0.0239842		294.14481_4.33	15.637	5.1406e-05	4.289	0.00021976	benzyl-4msob; benzyl-allyl; control-benzyl
319.13249_4.5	1480	1264	2501	1439	1570	1186	2974	3661	3155	3009	3137	2074	2961	2423	2571	3805	3599	1170	2262	2876		319.13249_4.5	0.0908396	0.272459	0.490368	0.334405	0.284726	0.328406	-0.105452	0.267865	0.0576186	0.119783	0.530819	0.472459	-0.705695	-0.0144735	0.237326	-0.459257	-0.624669	-0.488713	-0.39736	-0.691454		241.18001_9.74	15.539	5.3328e-05	4.273	0.00022733	allyl-4msob; benzyl-4msob; control-4msob; control-allyl; control-benzyl
301.12185_4.5	1843	1730	3732	2292	2092	1593	4298	5628	4686	4198	5010	2845	4429	3687	3823	5646	5505	1661	3287	3483		301.12185_4.5	0.125126	0.26697	0.537793	0.35379	0.243322	0.420949	-0.147482	0.29713	0.11294	0.149326	0.541001	0.515596	-0.688058	-0.00241717	0.0557634	-0.583614	-0.647173	-0.364598	-0.456315	-0.730048		333.20498_7.03	15.512	5.3872e-05	4.2686	0.00022899	allyl-4msob; benzyl-4msob; control-4msob; control-allyl; control-benzyl
178.03553_4.5	0	0	7926	42	52	86	7954	5605	5444	8228	105	195	129	86	128	55	85	59	52	63		178.03553_4.5	1.5958	1.59723	1.45473	1.44286	1.61102	-0.164608	0.0873975	-0.0808119	-0.245859	-0.0839798	-0.427768	-0.250619	-0.399204	-0.450586	-0.372513	-2.03959	-2.03959	-0.537452	-0.450586	-0.245859		295.22595_10.87	15.356	5.7139e-05	4.2431	0.00024188	allyl-4msob; benzyl-4msob; control-allyl; control-benzyl
167.07028_4.54	1792	1943	1980	2521	2080	2263	3490	2446	2016	3143	2638	2836	3019	3492	3415	3508	2309	1541	2166	2046		167.07028_4.54	-0.288012	0.463904	-0.00762789	-0.264108	0.324979	0.0926183	0.188628	0.271581	0.464664	0.435085	0.470729	-0.0840917	-0.620541	-0.168904	-0.244513	-0.420358	-0.313036	0.0324372	-0.222649	-0.110787		295.15139_5.63	15.352	5.7227e-05	4.2424	0.00024188	allyl-4msob; benzyl-4msob; control-allyl; control-benzyl
474.59111_4.55	0	2987	3616	1431	2516	628	3437	2120	3306	3413	4486	1468	2960	1611	2235	2817	1237	1254	2390	1403		474.59111_4.55	0.446191	0.421057	0.181853	0.401819	0.417588	0.552922	-8.86298e-05	0.34709	0.0459291	0.208005	0.322577	-0.0848485	-0.0780913	0.241199	-0.0225089	-3.58574	0.351586	-0.0127262	0.266634	-0.42045		134.00928_3.07	15.3	5.8382e-05	4.2337	0.00024606	allyl-4msob; benzyl-allyl; control-allyl
214.14359_4.56	5362	6241	10493	8539	7902	9530	13869	11767	11376	9492	10445	6708	10507	8493	7142	12722	11661	7379	8421	8096		214.14359_4.56	0.196212	0.563195	0.346967	0.302509	0.0643108	0.19018	-0.392398	0.197966	-0.0819932	-0.30992	0.449628	0.335062	-0.266972	-0.0931938	-0.144974	-0.687045	-0.487332	-0.0748868	-0.176883	0.0695671		311.22074_8.14	15.27	5.9052e-05	4.2288	0.00024818	allyl-4msob; benzyl-4msob; control-4msob
465.2689_4.6	4743	4008	15844	5907	2478	3717	11469	8038	9817	8131	7813	4123	11861	6094	9726	3721	3990	4091	4672	4370		465.2689_4.6	0.914624	0.611449	0.277947	0.465527	0.28874	0.25131	-0.3484	0.64298	0.0181801	0.45679	-0.444649	-0.379163	-0.35571	-0.231118	-0.293813	-0.216967	-0.37494	-0.0110606	-0.826068	-0.445658		235.16914_8.03	15.223	6.0115e-05	4.221	0.00025145	allyl-4msob; benzyl-4msob; control-4msob
487.26536_4.6	0	3089	7169	2957	2529	2554	10855	8468	9054	10062	8063	5777	6625	6665	6626	8945	7422	5556	7317	5977		487.26536_4.6	0.279694	0.473638	0.357545	0.388826	0.438174	0.334633	0.178771	0.242801	0.245615	0.242872	0.383163	0.295908	0.160536	0.289247	0.194682	-3.84768	-0.113897	-0.134314	-0.207407	-0.202808		275.20021_8.02	15.221	6.0167e-05	4.2206	0.00025145	allyl-4msob; benzyl-4msob; control-4msob
625.80531_4.61	0	25197	8048	9804	16718	4286	19706	10141	8508	7279	21141	8847	16563	8228	11250	28857	10127	13044	14887	11712		625.80531_4.61	0.0293623	0.43271	0.133482	0.0543979	-0.0158731	0.46437	0.0719964	0.354449	0.0393252	0.180227	0.604512	0.13286	0.24687	0.306397	0.198354	-3.99934	0.543423	0.11826	0.358645	-0.254431		176.07077_3.11	14.929	6.7311e-05	4.1719	0.00028053	allyl-4msob; benzyl-4msob; control-4msob; control-allyl
435.22883_4.64	3616	3096	1969	1979	3195	1348	1973	3279	1651	1466	6714	2084	2414	1875	2351	3358	2393	1973	1683	2264		435.22883_4.64	-0.190837	-0.18865	0.358941	-0.380716	-0.508825	1.13147	-0.129648	0.028809	-0.243568	0.000302788	0.384604	0.0193904	-0.18865	-0.360022	-0.0403449	0.464399	0.297036	-0.185376	0.330966	-0.599284		464.27586_6.53	14.851	6.9379e-05	4.1588	0.00028834	control-4msob; control-allyl; control-benzyl
288.13435_4.66	7129	7552	10912	7694	5960	9288	19082	12096	8392	23364	9649	9974	10838	14527	15817	9861	9050	3638	12436	8265		288.13435_4.66	0.0947277	0.668719	0.200524	-0.174955	0.876643	-0.0316065	0.00241646	0.0877391	0.388609	0.475986	-0.00928569	-0.0974287	-1.0334	0.228994	-0.190617	-0.342473	-0.283273	-0.264141	-0.526415	-0.0707684		260.19709_1.14	14.824	7.0108e-05	4.1542	0.00029048	benzyl-4msob; control-4msob; benzyl-allyl; control-allyl
167.10648_4.66	37898	41971	28782	42614	48622	39713	51146	52093	52329	45602	28553	24445	27473	23917	25953	35057	32797	17753	25428	25356		167.10648_4.66	-0.188196	0.487047	0.508594	0.513903	0.352297	-0.197578	-0.380016	-0.242863	-0.405661	-0.30971	0.0434391	-0.0348255	-0.755695	-0.333712	-0.337042	0.134957	0.254848	0.272704	0.427609	0.189899		276.12631_4.88	14.818	7.0283e-05	4.1531	0.00029048	allyl-4msob; benzyl-4msob; control-4msob; control-allyl
185.11697_4.66	3697	4072	2844	4697	4379	4028	5427	5101	5561	4533	3095	2952	2761	2564	2692	3923	3488	2029	2785	2819		185.11697_4.66	-0.270495	0.530967	0.454129	0.56122	0.307707	-0.165594	-0.224267	-0.307232	-0.399046	-0.338622	0.128447	-0.0173255	-0.689311	-0.296497	-0.281447	0.0548525	0.174683	0.351787	0.264837	0.161208		193.12231_9.2	14.787	7.1118e-05	4.148	0.00029312	allyl-4msob; benzyl-4msob; control-4msob
121.10105_4.66	7696	9150	5727	8991	9768	8061	10141	11277	10819	9714	6458	5480	6228	4819	5096	7834	6181	3508	4963	5367		121.10105_4.66	-0.235497	0.42636	0.549349	0.501323	0.376531	-0.0963508	-0.286564	-0.138357	-0.435452	-0.370715	0.127383	-0.147131	-0.803242	-0.401347	-0.310698	0.106796	0.307247	0.286942	0.382952	0.160469		131.08533_4.67	14.762	7.1839e-05	4.1436	0.00029527	allyl-4msob; benzyl-4msob; control-allyl; control-benzyl
107.08544_4.66	6380	7551	5198	7518	8225	6755	8126	8710	8910	7915	5380	3887	4934	3938	4609	6038	5421	3724	4504	4939		107.08544_4.66	-0.157271	0.394214	0.479879	0.507901	0.36174	-0.114793	-0.516008	-0.221609	-0.499918	-0.305714	0.0276275	-0.105422	-0.568885	-0.334158	-0.220358	0.0956324	0.303629	0.298223	0.409161	0.16613		139.00262_1.09	14.733	7.2641e-05	4.1388	0.00029775	benzyl-4msob; control-4msob; control-allyl
443.19573_4.66	3928	4038	2030	3499	3725	3132	2842	3267	3239	2972	2006	2318	2384	1747	2125	2635	2625	1617	1660	2312		443.19573_4.66	-0.308596	0.107567	0.279939	0.269293	0.162888	-0.323306	-0.144506	-0.109781	-0.494291	-0.252028	0.0140311	0.00932826	-0.589933	-0.557472	-0.147711	0.507838	0.541998	0.364793	0.442206	0.227744		109.10119_8.36	14.718	7.3082e-05	4.1362	0.00029874	allyl-4msob; benzyl-4msob; control-4msob; control-benzyl
149.09581_4.66	34077	37982	25250	38437	41822	33647	42722	44666	43396	38396	23892	21025	23369	20068	22243	29843	25938	13913	20687	20513		149.09581_4.66	-0.14248	0.458023	0.508836	0.475898	0.336115	-0.205606	-0.351575	-0.23088	-0.40477	-0.287269	0.0483567	-0.111783	-0.823046	-0.370081	-0.379726	0.199853	0.323736	0.337334	0.433711	0.185353		349.14195_2.99	14.495	7.9766e-05	4.0982	0.00032516	control-4msob; control-allyl; control-benzyl
105.06984_4.66	2647	3412	2226	3177	3662	2867	4041	4034	3516	3034	1873	1692	2347	1582	2044	2397	2234	1250	1666	1722		105.06984_4.66	-0.101281	0.570593	0.56864	0.413783	0.247651	-0.295834	-0.410347	-0.0416396	-0.48609	-0.197392	-0.0178874	-0.097239	-0.751495	-0.427796	-0.390544	0.0938979	0.379952	0.299544	0.459626	0.183858		232.15447_2.65	14.256	8.7722e-05	4.0569	0.00035663	benzyl-4msob; control-4msob; control-allyl
79.05376_4.66	2246	3169	1967	2697	3122	2775	3113	3649	3242	2957	2067	1878	1832	1502	1729	2424	2183	1333	1902	1781		79.05376_4.66	-0.187788	0.379332	0.575588	0.429492	0.315821	-0.126529	-0.244987	-0.275623	-0.520976	-0.347106	0.070288	-0.0590764	-0.668434	-0.2293	-0.310501	-0.0239298	0.401358	0.202126	0.382899	0.237346		293.21086_9.2	14.237	8.8394e-05	4.0536	0.00035838	allyl-4msob; benzyl-4msob; control-4msob
131.08533_4.67	4662	5132	3647	5182	5224	4281	6025	5964	5211	5344	3628	3014	2790	2921	3104	3672	3681	2036	2897	2797		131.08533_4.67	-0.0762509	0.521142	0.509032	0.348419	0.37841	-0.0824667	-0.303108	-0.395007	-0.340405	-0.268094	-0.0681214	-0.0652083	-0.76992	-0.350222	-0.392025	0.21594	0.33024	0.341778	0.351384	0.114484		309.20516_8.42	14.187	9.0184e-05	4.0449	0.00036465	allyl-4msob; benzyl-4msob; control-4msob
374.22882_4.69	1790	2107	3979	2429	3051	2381	1622	3591	2580	2550	2804	2264	2094	2978	3248	2770	2309	1733	2681	3069		374.22882_4.69	0.610897	-0.603811	0.472015	0.0244485	0.00861636	0.137149	-0.152412	-0.258072	0.218644	0.336122	0.120635	-0.125771	-0.514209	0.0764285	0.259388	-0.470403	-0.249695	-0.0571887	0.251425	-0.0842059		335.21902_10.27	14.086	9.3931e-05	4.0272	0.00037877	allyl-4msob; benzyl-4msob; control-4msob
238.1439_4.73	1400	1946	3869	1550	1435	1836	4058	3830	3606	4111	3661	2056	2450	2414	2706	3471	2793	1942	3093	2416		238.1439_4.73	0.447739	0.500336	0.436566	0.370104	0.514646	0.386798	-0.249494	-0.0561434	-0.0724682	0.0534576	0.328025	0.0883557	-0.312403	0.20087	-0.0715549	-0.673292	-0.310134	-0.561046	-0.646061	-0.374302		267.1341_3.18	14.066	9.4712e-05	4.0236	0.00038089	benzyl-4msob; control-4msob; benzyl-allyl; control-allyl
396.67432_4.74	3013	3245	3398	3223	2817	1934	3069	2931	3113	1858	2876	3009	2621	2353	2155	3589	2864	2875	2639	3092		396.67432_4.74	0.306293	0.146857	0.0748261	0.169144	-0.638851	0.0451683	0.115946	-0.100191	-0.269066	-0.406685	0.391911	0.0386221	0.0446238	-0.0894756	0.158547	0.118026	0.234162	0.223511	0.0127162	-0.576085		309.20574_6.65	14.043	9.5561e-05	4.0197	0.00038303	allyl-4msob; benzyl-4msob; control-4msob
566.79145_4.75	0	1225	6068	829	583	1651	7212	4893	2630	3989	2843	2683	8285	2765	3231	1592	1678	1985	2168	958		566.79145_4.75	0.639095	0.722434	0.535246	0.235689	0.436684	0.273265	0.245316	0.789359	0.259842	0.334994	-0.00653141	0.0188545	0.0999252	0.142477	-0.251601	-3.54047	-0.132975	-0.321386	-0.491247	0.0110274		122.02703_3.07	14.038	9.5757e-05	4.0188	0.00038303	allyl-4msob; benzyl-allyl; control-allyl
451.21861_4.76	25448	26191	109675	39674	23451	41052	92878	73638	86065	66852	76409	33850	65647	56202	38722	31136	36533	50191	56557	37139		451.21861_4.76	0.798994	0.636843	0.41042	0.562531	0.316116	0.446452	-0.347708	0.298373	0.14685	-0.216542	-0.429229	-0.273305	0.0365121	0.152992	-0.257257	-0.626	-0.597929	-0.192851	-0.705717	-0.159546		384.22271_1.29	14.032	9.6024e-05	4.0176	0.00038307	benzyl-4msob; benzyl-allyl
355.22254_4.77	9676	9676	21171	10381	8770	8234	31323	26337	23282	29472	24847	16658	21994	18364	21462	23908	19876	14172	19168	15113		355.22254_4.77	0.204715	0.603891	0.427213	0.301572	0.541819	0.367867	-0.0395904	0.243578	0.0597671	0.218626	0.32861	0.140394	-0.204289	0.103433	-0.138778	-0.593172	-0.593172	-0.521505	-0.693355	-0.757621		291.1952_10.31	14	9.7239e-05	4.0122	0.00038688	allyl-4msob; benzyl-4msob; control-4msob
191.10654_4.78	4378	4384	4641	4464	5229	5937	5134	5554	4780	5575	4297	3851	3770	3966	4601	3498	4139	3127	4704	4174		191.10654_4.78	0.066995	0.232535	0.361473	0.115385	0.367661	-0.0592856	-0.238975	-0.273832	-0.190725	0.0528011	-0.396621	-0.120715	-0.580464	0.0891041	-0.106907	-0.0286637	-0.026418	0.00323447	0.262599	0.470819		259.20533_10.77	13.962	9.8776e-05	4.0053	0.00039195	allyl-4msob; benzyl-4msob; control-allyl; control-benzyl
206.0847_4.79	0	0	5296	0	0	0	10774	12744	11278	12440	0	0	52	34	0	0	0	221	0	287		206.0847_4.79	1.75486	1.98924	2.04465	2.00432	2.03669	-1.05885	-1.05885	0.229165	0.0891254	-1.05885	-1.05885	-1.05885	0.706549	-1.05885	0.792786	-1.05885	-1.05885	-1.05885	-1.05885	-1.05885		312.1303_2.57	13.866	0.00010271	3.9884	0.0004065	allyl-4msob; benzyl-4msob; control-4msob; control-allyl
455.20664_4.8	0	396	3374	199	1844	0	3563	3015	3326	3781	545	294	0	0	0	807	299	0	171	0		455.20664_4.8	1.29534	1.31465	1.25551	1.29027	1.33567	0.649778	0.431221	-1.56412	-1.56412	-1.56412	0.788779	0.437193	-1.56412	0.239332	-1.56412	-1.56412	0.536686	0.293026	1.0814	-1.56412		297.16719_6.02	13.832	0.00010416	3.9823	0.00041111	allyl-4msob; benzyl-4msob; control-4msob
466.18592_4.81	0	1398	3855	1021	1165	2802	5490	6505	10710	5399	5634	5608	3517	7774	8015	5903	4005	3960	3828	4546		466.18592_4.81	0.1672	0.334034	0.414084	0.649362	0.326147	0.346251	0.344069	0.1239	0.498178	0.512584	0.36826	0.185213	0.179881	0.163884	0.245001	-3.70608	-0.311432	-0.459723	-0.397465	0.0166555		275.20023_7.26	13.773	0.00010671	3.9718	0.00042008	allyl-4msob; benzyl-4msob; control-4msob
318.18076_4.84	6026	5360	4371	7532	13477	5543	2888	3429	2151	3160	4308	5314	3725	10500	6250	11355	5281	3231	12857	13665		318.18076_4.84	-0.22432	-0.591962	-0.439642	-0.853331	-0.512115	-0.2372	-0.0510217	-0.366191	0.553124	0.0928994	0.62257	-0.0565478	-0.492404	0.732775	0.786844	0.0605217	-0.0433756	0.258415	0.774554	-0.0135938		464.27549_6.37	13.755	0.00010747	3.9687	0.00042197	control-4msob; control-allyl; control-benzyl
676.32922_4.84	0	13347	3332	3613	8624	1872	5784	5004	2638	2032	10413	3996	5922	2950	3797	12143	5285	5999	7208	6691		676.32922_4.84	0.00640154	0.265173	0.197207	-0.10318	-0.22564	0.541041	0.0916642	0.276236	-0.0507312	0.0676965	0.613155	0.222841	0.282298	0.368441	0.33352	-3.7765	0.657512	0.0443902	0.452595	-0.26412		172.0391_6.41	13.712	0.00010938	3.9611	0.00042833	allyl-4msob; benzyl-4msob; control-4msob
632.81324_4.85	0	9743	8007	5036	9509	3131	13793	6607	6511	5589	17408	8096	11122	4944	8684	16537	4983	8874	9175	7509		632.81324_4.85	0.208624	0.459433	0.119991	0.113241	0.0428226	0.566781	0.213721	0.360171	-0.0137297	0.246056	0.543109	-0.010106	0.256037	0.271421	0.17901	-3.91398	0.299122	-0.00522677	0.287911	-0.224406		257.17486_5.46	13.699	0.00010998	3.9587	0.00042956	allyl-4msob; benzyl-4msob; control-4msob
415.24396_4.86	0	1010	3957	920	910	844	5392	5555	5149	5101	6381	4507	4389	3561	4618	5722	4542	3748	4516	3518		415.24396_4.86	0.27745	0.424453	0.438602	0.402545	0.398096	0.50446	0.339279	0.326675	0.227355	0.350838	0.452674	0.342954	0.25167	0.340227	0.221584	-3.63455	-0.371285	-0.415624	-0.420816	-0.456586		253.13969_7.18	13.688	0.0001105	3.9566	0.00043047	allyl-4msob; benzyl-4msob; control-allyl; control-benzyl
373.23378_4.88	0	2509	5664	2947	2544	2505	8020	6606	6722	7779	6892	4831	6027	5623	5366	6623	6258	3986	4500	4719		373.23378_4.88	0.264773	0.42986	0.337797	0.346059	0.415378	0.357914	0.189267	0.294258	0.261324	0.239119	0.339017	0.31211	0.098008	0.155578	0.178133	-3.81395	-0.12171	-0.0453368	-0.115134	-0.122467		291.19527_7.24	13.571	0.00011595	3.9357	0.00045052	allyl-4msob; benzyl-4msob; control-4msob
276.12631_4.88	1617	1649	2596	1325	1233	751	7122	5289	4426	4102	4320	1865	2058	2174	2141	2139	1972	2041	2496	2134		276.12631_4.88	0.100915	1.00991	0.741902	0.581459	0.512986	0.559625	-0.196956	-0.108261	-0.0588718	-0.0726486	-0.0734904	-0.146708	-0.115732	0.0655331	-0.0755983	-0.325475	-0.307824	-0.504857	-0.569673	-1.01624		135.11693_9.07	13.547	0.00011709	3.9315	0.00045375	allyl-4msob; benzyl-4msob; control-4msob; control-allyl; control-benzyl
364.1423_4.9	3230	3242	6346	2801	3414	1983	6560	8175	6712	5354	9278	5471	6471	5889	6596	8725	7218	5523	6824	5251		364.1423_4.9	0.173359	0.20749	0.433982	0.231062	-0.00156661	0.564229	0.0206797	0.193432	0.0964463	0.213122	0.500988	0.305858	0.0304147	0.248093	-0.0215571	-0.52163	-0.517813	-0.668281	-0.464615	-1.02369		293.21074_8.14	13.524	0.00011825	3.9272	0.00045709	allyl-4msob; benzyl-4msob; control-4msob
733.35073_4.96	0	11322	741	1652	4283	679	1944	1631	880	552	7535	1755	3261	758	1188	6555	2950	2708	2650	3686		733.35073_4.96	-0.314978	0.14668	0.0626509	-0.232688	-0.455917	0.795159	0.0977242	0.394278	-0.304121	-0.0890435	0.728469	0.346304	0.305334	0.294971	0.452917	-3.45454	0.99006	0.0687744	0.524768	-0.356802		114.03712_2.39	13.374	0.00012585	3.9002	0.00048517	allyl-4msob; benzyl-4msob; control-4msob
399.20273_4.96	0	2916	2065	2366	2143	407	2226	4591	3652	1740	645	3766	1063	1094	709	4365	3909	2221	3090	4395		399.20273_4.96	0.188228	0.22479	0.57732	0.465885	0.104833	-0.378452	0.480854	-0.135151	-0.121152	-0.33238	0.552736	0.499003	0.223695	0.384506	0.556072	-3.50517	0.356281	0.254494	0.206285	-0.602679		91.05409_4.66	13.347	0.00012731	3.8951	0.00048956	allyl-4msob; benzyl-4msob; control-allyl; control-benzyl
363.60821_4.99	0	1465	2729	1757	1608	3594	5542	2498	5489	5910	1560	3456	1766	2870	3577	2108	1824	1283	1186	2199		363.60821_4.99	0.245369	0.593371	0.201922	0.588651	0.624953	-0.0293543	0.361388	0.0315743	0.270116	0.378292	0.118534	0.0474485	-0.125383	-0.164002	0.139295	-3.61717	-0.060219	0.0290644	-0.0144673	0.380622		279.15639_8.2	13.216	0.00013449	3.8713	0.00051582	allyl-4msob; benzyl-4msob; control-4msob; benzyl-allyl
754.20247_5	0	2361	6928	4011	3489	6312	15348	6359	12756	17427	2696	4852	2752	4579	5016	4047	3284	1670	3233	2933		754.20247_5	0.380612	0.753384	0.340448	0.666691	0.812919	-0.0617025	0.213687	-0.0520676	0.186548	0.229266	0.128667	0.0307591	-0.286161	0.023424	-0.0222155	-3.74096	-0.123885	0.124479	0.0591374	0.336971		135.04394_5.71	13.131	0.0001394	3.8557	0.00053331	allyl-4msob; benzyl-4msob; control-benzyl
278.17505_5	1842	1841	5222	2261	2250	2461	5978	4433	4528	6040	4626	3226	3564	2856	3173	4078	3390	2349	3998	3531		278.17505_5	0.479066	0.626869	0.3	0.323179	0.638148	0.346587	-0.0474466	0.0614775	-0.180618	-0.0655555	0.208753	0.0067604	-0.394259	0.187095	0.0513084	-0.66005	-0.660644	-0.435999	-0.44133	-0.343341		119.05253_5.46	13.093	0.00014167	3.8487	0.00054058	allyl-4msob; benzyl-4msob; control-4msob
503.2706_5.06	12107	12602	20294	12871	12855	13873	21210	16804	13855	17659	16587	12839	14805	13604	12946	17681	14186	9677	14407	12145		503.2706_5.06	0.518897	0.585611	0.23373	-0.0578795	0.308726	0.214088	-0.172967	0.0423386	-0.0855069	-0.160425	0.310608	-0.022202	-0.600225	0.00115842	-0.256942	-0.261678	-0.201123	-0.169206	-0.171085	-0.0559175		261.14458_3.08	13.052	0.00014417	3.8411	0.00054872	benzyl-4msob; control-4msob; control-allyl
683.33701_5.06	0	4598	2737	2030	4516	1297	3524	2328	1702	1178	7100	2731	3789	1997	2971	6302	2579	3796	4329	3820		683.33701_5.06	0.15014	0.27289	0.07153	-0.0805899	-0.259316	0.613113	0.149074	0.308105	-0.00295671	0.189984	0.555205	0.121261	0.309001	0.372815	0.312062	-3.67019	0.402094	0.00500358	0.393355	-0.212575		190.04995_6.77	13.002	0.00014727	3.8319	0.00055911	benzyl-4msob; control-4msob; control-allyl
320.15246_5.08	9547	9576	9950	8175	9457	8214	16290	12289	8726	12521	18560	11955	14964	11991	13603	17552	13365	10114	15481	12497		320.15246_5.08	-0.233751	0.415943	0.0444989	-0.406745	0.069147	0.587872	0.00818438	0.304049	0.012147	0.178378	0.51428	0.155116	-0.212206	0.348812	0.0666185	-0.28824	-0.284243	-0.492706	-0.300723	-0.486434		311.22112_9.79	12.978	0.00014884	3.8273	0.00056285	allyl-4msob; benzyl-4msob; control-4msob
457.24506_5.1	0	1029	3013	613	1712	346	4882	4650	6508	3071	0	4245	733	1059	0	1767	1852	1649	1308	1419		457.24506_5.1	0.6456	0.834991	0.815885	0.947805	0.653082	-2.47885	0.780125	0.0908889	0.235275	-2.47885	0.436181	0.454618	0.409058	0.318145	0.35011	-2.47885	0.223998	0.0207311	0.423772	-0.203705		231.1704_2.88	12.975	0.00014901	3.8268	0.00056285	benzyl-4msob; control-4msob; benzyl-allyl; control-allyl
580.2617_5.1	0	36619	75743	37111	36581	33189	63234	55002	51954	45132	54471	36119	36348	46296	37481	35922	36510	36992	46596	39702		580.2617_5.1	0.467178	0.390163	0.330655	0.306331	0.246271	0.326516	0.151222	0.153918	0.257135	0.167015	0.148888	0.155815	0.161411	0.259891	0.191577	-4.30563	0.157087	0.162782	0.156644	0.115125		149.09581_4.66	12.963	0.00014976	3.8246	0.00056424	allyl-4msob; benzyl-4msob; control-allyl; control-benzyl
179.04862_5.11	65	0	3770	0	141	0	6727	13889	10034	5172	84	48	115	105	101	16726	7332	10578	12795	6401		179.04862_5.11	0.763857	0.971296	1.23101	1.11454	0.877126	-0.598829	-0.799189	-0.486327	-0.518911	-0.532822	1.29759	1.00215	1.13345	1.20162	0.9535	-0.690654	-2.16869	-2.16869	-0.413318	-2.16869		107.08544_4.66	12.942	0.00015109	3.8208	0.00056741	allyl-4msob; benzyl-4msob; control-allyl; control-benzyl
120.04438_5.12	2713	3193	3752	1393	1629	2082	5398	3766	2898	2769	5006	1971	2152	1791	1058	1549	1878	1381	4263	1860		120.04438_5.12	0.446317	0.80073	0.449946	0.194672	0.150305	0.727272	-0.180923	-0.0953196	-0.274234	-0.78713	-0.415677	-0.228018	-0.527534	0.570727	-0.237401	0.130398	0.289126	-0.519104	-0.366611	-0.12754		162.05475_6.41	12.934	0.00015162	3.8192	0.00056741	allyl-4msob; benzyl-4msob; control-4msob
547.75506_5.14	0	8531	4976	5156	5428	2224	5572	3884	3656	2430	10253	4355	8177	3431	3051	9681	5750	5938	5869	4576		547.75506_5.14	0.200556	0.254108	0.0832723	0.054635	-0.138729	0.54278	0.137454	0.435681	0.0245672	-0.0309987	0.515606	0.268994	0.284223	0.278691	0.160887	-3.8059	0.455744	0.217377	0.241714	-0.180662		451.21861_4.76	12.932	0.00015174	3.8189	0.00056741	allyl-4msob; benzyl-4msob; control-4msob; control-allyl
283.20167_5.15	2394	2455	11230	2834	3224	1675	13804	13337	9399	8923	22992	9011	14824	8351	8728	21880	11589	9931	9642	9063		283.20167_5.15	0.273648	0.430759	0.404558	0.138145	0.0985793	0.819171	0.106051	0.485032	0.0481417	0.0817574	0.78143	0.297604	0.180062	0.157578	0.110431	-0.903052	-0.883897	-0.774601	-0.676442	-1.17496		144.04419_6.41	12.926	0.00015213	3.8178	0.00056744	allyl-4msob; benzyl-4msob; control-4msob
196.02833_5.15	0	0	4177	0	0	0	6528	7772	9276	7862	0	0	0	0	0	0	0	0	0	0		196.02833_5.15	2.03101	2.17988	2.23804	2.29702	2.24188	-0.732521	-0.732521	-0.732521	-0.732521	-0.732521	-0.732521	-0.732521	-0.732521	-0.732521	-0.732521	-0.732521	-0.732521	-0.732521	-0.732521	-0.732521		297.16615_6.44	12.889	0.00015456	3.8109	0.0005739	allyl-4msob; benzyl-4msob; control-allyl; control-benzyl
490.26442_5.16	4421	4260	2193	2361	5200	3304	2240	3981	2127	1926	6399	1256	2236	1871	3978	3041	2096	3284	3111	2250		490.26442_5.16	-0.269456	-0.247478	0.348527	-0.301127	-0.404011	0.840425	-0.847097	-0.249331	-0.434038	0.347746	0.0693686	-0.316344	0.149045	0.0929555	-0.242862	0.457179	0.418731	-0.192953	0.625384	0.155338		309.20613_7.36	12.885	0.00015487	3.81	0.0005739	allyl-4msob; benzyl-4msob; control-allyl; control-benzyl
307.17671_5.16	0	2213	2841	2904	2852	4094	5081	3293	3371	8919	3235	3770	3168	5104	7206	3250	3532	1447	3802	2965		307.17671_5.16	0.0886556	0.369705	0.160032	0.17135	0.641726	0.151441	0.22543	0.141324	0.371888	0.538622	0.153678	0.193905	-0.237504	0.229516	0.109309	-3.73204	-0.0321113	0.0992589	0.0905238	0.265289		177.12741_6.31	12.883	0.00015501	3.8096	0.0005739	control-4msob; control-allyl; control-benzyl
122.02696_5.22	244	0	18296	0	0	0	28026	33943	39053	32807	347	0	0	0	0	72112	63170	41962	75932	57500		122.02696_5.22	1.13383	1.2578	1.31348	1.35424	1.30358	-0.0187521	-1.70487	-1.70487	-1.70487	-1.70487	1.53252	1.49403	1.37513	1.54752	1.4667	-0.121115	-1.70487	-1.70487	-1.70487	-1.70487		136.06172_0.79	12.751	0.00016407	3.785	0.00060593	benzyl-4msob; control-4msob; benzyl-allyl; control-allyl
174.11247_5.23	1074	910	2583	823	498	901	4725	4443	2270	13780	3833	2251	2895	3945	3502	800	1799	3221	5232	1637		174.11247_5.23	0.110616	0.550577	0.505746	0.0165131	1.33034	0.398158	0.0103897	0.193691	0.41914	0.332363	-0.743269	-0.152902	0.271429	0.624831	-0.221648	-0.528698	-0.649413	-0.72262	-1.08859	-0.656654		275.20041_10.64	12.631	0.00017282	3.7624	0.00063666	allyl-4msob; benzyl-4msob; control-4msob
486.32833_5.26	3453	3790	4884	3119	4663	1963	4484	8976	3621	3324	9432	2812	5158	3411	4204	6288	3027	4727	3256	3400		486.32833_5.26	0.19028	0.0984643	0.844218	-0.131229	-0.223187	0.897464	-0.402924	0.248932	-0.195426	0.0291808	0.461787	-0.323758	0.155172	-0.245397	-0.198896	-0.182276	-0.0822144	-0.291587	0.140525	-0.789128		113.03447_1.12	12.575	0.00017709	3.7518	0.0006508	benzyl-4msob; control-4msob; benzyl-allyl; control-allyl
310.66469_5.27	0	1612	5506	1764	974	3147	4316	3802	6885	7966	2485	5098	2598	4542	4172	2139	2092	2089	1194	1294		310.66469_5.27	0.511769	0.394183	0.332953	0.619696	0.690118	0.127606	0.474592	0.14908	0.418829	0.377797	0.055206	0.0444774	0.0437844	-0.226327	-0.18749	-3.62401	-0.0813828	-0.0378713	-0.324667	0.241651		162.05488_4.51	12.542	0.00017965	3.7456	0.00065858	control-4msob; control-allyl; control-benzyl
633.28772_5.27	0	0	138	0	0	0	0	0	0	179	0	0	0	0	0	6563	5259	3242	6211	4875		633.28772_5.27	0.763829	-0.887543	-0.887543	-0.887543	0.851875	-0.887543	-0.887543	-0.887543	-0.887543	-0.887543	2.07107	1.99609	1.83234	2.05241	1.97043	-0.887543	-0.887543	-0.887543	-0.887543	-0.887543		259.20147_2.96	12.505	0.00018257	3.7386	0.00066765	benzyl-4msob; control-4msob; control-allyl
355.22326_5.28	0	735	3448	777	899	707	4301	3196	4016	3309	3354	2498	3170	2540	2517	1458	2032	1442	1331	1422		355.22326_5.28	0.467886	0.576999	0.430425	0.543157	0.447575	0.454243	0.308797	0.426393	0.317027	0.312537	0.0430292	0.206883	0.0375826	-0.00195516	0.0306886	-3.52869	-0.295063	-0.267634	-0.195646	-0.314234		219.13772_5.64	12.469	0.00018553	3.7316	0.0006768	allyl-4msob; benzyl-4msob; control-allyl; control-benzyl
184.02502_5.29	0	0	0	0	0	0	0	0	0	0	0	0	0	0	0	25466	21807	14666	26370	19054		184.02502_5.29	-0.777764	-0.777764	-0.777764	-0.777764	-0.777764	-0.777764	-0.777764	-0.777764	-0.777764	-0.777764	2.39374	2.34501	2.2204	2.4047	2.30262	-0.777764	-0.777764	-0.777764	-0.777764	-0.777764		195.13807_8.14	12.451	0.00018698	3.7282	0.00068041	benzyl-4msob; control-4msob; control-allyl
536.15248_5.3	0	0	0	0	0	0	47	0	0	0	0	0	0	0	0	7514	3100	3055	7706	4042		536.15248_5.3	-0.782261	0.516437	-0.782261	-0.782261	-0.782261	-0.782261	-0.782261	-0.782261	-0.782261	-0.782261	2.24965	1.94722	1.94222	2.25827	2.03785	-0.782261	-0.782261	-0.782261	-0.782261	-0.782261		195.13791_6.31	12.432	0.00018855	3.7246	0.00068445	control-4msob; control-allyl; control-benzyl
202.08605_5.3	4960	5235	1348	17433	9299	4346	2567	4390	7665	2580	8160	1708	6738	4408	3741	6176	2840	4053	5570	3460		202.08605_5.3	-1.03174	-0.480573	-0.0214163	0.455491	-0.47625	0.50904	-0.829194	0.345191	-0.0179149	-0.158307	0.270667	-0.394091	-0.0897619	0.182295	-0.225123	0.0830436	0.129218	1.15861	0.620847	-0.0300359		207.17448_10.49	12.375	0.00019332	3.7137	0.00070009	control-4msob; control-allyl; control-benzyl
220.0967_5.3	9292	9461	2520	31425	19214	9278	5347	9654	17621	5064	16151	3592	14439	9133	8917	11768	6093	7795	12360	8552		220.0967_5.3	-1.12193	-0.475149	0.0328298	0.550165	-0.521902	0.475271	-0.817185	0.378936	-0.0148682	-0.0354462	0.203073	-0.36286	-0.151064	0.245271	-0.0713795	-2.90267e-05	0.0154676	1.04755	0.624575	-0.00132538		297.2418_9.61	12.328	0.00019738	3.7047	0.00071303	allyl-4msob; control-4msob; benzyl-allyl; control-benzyl
336.19175_5.3	0	2664	2400	2531	4850	1454	2460	3800	3019	2232	4711	2418	3215	2887	4585	1943	1322	2030	2239	1634		336.19175_5.3	0.156843	0.169029	0.383635	0.270086	0.121027	0.489693	0.160531	0.30113	0.248022	0.476314	0.0525924	-0.137459	0.0742102	0.122573	-0.0328876	-3.66031	0.208347	0.183072	0.504045	-0.0904885		311.22088_7.95	12.323	0.00019785	3.7037	0.00071303	allyl-4msob; benzyl-4msob; control-allyl; control-benzyl
166.08594_5.31	14365	13604	5701	34540	25736	18706	9122	13455	21527	9660	20378	9834	16117	15261	14747	15158	10440	11513	15871	12266		166.08594_5.31	-0.955812	-0.465994	-0.060985	0.428739	-0.406279	0.37158	-0.387676	0.127132	0.0702622	0.0345603	0.0632053	-0.325362	-0.223415	0.111104	-0.157396	0.00721147	-0.0495087	0.921436	0.614833	0.282367		239.16424_7.14	12.237	0.00020552	3.6871	0.0007389	control-4msob; control-allyl; control-benzyl
162.09121_5.31	3790	3929	2294	3436	4493	7511	2797	2964	4511	3315	2982	4257	2031	4615	4605	2717	3206	3192	2813	3209		162.09121_5.31	-0.506689	-0.265507	-0.194956	0.31597	-0.0588026	-0.187591	0.245465	-0.654826	0.343698	0.34106	-0.30081	-0.0994762	-0.1048	-0.258568	-0.0983383	0.104104	0.147923	-0.0151887	0.311106	0.936228		223.6422_3.46	12.152	0.00021353	3.6705	0.00076556	control-4msob; control-allyl; control-benzyl
545.23542_5.31	0	0	0	0	0	0	0	185	0	0	0	0	0	0	0	5365	5712	3721	3329	3130		545.23542_5.31	-0.796592	-0.796592	0.973528	-0.796592	-0.796592	-0.796592	-0.796592	-0.796592	-0.796592	-0.796592	2.12607	2.14752	2.00083	1.96272	1.94163	-0.796592	-0.796592	-0.796592	-0.796592	-0.796592		266.1748_4.33	12.147	0.00021397	3.6697	0.00076556	allyl-4msob; benzyl-4msob; control-4msob
208.09654_5.31	4157	4202	2319	3804	5191	9300	2592	2674	4717	3226	3030	5226	1691	4786	5086	2493	2965	2447	2550	2597		208.09654_5.31	-0.418501	-0.302286	-0.269763	0.322933	-0.073797	-0.139249	0.429937	-0.748282	0.338097	0.401582	-0.342951	-0.161893	-0.362398	-0.319345	-0.300273	0.190965	0.202208	0.0983009	0.422921	1.03179		221.15366_6.28	12.1	0.00021857	3.6604	0.00078014	allyl-4msob; benzyl-4msob; control-4msob
373.08883_5.38	0	2546	3064	2738	3496	2659	5038	4092	3613	8152	2385	4227	2756	3432	5654	2216	3830	1346	2385	2389		373.08883_5.38	0.172344	0.414182	0.313041	0.252497	0.648223	0.0505112	0.328826	0.120823	0.227503	0.470281	0.0147693	0.280862	-0.227691	0.0505112	0.0513261	-3.70781	0.0822794	0.117637	0.236488	0.103398		291.19567_8.78	12.05	0.00022346	3.6508	0.00079385	benzyl-4msob; control-4msob; control-allyl
655.30006_5.38	0	7955	1738	2713	5641	921	2051	2520	1487	759	7989	2476	3854	1037	888	7187	4942	3197	2711	2840		655.30006_5.38	-0.00352461	0.0758651	0.174594	-0.0783031	-0.400725	0.727762	0.166149	0.378281	-0.251103	-0.325469	0.677042	0.497495	0.288676	0.209621	0.231908	-3.5569	0.725717	0.209974	0.560919	-0.307976		105.06984_4.66	12.05	0.00022347	3.6508	0.00079385	allyl-4msob; benzyl-4msob; control-allyl; control-benzyl
546.29125_5.39	0	5569	6868	6180	6567	6623	5968	5673	5473	4978	2788	2211	2319	2048	2393	2455	2183	1846	1928	2028		546.29125_5.39	0.514148	0.446739	0.42241	0.405185	0.35969	0.0814834	-0.0297985	-0.00691093	-0.0665507	0.00816396	0.0204396	-0.0359149	-0.116386	-0.0955281	-0.0712604	-3.70228	0.41353	0.463491	0.49264	0.496715		192.06562_2.23	12.033	0.00022522	3.6474	0.00079818	allyl-4msob; benzyl-4msob; control-4msob; control-allyl
367.21115_5.4	9556	9868	12310	11262	10588	11178	13654	11396	11625	9614	11130	9916	11062	9663	10110	11849	10176	7089	9035	9525		367.21115_5.4	0.292916	0.477003	0.155857	0.191202	-0.14623	0.113898	-0.091283	0.103011	-0.137199	-0.0568617	0.225109	-0.0453018	-0.6875	-0.256579	-0.162753	-0.15698	-0.0999035	0.134844	0.025208	0.121543		187.14794_10.77	12.005	0.00022801	3.642	0.00080615	allyl-4msob; benzyl-4msob; control-benzyl
244.15409_5.4	3605	3393	14249	2871	1615	9036	14446	17292	14920	80111	12608	10498	9306	29556	19683	1160	6261	10041	42984	10113		244.15409_5.4	0.250749	0.259594	0.37544	0.280393	1.36312	0.171927	0.053942	-0.0237014	0.720763	0.458872	-1.3651	-0.279013	0.0252696	0.962045	0.0298725	-0.634628	-0.673671	-0.781289	-1.15192	-0.0426686		209.1171_4.42	11.989	0.00022966	3.6389	0.00080896	allyl-4msob; benzyl-4msob; control-benzyl
474.72599_5.41	0	2028	2190	1210	4776	3506	1750	1446	2131	1403	3317	5843	3646	3834	7648	4466	2655	3933	2499	4379		474.72599_5.41	0.0520165	-0.0568953	-0.149554	0.0387548	-0.164213	0.253615	0.528551	0.299538	0.323953	0.659273	0.398047	0.145514	0.336332	0.11611	0.388494	-3.65932	0.0146979	-0.236077	0.430635	0.280525		362.16299_4.15	11.987	0.00022989	3.6385	0.00080896	benzyl-4msob; control-4msob; control-allyl
524.26834_5.43	0	1241	6122	1485	608	1513	8531	3527	4025	3434	3068	3300	9037	3903	3549	2777	2979	2607	4743	2522		524.26834_5.43	0.527894	0.686924	0.263604	0.326905	0.250797	0.196783	0.23172	0.71454	0.312153	0.266584	0.149022	0.182674	0.118746	0.405575	0.102859	-3.62779	-0.237009	-0.150981	-0.578967	-0.142028		182.08129_1.19	11.972	0.00023147	3.6355	0.00081152	benzyl-4msob; control-4msob; control-allyl
532.79389_5.46	0	3325	7974	2200	6085	902	2164	3584	4893	3643	5529	2824	2491	1570	3571	4767	1273	1782	3430	2216		532.79389_5.46	0.67456	0.0436894	0.287732	0.438324	0.29563	0.497435	0.172452	0.11176	-0.111525	0.285974	0.425705	-0.212959	-0.0502581	0.266488	0.0551753	-3.64748	0.251449	0.0516701	0.543784	-0.379606		291.19535_7.15	11.97	0.00023171	3.6351	0.00081152	allyl-4msob; benzyl-4msob; control-4msob
114.03716_5.46	0	0	87690	114	0	37	64852	29258	35477	82848	262	0	0	82	120	84	0	45	0	45		114.03716_5.46	2.19124	2.09514	1.84161	1.903	2.17315	0.339591	-1.41853	-1.41853	-0.0303683	0.0908893	-0.0226951	-1.41853	-0.22138	-1.41853	-0.22138	-1.41853	-1.41853	0.0745538	-1.41853	-0.283647		116.04928_6.41	11.89	0.00024026	3.6193	0.00083952	allyl-4msob; benzyl-4msob; control-4msob
119.05253_5.46	0	117	12142	79	118	101	8323	3771	5045	10270	105	0	100	140	0	88	85	44	81	53		119.05253_5.46	1.75133	1.6039	1.29484	1.40847	1.68597	-0.103137	-1.90096	-0.12218	0.00915285	-1.90096	-0.172071	-0.185608	-0.442499	-0.204419	-0.369916	-1.90096	-0.0608994	-0.214176	-0.0575775	-0.118296		337.14259_4.5	11.841	0.00024567	3.6096	0.00085642	control-4msob; control-allyl; control-benzyl
464.23039_5.47	4900	4669	4306	3815	5163	3850	4551	4646	3810	4044	4010	2623	3771	2904	3049	4317	3072	2373	3125	2875		464.23039_5.47	0.208742	0.286024	0.314877	0.0378301	0.121072	0.109281	-0.483521	0.023461	-0.341392	-0.273346	0.212305	-0.26285	-0.623406	-0.238961	-0.355409	0.389214	0.321773	0.0396617	0.46223	0.0524158		277.21598_10.77	11.804	0.00024983	3.6024	0.00086759	allyl-4msob; benzyl-4msob; control-allyl; control-benzyl
469.12446_5.48	0	0	17945	0	0	0	13964	17919	27336	10873	0	0	0	0	0	0	0	0	0	0		469.12446_5.48	2.32746	2.24777	2.32699	2.46117	2.16829	-0.768778	-0.768778	-0.768778	-0.768778	-0.768778	-0.768778	-0.768778	-0.768778	-0.768778	-0.768778	-0.768778	-0.768778	-0.768778	-0.768778	-0.768778		291.19522_9	11.802	0.00025004	3.602	0.00086759	allyl-4msob; benzyl-4msob; control-4msob
712.8141_5.49	0	6584	1160	3455	5737	744	1447	1615	1275	436	4786	1406	2564	1318	1108	3727	3233	2561	1895	2129		712.8141_5.49	-0.0783628	0.0295952	0.0832354	-0.0322022	-0.556215	0.613746	0.0155585	0.308962	-0.0160044	-0.10076	0.491617	0.422179	0.30839	0.161313	0.218172	-3.50034	0.769501	0.45461	0.702253	-0.29525		353.2288_7.98	11.792	0.00025121	3.6	0.00086963	allyl-4msob; benzyl-4msob; control-allyl; control-benzyl
422.14269_5.5	0	2276	1902	2034	1660	3280	3260	3109	2525	3820	2073	2594	1706	3139	2206	935	2443	2023	2335	2351		422.14269_5.5	0.0967049	0.365318	0.341675	0.237953	0.444344	0.139623	0.251393	0.0424888	0.346462	0.170623	-0.2573	0.221495	0.127451	0.198954	0.202358	-3.64312	0.186196	0.130155	0.0288623	0.368367		293.21085_9.66	11.778	0.00025282	3.5972	0.00087315	allyl-4msob; benzyl-4msob; control-4msob
378.23885_5.52	0	2130	5363	2070	3740	1655	2581	5838	2989	2884	5887	2277	3346	1855	3532	3208	1869	2693	2394	1929		378.23885_5.52	0.505005	0.146461	0.54661	0.218412	0.20088	0.550708	0.085024	0.273725	-0.0154649	0.300247	0.253077	-0.0117788	0.167287	0.109589	0.00371231	-3.681	0.0523062	0.038298	0.3283	-0.0713946		465.2689_4.6	11.765	0.00025427	3.5947	0.00087614	benzyl-4msob; control-4msob; benzyl-allyl; control-allyl
291.09751_5.54	3406	3647	4429	4314	4259	4115	5582	3913	3959	4371	3983	2997	3466	2970	3409	3554	3524	2492	3454	3362		291.09751_5.54	0.280809	0.645304	0.085671	0.104082	0.260043	0.113604	-0.334464	-0.105424	-0.348721	-0.131547	-0.0659263	-0.0792806	-0.625158	-0.110888	-0.153418	-0.132934	-0.025233	0.239364	0.219151	0.164966		297.24215_8.18	11.665	0.00026624	3.5747	0.00091527	allyl-4msob; benzyl-4msob; control-4msob
821.92697_5.59	0	3679	3235	1024	1188	1352	4260	7125	4233	2648	1425	1174	2591	963	1895	0	1532	1170	1087	1109		821.92697_5.59	0.545682	0.663223	0.882871	0.660508	0.460177	0.195565	0.112822	0.450884	0.0282164	0.317293	-2.88479	0.226484	0.111365	0.0799417	0.0884985	-2.88479	0.600606	0.0544449	0.117885	0.173108		277.21555_7.98	11.623	0.00027137	3.5664	0.00093078	benzyl-4msob; control-4msob; control-allyl
267.20674_5.6	0	900	2983	1018	843	602	4038	3952	4372	3241	5263	2680	3224	2311	2705	5386	3399	2650	4046	3041		267.20674_5.6	0.264531	0.411141	0.400718	0.449617	0.304692	0.539417	0.212672	0.302146	0.140952	0.217168	0.550602	0.327737	0.207222	0.412099	0.273854	-3.58537	-0.315619	-0.255972	-0.347296	-0.510313		225.18506_10.48	11.547	0.00028111	3.5511	0.00096197	control-4msob; control-allyl; control-benzyl
457.12125_5.61	0	0	0	0	0	0	0	0	0	0	0	0	0	0	0	31467	11540	41175	28648	14037		457.12125_5.61	-0.780273	-0.780273	-0.780273	-0.780273	-0.780273	-0.780273	-0.780273	-0.780273	-0.780273	-0.780273	2.4431	2.12941	2.52718	2.41375	2.19067	-0.780273	-0.780273	-0.780273	-0.780273	-0.780273		502.21328_0.79	11.518	0.00028481	3.5454	0.00097241	benzyl-4msob; control-4msob
288.18012_5.62	20483	21864	1189	29084	24053	52182	1687	12631	14038	2819	4880	8839	2367	27567	22947	11941	19641	5340	26107	32313		288.18012_5.62	-1.42231	-1.20118	0.0713256	0.138082	-0.876654	-0.52979	-0.154315	-0.987116	0.564644	0.4487	0.0358176	0.350368	-0.472852	0.530249	0.66505	0.3769	0.418141	0.598504	0.478453	0.967987		430.22547_7.58	11.492	0.0002883	3.5402	0.00098206	control-4msob; control-allyl; control-benzyl
223.16928_5.62	0	920	3376	796	811	777	4617	3314	4475	5168	3524	2075	2516	2112	2158	3572	2867	2614	3396	2545		223.16928_5.62	0.366161	0.518922	0.357116	0.503678	0.573936	0.387097	0.128651	0.222687	0.137275	0.147789	0.393699	0.286414	0.241333	0.369043	0.228279	-3.57452	-0.268236	-0.338882	-0.329772	-0.35067		443.19573_4.66	11.387	0.00030273	3.519	0.0010289	control-allyl; control-benzyl
135.04394_5.71	3876	3927	4203	4294	4191	4418	4943	4447	3720	5264	4020	3161	3532	3415	3560	3460	3115	2475	3189	3082		135.04394_5.71	0.174003	0.425303	0.261447	-0.0151597	0.5228	0.105022	-0.267484	-0.0955193	-0.147719	-0.0832835	-0.127434	-0.290199	-0.646582	-0.253818	-0.306703	0.0484965	0.0687526	0.207195	0.169573	0.251309		315.25253_8.54	11.376	0.00030433	3.5167	0.0010319	control-4msob; benzyl-allyl; control-benzyl
276.2167_5.76	15118	13885	23462	13234	11838	11113	27929	19081	10468	15124	17162	8819	14715	12689	9343	19543	16241	10702	22827	18710		276.2167_5.76	0.534342	0.738367	0.292381	-0.410444	0.0203091	0.168297	-0.611111	-0.0117849	-0.185196	-0.543542	0.320387	0.103725	-0.384564	0.502221	0.269395	0.0198446	-0.0797509	-0.135965	-0.266463	-0.340448		310.17612_2.97	11.335	0.00031026	3.5083	0.0010496	benzyl-4msob; control-4msob; control-allyl
473.32194_5.77	6233	6801	10633	5250	5693	2980	15296	9614	10036	10434	14248	6800	8642	5949	6669	11433	7649	5410	7695	6292		473.32194_5.77	0.350246	0.736954	0.24311	0.288795	0.330155	0.661475	-0.125167	0.129759	-0.267352	-0.145854	0.427392	-4.70179e-05	-0.368354	0.00632938	-0.207738	-0.217757	-0.12501	-0.40028	-0.314129	-1.00253		94.0651_2.23	11.33	0.00031095	3.5073	0.0010496	benzyl-4msob; control-4msob; control-allyl
246.1701_5.78	781	791	2650	788	758	1492	3591	3019	2076	10151	2711	2165	1815	5978	3317	827	1761	2498	6945	2019		246.1701_5.78	0.167043	0.397922	0.266094	-0.0184343	1.18745	0.184335	0.0134598	-0.120518	0.785153	0.337617	-0.71774	-0.143466	0.122163	0.899073	-0.0395873	-0.761222	-0.751556	-0.754443	-0.783934	-0.269412		111.00771_1.09	11.295	0.00031599	3.5003	0.0010642	control-4msob; control-allyl
211.13281_5.8	3632	4044	2705	4692	4616	3343	3714	4421	3979	3391	3081	2924	3064	3105	3405	6013	4229	2220	4422	4197		211.13281_5.8	-0.420301	0.0170118	0.257399	0.112089	-0.108502	-0.240756	-0.312906	-0.248388	-0.230051	-0.102818	0.681676	0.196149	-0.692883	0.257711	0.185671	-0.0137869	0.134442	0.33947	0.316942	-0.128168		323.18267_6.97	11.281	0.00031807	3.4975	0.0010688	allyl-4msob; benzyl-4msob; control-benzyl
262.23744_5.8	3646	3526	5434	3351	3213	4945	7376	4846	2710	3976	4353	1475	3076	3313	2061	3173	4242	2621	6445	6529		262.23744_5.8	0.391691	0.712063	0.271617	-0.337768	0.0641452	0.159127	-0.975552	-0.204945	-0.127122	-0.624799	-0.172392	0.132044	-0.37278	0.570594	0.584171	-0.0267015	-0.0617907	-0.115164	-0.159257	0.292821		247.12899_1.99	11.276	0.00031882	3.4964	0.001069	control-4msob; control-allyl; control-benzyl
208.0967_5.84	3177	3395	5160	2121	2731	3370	14014	7622	6348	5993	6708	3305	5122	4549	4092	5446	4442	2570	4607	4165		208.0967_5.84	0.139475	1.14279	0.531213	0.347547	0.289758	0.40294	-0.307894	0.132052	0.0129172	-0.0934004	0.193646	-0.0109853	-0.560479	0.0256398	-0.0756438	-0.347558	-0.280914	-0.753303	-0.499462	-0.288336		167.10648_4.66	11.235	0.00032507	3.488	0.0010875	allyl-4msob; benzyl-4msob; control-allyl; control-benzyl
344.20637_5.87	9046	8928	7684	5093	3866	5645	12002	15612	6377	20124	8490	4664	4196	5811	7910	5511	3884	6767	18071	2910		344.20637_5.87	0.0760063	0.480789	0.71949	-0.0932315	0.949936	0.16655	-0.377189	-0.473173	-0.1776	0.102319	-0.225715	-0.543309	-0.0393491	0.852261	-0.805379	0.224131	0.212212	-0.297315	-0.547525	-0.203908		354.20199_3.66	11.188	0.00033232	3.4784	0.0011092	control-4msob; control-allyl; control-benzyl
418.21982_5.88	184	0	3627	0	0	0	5587	4964	5563	5174	0	223	0	0	253	250	0	0	0	156		418.21982_5.88	1.61145	1.75926	1.71881	1.75779	1.73299	-1.17607	0.657235	-1.17607	-1.17607	0.700418	0.696337	-1.17607	-1.17607	-1.17607	0.534992	0.591468	-1.17607	-1.17607	-1.17607	-1.17607		279.23152_9.6	11.082	0.00034943	3.4566	0.0011637	allyl-4msob; control-4msob; benzyl-allyl; control-benzyl
559.32413_5.92	0	5557	2090	2377	11109	902	1047	3206	1018	854	9530	1992	2939	1280	3367	3947	3037	2722	4149	2875		559.32413_5.92	0.0830509	-0.248598	0.288335	-0.262075	-0.346357	0.811031	0.0600089	0.246615	-0.152193	0.311844	0.388099	0.262352	0.209813	0.412046	0.236051	-3.56152	0.552237	0.144788	0.884588	-0.320121		233.14959_2.54	11.073	0.00035091	3.4548	0.0011661	benzyl-4msob; control-4msob; benzyl-allyl; control-allyl
1107.55615_5.98	0	1960	3901	1854	2076	3389	3799	2839	2980	3907	3171	2141	6691	1831	4007	3240	2146	1575	2413	1821		1107.55615_5.98	0.367964	0.354936	0.211696	0.235532	0.36872	0.266081	0.0729352	0.633278	-0.00397946	0.381148	0.276667	0.0740823	-0.0780402	0.131747	-0.0066725	-3.6743	0.0294998	0.00215913	0.0577746	0.298776		189.16396_10.49	11.006	0.00036235	3.4409	0.0012014	control-4msob; control-allyl; control-benzyl
240.15949_6.02	2522	2380	0	3864	4680	4885	0	1724	1143	0	707	1017	821	3535	2302	2438	3301	0	3353	4067		240.15949_6.02	-2.26419	-2.26419	0.46236	0.311003	-2.26419	0.134092	0.267989	0.189146	0.726804	0.568839	0.589978	0.701582	-2.26419	0.707338	0.778433	0.602453	0.58111	0.759576	0.830136	0.845924		237.18474_10.77	10.982	0.00036656	3.4359	0.0012126	allyl-4msob; benzyl-4msob
183.13798_6.02	2174	2244	390	3935	4882	4368	572	2065	1413	519	809	1047	889	3704	2492	2432	3352	594	3641	4467		183.13798_6.02	-1.09295	-0.814511	0.118796	-0.157046	-0.885203	-0.562484	-0.374996	-0.493927	0.543582	0.255444	0.237725	0.470984	-0.787073	0.53111	0.679755	0.156193	0.179233	0.587565	0.744343	0.663462		154.04971_2.37	10.82	0.00039614	3.4022	0.0013076	allyl-4msob; benzyl-4msob; control-4msob
297.11222_6.04	0	0	11338	0	0	0	12675	42368	29665	16253	0	0	0	0	0	0	0	0	0	0		297.11222_6.04	2.15043	2.18553	2.56561	2.45335	2.26385	-0.774584	-0.774584	-0.774584	-0.774584	-0.774584	-0.774584	-0.774584	-0.774584	-0.774584	-0.774584	-0.774584	-0.774584	-0.774584	-0.774584	-0.774584		105.06966_6.05	10.767	0.00040645	3.391	0.0013387	benzyl-4msob; control-4msob; benzyl-allyl
220.09657_6.05	15797	15856	20024	18142	15606	19719	24486	20310	18680	27625	18055	19176	17307	23020	22757	15742	16888	14258	17953	16832		220.09657_6.05	0.11411	0.43635	0.136827	0.00281838	0.629562	-0.051693	0.044796	-0.119469	0.337456	0.31905	-0.271288	-0.158726	-0.429892	-0.0607681	-0.164046	-0.265701	-0.25973	-0.043993	-0.285187	0.089524		217.09699_3.3	10.565	0.00044845	3.3483	0.0014738	allyl-4msob; control-4msob
192.10174_6.05	3662	3702	4506	3854	3408	4547	5876	4789	4350	6548	4153	4358	4245	5336	5168	3706	4182	3359	4068	4264		192.10174_6.05	0.059727	0.479533	0.156052	0.00400826	0.650771	-0.0692811	0.00691389	-0.0346315	0.327087	0.276498	-0.249366	-0.0582768	-0.404833	-0.101983	-0.0275692	-0.268254	-0.251074	-0.187442	-0.38193	0.0740509		77.03812_6.7	10.52	0.00045842	3.3387	0.0015032	benzyl-4msob; control-4msob; benzyl-allyl
103.05413_6.05	7117	6551	7914	6644	5540	7292	8876	7947	6884	9748	6291	9332	6083	8401	7557	5412	5679	4999	6151	6219		103.05413_6.05	0.205618	0.38039	0.211957	-0.00680865	0.523158	-0.144045	0.456715	-0.195268	0.296597	0.135295	-0.373333	-0.299967	-0.49427	-0.178332	-0.161582	0.0439031	-0.0823469	-0.060871	-0.33772	0.0809112		241.19474_10.77	10.503	0.00046225	3.3351	0.0015125	allyl-4msob; benzyl-4msob; control-allyl; control-benzyl
497.18992_6.05	0	9495	8155	9739	8684	10748	7933	7262	7838	9664	5880	7436	5912	7787	7127	5215	6209	6427	5521	6116		497.18992_6.05	0.253598	0.240708	0.199434	0.235081	0.332889	0.100845	0.210492	0.103379	0.232033	0.19067	0.0447927	0.126271	0.142387	0.0714227	0.119223	-3.92986	0.324649	0.336499	0.282951	0.382539		221.08042_5.23	10.471	0.00046953	3.3283	0.0015329	allyl-4msob; benzyl-4msob; control-benzyl
387.03591_6.08	0	0	8807	0	0	0	6379	4418	4122	6853	0	0	0	0	0	0	0	0	0	0		387.03591_6.08	2.31372	2.2052	2.08162	2.05829	2.22932	-0.725877	-0.725877	-0.725877	-0.725877	-0.725877	-0.725877	-0.725877	-0.725877	-0.725877	-0.725877	-0.725877	-0.725877	-0.725877	-0.725877	-0.725877		237.14828_5.63	10.465	0.00047115	3.3268	0.0015348	allyl-4msob; benzyl-4msob; control-allyl
1253.61354_6.13	0	7570	11233	6698	7990	9926	10151	8800	8961	10791	9423	7532	12576	7289	9624	8794	7380	6212	9056	6904		1253.61354_6.13	0.33059	0.283676	0.217523	0.22592	0.311996	0.249206	0.145454	0.382901	0.130264	0.258982	0.217207	0.136011	0.0562066	0.230805	0.105128	-3.96684	0.147785	0.0910972	0.172796	0.273294		129.0183_1.09	10.456	0.00047307	3.3251	0.0015361	control-4msob; control-allyl
959.5203_6.13	0	4011	4472	3475	4225	4986	3596	3596	3656	4265	4052	3969	5467	3493	5056	4268	3923	3662	3815	3836		959.5203_6.13	0.246568	0.140978	0.140978	0.148993	0.223614	0.198801	0.188777	0.343866	0.126903	0.306014	0.223954	0.183131	0.149787	0.169611	0.17227	-3.80083	0.193876	0.124401	0.21905	0.299261		432.24097_7.99	10.454	0.0004736	3.3246	0.0015361	control-4msob; control-allyl; control-benzyl
165.05484_6.13	866	612	2317	1394	1274	1042	2676	1172	1951	2334	2327	5841	3845	4049	5083	1847	3122	2720	2043	2654		165.05484_6.13	0.0817215	0.205516	-0.504003	-0.0660339	0.0880038	0.0854225	0.876335	0.517001	0.561428	0.75688	-0.11311	0.337991	0.219532	-0.0264357	0.198422	-0.764037	-1.06237	-0.354929	-0.432287	-0.605041		261.05818_1.05	10.405	0.00048524	3.314	0.0015705	allyl-4msob; benzyl-4msob; control-allyl; control-benzyl
171.1017_6.14	2104	1933	3253	2013	2655	2350	2124	3856	3528	2302	4809	2562	2615	2305	2099	3814	3927	3761	5171	3304		171.1017_6.14	0.141095	-0.36805	0.344207	0.238025	-0.271928	0.608001	-0.144115	-0.119659	-0.270372	-0.382192	0.331126	0.365999	0.314412	0.694687	0.159676	-0.37935	-0.480596	-0.432159	-0.101527	-0.247279		333.20576_5.62	10.386	0.00048986	3.3099	0.0015798	allyl-4msob; benzyl-4msob; control-4msob
125.09608_6.14	2189	2502	3656	1893	2402	2259	2830	3432	3226	2301	5389	2687	2631	2496	2488	4478	4405	4308	4648	3339		125.09608_6.14	0.221576	-0.0874642	0.145278	0.0705795	-0.337181	0.689784	-0.150036	-0.175452	-0.239017	-0.242891	0.466314	0.446479	0.419609	0.511278	0.112126	-0.397396	-0.236119	-0.572715	-0.285341	-0.359411		189.16366_10.77	10.384	0.00049024	3.3096	0.0015798	allyl-4msob; benzyl-4msob; control-benzyl
356.2176_6.16	7550	7582	3647	7441	11410	2519	7777	4249	7078	3850	11309	5227	6949	6411	5676	18015	9195	10242	8873	5143		356.2176_6.16	-0.609672	0.12898	-0.460648	0.0371154	-0.556835	0.494204	-0.258587	0.0191739	-0.0594278	-0.178203	0.948365	0.292352	0.397538	0.257581	-0.274389	0.100085	0.10421	0.0858999	0.502877	-0.970619		149.13259_7.18	10.369	0.00049401	3.3063	0.0015885	allyl-4msob; benzyl-4msob; control-allyl
127.03906_6.18	2281	2100	2221	1683	2025	1946	3867	3043	1152	2427	3890	2766	4794	3824	2451	4255	3227	3363	3562	3555		127.03906_6.18	-0.238871	0.371133	0.107522	-0.961011	-0.141298	0.377657	0.0025304	0.60752	0.358833	-0.130473	0.476316	0.172105	0.217516	0.280756	0.278592	-0.209547	-0.300496	-0.544004	-0.340503	-0.384278		133.06465_5.5	10.354	0.0004977	3.303	0.0015969	benzyl-4msob; control-4msob; control-allyl
145.0494_6.18	7431	6901	6108	6210	6741	5402	13072	9596	3341	6464	11635	7612	14547	11286	7168	12688	9772	10338	9873	10468		145.0494_6.18	-0.34212	0.493699	0.154124	-1.00488	-0.279892	0.365773	-0.100311	0.611142	0.332319	-0.16633	0.460946	0.174089	0.23594	0.185384	0.249668	-0.126747	-0.20803	-0.323928	-0.233798	-0.477049		430.22574_6.79	10.28	0.00051637	3.287	0.0016533	control-4msob; control-allyl; control-benzyl
97.02847_6.18	2165	2470	1943	1689	1974	1349	3717	2796	1260	1737	4202	2388	4745	3487	2018	3842	3074	3025	2935	3136		97.02847_6.18	-0.286173	0.415141	0.107313	-0.754435	-0.40734	0.547735	-0.0632185	0.679126	0.346083	-0.245226	0.4509	0.209793	0.192421	0.159767	0.231382	-0.169208	-0.0267173	-0.437636	-0.26906	-0.680646		207.17415_10.77	10.226	0.00053025	3.2755	0.0016941	allyl-4msob; benzyl-4msob; control-allyl; control-benzyl
107.08547_6.18	5171	5360	4498	4516	4811	4073	7405	6004	3103	4589	7795	5280	8218	6470	4854	7751	6412	6296	6398	6273		107.08547_6.18	-0.29088	0.368949	0.0913572	-0.782273	-0.26437	0.436884	-0.0787211	0.506827	0.190294	-0.190064	0.429391	0.178376	0.154212	0.175483	0.149368	-0.106331	-0.0588174	-0.285594	-0.201841	-0.422248		309.20577_8.78	10.214	0.00053356	3.2728	0.001701	benzyl-4msob; control-4msob; control-allyl
488.16254_6.19	4822	4445	2528	4063	3944	3190	4133	3531	1554	2467	3926	3883	4271	4748	3052	3972	4132	4884	3568	5153		488.16254_6.19	-0.465659	0.140911	-0.0533374	-1.06609	-0.495798	0.0775087	0.0639194	0.181439	0.312082	-0.233225	0.0918824	0.140613	0.34693	-0.0404747	0.413086	0.331165	0.230712	0.119833	0.0831532	-0.178656		418.21982_5.88	10.203	0.00053654	3.2704	0.0017069	allyl-4msob; benzyl-4msob; control-4msob
1237.6191_6.19	0	2332	4801	2705	2739	3681	2175	2974	3422	4480	2560	2439	2049	1875	3469	2559	2126	1724	2180	2268		1237.6191_6.19	0.486382	0.0945886	0.249407	0.318838	0.452141	0.175233	0.151275	0.0650595	0.0211479	0.325588	0.17504	0.0833135	-0.0203977	0.0957248	0.115306	-3.68383	0.129076	0.202495	0.208676	0.354939		407.10572_3.89	10.172	0.00054499	3.2636	0.0017301	allyl-4msob; benzyl-allyl; control-allyl
647.23119_6.2	0	13898	9112	14553	13660	11933	12720	11906	6570	10340	8487	10074	9622	10237	8215	8566	10138	12113	8640	10658		647.23119_6.2	0.150655	0.303558	0.273245	0.000732843	0.208605	0.118085	0.196659	0.175617	0.204016	0.103154	0.122332	0.199562	0.281146	0.126274	0.222489	-4.00607	0.344155	0.365264	0.336238	0.274283		275.20061_9.18	10.133	0.00055582	3.2551	0.0017607	allyl-4msob; benzyl-4msob; control-4msob
177.12741_6.31	1812	2132	2360	2104	1948	1718	3922	3594	3757	3863	4267	3349	4001	2871	3913	4413	4104	2568	3591	2763		177.12741_6.31	-0.288722	0.30875	0.20602	0.258193	0.290921	0.40792	0.122971	0.332208	-0.0581755	0.306048	0.447494	0.362106	-0.189368	0.205038	-0.103277	-0.599527	-0.408232	-0.423782	-0.514398	-0.662187		229.14358_4.4	10.125	0.00055797	3.2534	0.0017638	allyl-4msob; benzyl-4msob; control-4msob
300.18064_6.31	4080	3701	4628	1264	874	2471	6308	10840	1686	14233	7231	2259	6496	15830	4002	1884	2964	2840	22767	1571		300.18064_6.31	0.0991923	0.315944	0.694883	-0.607534	0.885478	0.411521	-0.402772	0.336499	0.959907	-0.00252342	-0.52982	-0.212669	-0.242579	1.21425	-0.656979	0.0109864	-0.0572488	-0.809157	-1.06739	-0.339991		253.11825_2.99	10.102	0.00056429	3.2485	0.00178	benzyl-4msob; control-4msob; benzyl-allyl; control-allyl
195.13791_6.31	3937	4343	5033	4717	4608	4074	8313	7480	8681	8204	8544	7125	8816	6326	8322	9774	8077	5853	6569	6226		195.13791_6.31	-0.312489	0.30126	0.172117	0.354239	0.285117	0.334783	0.112647	0.373113	-0.0328286	0.302583	0.499284	0.266035	-0.127879	0.0132737	-0.0523173	-0.612875	-0.492834	-0.391798	-0.420393	-0.571038		238.1072_5.5	10.092	0.00056741	3.2461	0.0017835	benzyl-4msob; control-4msob; control-allyl
290.23238_6.4	4336	4027	6656	3994	3092	3307	8696	6232	4606	3961	5234	2538	3647	3491	3527	3696	5041	2854	4107	4233		290.23238_6.4	0.566133	0.890626	0.486241	0.119274	-0.0638384	0.274413	-0.60411	-0.164085	-0.217147	-0.204694	-0.147886	0.22881	-0.46168	-0.0199045	0.0167732	0.0459537	-0.0437807	-0.0537681	-0.364462	-0.282868		430.22557_7.78	10.09	0.00056782	3.2458	0.0017835	control-4msob; control-allyl; control-benzyl
116.04928_6.41	42301	41108	48689	31527	34367	26849	60321	46590	50797	53239	45214	27894	35173	27588	28347	34428	31664	24292	26873	26144		116.04928_6.41	0.384836	0.653387	0.329594	0.437968	0.496828	0.292013	-0.31346	-0.022796	-0.327288	-0.293265	-0.0496334	-0.154545	-0.486786	-0.360205	-0.394682	0.20853	0.172667	-0.159981	-0.0518564	-0.361325		275.20025_10.91	10.077	0.00057155	3.2429	0.0017906	benzyl-4msob; benzyl-allyl
144.04419_6.41	103558	95489	122815	83088	92662	71870	165861	129674	138594	146869	125106	81500	98023	75327	78453	95720	88548	69361	74802	72774		144.04419_6.41	0.301295	0.686779	0.371015	0.456363	0.530763	0.325007	-0.224805	0.0120233	-0.325854	-0.273689	-0.0184783	-0.118396	-0.431714	-0.334827	-0.37009	0.0824944	-0.0215781	-0.200048	-0.0601336	-0.386126		105.06988_8.94	10.074	0.00057245	3.2423	0.0017906	control-4msob; control-allyl; control-benzyl
172.0391_6.41	99466	103003	132992	90056	102548	79351	191254	152396	161093	169313	147483	94570	117022	90492	97211	115563	105746	84254	91979	91412		172.0391_6.41	0.222253	0.695393	0.399617	0.471893	0.536704	0.356941	-0.221761	0.0556551	-0.279164	-0.185891	0.0393165	-0.0762955	-0.372181	-0.257938	-0.265991	-0.156027	-0.110522	-0.285454	-0.116287	-0.45026		289.09169_2.2	10.04	0.00058225	3.2349	0.0018163	allyl-4msob; benzyl-4msob; control-4msob
89.03847_6.41	3190	3035	3626	2196	2562	1928	4039	3014	3575	3948	3110	2311	2093	2242	2035	2543	2428	1769	1828	1999		89.03847_6.41	0.434804	0.573597	0.196942	0.416578	0.544276	0.237286	-0.14479	-0.272279	-0.183793	-0.308439	-0.0216992	-0.0812434	-0.488682	-0.446468	-0.331405	0.269966	0.205876	-0.210467	-0.0121213	-0.377937		152.05701_1.04	10.037	0.00058311	3.2342	0.0018163	allyl-4msob; benzyl-4msob; control-4msob
432.00437_6.41	0	1687	2349	1296	1968	973	8588	4685	5655	6713	4374	1966	2902	1616	2060	2849	2415	1688	1289	1873		432.00437_6.41	0.15987	0.790947	0.495946	0.587549	0.671038	0.462509	0.0732255	0.262785	-0.0222103	0.0959615	0.253812	0.173359	-0.000990454	-0.13227	0.0496353	-3.5948	-0.00127893	-0.129633	0.0737204	-0.269176		89.03847_6.41	9.9061	0.00062335	3.2053	0.0019376	allyl-4msob; benzyl-4msob; control-4msob
561.32882_6.47	0	1858	2666	2092	1491	1371	4099	3341	3307	3033	3914	2204	2663	2298	2440	4306	2312	1675	2806	2073		561.32882_6.47	0.224583	0.437803	0.336452	0.331382	0.288511	0.414912	0.130254	0.224025	0.150956	0.180676	0.462223	0.153966	-0.00578894	0.249952	0.0998803	-3.66127	0.0456061	0.104403	-0.0634684	-0.105059		191.14275_10.77	9.8975	0.0006261	3.2034	0.0019421	allyl-4msob; benzyl-4msob; control-benzyl
248.09188_6.47	2986	3243	6915	2580	2339	2176	8088	2345	5567	9009	3575	4043	2877	5753	4091	5676	3133	2683	8179	4676		248.09188_6.47	0.519082	0.671943	-0.53591	0.307542	0.777152	-0.12453	-0.00451364	-0.336442	0.339605	0.00700051	0.326459	-0.253281	-0.404549	0.682858	0.137389	-0.300163	-0.219616	-0.442739	-0.538409	-0.60888		104.10699_0.74	9.8776	0.00063249	3.1989	0.0019578	control-4msob; control-allyl
275.20018_6.59	3105	3174	4545	3357	2995	3486	5207	4627	4424	4997	3489	2688	2549	2749	2699	3838	3033	2190	3254	2754		275.20018_6.59	0.404389	0.586635	0.428354	0.368224	0.531461	0.0500025	-0.299566	-0.37073	-0.26949	-0.294092	0.17778	-0.137721	-0.574183	-0.0434553	-0.267055	-0.106276	-0.0768181	-0.00168863	-0.154619	0.0488495		425.17692_0.78	9.8735	0.00063383	3.198	0.0019579	control-4msob; benzyl-allyl; control-allyl
430.27624_6.59	0	1871	3659	1746	0	1148	7516	2915	5989	3475	3181	2012	2219	1794	1870	2985	2369	2195	0	0		430.27624_6.59	0.696606	0.960302	0.613333	0.877107	0.677705	0.645323	0.477522	0.513395	0.435511	0.45071	0.622026	0.537357	0.509412	-2.29119	-2.29119	-2.29119	0.450906	0.425577	-2.29119	0.271975		273.18518_9.37	9.8624	0.00063742	3.1956	0.0019649	allyl-4msob; benzyl-4msob; control-4msob
537.32899_6.65	0	3729	3267	3370	2237	1916	6834	3986	3650	3151	5644	2420	3739	2663	2866	4974	4190	3154	3555	2719		537.32899_6.65	0.175179	0.534353	0.271983	0.229128	0.157585	0.441247	0.0291293	0.240852	0.0756959	0.111448	0.379748	0.296274	0.158048	0.216293	0.0858237	-3.73896	0.239548	0.190285	-0.0091378	-0.0845197		166.0863_2.21	9.7889	0.00066191	3.1792	0.0020362	control-4msob; control-allyl; control-benzyl
457.32744_6.65	0	2812	7989	2309	2726	1306	12817	7687	7411	5053	8961	4234	5655	2804	3977	5507	4019	5931	5342	4497		457.32744_6.65	0.451761	0.674767	0.433582	0.416332	0.235655	0.505927	0.15223	0.288755	-0.0421833	0.122689	0.276244	0.127645	0.311236	0.261893	0.18066	-3.7644	-0.0408393	-0.133815	-0.0554925	-0.402647		368.09801_2.45	9.7349	0.00068057	3.1671	0.0020893	benzyl-4msob; benzyl-allyl
77.013_6.7	4375	4685	5394	4405	5300	4957	5687	5424	5679	5430	4944	5264	4741	4999	5479	5118	4331	3772	4627	3959		77.013_6.7	0.186088	0.288002	0.196774	0.28529	0.198904	0.0182473	0.139084	-0.0625331	0.0395628	0.216212	0.0848902	-0.236803	-0.503061	-0.109428	-0.409835	-0.217328	-0.0854266	-0.204161	0.152215	0.0233068		293.06345_0.75	9.7159	0.00068725	3.1629	0.0021023	control-4msob; control-allyl
77.03812_6.7	20383	20239	25240	21005	24388	22270	28184	25765	28509	26594	24446	23850	24514	23154	25762	23936	22122	17683	21857	18989		77.03812_6.7	0.150543	0.354884	0.188674	0.376119	0.24733	0.0913415	0.0456254	0.0964865	-0.00922986	0.188458	0.0522921	-0.0936797	-0.508509	-0.116001	-0.376531	-0.24532	-0.258451	-0.189645	0.0869419	-0.0813296		327.21622_8.61	9.7149	0.00068762	3.1627	0.0021023	benzyl-4msob; control-4msob
79.05373_6.7	12501	13118	14689	13707	14983	13829	17750	17550	16809	16696	15896	14794	15088	14816	15580	16123	13817	11746	13794	12675		79.05373_6.7	-0.0023815	0.366547	0.344461	0.26038	0.247233	0.151532	0.0115011	0.0498545	0.0143974	0.112396	0.179168	-0.121662	-0.438161	-0.124909	-0.289802	-0.316744	-0.222845	-0.13724	0.0362434	-0.11997		205.15881_8.44	9.7076	0.00069023	3.161	0.002106	allyl-4msob; benzyl-4msob; control-4msob
105.06979_6.7	71717	70416	80790	69911	79635	74553	89913	81399	92300	82495	78764	83642	82460	77687	84354	81263	77798	61791	72110	64547		105.06979_6.7	0.085769	0.306431	0.101258	0.360471	0.128843	0.0333881	0.157321	0.127967	0.00499188	0.174804	0.0978088	0.00793665	-0.467169	-0.148652	-0.377172	-0.159923	-0.197681	-0.212526	0.0560705	-0.0799357		209.1535_10.77	9.676	0.00070157	3.1539	0.0021325	allyl-4msob; benzyl-4msob
660.22272_6.7	0	4623	3476	4699	4899	5055	3270	3532	4147	3857	3239	3775	3588	3681	3449	3067	3548	3789	3242	3710		660.22272_6.7	0.157911	0.128205	0.165682	0.243735	0.208484	0.123573	0.198035	0.173331	0.185774	0.154119	0.0970411	0.16788	0.199835	0.124023	0.18959	-3.78307	0.29657	0.304499	0.324767	0.340009		136.07575_1.19	9.6754	0.00070179	3.1538	0.0021325	benzyl-4msob; control-4msob
1107.55531_6.74	0	4229	6361	3882	4855	5083	5974	4686	4603	5235	4710	3870	5284	3513	4208	4222	3553	2714	3892	3174		1107.55531_6.74	0.385528	0.355303	0.23837	0.229765	0.291717	0.24083	0.146241	0.296204	0.0996371	0.186561	0.188161	0.105089	-0.0246198	0.148971	0.0507727	-3.80818	0.188958	0.147732	0.25543	0.277529		112.05042_0.78	9.6404	0.00071464	3.1459	0.0021672	benzyl-4msob; control-4msob; benzyl-allyl; control-allyl
491.27842_6.75	0	1227	4109	1569	1090	1606	5307	4333	4444	6098	2194	2186	1845	1830	3060	2170	2182	933	1009	1125		491.27842_6.75	0.504858	0.630603	0.530947	0.543379	0.698887	0.196475	0.19468	0.111327	0.107315	0.359986	0.19107	0.19378	-0.22378	-0.185292	-0.131807	-3.56077	-0.089152	0.0316871	-0.147341	0.0431427		223.16957_9.74	9.6322	0.00071768	3.1441	0.002172	control-4msob
448.28114_6.79	0	2490	3160	2954	2793	2409	3822	3446	4093	2794	3243	3184	3183	2318	2812	4111	2437	1606	2856	2103		448.28114_6.79	0.243401	0.337256	0.286155	0.37106	0.182659	0.256195	0.247135	0.24698	0.0904974	0.185827	0.373225	0.115201	-0.0905778	0.193489	0.0424651	-3.7089	0.125817	0.210137	0.182482	0.109499		346.2586_7.18	9.566	0.00074282	3.1291	0.0022435	allyl-4msob; benzyl-4msob; control-4msob
563.34461_6.83	0	1995	3273	2083	1799	1790	6180	4324	5140	3788	4872	2636	3215	2498	2831	5594	3375	1963	3305	2495		563.34461_6.83	0.222885	0.532878	0.358699	0.44301	0.294154	0.416894	0.117323	0.214165	0.0910983	0.15213	0.48429	0.237852	-0.0264473	0.22763	0.0905122	-3.70056	-0.018561	0.00249095	-0.0689963	-0.0714424		147.04407_4.35	9.4986	0.00076946	3.1138	0.0023193	control-4msob; control-allyl; control-benzyl
422.05883_6.93	0	2439	59	3586	10148	38780	0	0	0	0	63	583	165	3934	1918	2119	1513	973	8300	4119		422.05883_6.93	-0.506445	-1.90396	-1.90396	-1.90396	-1.90396	-0.483705	0.287975	-0.14983	0.950203	0.70103	0.735598	0.618759	0.465634	1.20917	0.966142	-1.90396	0.784381	0.918077	1.27889	1.7439		311.22133_10.21	9.4825	0.00077595	3.1102	0.0023341	control-4msob; control-benzyl
450.29663_6.95	4240	3841	5462	4206	4179	3593	7927	6215	6004	5196	5332	4522	4808	3903	4887	6808	4842	2836	4667	3880		450.29663_6.95	0.192458	0.695565	0.366911	0.320255	0.125019	0.15992	-0.0626493	0.0201891	-0.261495	0.0422031	0.49001	0.0297075	-0.692864	-0.0200162	-0.269478	-0.149627	-0.283124	-0.160502	-0.169201	-0.373281		136.07898_2.39	9.4696	0.00078124	3.1072	0.0023433	allyl-4msob; benzyl-4msob; control-4msob
323.18267_6.97	3212	3177	2381	3483	2325	2366	3887	3247	4514	4502	2539	1676	2167	1816	2205	2204	2126	1612	1938	1903		323.18267_6.97	-0.075082	0.501796	0.290042	0.677814	0.674681	0.00054123	-0.488346	-0.18593	-0.393918	-0.165469	-0.166003	-0.208413	-0.534173	-0.317388	-0.338839	0.277286	0.26439	0.372625	-0.103096	-0.0825205		511.15287_2.94	9.4674	0.00078215	3.1067	0.0023433	allyl-4msob; benzyl-4msob; control-4msob
272.18584_7.01	2896	2852	4590	3335	2939	2416	5839	7039	3405	8284	4936	2249	3981	5170	5301	1869	5121	3430	10399	3798		272.18584_7.01	0.116587	0.35486	0.539898	-0.179063	0.701129	0.188535	-0.589676	-0.0243374	0.23439	0.259162	-0.772907	0.224962	-0.171821	0.92624	-0.0709253	-0.339359	-0.354516	-0.199628	-0.324767	-0.518764		206.04495_4.07	9.4604	0.000785	3.1051	0.0023471	control-4msob; control-allyl; control-benzyl
1091.56199_7.04	0	3158	5128	2906	3506	5022	4903	3845	4042	4485	4273	2929	5613	2795	3767	3934	2612	2017	3289	2373		1091.56199_7.04	0.371878	0.350077	0.231971	0.256248	0.30678	0.283252	0.0997542	0.415788	0.0770006	0.222012	0.243089	0.0440982	-0.0815063	0.15608	-0.0025282	-3.7551	0.136331	0.0959237	0.187124	0.361729		309.2056_9.03	9.4331	0.00079636	3.0989	0.0023763	benzyl-4msob; control-4msob; control-allyl
179.14315_7.13	1453	1671	3256	2072	1676	1826	5808	4420	5964	6726	3622	3944	3874	3428	4006	4484	4070	3762	2605	3035		179.14315_7.13	-0.00849215	0.563828	0.293759	0.590039	0.708946	0.0968537	0.181078	0.163369	0.0424147	0.196503	0.307976	0.212177	0.134358	-0.229086	-0.0780009	-0.806415	-0.668173	-0.455466	-0.665219	-0.580451		221.18972_10.77	9.358	0.00082849	3.0817	0.0024673	allyl-4msob; benzyl-4msob; control-allyl; control-benzyl
267.19559_7.13	0	1228	3731	1516	1133	1669	5723	3745	4812	6112	2096	2101	1935	1653	2276	1640	2004	1763	1593	1576		267.19559_7.13	0.445029	0.656269	0.446879	0.570661	0.68874	0.160303	0.16148	0.12084	0.043065	0.200984	0.0391665	0.138141	0.0748757	0.0248092	0.0195116	-3.5918	-0.103684	0.000346388	-0.14344	0.0478213		247.12904_0.8	9.3473	0.00083321	3.0792	0.0024747	allyl-4msob; benzyl-4msob; control-4msob
499.30198_7.14	0	1675	3568	1686	1655	1477	4080	2903	2391	2252	3467	2274	2759	2230	2432	3569	3265	1791	2278	2064		499.30198_7.14	0.387582	0.454284	0.284979	0.188459	0.158666	0.373297	0.163502	0.259671	0.153783	0.196917	0.387721	0.343436	0.0447301	0.164376	0.115303	-3.65709	0.011421	0.0146771	0.0054457	-0.051157		174.11247_5.23	9.3448	0.00083428	3.0787	0.0024747	control-4msob; control-allyl
290.06124_7.15	0	0	3354	0	0	0	3671	3421	4011	3550	0	0	0	0	0	0	0	0	0	0		290.06124_7.15	2.09143	2.12273	2.09828	2.15343	2.11111	-0.705132	-0.705132	-0.705132	-0.705132	-0.705132	-0.705132	-0.705132	-0.705132	-0.705132	-0.705132	-0.705132	-0.705132	-0.705132	-0.705132	-0.705132		79.05376_4.66	9.2789	0.00086397	3.0635	0.0025576	allyl-4msob; benzyl-4msob; control-allyl; control-benzyl
282.27907_7.16	3818	3782	0	4490	4484	0	0	3571	0	3779	0	5392	0	0	5258	0	5463	5757	0	0		282.27907_7.16	-1.33036	-1.33036	1.25596	-1.33036	1.27396	-1.33036	1.38702	-1.33036	-1.33036	1.37901	-1.33036	1.39118	1.40785	-1.33036	-1.33036	1.27723	1.27422	1.32879	1.32837	-1.33036		211.13295_10.11	9.2727	0.00086681	3.0621	0.0025604	benzyl-4msob; control-4msob; control-allyl
420.29615_7.17	0	772	4115	387	320	493	3388	4694	1804	4436	1442	1142	1069	1195	2178	1609	1788	5494	16151	883		420.29615_7.17	0.595284	0.502726	0.657963	0.202659	0.631047	0.0960197	-0.0150353	-0.0464866	0.0065639	0.29236	0.148194	0.198417	0.732891	1.2463	-0.137499	-3.34395	-0.201461	-0.530248	-0.620759	-0.414988		293.21088_10.11	9.2694	0.00086834	3.0613	0.0025604	benzyl-4msob; control-4msob
149.13259_7.18	2955	3092	2741	3417	4359	2450	3859	4365	3684	4475	1853	1741	1789	1785	1915	3066	2802	1215	2220	2293		149.13259_7.18	0.0418401	0.414906	0.549274	0.364294	0.576416	-0.385134	-0.453126	-0.423466	-0.425907	-0.349241	0.164039	0.0658441	-0.845418	-0.188068	-0.152784	0.123824	0.173248	0.282244	0.547774	-0.080559		247.04233_0.76	9.2472	0.00087861	3.0562	0.0025856	control-4msob; control-allyl; control-benzyl
253.13969_7.18	3014	3144	1797	3942	4917	2521	2553	3106	2718	3007	1290	1518	1440	1394	1526	2235	2111	1027	1348	1987		253.13969_7.18	-0.179793	0.178132	0.377982	0.241968	0.344964	-0.517664	-0.351773	-0.405541	-0.438633	-0.346415	0.0425379	-0.0156428	-0.750063	-0.472836	-0.0773465	0.347334	0.390376	0.620933	0.846207	0.165275		295.22636_10.77	9.2283	0.00088749	3.0518	0.0026066	allyl-4msob; benzyl-4msob
346.2586_7.18	15661	16973	40804	13755	16243	16328	37551	28789	22956	20946	25980	15063	22899	14255	14624	14722	12624	11414	19225	14322		346.2586_7.18	0.876674	0.784494	0.489685	0.238472	0.136804	0.375774	-0.229015	0.235714	-0.290187	-0.261831	-0.254421	-0.425003	-0.536799	0.0416773	-0.284984	-0.185818	-0.0965563	-0.329803	-0.145333	-0.139542		159.11663_10.77	9.2125	0.000895	3.0482	0.0026235	allyl-4msob; benzyl-4msob; control-benzyl
252.12333_7.2	3261	3107	5853	2604	2100	6459	13068	9496	5131	14328	4338	5724	4754	9458	8271	2477	5586	4445	5597	5101		252.12333_7.2	0.0894738	0.818349	0.528604	-0.0299954	0.901879	-0.182345	0.06925	-0.0992467	0.524965	0.403271	-0.690848	0.0471042	-0.160233	0.0488894	-0.0353166	-0.441312	-0.485211	-0.645475	-0.840678	0.178876		456.3324_8.03	9.1976	0.00090218	3.0447	0.0026393	allyl-4msob; control-4msob
165.05445_7.22	3867	3644	3716	3613	3996	4650	4141	3484	2393	2935	4708	4176	4309	4254	3643	4638	3788	4013	3817	4307		165.05445_7.22	-0.0632062	0.115577	-0.169639	-0.789801	-0.452738	0.32744	0.129473	0.181234	0.160025	-0.0959621	0.302709	-0.0315234	0.0637395	-0.018932	0.180468	0.00255416	-0.0955089	-0.109614	0.0567307	0.306975		320.18167_2.96	9.1653	0.00091789	3.0372	0.00268	benzyl-4msob; control-4msob; control-allyl
183.06525_7.22	2962	2992	3345	3231	3355	3984	3763	2929	2396	2747	4432	4074	4249	3992	3947	4234	3296	3959	3583	3908		183.06525_7.22	-0.0835548	0.105987	-0.297332	-0.620658	-0.400597	0.36939	0.233812	0.301513	0.201082	0.182833	0.295821	-0.107309	0.18772	0.0270861	0.166849	-0.279298	-0.263076	-0.139371	-0.0787497	0.197853		217.09706_3.99	9.1462	0.00092729	3.0328	0.0027022	allyl-4msob; control-4msob
332.27948_7.27	0	1915	3318	1227	1788	1614	5150	3375	2671	2132	4087	1457	2451	1393	1356	2656	2235	1805	3963	2119		332.27948_7.27	0.380307	0.598555	0.388762	0.272626	0.160734	0.483787	-0.0282486	0.229954	-0.0505483	-0.0639124	0.26983	0.184156	0.0780777	0.468492	0.157697	-3.62011	0.107445	-0.113539	0.07338	0.0225543		171.10158_8.95	9.1334	0.00093367	3.0298	0.0027108	control-4msob; control-allyl; control-benzyl
105.06978_7.4	5653	5407	6028	5546	4522	5958	6740	6973	7354	12270	4322	5502	4898	8071	9117	3829	4800	2782	5281	4708		105.06978_7.4	0.0667065	0.196352	0.235817	0.297593	0.892042	-0.319632	-0.0393181	-0.174351	0.405626	0.547137	-0.460273	-0.197821	-0.83121	-0.0869241	-0.220294	-0.0078781	-0.0595435	-0.0300686	-0.267102	0.0531428		480.207_2.39	9.133	0.00093387	3.0297	0.0027108	allyl-4msob; benzyl-4msob; control-4msob
322.16505_7.41	0	1046	14427	1935	1122	1885	10219	7274	4739	7945	7992	4194	5966	5172	6618	2249	2146	4168	4107	1822		322.16505_7.41	0.804241	0.642691	0.483441	0.282715	0.524777	0.52754	0.225483	0.390579	0.323674	0.439166	-0.0664476	-0.0884091	0.22257	0.215663	-0.165082	-3.65929	-0.42506	-0.136894	-0.392202	-0.149158		295.22635_7.99	9.1285	0.00093615	3.0287	0.0027121	control-4msob; control-allyl; control-benzyl
283.19066_7.44	0	1584	2684	1615	1160	1489	4007	2487	3358	4718	3486	2457	2957	2288	3573	1981	2449	2329	2052	1813		283.19066_7.44	0.24795	0.4467	0.210142	0.359064	0.527712	0.377618	0.204123	0.295992	0.168779	0.389844	0.0973221	0.202505	0.177588	0.114787	0.0533703	-3.64353	-0.0135996	-0.00398699	-0.168109	-0.0442743		243.19567_10.49	9.1127	0.00094411	3.025	0.0027299	control-4msob; control-allyl; control-benzyl
501.31748_7.47	0	3089	11495	3306	3102	2937	14187	9959	7851	7540	7686	5218	6308	4318	5917	8662	7635	5890	7131	5367		501.31748_7.47	0.497922	0.596266	0.430884	0.319724	0.300833	0.309797	0.128787	0.217451	0.0403019	0.187544	0.36567	0.306685	0.185406	0.274767	0.141946	-3.84912	-0.116244	-0.0845133	-0.114282	-0.139828		146.06_2.23	9.0632	0.00096955	3.0134	0.002798	benzyl-4msob; control-4msob
185.13258_7.52	2513	2843	3414	2460	2080	2147	4507	3108	4030	5235	2336	1825	1881	1484	2131	1213	1574	1752	1410	1436		185.13258_7.52	0.420251	0.707322	0.323194	0.591701	0.862083	0.0280692	-0.227078	-0.195839	-0.44086	-0.0668627	-0.649273	-0.380004	-0.26927	-0.493728	-0.474843	0.103558	0.231082	0.0815267	-0.0918993	-0.0591315		118.08616_0.76	8.9457	0.0010332	2.9858	0.0029759	benzyl-4msob; control-4msob
203.14294_7.52	8576	7521	10931	7626	7159	6951	14916	10394	13780	16665	7639	6381	6535	5839	7068	4102	5708	4663	4574	4778		203.14294_7.52	0.397638	0.723177	0.34488	0.640212	0.839299	0.0223466	-0.166109	-0.141134	-0.259075	-0.0590185	-0.628866	-0.282839	-0.494617	-0.514799	-0.469101	0.143522	0.00604236	0.0205627	-0.0456205	-0.0765004		309.20568_8.61	8.9246	0.0010451	2.9808	0.003002	benzyl-4msob; control-4msob
328.21196_7.53	0	2741	6355	0	739	804	3531	15311	819	5380	2219	735	2612	47016	2525	3353	838	1689	147842	650		328.21196_7.53	0.597694	0.367704	0.941834	-0.20418	0.532511	0.185905	-0.246531	0.249721	1.38091	0.236463	0.34746	-0.195205	0.0790932	1.82929	-0.294629	-2.8104	0.268587	-2.8104	-0.244407	-0.211415		190.05_6.41	8.9225	0.0010463	2.9804	0.003002	allyl-4msob; benzyl-4msob; control-4msob
297.16736_7.54	0	1785	3374	2807	1497	1762	5829	4579	4779	4661	2237	2165	2655	1989	2427	3697	2482	1258	916	1597		297.16736_7.54	0.344735	0.613214	0.494692	0.515685	0.503408	0.142933	0.126868	0.227054	0.0852332	0.182963	0.389628	0.193967	-0.13972	-0.29551	-0.0225541	-3.6205	0.0320952	0.254391	-0.0543071	0.0257269		608.23138_2.59	8.9131	0.0010517	2.9781	0.0030116	allyl-4msob; benzyl-4msob; control-4msob
372.27479_7.55	0	1610	2588	1867	1603	1254	4240	6295	4112	2104	3655	1746	2634	2263	2694	4678	3801	4260	4674	3898		372.27479_7.55	0.142116	0.38299	0.575811	0.368033	0.041095	0.31055	-0.0499078	0.150712	0.0766403	0.161702	0.430955	0.329661	0.385286	0.430538	0.341956	-3.66844	-0.0894745	-0.0172147	-0.0916005	-0.211403		144.08061_3.99	8.9059	0.0010557	2.9764	0.0030176	allyl-4msob; benzyl-4msob; control-4msob
443.31201_7.56	0	1940	4661	1444	1535	1311	3920	4045	3544	4943	2930	2263	2471	1927	3881	2485	2038	1337	1675	1119		443.31201_7.56	0.528006	0.442564	0.458054	0.392802	0.556995	0.298914	0.17144	0.214833	0.0921225	0.437629	0.217621	0.11976	-0.0882661	0.0229592	-0.176104	-3.61643	0.0954405	-0.0502729	-0.020114	-0.0979573		213.14859_8.17	8.8841	0.0010684	2.9713	0.0030479	control-4msob; control-benzyl
151.1117_7.74	1969	2023	2954	2680	2089	2316	3134	3320	2581	3606	3178	2155	3030	4281	2444	3314	2978	2212	4454	3123		151.1117_7.74	0.0653127	0.145279	0.223225	-0.117176	0.334941	0.164128	-0.361046	0.0996551	0.566916	-0.190911	0.220779	0.0762522	-0.325752	0.620474	0.140526	-0.483078	-0.4465	-0.0662891	-0.403098	-0.263638		291.19509_8.61	8.8605	0.0010822	2.9657	0.0030754	benzyl-4msob; control-4msob
133.10121_7.74	2510	2741	4164	2818	2620	3029	3966	4391	3435	3883	3774	2651	3295	4117	2686	4519	3896	2910	4276	3306		133.10121_7.74	0.306134	0.234002	0.384725	0.0211782	0.202687	0.16053	-0.362416	-0.0404308	0.289327	-0.342997	0.427269	0.207636	-0.2244	0.345432	-0.0354963	-0.443338	-0.312985	-0.271966	-0.379832	-0.165059		458.26139_4.32	8.8592	0.001083	2.9654	0.0030754	benzyl-4msob; control-4msob
603.42533_7.84	0	2205	6922	1775	1727	2144	5957	4446	4224	5986	3029	1866	2227	1724	1810	2805	2046	1459	2326	2010		603.42533_7.84	0.663277	0.589784	0.446574	0.4215	0.592161	0.258716	0.0215835	0.108156	-0.0171606	0.00666825	0.221108	0.0666616	-0.0988566	0.129447	0.057972	-3.64125	0.103296	-0.00288999	-0.0163095	0.0895638		279.17008_4.71	8.8571	0.0010842	2.9649	0.0030754	benzyl-4msob; control-4msob; control-allyl
173.11714_7.84	6461	6183	9525	6592	6615	6909	9281	8277	8123	9324	5079	4010	4394	3825	3999	4679	3840	3707	3800	4146		173.11714_7.84	0.595008	0.565826	0.437081	0.415962	0.571024	-0.112095	-0.377845	-0.275009	-0.430959	-0.380934	-0.204339	-0.426557	-0.466196	-0.438333	-0.340339	0.158542	0.109085	0.181114	0.185031	0.233931		309.20582_6.96	8.757	0.0011453	2.9411	0.0032426	allyl-4msob; benzyl-4msob; control-4msob
489.26319_7.85	0	2308	5099	2996	1726	1663	4415	4526	6243	5442	5330	3653	3391	3447	3028	3752	2156	2042	2467	1952		489.26319_7.85	0.422696	0.352677	0.364747	0.521095	0.454344	0.444235	0.260576	0.224397	0.232359	0.169357	0.273575	0.00424654	-0.022162	0.0697507	-0.0440741	-3.70352	0.0373645	0.164192	-0.10389	-0.121966		378.20219_3.63	8.7175	0.0011705	2.9316	0.0033039	benzyl-4msob; control-4msob
202.14388_7.94	559	636	3096	754	348	1297	3048	2920	1379	14169	4702	1593	2271	4827	3554	663	1866	3288	4556	1950		202.14388_7.94	0.316826	0.306019	0.276348	-0.242506	1.36871	0.605829	-0.142736	0.102506	0.623975	0.412241	-0.748989	-0.03334	0.358438	0.584014	-0.00288734	-0.866993	-0.777743	-0.660038	-1.19477	-0.284904		121.10105_4.66	8.7161	0.0011714	2.9313	0.0033039	allyl-4msob; benzyl-4msob; control-allyl; control-benzyl
253.14108_8	2844	3122	5770	4374	2292	2910	8979	7884	8007	8689	3740	4097	3919	4726	3645	4937	4520	2598	2341	3875		253.14108_8	0.305275	0.752659	0.621086	0.636748	0.719444	-0.133378	-0.0411432	-0.0860807	0.10335	-0.159408	0.147539	0.0582619	-0.501979	-0.60736	-0.0975035	-0.410452	-0.3161	0.0250442	-0.62876	-0.387242		494.22491_4.42	8.7108	0.0011748	2.93	0.0033073	benzyl-4msob; control-4msob
456.3324_8.03	3872	4025	10554	3977	4172	4927	9556	6831	4765	5609	3793	2382	3860	3804	3456	5230	4396	3748	6640	4724		456.3324_8.03	0.900295	0.789402	0.414646	0.0125678	0.194616	-0.242116	-0.761459	-0.222569	-0.238883	-0.345987	0.116515	-0.0774125	-0.255439	0.382988	0.00292072	-0.219104	-0.175841	-0.189234	-0.135797	0.0498903		273.18465_8.62	8.6962	0.0011844	2.9265	0.0033278	allyl-4msob; benzyl-4msob; control-4msob
330.22669_8.06	5282	5790	9197	816	1185	879	8271	28858	1273	11723	4253	1210	3911	67195	5760	5509	1696	4398	161281	1038		330.22669_8.06	0.355204	0.296879	0.983677	-0.731631	0.488578	-0.0686768	-0.759526	-0.114751	1.44821	0.098024	0.0735369	-0.573953	-0.0502513	1.92941	-0.843793	0.0504107	0.100879	-0.976047	-0.771001	-0.935173		317.16407_2.39	8.6743	0.0011987	2.9213	0.0033619	allyl-4msob; benzyl-4msob; control-4msob
285.20618_8.1	0	1419	4651	1821	945	1394	5435	3600	4382	6810	3661	2432	3193	2565	3777	2362	3172	3710	2838	2177		285.20618_8.1	0.430899	0.506726	0.306215	0.401899	0.616507	0.314394	0.115297	0.247817	0.141214	0.329578	0.101081	0.244605	0.320866	0.190446	0.0613798	-3.656	-0.146953	-0.0255377	-0.344833	-0.155605		507.21207_3.9	8.6672	0.0012035	2.9196	0.0033688	allyl-4msob; benzyl-4msob; control-4msob
412.21545_8.13	0	1416	4526	1806	1669	1433	4562	3185	2997	2722	3532	2239	2622	2140	2242	3658	2477	2477	2570	2650		412.21545_8.13	0.478392	0.482313	0.304467	0.274353	0.226715	0.355653	0.13003	0.208189	0.107646	0.130693	0.373002	0.180031	0.180031	0.198274	0.213447	-3.66388	-0.0967601	0.0236544	-0.0153934	-0.0908531		511.20367_2.72	8.6596	0.0012085	2.9177	0.0033767	benzyl-4msob; control-4msob
602.39018_8.13	0	769	4970	1015	638	1197	6989	2544	5643	5837	2403	1847	3044	3030	2340	1717	1581	1357	2965	2381		602.39018_8.13	0.57518	0.741019	0.249414	0.636957	0.6534	0.221677	0.0936654	0.3367	0.334458	0.208753	0.0581624	0.0180201	-0.0563	0.323909	0.217203	-3.54134	-0.332574	-0.197559	-0.423419	-0.117329		283.1289_3.84	8.6518	0.0012138	2.9158	0.0033851	allyl-4msob; benzyl-4msob; control-4msob
446.25713_8.15	0	2184	3887	2522	1954	1870	5443	6345	3817	2052	2591	1514	2580	2489	2268	4183	3358	1871	3767	2414		446.25713_8.15	0.356586	0.521843	0.597105	0.347666	0.0430343	0.157509	-0.106206	0.155421	0.137796	0.092158	0.392608	0.284782	-0.00228952	0.341194	0.122779	-3.67634	0.073634	0.144261	0.0190151	-0.00255193		507.21181_4.28	8.6467	0.0012172	2.9146	0.0033882	allyl-4msob; benzyl-4msob; control-4msob
428.26414_8.17	3995	3724	5570	4293	3441	3776	7479	5483	5382	4730	6594	4053	5140	4063	4390	6092	4504	3278	4195	3526		428.26414_8.17	0.274623	0.683232	0.252795	0.227017	0.0479705	0.508617	-0.1662	0.163228	-0.162783	-0.0554573	0.398828	-0.0199119	-0.46045	-0.118454	-0.359331	-0.186185	-0.28358	-0.0864366	-0.393165	-0.264354		82.01342_0.64	8.6419	0.0012204	2.9135	0.0033909	control-4msob; control-allyl; control-benzyl
203.14315_8.19	2370	2238	3938	2492	2175	1877	6195	4352	4575	5335	2975	2499	2968	2663	2830	2874	3007	1862	1499	1857		203.14315_8.19	0.357995	0.845845	0.465631	0.519438	0.684918	0.0560381	-0.1317	0.0535016	-0.0632576	0.00223499	0.0188474	0.0675583	-0.448527	-0.682027	-0.451422	-0.188769	-0.250476	-0.13472	-0.281222	-0.439887		233.06334_0.97	8.6278	0.00123	2.9101	0.0034081	benzyl-4msob; control-4msob; benzyl-allyl
279.15639_8.2	3702	3741	5489	4424	4040	4254	8427	5967	7625	7916	5094	5046	4005	4144	4631	3854	3933	3274	1575	2843		279.15639_8.2	0.235313	0.695675	0.324979	0.588279	0.6285	0.155113	0.144946	-0.103174	-0.0665356	0.0527836	-0.144445	-0.122655	-0.319592	-1.1054	-0.471172	-0.187656	-0.176402	0.00367702	-0.0938299	-0.0384021		177.05453_3.56	8.6261	0.0012312	2.9097	0.0034081	allyl-4msob; benzyl-4msob
447.2853_8.22	0	2068	2479	2700	2212	1726	3279	2581	2774	1891	3981	2650	3151	2683	2546	5564	3926	2815	3423	2889		447.2853_8.22	0.133689	0.271663	0.153581	0.189156	0.000122832	0.367364	0.166596	0.252019	0.172701	0.146845	0.53252	0.360501	0.196394	0.292865	0.209194	-3.69785	0.0442633	0.175817	0.0774712	-0.044917		301.12185_4.5	8.5618	0.001276	2.8942	0.0035255	control-4msob; control-allyl; control-benzyl
442.27877_8.23	4255	3963	2761	3075	4219	2667	3389	3537	2069	1954	4271	2507	3409	2884	3903	4510	2625	2069	3430	2644		442.27877_8.23	-0.153738	0.111585	0.166923	-0.527275	-0.60131	0.41105	-0.278678	0.119203	-0.0973117	0.294401	0.481541	-0.219133	-0.527275	0.127154	-0.209796	0.406191	0.314151	-0.0142914	0.395191	-0.198583		207.06511_3.63	8.5412	0.0012907	2.8892	0.0035595	allyl-4msob; benzyl-4msob
151.1117_8.34	2467	2561	5744	2714	2305	2972	6640	4631	4926	5840	3727	2846	2902	2679	2712	3647	3327	2759	3458	3218		151.1117_8.34	0.607416	0.777833	0.354202	0.426803	0.626902	0.0988887	-0.21817	-0.195261	-0.289262	-0.274869	0.0733787	-0.0345852	-0.254669	0.0108174	-0.073747	-0.386183	-0.34222	-0.274002	-0.466035	-0.16724		416.24628_8.32	8.5313	0.0012978	2.8868	0.0035727	allyl-4msob; benzyl-4msob; control-4msob
259.20506_8.34	2451	2785	5065	2416	2183	2462	5291	3638	3827	4883	3136	2022	2370	2197	2313	3023	2860	2664	2971	2624		259.20506_8.34	0.672151	0.725847	0.265103	0.327402	0.627138	0.0824583	-0.457362	-0.262027	-0.355261	-0.291972	0.0373175	-0.0308618	-0.118186	0.0159747	-0.136796	-0.22069	-0.0635488	-0.238381	-0.363124	-0.215182		422.05883_6.93	8.5206	0.0013057	2.8842	0.003585	allyl-4msob; benzyl-4msob; control-4msob
489.35765_8.35	0	2406	6566	1961	1835	2419	7104	4442	4671	6156	2924	2029	2355	1915	2003	3166	2682	2220	3154	2596		489.35765_8.35	0.578579	0.616962	0.388109	0.412609	0.547153	0.184308	0.00621317	0.0788323	-0.02197	-7.26307e-05	0.223063	0.142203	0.0500603	0.221212	0.126319	-3.68159	0.0892745	-0.010401	-0.0427683	0.0919008		135.11672_10.78	8.5185	0.0013071	2.8837	0.003585	allyl-4msob; benzyl-4msob; control-4msob
171.10176_8.35	2292	2260	5157	2243	2345	2634	5281	4057	4231	5309	3435	2387	2793	2684	2698	3383	3125	2810	3263	3024		171.10176_8.35	0.61207	0.641375	0.316176	0.36797	0.647897	0.110914	-0.337999	-0.144266	-0.193363	-0.186947	0.0921008	-0.00573891	-0.136782	0.0475574	-0.0462591	-0.388088	-0.405429	-0.414741	-0.359893	-0.216556		208.0967_5.84	8.4995	0.0013211	2.8791	0.0036167	benzyl-4msob; control-4msob
607.45714_8.35	0	2564	8597	2653	2306	2822	8429	5630	6387	7697	4277	2489	3079	2349	2842	4061	3169	3147	3700	3150		607.45714_8.35	0.592191	0.582707	0.388764	0.449391	0.539048	0.256677	-0.00348879	0.0987395	-0.0313095	0.0602475	0.231772	0.112585	0.109237	0.187033	0.109695	-3.73791	0.0107781	0.0271763	-0.0401881	0.0568536		213.1483_5.62	8.4897	0.0013284	2.8767	0.0036281	allyl-4msob; control-4msob
489.26324_8.35	0	1939	3376	1964	1069	1942	3487	3464	4601	3922	2761	2124	2332	2428	2284	2023	1485	1124	1498	1251		489.26324_8.35	0.40647	0.422554	0.419264	0.560392	0.481004	0.306485	0.176075	0.222526	0.242583	0.212185	0.151852	-0.00186314	-0.140342	0.00247044	-0.0871175	-3.60869	0.130767	0.137136	-0.165286	0.131535		430.2254_7.96	8.4874	0.0013301	2.8761	0.0036281	control-4msob; control-allyl; control-benzyl
683.47003_8.35	0	10012	14976	9848	10421	11664	14998	12585	13267	15495	7546	6784	6537	6133	6077	6971	7607	7814	5989	7653		683.47003_8.35	0.437855	0.43853	0.357856	0.382128	0.453523	0.122618	0.0736599	0.0566024	0.0272628	0.0230441	0.0861656	0.126321	0.138668	0.0163355	0.129093	-3.96138	0.252665	0.245069	0.271079	0.322904		291.19526_6.63	8.4596	0.001351	2.8693	0.0036783	allyl-4msob; benzyl-4msob; control-4msob
507.36817_8.36	0	7638	19774	6748	6075	7965	20207	15205	14681	18940	9582	5640	7099	5745	6052	9655	8123	7032	8163	7557		507.36817_8.36	0.55968	0.569596	0.4394	0.423346	0.539953	0.228024	-0.0146034	0.0907191	-0.00615914	0.0176726	0.231498	0.152404	0.086378	0.154652	0.11934	-3.94645	0.124221	0.0675059	0.0194091	0.143412		297.24206_8.54	8.448	0.0013598	2.8665	0.0036955	control-4msob; control-benzyl
109.10119_8.36	1809	2172	3988	2125	2405	2539	4132	3776	3075	3819	3486	2459	2952	2493	2260	3055	2780	2508	2866	2774		109.10119_8.36	0.487024	0.536044	0.411537	0.127745	0.427185	0.301108	-0.181184	0.0713324	-0.162207	-0.297804	0.118728	-0.0116271	-0.153917	0.0304751	-0.0146129	-0.605407	-0.352689	-0.382921	-0.211869	-0.136941		319.13249_4.5	8.4016	0.0013957	2.8552	0.0037862	control-4msob; control-allyl; control-benzyl
159.11671_8.37	3137	3038	5562	3178	2989	3399	6104	4974	5080	5795	3764	3020	3598	3100	3345	3735	3419	2971	3567	3441		159.11671_8.37	0.530963	0.656193	0.380486	0.408885	0.586231	0.00509105	-0.291497	-0.0556528	-0.256286	-0.153846	-0.00532525	-0.124377	-0.313527	-0.0673065	-0.115739	-0.240307	-0.283494	-0.222819	-0.305393	-0.132279		119.05239_2.38	8.3682	0.0014223	2.847	0.0038512	allyl-4msob; benzyl-4msob; control-4msob
223.13292_8.38	1875	1761	5844	2092	1598	2206	4667	3569	3096	5517	5044	3862	5226	3677	4046	3367	2755	2737	2594	3037		223.13292_8.38	0.636078	0.399203	0.116688	-0.0330573	0.575431	0.481023	0.19979	0.518357	0.148088	0.248812	0.0553223	-0.155965	-0.162869	-0.219388	-0.0533227	-0.561265	-0.627333	-0.445922	-0.729634	-0.390036		219.02659_0.73	8.3633	0.0014262	2.8458	0.0038549	benzyl-4msob; control-4msob; benzyl-allyl; control-allyl
310.20087_8.38	4486	4189	4663	915	1878	882	6007	5429	2607	4885	2598	1199	1729	1966	2638	1250	1465	3354	7972	1159		310.20087_8.38	0.503588	0.707545	0.626072	0.0353373	0.541043	0.0325523	-0.590152	-0.295366	-0.191919	0.0448567	-0.556606	-0.428795	0.238236	0.935454	-0.617476	0.472425	0.417262	-0.80784	-0.228797	-0.837421		77.013_6.7	8.3517	0.0014356	2.843	0.0038732	benzyl-4msob; control-4msob; benzyl-allyl
205.15881_8.44	1270	1317	2769	1482	1278	1134	3705	3035	3182	3812	1571	1036	1404	1516	1357	1072	1065	1151	3225	539		205.15881_8.44	0.490006	0.754658	0.57337	0.616356	0.780533	-0.0251021	-0.403494	-0.127244	-0.0574906	-0.158189	-0.372449	-0.378403	-0.307826	0.628556	-0.997335	-0.218409	-0.185382	-0.0781056	-0.212702	-0.321349		130.08629_1.4	8.3418	0.0014436	2.8405	0.0038879	allyl-4msob; benzyl-4msob; control-4msob
281.17182_8.48	3297	3151	4162	3755	3511	3098	6269	5582	5900	6714	2378	2178	2364	3220	2924	1639	2178	2407	1789	2132		281.17182_8.48	0.284378	0.702481	0.584008	0.64056	0.772479	-0.286948	-0.37662	-0.292975	0.0224501	-0.0759754	-0.666828	-0.37662	-0.274576	-0.577444	-0.398408	0.046571	0.000340058	0.17934	0.110761	-0.0169743		149.13226_10.77	8.3256	0.001457	2.8365	0.0039168	allyl-4msob; benzyl-4msob
384.22042_8.49	0	1500	5310	2207	1443	1007	4394	3234	2223	3027	2772	1890	2620	2247	1430	3734	1752	840	3774	1436		384.22042_8.49	0.624547	0.530949	0.379433	0.194136	0.346736	0.303235	0.113919	0.275359	0.199444	-0.0239441	0.450495	0.0764416	-0.286929	0.455762	-0.0218745	-3.59119	-0.000320865	0.190565	-0.0194707	-0.197297		227.16426_10.78	8.3116	0.0014685	2.8331	0.0039408	allyl-4msob; benzyl-4msob
390.22115_8.56	0	0	0	0	0	0	0	132	0	0	0	0	0	0	0	12966	8281	5570	9986	7999		390.22115_8.56	-0.821167	-0.821167	0.76975	-0.821167	-0.821167	-0.821167	-0.821167	-0.821167	-0.821167	-0.821167	2.27943	2.13187	2.00135	2.19348	2.12046	-0.821167	-0.821167	-0.821167	-0.821167	-0.821167		608.48222_2.59	8.2506	0.0015203	2.8181	0.0040724	allyl-4msob; benzyl-4msob; control-4msob
300.2168_8.61	0	725	8302	613	1508	377	5991	3121	1694	4287	3234	1217	2065	1667	2117	968	1913	1057	4679	1420		300.2168_8.61	0.913228	0.75482	0.438183	0.141476	0.592317	0.455453	-0.0191005	0.237635	0.133675	0.249711	-0.130251	0.200511	-0.0875422	0.634802	0.0558059	-3.4449	-0.270607	-0.352087	0.0850014	-0.588125		228.15968_6.58	8.2377	0.0015315	2.8149	0.0040951	benzyl-4msob; control-4msob; control-allyl
211.13251_8.61	3098	3348	8619	2709	3175	2633	6689	4257	4047	8150	5781	3165	3918	2791	3091	4252	2762	2423	3212	2902		211.13251_8.61	0.89225	0.619952	0.134552	0.0802132	0.832151	0.46325	-0.183833	0.0454171	-0.318908	-0.209245	0.13329	-0.330128	-0.470784	-0.168	-0.277017	-0.206816	-0.123456	-0.35094	-0.180445	-0.381505		311.22133_8.95	8.2008	0.0015641	2.8057	0.0041748	control-4msob; control-allyl; control-benzyl
273.18465_8.62	4168	3719	7729	3629	3773	4375	6926	4925	4343	7186	5297	3813	4563	3697	4285	4498	3316	2673	3669	3660		273.18465_8.62	0.73284	0.592805	0.157554	-0.00298457	0.639849	0.250508	-0.169127	0.0600963	-0.208566	-0.0201476	0.041781	-0.347407	-0.622578	-0.218271	-0.221406	-0.055488	-0.200992	-0.232264	-0.182589	0.00638683		466.29154_6.01	8.1804	0.0015825	2.8007	0.0042162	control-4msob; control-allyl; control-benzyl
432.24108_8.62	12583	12494	8619	9013	12318	7083	10216	10621	11773	5038	18798	8900	11741	8150	8338	22069	12337	7872	11839	11204		432.24108_8.62	-0.226296	-0.0304698	0.0143182	0.132947	-0.844881	0.672022	-0.189337	0.129812	-0.290752	-0.26448	0.856832	0.186855	-0.330734	0.139388	0.0758791	0.2096	0.201423	-0.174802	0.185079	-0.452403		230.99031_0.87	8.174	0.0015883	2.7991	0.0042241	control-4msob; control-allyl
338.26894_8.64	0	3046	5146	3381	3225	3782	4180	4048	1887	2015	2520	2100	1783	1569	1436	4511	3894	2926	4426	3180		338.26894_8.64	0.473587	0.371801	0.356092	-0.0175652	0.0145657	0.124053	0.0347938	-0.0453194	-0.107915	-0.15128	0.40911	0.337103	0.197184	0.399797	0.237938	-3.68638	0.216861	0.267944	0.244817	0.322816		245.18575_4.13	8.146	0.0016139	2.7921	0.0042847	benzyl-4msob; control-4msob
679.43888_8.67	0	3924	5544	3652	3800	4864	5395	3910	5128	6265	2578	2027	1682	1897	1981	1724	1493	1912	1498	1755		679.43888_8.67	0.516752	0.503499	0.346887	0.478807	0.576229	0.144262	0.0272866	-0.0634756	-0.00495815	0.0161196	-0.0514775	-0.121461	-0.00112666	-0.119834	-0.0428078	-3.65311	0.348626	0.31368	0.333005	0.453095		348.22443_0.79	8.1285	0.0016302	2.7878	0.0043202	benzyl-4msob; control-4msob
330.2281_8.72	0	1507	4076	524	806	545	4404	4041	1454	4868	1893	913	1411	1195	2638	923	951	2103	4888	581		330.2281_8.72	0.640764	0.678792	0.636527	0.134297	0.728009	0.263933	-0.0943399	0.119547	0.0379105	0.426987	-0.0889877	-0.0743042	0.315622	0.730024	-0.316415	-3.41967	0.151888	-0.36715	-0.155586	-0.347843		211.13251_8.61	8.1207	0.0016375	2.7858	0.0043319	allyl-4msob; benzyl-4msob; control-4msob
350.23188_8.81	3580	3754	3503	1131	856	1162	4864	9436	2104	3872	4096	1699	1968	2465	2854	2540	3042	4327	9629	1442		350.23188_8.81	0.18361	0.45324	0.997581	-0.23514	0.265878	0.312076	-0.410764	-0.290031	-0.105065	0.0152997	-0.0804447	0.0677021	0.357143	1.01421	-0.545486	0.201471	0.240456	-0.745036	-0.973877	-0.722824		355.2455_8.61	8.0833	0.0016731	2.7765	0.0044182	control-4msob; control-allyl; control-benzyl
959.52036_8.85	0	51682	29865	53257	54842	61861	38411	49517	55695	17768	61999	49588	67304	52582	57167	61303	49285	47935	53783	50469		959.52036_8.85	0.0182176	0.124782	0.232326	0.282113	-0.201675	0.327518	0.232933	0.362284	0.257757	0.293159	0.322738	0.230337	0.218576	0.26732	0.24039	-4.32453	0.250447	0.263159	0.275577	0.326575		369.22456_6.6	8.0651	0.0016908	2.7719	0.0044569	allyl-4msob; benzyl-allyl; control-allyl
161.13248_8.93	1633	1819	5555	2333	1191	1808	8784	5616	5290	7678	3589	3008	4015	3327	3414	3309	3094	2475	2203	2755		161.13248_8.93	0.504419	0.923194	0.5144	0.459748	0.800209	0.105209	-0.0561826	0.207714	0.0359335	0.0595243	0.0309757	-0.0304207	-0.234423	-0.340819	-0.136475	-0.614438	-0.515859	-0.288421	-0.902885	-0.521402		403.14629_2.07	8.0582	0.0016975	2.7702	0.0044668	control-4msob; control-allyl; control-benzyl
123.08054_8.94	1710	1792	6107	2485	1096	2087	8930	6048	5848	7117	3598	3258	3439	2934	3287	2894	3310	2483	2300	2862		123.08054_8.94	0.581832	0.927614	0.572998	0.542397	0.721108	0.100391	0.0100605	0.0592616	-0.0852589	0.0181247	-0.0977505	0.02447	-0.237137	-0.306805	-0.107869	-0.576542	-0.533919	-0.236404	-0.981333	-0.39524		432.24088_7.56	8.0521	0.0017035	2.7687	0.0044668	control-4msob; control-benzyl
203.14314_8.94	2525	2398	7144	3243	1803	2213	9681	6872	6845	8376	4771	3153	4632	3660	3786	3551	4040	3186	2710	3055		203.14314_8.94	0.575544	0.868444	0.53813	0.534336	0.728887	0.18643	-0.21279	0.157932	-0.0690746	-0.0364519	-0.0982149	0.026134	-0.202755	-0.358719	-0.243223	-0.426869	-0.476609	-0.185664	-0.751476	-0.553991		120.0807_2.2	8.0521	0.0017035	2.7687	0.0044668	control-4msob; control-benzyl
105.06988_8.94	2454	2363	4557	2337	2137	2874	3791	3399	2615	4206	3982	3480	3761	3776	3440	3245	2807	2721	3260	3620		105.06988_8.94	0.514632	0.253184	0.0981224	-0.274396	0.400764	0.323015	0.13158	0.241897	0.247552	0.115156	0.0322528	-0.17374	-0.217946	0.0388046	0.187613	-0.36467	-0.418353	-0.434071	-0.561169	-0.140229		110.00868_0.64	8.0131	0.0017423	2.7589	0.0045607	control-4msob; control-allyl; control-benzyl
171.10158_8.95	1727	1903	3085	2019	1878	2735	2901	3263	2503	3025	3366	2552	3054	3209	3703	3192	2927	2339	3864	3472		171.10158_8.95	0.148283	0.0646498	0.22457	-0.136034	0.121572	0.266836	-0.109668	0.134548	0.201876	0.396601	0.194652	0.0767841	-0.228195	0.454481	0.309002	-0.640724	-0.508745	-0.428274	-0.526729	-0.015485		470.71694_4.32	8.003	0.0017526	2.7563	0.0045794	allyl-4msob; benzyl-4msob; control-4msob
107.08544_8.95	7783	6113	9558	7015	6261	9285	9049	8912	5254	8906	11114	10958	11543	11081	10317	9512	9335	8297	10202	10316		107.08544_8.95	0.108266	0.0310902	0.00957566	-0.735625	0.00862587	0.320974	0.301038	0.374386	0.31678	0.216032	0.101463	0.074973	-0.0912655	0.200224	0.215895	-0.181455	-0.522071	-0.32797	-0.488334	0.067399		223.16911_10.98	7.9174	0.0018419	2.7347	0.0048043	benzyl-4msob; control-4msob
79.05373_8.95	26500	20938	37591	24015	24531	32279	30992	30775	17554	33032	40793	38594	42392	41436	35571	33169	28761	31344	36213	0		79.05373_8.95	0.304833	0.221208	0.218164	-0.0250487	0.248825	0.340246	0.316241	0.356903	0.347022	0.280905	0.250618	0.188844	0.226101	0.288654	-4.23769	0.153374	0.0513193	0.110718	0.119928	0.238835		381.07952_0.75	7.9044	0.0018559	2.7314	0.0048325	control-4msob; control-allyl
77.03809_8.95	7020	5886	10520	6159	6032	7914	8232	8368	4756	8460	10120	9480	10193	9161	8818	8027	7633	7904	8776	9249		77.03809_8.95	0.400145	0.0448254	0.0685655	-0.750024	0.0844072	0.343983	0.249333	0.354396	0.199742	0.144455	0.00828909	-0.0646295	-0.0140833	0.137537	0.213592	-0.185921	-0.441182	-0.375496	-0.405683	-0.0122515		178.04968_3.11	7.8683	0.0018954	2.7223	0.0049268	benzyl-4msob; control-4msob
151.07522_8.95	104431	95089	138673	99498	104602	135363	137232	125608	70996	136683	168696	159173	175059	160207	151126	140801	127365	129240	152546	163272		151.07522_8.95	0.0811525	0.0667454	-0.0553267	-0.84224	0.0612167	0.351455	0.271312	0.402521	0.280243	0.19976	0.102157	-0.0361677	-0.0160113	0.212659	0.30638	-0.309988	-0.439241	-0.376728	-0.307732	0.0478321		275.20025_8.14	7.8467	0.0019195	2.7168	0.0049807	allyl-4msob; benzyl-4msob; control-4msob
606.4215_8.98	0	363	3272	1230	381	1494	3004	3864	4024	4460	3315	2240	3023	2418	3632	2221	1648	1888	5140	2521		606.4215_8.98	0.37857	0.337183	0.45911	0.478759	0.52858	0.384893	0.195056	0.340237	0.232088	0.429122	0.190931	0.046418	0.112261	0.597305	0.252291	-3.51732	-0.686283	-0.095263	-0.662845	-0.00109438		309.16559_0.66	7.8339	0.001934	2.7135	0.0050097	benzyl-4msob; control-4msob
943.52508_8.99	0	65928	71733	59710	59299	82999	62784	74777	58541	38248	86691	70295	88701	81237	81805	82701	62065	58126	82806	74747		943.52508_8.99	0.245553	0.189901	0.26291	0.160677	-0.0170889	0.324655	0.237096	0.334228	0.297517	0.300427	0.304976	0.185091	0.157706	0.305506	0.262743	-4.40367	0.210309	0.168935	0.16605	0.306479		79.05373_6.7	7.8297	0.0019387	2.7125	0.0050132	benzyl-4msob; control-4msob
187.11192_9.06	2463	2249	2303	2445	2202	2770	2084	3132	2424	1606	4152	3266	3994	4373	3873	5744	4801	3737	5857	5589		187.11192_9.06	-0.361016	-0.467992	-0.031858	-0.306196	-0.746922	0.269957	0.0129929	0.228422	0.325476	0.195487	0.617429	0.425441	0.157218	0.638285	0.588143	-0.289108	-0.386418	-0.296961	-0.409028	-0.163351		279.23156_8.54	7.807	0.0019647	2.7067	0.0050716	control-4msob; control-benzyl
205.12245_9.07	1680	1753	2223	2001	1955	2101	1724	2602	1901	1352	3008	2768	3507	3652	2800	4392	3444	2831	4109	4371		205.12245_9.07	-0.155752	-0.438822	0.0195428	-0.329994	-0.709478	0.180999	0.0884085	0.351909	0.397022	0.101208	0.602479	0.331724	0.113468	0.528313	0.597142	-0.46761	-0.420247	-0.272906	-0.298804	-0.218604		185.11697_4.66	7.8002	0.0019726	2.705	0.005083	allyl-4msob; benzyl-4msob; control-allyl
91.05404_9.07	1779	1765	3726	2035	1586	1857	3839	3262	3369	3273	2601	1723	2158	1925	2244	2445	2175	1906	1980	2137		91.05404_9.07	0.606584	0.644192	0.439174	0.479802	0.443412	0.154132	-0.364267	-0.0808988	-0.224721	-0.0317084	0.0762756	-0.0710215	-0.237207	-0.18926	-0.0932082	-0.324006	-0.333951	-0.154771	-0.468559	-0.269991		180.08803_2.57	7.7666	0.002012	2.6964	0.0051757	benzyl-4msob; control-4msob
177.12735_9.07	4266	4410	8624	4343	4266	4830	8085	7127	7231	7330	6408	4346	5160	4644	4841	6789	5197	4857	6127	5835		177.12735_9.07	0.593375	0.505164	0.332784	0.352584	0.37117	0.187434	-0.343281	-0.108628	-0.252635	-0.195851	0.266375	-0.0988627	-0.191341	0.126144	0.0594023	-0.368675	-0.3233	-0.344225	-0.368675	-0.19896		466.29121_5.76	7.7575	0.0020228	2.694	0.0051946	control-4msob; control-allyl; control-benzyl
159.11672_9.07	4031	3950	8264	4025	3878	4729	8008	6601	6860	7371	5647	4566	4839	4311	4376	5896	4609	4380	6115	5030		159.11672_9.07	0.612527	0.570611	0.313233	0.364498	0.460201	0.105305	-0.177738	-0.100385	-0.254288	-0.234353	0.162782	-0.165252	-0.233136	0.211363	-0.0488191	-0.343742	-0.370781	-0.345726	-0.395285	-0.131015		132.04421_3.11	7.7448	0.002038	2.6908	0.0052245	benzyl-4msob; control-4msob
683.46997_9.07	0	3700	8013	3648	3759	3626	6317	5823	5184	6845	2765	2015	1857	1718	1827	2789	2020	2217	2620	2256		683.46997_9.07	0.634071	0.519084	0.479712	0.42351	0.557897	0.11961	-0.0333818	-0.0728634	-0.110481	-0.0807382	0.123788	-0.0321836	0.0128102	0.093565	0.0212418	-3.68848	0.260451	0.253608	0.2681	0.250683		257.14727_0.74	7.7277	0.0020587	2.6864	0.0052685	benzyl-4msob; control-4msob
213.14841_9.07	3208	3186	8321	2818	3373	3775	7867	5872	6633	7473	5085	3510	3875	3144	2845	4663	3931	3406	4496	4110		213.14841_9.07	0.738531	0.675452	0.346619	0.483627	0.617686	0.184834	-0.231915	-0.12069	-0.355722	-0.468075	0.0874306	-0.104558	-0.265731	0.0464269	-0.0544947	-0.333065	-0.340802	-0.478795	-0.276677	-0.150085		353.22962_10.77	7.7092	0.0020813	2.6817	0.0053172	allyl-4msob; control-4msob; control-benzyl
267.1958_9.08	0	2526	4356	2380	1769	3214	4424	3381	4861	5098	2769	2561	2185	1931	2726	1217	1809	2176	2338	1787		267.1958_9.08	0.442769	0.450401	0.317931	0.496812	0.520266	0.219549	0.181075	0.102846	0.0419606	0.211838	-0.185488	0.00980601	0.100812	0.136191	0.00377751	-3.66157	0.174296	0.144963	-0.00121035	0.292974		125.09608_6.14	7.6897	0.0021055	2.6767	0.0053698	control-benzyl
307.1879_9.08	4847	4603	6274	4324	3720	5436	6183	4748	5512	6576	3397	3749	3248	2776	3842	1776	2297	3277	2921	2502		307.1879_9.08	0.532194	0.51612	0.225583	0.389735	0.583917	-0.142793	-0.0343185	-0.19214	-0.3649	-0.00735961	-0.856295	-0.573283	-0.18236	-0.308884	-0.479232	0.248287	0.191461	0.122669	-0.0428619	0.37446		265.15464_3.86	7.6654	0.0021359	2.6704	0.0054383	benzyl-4msob; control-4msob; control-allyl
679.43919_9.2	0	2140	9309	1928	1891	1503	6447	3500	2768	8426	3036	1695	1877	1048	1472	2105	1137	1231	1232	1526		679.43919_9.2	0.87993	0.700873	0.403141	0.288777	0.831355	0.333821	0.0497331	0.0994445	-0.184611	-0.0190206	0.155321	-0.144882	-0.106166	-0.10577	-0.00146043	-3.55056	0.163358	0.112511	0.103066	-0.00886256		309.20574_7.45	7.6534	0.0021513	2.6673	0.0054681	allyl-4msob; benzyl-4msob; control-4msob
193.12231_9.2	4349	4464	15922	4120	4038	4198	12785	8630	9257	13696	10944	5858	7659	4414	6022	8164	4777	4243	6251	5231		193.12231_9.2	0.875406	0.659031	0.271474	0.340634	0.726904	0.505714	-0.110568	0.153773	-0.389655	-0.0833414	0.216737	-0.311724	-0.428616	-0.0465389	-0.222198	-0.404284	-0.378548	-0.457624	-0.477447	-0.43913		293.21076_8.95	7.6348	0.0021752	2.6625	0.0055194	control-4msob; control-allyl; control-benzyl
483.30667_9.21	0	1250	4144	1519	1182	1008	5746	4818	4210	2017	2923	1621	2356	1875	1957	3740	2158	1838	2771	2208		483.30667_9.21	0.47761	0.638762	0.551912	0.485401	0.122583	0.305507	0.0148159	0.199181	0.0865882	0.107693	0.427034	0.155899	0.0767612	0.279177	0.167193	-3.60523	-0.11333	-0.0172284	-0.140909	-0.219424		367.68813_2.31	7.5809	0.0022462	2.6486	0.0056898	benzyl-4msob
496.34002_9.35	0	5453	12866	1416	4052	3864	125	1359	3469	0	559	11302	4444	4649	2104	1917	0	1962	3811	0		496.34002_9.35	1.14104	-0.526191	0.332298	0.669458	-2.24582	0.0126828	1.0944	0.758573	0.774798	0.489557	0.456068	-2.24582	0.464416	0.703287	-2.24582	-2.24582	0.832189	0.347081	0.725349	0.708256		275.20042_10.39	7.578	0.00225	2.6478	0.0056899	allyl-4msob; benzyl-4msob; control-4msob
273.18518_9.37	2370	2516	4734	2829	2462	3066	4377	3115	3106	3725	3369	2394	2723	2384	2322	2510	2587	1879	2399	2253		273.18518_9.37	0.730203	0.622619	0.155915	0.151945	0.401302	0.263471	-0.205313	-0.0286274	-0.211056	-0.247213	-0.140388	-0.0989282	-0.537675	-0.20245	-0.288604	-0.219138	-0.137112	0.0237725	-0.166882	0.13416		248.09149_5.78	7.5447	0.0022952	2.6392	0.0057943	benzyl-4msob; benzyl-allyl
179.14319_9.37	1336	1514	3489	2165	1235	1457	5648	4074	3286	5175	2201	1749	2231	1857	2223	2105	2359	2256	2149	2022		179.14319_9.37	0.420869	0.912002	0.578919	0.359749	0.822824	-0.0488692	-0.283245	-0.0350656	-0.222152	-0.0387283	-0.0943401	0.0218163	-0.0237037	-0.0732473	-0.135357	-0.557891	-0.430363	-0.0656841	-0.638042	-0.469491		297.16677_6.31	7.4972	0.0023616	2.6268	0.0059518	allyl-4msob; control-allyl
358.29378_9.37	3348	3464	4446	3485	2826	3761	4599	4492	2524	2067	1952	1564	1458	1111	1274	3494	3412	2714	4363	3119		358.29378_9.37	0.481429	0.515093	0.49167	-0.0818877	-0.280631	-0.337587	-0.558082	-0.627911	-0.898351	-0.762137	0.241681	0.218052	-0.00967358	0.462679	0.128717	0.199212	0.233101	0.239115	0.0305621	0.314949		207.06517_3.73	7.4301	0.0024589	2.6093	0.0061854	allyl-4msob; benzyl-4msob
797.46763_9.38	0	24166	6307	20610	19548	21617	9823	20232	22719	1578	29813	16209	26177	17963	19484	27710	18665	16931	24007	19344		797.46763_9.38	-0.214758	-0.0205609	0.296129	0.346944	-0.822025	0.466049	0.198958	0.409042	0.243992	0.279617	0.433987	0.260795	0.218059	0.371113	0.276456	-4.02825	0.374007	0.304242	0.281055	0.325151		231.17027_2.64	7.4277	0.0024626	2.6086	0.0061854	benzyl-4msob; control-4msob
165.09108_9.43	1261	1298	3206	2898	1842	2587	5660	2172	7779	6931	2063	3367	2565	3742	4521	4216	2081	974	1318	1900		165.09108_9.43	0.162551	0.655452	-0.175105	0.931216	0.831124	-0.219753	0.205041	-0.0308852	0.296613	0.460606	0.400038	-0.21222	-0.87057	-0.608286	-0.291128	-0.646624	-0.621545	0.074964	-0.318012	-0.0234791		68.98173_0.64	7.3816	0.0025321	2.5965	0.0063493	control-allyl; control-benzyl
402.28362_9.47	6106	5856	3722	782	925	852	4581	8075	1387	3195	2402	1550	1396	8383	2545	2096	2019	3777	21073	734		402.28362_9.47	0.227238	0.371101	0.763817	-0.456634	0.121466	-0.076179	-0.379656	-0.452153	0.78975	-0.0361153	-0.170587	-0.196517	0.2374	1.42836	-0.897521	0.570179	0.541217	-0.853636	-0.737288	-0.794241		265.14327_4.33	7.3742	0.0025435	2.5946	0.0063672	allyl-4msob; benzyl-4msob; control-benzyl
957.50461_9.56	0	12039	18228	13125	12833	13630	18110	17231	16464	12567	15909	11937	14614	11670	13249	15075	11429	9100	13737	11092		957.50461_9.56	0.347234	0.344297	0.321801	0.301214	0.17909	0.285709	0.155835	0.24732	0.145607	0.202984	0.261363	0.136172	0.033139	0.219339	0.12264	-4.06652	0.159683	0.198733	0.18856	0.215803		193.12245_10.11	7.3543	0.0025744	2.5893	0.0064339	benzyl-4msob; control-4msob
422.05889_9.57	3603	3026	48	4379	14094	53870	0	48	0	0	96	935	148	5481	2218	3257	2385	1326	10673	6761		422.05889_9.57	-0.897135	-2.28682	-0.897135	-2.28682	-2.28682	-0.645294	0.1821	-0.487966	0.824978	0.496111	0.635775	0.5225	0.309104	1.06724	0.901275	0.672475	0.609032	0.743381	1.16831	1.65572		211.13295_6.44	7.327	0.0026175	2.5821	0.0065305	allyl-4msob; benzyl-4msob
313.23735_9.58	43515	43670	75482	51345	39486	47626	85707	89453	78506	74226	79401	52992	66090	66670	66461	82418	72695	61410	92863	74944		313.23735_9.58	0.188713	0.353153	0.408526	0.239557	0.166993	0.254231	-0.269184	0.0167173	0.0280272	0.0239631	0.302502	0.140015	-0.0783494	0.456952	0.179454	-0.524226	-0.519624	-0.310053	-0.649989	-0.407377		295.16548_3.76	7.2645	0.002719	2.5656	0.0067726	benzyl-4msob; control-4msob; control-allyl
425.30117_9.6	0	1506	3014	1722	1484	4349	5207	5908	9243	5201	2072	14056	1450	2254	9939	7836	5201	677	3291	658		425.30117_9.6	0.157985	0.413462	0.472481	0.681615	0.412923	-0.0171284	0.877489	-0.183923	0.0222126	0.715539	0.60445	0.412923	-0.539822	0.19907	-0.553124	-3.56258	-0.166216	-0.103588	-0.173093	0.329325		168.05157_1.07	7.2507	0.002742	2.5619	0.0068169	allyl-4msob
381.2279_9.71	0	2443	1536	2262	2751	3572	1499	1937	2844	1604	2342	2489	3414	2556	3263	3160	2766	2257	3023	2363		381.2279_9.71	-0.0404401	-0.0525774	0.075022	0.266201	-0.0188773	0.169531	0.199833	0.35713	0.213055	0.334612	0.318646	0.252358	0.151129	0.296584	0.173974	-3.66826	0.190548	0.152231	0.249652	0.37965		426.21708_4.06	7.2484	0.0027459	2.5613	0.0068169	control-4msob; control-allyl
941.50899_9.74	0	5054	7479	5434	4612	4113	8393	7314	5998	4940	5909	4194	3048	4677	3689	4751	4323	3445	3792	4586		941.50899_9.74	0.406742	0.461788	0.396092	0.30139	0.208743	0.294253	0.130586	-0.0217898	0.182625	0.0693339	0.190119	0.145049	0.0366638	0.0824809	0.173244	-3.82842	0.219635	0.254246	0.175943	0.121275		183.06525_7.22	7.2415	0.0027575	2.5595	0.0068343	allyl-4msob; benzyl-4msob; control-allyl
374.25372_9.82	4293	3883	1149	608	518	380	1061	37896	398	746	1026	614	749	3873	1470	4083	1214	2129	140308	531		374.25372_9.82	-0.21934	-0.262035	1.6539	-0.787423	-0.450776	-0.280009	-0.555119	-0.448626	0.431769	-0.0873266	0.460063	-0.189853	0.11114	2.3553	-0.632939	0.486937	0.433151	-0.560381	-0.64622	-0.812221		291.1953_9.43	7.2377	0.002764	2.5585	0.006839	benzyl-4msob; control-4msob
307.18886_9.83	0	2031	5770	2154	1628	2747	6362	4146	4607	6188	3653	2883	2752	2374	3002	2008	2215	2122	1357	2166		307.18886_9.83	0.534819	0.582502	0.373456	0.424928	0.568964	0.311652	0.196087	0.173384	0.101251	0.215833	0.0195088	0.0674076	0.0464671	-0.171798	0.0564865	-3.66938	0.0250689	0.0537742	-0.082909	0.172496		268.09284_1.13	7.2329	0.0027722	2.5572	0.0068478	benzyl-4msob; control-4msob
387.18047_9.84	0	2871	7411	3604	4404	3329	3507	3084	3231	2608	4007	1683	2622	1701	1811	2362	1051	1206	2858	2126		387.18047_9.84	0.697991	0.331281	0.268285	0.291107	0.186119	0.396605	-0.0285561	0.188743	-0.023342	0.00737027	0.13756	-0.259322	-0.191898	0.230984	0.0859673	-3.64542	0.233208	0.344653	0.442907	0.305751		362.16299_4.62	7.2216	0.0027914	2.5542	0.0068839	control-4msob; control-allyl
1069.55612_9.9	0	9117	7095	7026	10077	13470	4896	7399	8911	2986	9669	8102	14922	6705	12343	11751	6067	5456	8040	6082		1069.55612_9.9	0.157535	-0.0140269	0.176938	0.262929	-0.242709	0.300684	0.218914	0.501354	0.131389	0.413602	0.390871	0.085147	0.0360569	0.215361	0.0862889	-3.92066	0.273499	0.153015	0.319798	0.45401		134.06814_6.69	7.1785	0.0028663	2.5427	0.0070564	control-4msob; control-allyl
337.15444_9.95	20218	20857	17249	12669	14642	8644	28358	12741	9824	16902	19194	7528	21610	20337	12810	20125	9969	6348	18840	11193		337.15444_9.95	0.18571	0.702764	-0.129345	-0.399748	0.164574	0.29683	-0.676602	0.420134	0.356989	-0.123727	0.346091	-0.38451	-0.853916	0.277469	-0.264066	0.350886	0.383248	-0.135238	0.0152909	-0.532833		103.05413_6.05	7.1759	0.0028708	2.542	0.0070564	benzyl-4msob; benzyl-allyl
315.25275_10.03	0	1027	4151	1235	1086	986	4623	3310	3282	3634	2367	1757	2116	1777	1701	2659	2591	2067	3005	2450		315.25275_10.03	0.506895	0.560268	0.394694	0.390484	0.440975	0.228511	0.0808184	0.172958	0.0864278	0.0647656	0.286161	0.273322	0.161347	0.346785	0.245591	-3.59772	-0.185295	-0.0938943	-0.157612	-0.205485		411.22439_1.68	7.0788	0.0030482	2.516	0.0074801	allyl-4msob; benzyl-allyl
308.29482_10.08	0	2182	0	1632	3198	2831	0	1092	3012	3216	405	5283	2243	3242	1768	2208	4197	0	1983	0		308.29482_10.08	-2.04059	-2.04059	0.426033	0.786277	0.809546	0.0738546	0.985784	0.681608	0.812405	0.597116	0.676024	0.904075	-2.04059	0.637863	-2.04059	-2.04059	0.671818	0.568695	0.807553	0.764273		156.04212_0.74	7.0248	0.003152	2.5014	0.0077221	benzyl-4msob; control-4msob
398.25211_10.09	6534	6074	2183	697	790	502	2443	86100	667	2030	2283	1173	1521	10571	2581	2686	2652	3631	278097	795		398.25211_10.09	-0.172406	-0.113401	1.75452	-0.79412	-0.210508	-0.14892	-0.498104	-0.361874	0.654728	-0.0845876	-0.0636781	-0.070358	0.0943929	2.36931	-0.702068	0.40246	0.364181	-0.771051	-0.705376	-0.943137		329.14957_4.28	7.0108	0.0031795	2.4976	0.0077768	benzyl-4msob; control-4msob
211.13295_10.11	1734	2074	7615	1952	2382	2021	5833	3354	3710	6183	5550	3200	3389	2722	3148	4208	2688	2517	1813	3693		211.13295_10.11	0.876714	0.608831	0.052767	0.154135	0.667386	0.558856	0.00553599	0.0631986	-0.157033	-0.010927	0.280702	-0.169664	-0.235712	-0.56539	0.14952	-0.610158	-0.430241	-0.49116	-0.291107	-0.456253		91.01414_0.64	6.976	0.0032493	2.4882	0.0079345	control-4msob; control-allyl; control-benzyl
193.12245_10.11	1862	2047	6818	1591	1940	1806	4621	2782	2795	5098	3981	2449	2920	1814	2667	3317	2127	2093	1482	2512		193.12245_10.11	0.995672	0.593791	0.0694875	0.0743044	0.695293	0.439759	-0.0622394	0.11951	-0.372359	0.0258688	0.251223	-0.207891	-0.224541	-0.581218	-0.0359959	-0.345374	-0.247502	-0.507889	-0.302974	-0.376926		311.22124_8.03	6.9376	0.0033283	2.4778	0.008114	benzyl-4msob; control-4msob
120.0805_10.19	4253	4640	2936	2995	4201	2899	5119	2694	1662	3039	3753	1523	4827	4803	2628	4486	2886	1654	3498	2673		120.0805_10.19	-0.0822991	0.523296	-0.176008	-0.702182	-0.0447371	0.18515	-0.797327	0.459313	0.453883	-0.203029	0.379501	-0.101011	-0.707438	0.108497	-0.184533	0.321397	0.416271	-0.0606248	0.307996	-0.0961149		280.26302_10.81	6.9161	0.0033735	2.4719	0.008211	control-4msob
404.29885_10.22	3543	3346	2429	608	713	474	3519	6159	968	1341	1526	1209	995	4862	1288	1303	2252	3245	11256	641		404.29885_10.22	0.21304	0.477916	0.877869	-0.444334	-0.21144	-0.119097	-0.285481	-0.424677	0.708906	-0.240254	-0.23198	0.158977	0.419995	1.30872	-0.738867	0.482773	0.441895	-0.776633	-0.662803	-0.954528		475.33761_6.11	6.8857	0.0034385	2.4636	0.0083555	control-4msob
242.17482_10.24	25878	25539	1493	58801	69553	46020	2906	18451	9932	1305	5544	13158	7670	51760	27842	36113	40181	3008	32743	52262		242.17482_10.24	-1.38047	-0.989198	0.0967119	-0.267163	-1.45954	-0.609706	-0.101917	-0.419001	0.702723	0.338427	0.491242	0.553953	-0.96893	0.433688	0.708394	0.29545	0.287703	0.777654	0.876314	0.633667		466.29098_6.67	6.8772	0.0034569	2.4613	0.0083865	control-4msob; control-allyl; control-benzyl
565.34856_10.37	0	5574	5743	1701	2308	1585	7559	9838	3306	3729	5382	3033	2783	2248	5102	2173	2452	3203	6095	1419		565.34856_10.37	0.442596	0.574397	0.700804	0.177686	0.235443	0.411453	0.136343	0.0950779	-0.00733216	0.385824	-0.0236094	0.0343359	0.162503	0.471132	-0.228036	-3.68614	0.428268	-0.141084	0.00530328	-0.174966		202.14388_7.94	6.8147	0.0035958	2.4442	0.0087092	control-4msob; control-allyl
354.26346_10.42	7775	7139	4587	6101	2934	1708	5307	6396	2076	1018	6385	4027	6127	4616	2899	8060	9650	9303	16316	6082		354.26346_10.42	-0.0653702	0.0535018	0.205675	-0.711731	-1.29272	0.204272	-0.171527	0.170644	-0.0602319	-0.439482	0.394207	0.540999	0.511141	0.969188	0.164634	0.364856	0.295277	0.167177	-0.429697	-0.870813		130.08627_1.04	6.7872	0.0036591	2.4366	0.008848	allyl-4msob; benzyl-4msob; control-4msob
105.06975_10.45	12060	11967	18800	13995	15924	13872	14004	15498	15696	11956	20319	12188	12659	11187	14347	13574	8136	8823	23194	10917		105.06975_10.45	0.430402	0.0448479	0.177551	0.19417	-0.162137	0.53212	-0.136977	-0.0873399	-0.249168	0.0765258	0.00402066	-0.666062	-0.55994	0.705365	-0.281151	-0.150798	-0.160933	0.0440063	0.213049	0.0324498		173.13228_10.77	6.7846	0.0036649	2.4359	0.008848	allyl-4msob; benzyl-4msob
281.10192_10.45	0	2711	3705	3177	3577	3025	3200	3651	3458	2324	4450	2419	2944	2313	2667	2894	1819	1978	5258	2504		281.10192_10.45	0.306716	0.234633	0.299494	0.272777	0.0772839	0.396848	0.0969927	0.193615	0.07495	0.145005	0.185188	-0.04324	-0.00201674	0.478924	0.113982	-3.71168	0.153055	0.231084	0.289421	0.206967		105.06979_6.7	6.7583	0.0037265	2.4287	0.0089822	benzyl-4msob; control-4msob; benzyl-allyl
489.22754_10.45	0	3905	10469	5867	6884	4862	4506	5164	5834	2007	13338	3701	5245	2582	5135	4684	1667	1823	20854	3423		489.22754_10.45	0.565225	0.170851	0.234615	0.291685	-0.207505	0.67853	0.0787811	0.241896	-0.0896513	0.231981	0.188975	-0.29434	-0.25249	0.887611	0.0422513	-3.74215	0.103882	0.294324	0.369107	0.206424		107.08544_8.95	6.7523	0.0037407	2.427	0.0090019	allyl-4msob; control-allyl
267.12224_10.45	4141	4081	5775	4937	4476	4601	5061	5342	5305	4233	5308	3373	3794	3134	3623	3549	2736	2915	5582	3557		267.12224_10.45	0.45008	0.266747	0.341812	0.332157	0.0185707	0.332942	-0.296918	-0.133528	-0.39901	-0.197593	-0.226261	-0.587675	-0.499641	0.402861	-0.223133	-0.0119541	-0.0322291	0.232288	0.0961116	0.134374		527.15833_0.75	6.7388	0.0037732	2.4233	0.0090653	allyl-4msob; benzyl-4msob; control-4msob
369.16972_10.45	0	2811	4227	3391	3289	3151	2917	3803	3589	2272	4885	2567	3157	2414	2990	2685	1625	1944	6383	2526		369.16972_10.45	0.357142	0.17537	0.305344	0.276963	0.0529124	0.428038	0.112735	0.214115	0.0826205	0.187482	0.134758	-0.111324	-0.0234903	0.559107	0.104845	-3.71037	0.157231	0.249154	0.234187	0.213183		206.04462_3.11	6.7341	0.0037843	2.422	0.0090773	benzyl-4msob; control-4msob
432.2383_10.46	0	1802	2488	1512	1863	4643	4868	4958	7074	5744	9062	3593	6778	5055	6379	6530	4340	4250	8882	6005		432.2383_10.46	-0.0830367	0.234626	0.243296	0.411508	0.312939	0.52872	0.0908948	0.391278	0.252465	0.362564	0.373637	0.18029	0.170372	0.519225	0.33397	-3.76057	-0.235706	-0.318748	-0.21995	0.212229		136.06169_1.03	6.7283	0.0037983	2.4204	0.0090965	benzyl-4msob; benzyl-allyl
448.23372_10.46	0	1417	3049	2535	2349	2682	2466	2166	1966	2366	3266	2778	2747	3098	2995	3135	2316	2178	4180	3104		448.23372_10.46	0.27154	0.166202	0.101816	0.0537273	0.145654	0.305666	0.225337	0.219767	0.279453	0.26267	0.285347	0.135052	0.104558	0.428143	0.280414	-3.68639	-0.108813	0.1799	0.142075	0.20788		390.18668_3.6	6.7207	0.0038168	2.4183	0.0091261	benzyl-4msob; control-4msob
923.49954_10.47	0	3262	1554	2036	3813	4762	1188	2029	2542	467	3295	3106	5078	2110	3742	4460	1633	1669	2707	1992		923.49954_10.47	-0.0197813	-0.151163	0.110695	0.220966	-0.60793	0.347892	0.318995	0.559479	0.129845	0.410126	0.495996	0.00447665	0.0151442	0.251732	0.101692	-3.59088	0.342968	0.11238	0.419321	0.528048		222.11226_6.15	6.6082	0.0041013	2.3871	0.0097907	allyl-4msob; benzyl-4msob; control-4msob
225.18506_10.48	2693	2889	11144	2023	1835	1489	14489	10054	4502	8337	7798	3490	6683	6683	6207	2931	5021	5680	12560	4360		225.18506_10.48	0.653384	0.866677	0.569745	-0.0831205	0.417576	0.363266	-0.290019	0.237885	0.237885	0.177844	-0.431861	0.00553787	0.105747	0.750582	-0.109163	-0.500677	-0.44359	-0.733135	-0.812391	-0.982171		464.23039_5.47	6.5967	0.0041319	2.3839	0.0098479	benzyl-4msob; control-allyl; control-benzyl
243.19567_10.49	2805	2845	11310	1828	2436	1223	15999	10383	4558	8339	7905	3165	6391	7088	6299	2374	5077	5921	12921	4464		243.19567_10.49	0.647674	0.922131	0.580003	-0.071472	0.406527	0.364233	-0.360087	0.195996	0.277907	0.184523	-0.58765	0.0138602	0.135552	0.75305	-0.0879619	-0.455638	-0.444433	-0.794462	-0.567249	-1.1125		604.40561_8.63	6.5733	0.0041946	2.3773	0.0099814	control-4msob; control-allyl; control-benzyl
429.3682_10.59	4442	4707	1592	4496	5211	4407	1922	2520	4618	585	5807	3453	3261	2881	3809	4729	2893	2117	3547	2975		429.3682_10.59	-0.622071	-0.451153	-0.205364	0.344209	-1.53043	0.55208	0.0804313	0.0285233	-0.0838916	0.169461	0.36576	-0.0801203	-0.363474	0.104801	-0.0547604	0.308953	0.361529	0.319916	0.453823	0.301775		84.08034_1.04	6.5691	0.0042058	2.3761	0.00999	allyl-4msob; control-4msob
506.34807_10.61	0	3563	5602	3135	2189	3878	10061	6246	5419	4721	3617	4335	2645	4069	6253	3438	2406	1944	3773	1945		506.34807_10.61	0.38281	0.664204	0.435104	0.366849	0.300583	0.172572	0.259591	0.0221661	0.22916	0.435643	0.14818	-0.0233463	-0.125812	0.192864	-0.125565	-3.74147	0.165343	0.103843	-0.06877	0.206055		275.20039_10.22	6.567	0.0042116	2.3756	0.00999	allyl-4msob; benzyl-4msob
163.14822_10.62	1654	1700	3943	1486	1815	1663	5425	4065	3332	3159	2487	1544	1866	1656	1665	1515	2026	1959	1850	2053		163.14822_10.62	0.638593	0.978955	0.671098	0.458992	0.402118	0.146984	-0.361518	-0.159461	-0.286817	-0.281036	-0.381743	-0.0717063	-0.107579	-0.168647	-0.0575844	-0.288106	-0.258845	-0.40236	-0.189021	-0.282318		245.18582_3.89	6.5467	0.0042669	2.3699	0.010105	benzyl-4msob; control-4msob; control-allyl
205.15868_10.63	2170	2108	5019	2424	2420	1861	5873	4226	4540	3551	2380	1890	2643	1844	2069	2042	2682	2168	2061	2553		205.15868_10.63	0.710468	0.884911	0.51955	0.599115	0.326354	-0.117849	-0.373765	-0.00148961	-0.401119	-0.273309	-0.287892	0.014772	-0.221421	-0.27761	-0.0399513	-0.220397	-0.252578	-0.0975127	-0.0993461	-0.390931		620.40056_7.78	6.5367	0.0042948	2.3671	0.010155	control-4msob; control-allyl
476.27768_10.65	0	30433	31411	23547	34143	28856	24365	38753	25022	10817	45982	23255	36786	19325	28260	30213	23625	26217	21007	22189		476.27768_10.65	0.295771	0.18506	0.387321	0.196657	-0.168861	0.461869	0.164738	0.364617	0.0840533	0.249697	0.278822	0.171618	0.216991	0.120428	0.144286	-4.19614	0.281985	0.170177	0.33212	0.258793		133.06481_0.62	6.5096	0.0043706	2.3595	0.010316	control-allyl; control-benzyl
283.19053_10.65	0	2002	3870	2244	986	1268	7440	5495	6768	7275	3656	2315	3267	2147	2861	3396	3785	2437	2821	2444		283.19053_10.65	0.307515	0.623358	0.476925	0.577613	0.61252	0.280027	0.0592133	0.225666	0.0228082	0.161541	0.244379	0.296783	0.0840307	0.154738	0.0854167	-3.66082	-0.0109811	0.0441611	-0.353222	-0.231672		302.14968_4.11	6.5075	0.0043767	2.3589	0.010316	benzyl-4msob; control-4msob
400.26795_10.71	7182	7923	4275	1324	1980	881	2711	136439	1142	2051	2714	2113	2001	19728	3299	6119	4233	3999	376461	1505		400.26795_10.71	-0.0435849	-0.286325	1.80207	-0.747078	-0.435012	-0.285736	-0.41914	-0.448166	0.771429	-0.181706	0.147538	-0.0488467	-0.0791537	2.34297	-0.599978	0.232905	0.285237	-0.668268	-0.453788	-0.885366		177.05445_3.71	6.5015	0.0043936	2.3572	0.01034	allyl-4msob; benzyl-4msob
209.1535_10.77	7879	8138	9775	8203	9372	10057	11288	10093	9526	9223	9074	7047	8168	6484	6570	7968	7095	6906	7880	7104		209.1535_10.77	0.27178	0.509409	0.324642	0.229174	0.175799	0.148906	-0.268538	-0.0247835	-0.406025	-0.384269	-0.0657179	-0.257329	-0.301912	-0.0840556	-0.255236	-0.0842651	-0.0308593	-0.0177232	0.202262	0.318742		320.258_10.03	6.4554	0.0045271	2.3442	0.010637	benzyl-4msob
191.14275_10.77	3573	3458	4418	3614	3744	3648	4551	4267	3701	3445	3880	2987	2992	2752	2801	3332	2670	2561	3103	2998		191.14275_10.77	0.432289	0.480146	0.376177	0.146559	0.0309028	0.222769	-0.199274	-0.196575	-0.331489	-0.303013	-0.0229103	-0.380297	-0.44755	-0.137799	-0.193343	0.089767	0.0369801	0.108177	0.165198	0.123286		333.20321_10.99	6.447	0.0045519	2.3418	0.010678	benzyl-4msob; control-4msob
149.13226_10.77	4324	4335	5452	4200	4292	4952	5798	5393	5207	4440	4920	3558	4376	3520	3263	4097	3595	3601	4294	3510		149.13226_10.77	0.382809	0.481897	0.365287	0.308766	0.0521526	0.217465	-0.304476	0.028771	-0.321767	-0.443857	-0.077321	-0.287816	-0.28513	-0.00169159	-0.326349	0.0095202	0.0136117	-0.037336	-0.00244183	0.227905		439.10179_2.85	6.4188	0.0046361	2.3338	0.010846	allyl-4msob; benzyl-4msob; control-4msob
237.18474_10.77	11393	10871	15096	11346	11695	12821	15830	13516	12727	11618	12440	9658	11197	8852	8844	10525	9422	8861	9626	9525		237.18474_10.77	0.483528	0.55889	0.308039	0.212563	0.0678453	0.176358	-0.225446	0.00925706	-0.363771	-0.365207	-0.0889873	-0.264715	-0.362158	-0.230714	-0.247457	0.0368025	-0.0376443	0.0302407	0.0783309	0.224244		151.0752_6.47	6.4182	0.0046379	2.3337	0.010846	control-4msob; control-allyl; control-benzyl
195.13789_10.77	3181	3596	4559	3206	3440	3797	4903	4032	3884	3292	4229	3269	3943	3636	3359	3991	3505	3444	3948	3609		195.13789_10.77	0.393288	0.533243	0.156949	0.0849988	-0.233165	0.248727	-0.246654	0.114005	-0.0419459	-0.194401	0.137285	-0.112543	-0.146321	0.116443	-0.0562859	-0.299156	-0.0632287	-0.284094	-0.148557	0.0414132		177.05452_3.16	6.4001	0.0046929	2.3286	0.010957	allyl-4msob; benzyl-4msob
259.20533_10.77	36995	36825	44699	34021	35783	39490	44888	40328	37467	35077	35405	27354	31644	25290	26288	32106	29031	26684	30156	27491		259.20533_10.77	0.461513	0.468173	0.299088	0.182942	0.0789023	0.093593	-0.313617	-0.0836674	-0.437447	-0.376358	-0.0607896	-0.2197	-0.352759	-0.15969	-0.305731	0.162931	0.155662	0.0306545	0.110355	0.265945		275.20018_10.12	6.3915	0.0047194	2.3261	0.011002	allyl-4msob; benzyl-4msob
353.22962_10.77	4721	4663	5909	5036	4661	5301	7126	6389	6050	5374	5472	4549	5373	5655	4573	6148	6395	5085	5943	6524		353.22962_10.77	0.129202	0.46681	0.269999	0.171714	-0.041886	-0.00930729	-0.342342	-0.0422215	0.0499959	-0.332855	0.200682	0.271692	-0.141538	0.139546	0.307695	-0.275436	-0.297721	-0.158993	-0.298494	-0.0665423		85.06443_3.43	6.3639	0.0048053	2.3183	0.011185	control-4msob
173.13228_10.77	7566	7622	9678	7028	7175	7807	9398	8224	7317	7068	8070	5536	6514	5180	5443	7177	5582	5526	6610	5900		173.13228_10.77	0.522177	0.476603	0.269463	0.0880662	0.0343209	0.24012	-0.344916	-0.0923845	-0.448094	-0.371215	0.0580773	-0.332071	-0.347723	-0.0696743	-0.246065	0.140013	0.15146	0.0255109	0.0576446	0.188687		208.09664_6.69	6.3532	0.004839	2.3152	0.011246	control-4msob; control-allyl
159.11663_10.77	3583	3616	4625	3540	3794	4037	5134	4308	3588	3640	3941	2990	3474	2879	2955	3173	3120	3113	2923	2915		159.11663_10.77	0.444891	0.615228	0.329054	0.0306982	0.0541726	0.183792	-0.266749	-0.0219782	-0.328467	-0.285958	-0.169834	-0.197315	-0.20098	-0.303722	-0.308193	0.0284232	0.0433802	0.00872563	0.121775	0.223056		220.09657_6.05	6.31	0.0049782	2.3029	0.011551	benzyl-4msob; control-4msob
187.14794_10.77	4365	3580	5346	4063	4506	4562	4943	4742	4217	4072	4079	3469	3806	3112	3221	3683	3195	3245	3408	3153		187.14794_10.77	0.517896	0.390467	0.322971	0.1322	0.075311	0.0781036	-0.185264	-0.0345254	-0.361834	-0.305862	-0.0879371	-0.319039	-0.293792	-0.214108	-0.340554	0.188283	-0.134055	0.0717135	0.239972	0.260053		231.17022_3.22	6.3052	0.0049941	2.3015	0.011567	benzyl-4msob; control-4msob
221.18972_10.77	3823	3618	4795	3494	3847	4206	4621	3830	3610	3555	3686	2850	3163	2674	2721	3454	2879	2975	3149	3024		221.18972_10.77	0.531606	0.471769	0.167837	0.0720704	0.0472167	0.105798	-0.310607	-0.14192	-0.413798	-0.385591	0.000558106	-0.294218	-0.241118	-0.149101	-0.214672	0.164875	0.0756539	0.0191979	0.175006	0.319437		160.03913_3.11	6.3032	0.0050006	2.301	0.011567	benzyl-4msob; control-4msob
227.16426_10.78	7714	7540	9794	8110	8566	7984	10477	9438	8672	7524	8437	6321	7662	5794	6194	7421	6547	6192	6952	6899		227.16426_10.78	0.412422	0.522974	0.351702	0.21289	-0.0199825	0.167837	-0.305692	0.0098235	-0.448456	-0.338977	-0.0425875	-0.248082	-0.339506	-0.149649	-0.1622	0.0209157	-0.0164988	0.103012	0.192722	0.0773338		355.24513_8.54	6.2671	0.0051209	2.2907	0.011827	allyl-4msob; control-allyl
280.26302_10.81	4943	5030	1125	3702	4937	3265	900	1865	3267	686	5722	2931	2157	2228	2011	4024	2099	2299	3281	2586		280.26302_10.81	-0.720977	-0.915022	-0.281416	0.20609	-1.15113	0.693452	0.111714	-0.154927	-0.126764	-0.215873	0.387317	-0.17863	-0.0994848	0.209808	0.00281277	0.56619	0.581362	0.31479	0.565134	0.205557		77.03817_6.05	6.2628	0.0051355	2.2894	0.011843	benzyl-4msob
254.17526_10.86	0	1787	6325	1681	1518	1842	3550	3558	1834	4463	7664	2254	5063	2130	2641	939	2719	1515	2057	2157		254.17526_10.86	0.637645	0.355404	0.356504	0.0326587	0.467249	0.731483	0.133427	0.52889	0.105776	0.210859	-0.29448	0.225082	-0.0607195	0.0887339	0.111931	-3.61554	0.0199721	-0.00991013	-0.0597527	0.0347857		100.11207_1.24	6.2498	0.0051797	2.2857	0.011913	control-4msob; control-benzyl
278.21888_10.92	7783	7986	0	8105	0	0	12219	10252	8625	7895	7984	0	6228	0	4981	8224	5990	0	0	0		278.21888_10.92	-1.66467	1.2486	1.19398	1.14021	1.11269	1.11617	-1.66467	1.03888	-1.66467	0.969356	1.12539	1.02676	-1.66467	-1.66467	-1.66467	1.10824	1.11625	1.12086	-1.66467	-1.66467		410.71408_3.54	6.2492	0.0051819	2.2855	0.011913	allyl-4msob; benzyl-4msob; control-4msob
297.24233_10.96	0	1587	6124	1492	1251	1851	5704	5400	4073	3747	5087	3357	3436	2745	2847	4750	3873	4433	4418	4603		297.24233_10.96	0.479949	0.44567	0.419244	0.283174	0.242922	0.390435	0.189893	0.201116	0.0927847	0.110388	0.357363	0.25888	0.324039	0.322403	0.342196	-3.70379	-0.171587	-0.20137	-0.286372	-0.0973418		351.21398_10.2	6.2267	0.0052594	2.2791	0.012072	allyl-4msob; benzyl-4msob; control-allyl
337.2349_10.97	0	2406	7415	2543	2161	2697	7023	5806	5402	4827	4023	4026	3703	2476	2811	4160	4781	4871	2996	4276		337.2349_10.97	0.511267	0.4851	0.39342	0.358674	0.304453	0.216676	0.217035	0.176745	-0.0171664	0.0439682	0.232809	0.29984	0.308825	0.074675	0.24606	-3.7584	-0.0309829	-0.00430306	-0.0827222	0.0240228		133.10121_7.74	6.222	0.0052759	2.2777	0.012092	control-4msob; control-benzyl
386.29027_10.97	3420	3507	905	255	322	500	1129	13331	902	1741	1475	923	1131	51202	3456	2005	1741	1725	129798	468		386.29027_10.97	-0.417379	-0.300984	0.998359	-0.419127	-0.0730228	-0.160286	-0.407014	-0.300052	1.70661	0.287846	0.00128453	-0.0730228	-0.077882	2.19619	-0.764464	0.282334	0.295556	-1.08404	-0.961258	-0.729654		238.10722_5.17	6.144	0.0055563	2.2552	0.012715	benzyl-4msob; benzyl-allyl
522.35606_10.99	0	6671	19511	1075	3459	4972	128	825	3959	6779	313	11848	2567	5038	1447	2033	7088	2191	3893	3822		522.35606_10.99	1.06472	-1.20987	-0.366717	0.34298	0.586356	-0.805275	0.839005	0.146929	0.452042	-0.112469	0.0413925	0.606526	0.0752608	0.335373	0.327044	-3.38341	0.579089	-0.246942	0.281886	0.446075		389.15632_3.39	6.134	0.0055935	2.2523	0.01278	benzyl-4msob; control-4msob
334.20691_11	0	2145	4635	2075	2226	1904	3995	3261	3250	3469	3222	2645	2410	1924	2903	2508	1931	1578	1781	2004		334.20691_11	0.496786	0.423051	0.322313	0.320636	0.352996	0.316343	0.218423	0.172252	0.060493	0.264608	0.192031	0.0622951	-0.037882	0.0221691	0.0807085	-3.66781	0.114449	0.0979849	0.132842	0.0553077		187.05382_1.31	6.124	0.0056307	2.2494	0.012846	allyl-4msob; benzyl-allyl; control-allyl
294.21463_11	0	1921	7930	2114	2072	1810	4561	4283	4183	4466	8141	4934	4790	3338	4966	4617	2608	2514	3030	3442		294.21463_11	0.572066	0.305677	0.275389	0.264011	0.29554	0.584713	0.343536	0.329271	0.155331	0.34665	0.311555	0.0364729	0.0187935	0.108705	0.170107	-3.7286	-0.110776	-0.0646676	-0.0743325	-0.139441		552.26646_4.37	6.0895	0.0057623	2.2394	0.013126	control-4msob
182.96249_0.64	22497	24643	32144	25256	29152	22909	27226	23857	18328	31325	31371	21408	24628	30748	30229	35468	24945	24651	34903	22649		182.96249_0.64	0.301562	0.040972	-0.166326	-0.580073	0.261059	0.263362	-0.336304	-0.116412	0.231883	0.205169	0.455991	-0.0963416	-0.114947	0.430791	-0.247871	-0.258439	-0.115457	-0.0768972	0.148237	-0.229959		192.10174_6.05	6.0836	0.005785	2.2377	0.013157	benzyl-4msob; control-4msob
111.00988_0.64	2839	3596	4624	3897	4904	4043	5145	4392	3928	5666	5632	4522	5484	5572	5554	6383	4784	4980	6041	4398		111.00988_0.64	-0.0350047	0.123157	-0.11126	-0.276664	0.266049	0.257133	-0.0680484	0.217684	0.241266	0.236473	0.442565	0.0153877	0.07487	0.360986	-0.109238	-0.757641	-0.407484	-0.288402	0.0520881	-0.233916		211.13291_6.81	6.0676	0.0058473	2.233	0.013279	control-4msob; control-benzyl
91.01414_0.64	1146	1843	2515	2107	2463	2375	2808	2618	2479	3483	3242	2618	2924	3461	3113	3669	2813	2987	3938	2739		91.01414_0.64	-0.0808508	0.0581283	-0.0302307	-0.0990336	0.329809	0.239379	-0.0302307	0.10918	0.321818	0.188172	0.395421	0.060372	0.136064	0.484652	0.0267512	-1.07211	-0.472917	-0.304085	-0.1072	-0.153084		246.1701_5.78	6.038	0.0059646	2.2244	0.013525	control-4msob; control-allyl
156.07674_0.67	8134	9100	9959	7049	5749	5972	12452	8365	23261	11142	9471	11921	7514	11446	10000	7578	12720	13249	15084	12905		156.07674_0.67	-0.0132569	0.241151	-0.211883	0.952769	0.114565	-0.0704715	0.191523	-0.33406	0.145219	-0.00857834	-0.324402	0.2654	0.311802	0.459515	0.281844	-0.243772	-0.115977	-0.406808	-0.638959	-0.595621		291.09751_5.54	6.028	0.0060049	2.2215	0.013595	allyl-4msob; benzyl-4msob
527.15786_0.69	4470	5344	3938	4650	5598	3967	2793	3234	3989	3247	6165	4452	5386	3052	5557	5330	6865	4452	0	3066		527.15786_0.69	0.15111	-0.0139983	0.0564571	0.157294	0.0583851	0.366515	0.210068	0.301595	0.0286203	0.316616	0.296572	0.418201	0.210068	-3.80393	0.0308198	0.212007	0.297833	0.23098	0.320149	0.154636		151.07522_8.95	5.9939	0.0061444	2.2115	0.013889	allyl-4msob; control-allyl
543.13208_0.69	12449	15179	14867	10948	15336	15647	8516	8215	11226	11033	17432	14443	15370	12728	16886	12894	18642	12523	0	11004		543.13208_0.69	0.269723	0.0175868	0.0013033	0.142609	0.134761	0.341746	0.256631	0.28478	0.199431	0.327346	0.205294	0.372114	0.192083	-4.05541	0.13357	0.189402	0.279122	0.131262	0.283778	0.292863		298.09561_1.1	5.9918	0.0061531	2.2109	0.013889	control-4msob; control-allyl
705.18436_0.7	1996	2226	5548	3440	2093	7082	6896	2831	4864	5679	2527	3954	3443	7382	4415	3401	3962	4084	7940	7081		705.18436_0.7	0.286982	0.502864	-0.38081	0.156386	0.310145	-0.49356	-0.0492029	-0.186556	0.57046	0.0602551	-0.198738	-0.0471967	-0.0170949	0.642785	0.52914	-0.727689	-0.619441	-0.187421	-0.68059	0.529281		191.10654_4.78	5.9784	0.0062091	2.207	0.013994	allyl-4msob; benzyl-4msob; control-benzyl
156.04212_0.74	15199	17000	4695	32289	35640	62104	1755	11828	10540	2217	4653	11314	7825	29738	22227	23834	25658	10807	47796	48942		156.04212_0.74	-0.744819	-1.39341	-0.135816	-0.211807	-1.23938	-0.750741	-0.1651	-0.408126	0.471858	0.279978	0.325988	0.374592	-0.195318	0.784618	0.800235	0.0294632	0.103273	0.526103	0.591186	0.957219		238.10725_6.05	5.9747	0.0062247	2.2059	0.014008	benzyl-4msob; control-4msob
257.14727_0.74	5054	4960	160	12594	14273	18603	74	1648	797	0	289	1072	1033	4721	2754	6564	6796	1481	10006	16033		257.14727_0.74	-1.0267	-1.35887	-0.0219121	-0.334909	-3.19234	-0.771972	-0.207194	-0.22316	0.431541	0.199326	0.57354	0.588506	-0.0679463	0.755181	0.958312	0.460907	0.452818	0.854292	0.908212	1.02237		252.12333_7.2	5.9293	0.0064187	2.1926	0.014423	control-4msob
219.02659_0.73	3027	3274	9586	1925	3354	897	6719	3602	4206	9286	8635	6702	6360	4158	5018	3265	2700	3633	1693	1815		219.02659_0.73	0.774198	0.476911	-0.0446484	0.085039	0.747599	0.686793	0.474792	0.430974	0.075437	0.23271	-0.126824	-0.285779	-0.0374794	-0.676247	-0.618036	-0.190142	-0.124521	-0.568812	-0.104326	-1.20764		112.0064_0.64	5.9213	0.0064536	2.1902	0.014479	control-allyl; control-benzyl
252.97351_0.72	1999	2302	1301	3573	3540	7018	3187	3041	3894	3019	1251	2803	2010	5768	5244	2523	5537	3236	8816	6819		252.97351_0.72	-0.856867	-0.0495289	-0.0917848	0.131013	-0.0983274	-0.892181	-0.165221	-0.464887	0.485045	0.399223	-0.260054	0.448215	-0.0357799	0.86733	0.635878	-0.469832	-0.342658	0.0534899	0.0451288	0.661798		277.11837_3.33	5.9113	0.0064976	2.1872	0.014556	control-4msob; control-allyl
138.05489_0.76	180752	211774	180515	212815	234280	240882	200962	209078	199346	230189	185366	236774	245477	203007	233971	207419	216116	208424	176728	197282		138.05489_0.76	-0.310369	-0.0871311	-0.00476228	-0.103928	0.195365	-0.255198	0.254045	0.329144	-0.0660672	0.229269	-0.0213363	0.0641175	-0.0112802	-0.354479	-0.125582	-0.307639	0.0218932	0.0320949	0.232015	0.289831		132.02105_0.74	5.8992	0.0065511	2.1837	0.014654	benzyl-4msob; control-4msob
118.08616_0.76	77821	95518	16344	144476	178961	221669	8222	54084	45565	8201	19314	57612	46945	137400	117562	99540	146429	70563	141955	203758		118.08616_0.76	-0.922509	-1.37391	-0.13628	-0.24889	-1.37559	-0.812808	-0.0947616	-0.229287	0.476289	0.373841	0.26451	0.518104	0.0384636	0.497716	0.735175	0.102788	0.237412	0.509282	0.649918	0.790529		133.06462_6.05	5.8869	0.0066063	2.18	0.014755	benzyl-4msob; control-4msob
381.07952_0.75	16785	17794	35120	17062	16898	8836	30544	16642	24055	35533	30924	31622	31622	22455	28747	25218	18108	20366	17017	19790		381.07952_0.75	0.519987	0.364313	-0.312836	0.0979918	0.533024	0.3781	0.402991	0.402991	0.0212381	0.296697	0.150643	-0.218692	-0.0876502	-0.287987	-0.119643	-0.303295	-0.238199	-0.285042	-0.295813	-1.01882		255.13405_3.14	5.8479	0.006784	2.1685	0.01513	control-allyl; control-benzyl
176.0108_0.74	9019	10476	18198	13717	11566	15038	17859	15913	15554	20673	17206	13671	11126	12847	13429	15974	10223	7977	18015	13332		176.0108_0.74	0.37327	0.348653	0.197617	0.167744	0.540207	0.299889	-0.00118842	-0.27086	-0.0825728	-0.0245699	0.202625	-0.381672	-0.706439	0.360039	-0.0340604	-0.545715	-0.349667	0.00320915	-0.220085	0.123577		320.15246_5.08	5.8452	0.0067966	2.1677	0.015135	control-allyl; control-benzyl
199.04382_0.77	2309	2354	0	3169	3604	4248	1051	1611	2133	1615	763	2353	1627	4521	4009	1734	6835	4838	3594	5607		199.04382_0.77	-3.61198	-0.255228	-0.0477057	0.0886664	-0.0465008	-0.410823	0.136361	-0.0429039	0.453656	0.395258	-0.0119572	0.654479	0.486583	0.342164	0.558256	0.127189	0.136567	0.281017	0.343514	0.423394		322.27422_10.96	5.8391	0.0068249	2.1659	0.015175	control-allyl
247.04233_0.76	1418	1629	4301	1857	1077	972	3299	3071	1633	3567	2965	3286	5631	2463	2688	2742	2603	2880	1988	2074		247.04233_0.76	0.583244	0.321133	0.250359	-0.373802	0.39832	0.215645	0.317231	0.849516	0.0323288	0.118719	0.138375	0.0869635	0.1869	-0.179404	-0.137552	-0.513314	-0.376225	-0.246769	-0.785148	-0.886521		497.19783_1.09	5.8182	0.0069231	2.1597	0.015371	control-4msob
463.13285_0.76	1484	1505	6109	1564	1271	1550	4220	3583	6390	4566	5781	3909	2808	2409	2198	2536	1455	1459	1611	1380		463.13285_0.76	0.796094	0.470104	0.325905	0.835724	0.539547	0.747462	0.402643	0.111125	-0.023932	-0.104709	0.0213422	-0.468251	-0.465832	-0.378499	-0.514888	-0.45086	-0.438477	-0.404591	-0.587394	-0.412514		145.02852_3.71	5.7931	0.0070429	2.1522	0.015609	allyl-4msob; benzyl-4msob; control-4msob
527.15833_0.75	6379	5951	4487	5540	6687	5300	4118	4197	3906	4252	6110	5843	7636	5165	5566	7414	6991	6403	4095	5272		527.15833_0.75	-0.280627	-0.404218	-0.376851	-0.480336	-0.358101	0.164014	0.0996642	0.485096	-0.0779653	0.0297184	0.442606	0.358001	0.231472	-0.412284	-0.0484351	0.226064	0.126041	0.0229753	0.293973	-0.0408065		132.10193_1.21	5.7914	0.0070511	2.1517	0.015609	benzyl-4msob; benzyl-allyl; control-benzyl
203.05251_0.75	7773	8096	19476	3938	7081	1352	12762	7469	8312	18461	18167	11616	15115	7269	10413	7128	5492	6470	2088	2880		203.05251_0.75	0.755054	0.42481	0.00628508	0.0898315	0.71324	0.700698	0.351303	0.55701	-0.01492	0.26589	-0.0302232	-0.233925	-0.105891	-0.989463	-0.738225	0.0374532	0.069261	-0.493785	-0.0353916	-1.32901		188.03404_3.11	5.7725	0.0071431	2.1461	0.015789	benzyl-4msob; control-4msob
689.2108_0.74	0	1895	2622	3039	1564	3680	3425	2121	3074	3081	1501	2723	3116	4219	2481	2706	2586	3173	4253	4431		689.2108_0.74	0.160395	0.291994	0.0559438	0.238736	0.239856	-0.114368	0.179013	0.24542	0.394695	0.133167	0.175928	0.153585	0.254349	0.398649	0.418845	-3.693	0.000445554	0.233095	-0.0941157	0.327367		275.20014_8.95	5.7463	0.0072731	2.1383	0.016031	allyl-4msob; benzyl-4msob; control-4msob
156.07673_0.76	2821	3530	3566	2327	1857	1743	3608	2156	6670	3838	3374	4451	2972	3885	2773	2576	4547	5550	4595	3312		156.07673_0.76	0.0822716	0.095348	-0.479675	0.781565	0.164362	0.0204634	0.329842	-0.121214	0.177955	-0.198612	-0.280909	0.353672	0.576278	0.3654	-0.00024899	-0.179447	0.0709402	-0.394438	-0.6464	-0.717153		221.08071_6.05	5.7461	0.007274	2.1382	0.016031	benzyl-4msob; control-4msob
130.04991_0.76	1674	1832	1721	1788	1856	2743	8013	2248	5403	2194	2975	6146	3891	2614	2925	2574	3389	7280	2434	2339		130.04991_0.76	-0.501701	0.958869	-0.248041	0.584639	-0.271129	0.0180281	0.706986	0.27291	-0.104809	0.0019335	-0.119452	0.141747	0.867774	-0.172556	-0.21036	-0.527994	-0.442351	-0.465435	-0.429992	-0.0590682		291.19489_6.44	5.7396	0.0073067	2.1363	0.016079	control-allyl
130.08622_0.8	327532	360232	329190	369050	436440	470994	435142	413322	348037	509228	362414	441564	529745	488530	509899	447852	538789	472628	412158	514620		130.08622_0.8	-0.439752	0.0172709	-0.0669893	-0.348566	0.27478	-0.282268	0.0412663	0.339475	0.206817	0.276937	0.0644254	0.367201	0.152617	-0.0716084	0.292031	-0.448022	-0.292159	-0.25255	0.0221492	0.146945		309.20561_7.97	5.7358	0.007326	2.1351	0.016098	allyl-4msob; benzyl-4msob; control-4msob
119.01613_0.78	9957	10853	0	0	11120	17215	0	0	0	15129	0	14246	21121	17012	19166	0	23225	22328	0	20973		119.01613_0.78	-1.73124	-1.73124	-1.73124	-1.73124	1.13315	-1.73124	1.11516	1.23296	1.16824	1.20391	-1.73124	1.26137	1.24958	-1.73124	1.23086	1.00801	1.03379	-1.73124	1.04106	1.17179		103.05422_6.7	5.7238	0.0073866	2.1316	0.016207	benzyl-4msob; control-4msob
152.05716_0.8	7557	7696	9686	5323	5261	0	11664	7441	4035	12685	6679	8759	6642	5052	8321	3394	7339	5195	2018	4552		152.05716_0.8	0.406968	0.493765	0.283809	-0.00204756	0.53296	0.233346	0.35998	0.230751	0.102943	0.336018	-0.0828522	0.277362	0.115981	-0.325691	0.0542646	0.291034	0.299547	0.12735	0.121877	-3.85737		407.32655_10.87	5.6527	0.0077589	2.1102	0.016999	allyl-4msob; benzyl-4msob; control-4msob
231.09757_0.79	3928	4099	1741	2979	4522	2264	2561	2890	2393	2336	3535	3095	3357	2297	4390	2652	1951	3035	3018	2976		231.09757_0.79	-0.661372	-0.163228	-0.00723103	-0.250804	-0.281921	0.252797	0.081225	0.18611	-0.303652	0.532391	-0.11816	-0.51438	0.0559569	0.0487068	0.0306181	0.388863	0.443864	0.0319185	0.570629	-0.32233		473.32194_5.77	5.6162	0.0079581	2.0992	0.01741	control-4msob
217.12943_0.79	35046	36981	26294	26786	36946	61867	29323	21317	76380	64856	22478	63226	22457	49666	95256	30872	51027	50132	34505	52361		217.12943_0.79	-0.429496	-0.320928	-0.638441	0.632356	0.469499	-0.585634	0.444153	-0.586565	0.203783	0.852265	-0.269669	0.230703	0.213082	-0.158887	0.2564	-0.143396	-0.089881	-0.411036	-0.0908239	0.422517		239.16401_5.46	5.6036	0.0080282	2.0954	0.017537	benzyl-4msob; control-4msob
112.05042_0.78	1426	1333	6055	796	1239	675	5302	1433	1508	7346	3293	2654	2610	2408	3529	1109	1012	1288	961	1374		112.05042_0.78	0.94062	0.834918	-0.206435	-0.165831	1.09445	0.455818	0.284107	0.2708	0.206684	0.51091	-0.410446	-0.4833	-0.291347	-0.524458	-0.2399	-0.210333	-0.264013	-0.674395	-0.322219	-0.805636		620.40054_7.43	5.569	0.0082243	2.0849	0.01794	control-4msob; control-allyl
72.08041_0.83	2667	2819	3098	4348	3470	3982	4118	5331	7764	5387	5414	5651	3746	7285	8533	5485	4513	12241	6009	6249		72.08041_0.83	-0.512269	-0.210465	0.0633021	0.461973	0.0743832	0.0796848	0.125117	-0.310864	0.394446	0.562121	0.0935008	-0.113337	0.94477	0.190254	0.231783	-0.671121	-0.612345	-0.152834	-0.392021	-0.246077		79.05372_6.05	5.5357	0.0084179	2.0748	0.018323	benzyl-4msob; control-4msob
231.14519_0.8	9996	10168	5766	10438	11164	9309	11581	10149	12169	10666	11442	10369	12563	9249	11663	12439	13225	11011	8636	10159		231.14519_0.8	-0.930192	0.158274	-0.0477342	0.235572	0.0298144	0.139427	-0.0142627	0.285305	-0.192667	0.169286	0.269824	0.365456	0.0794996	-0.299699	-0.0461971	-0.0714426	-0.044815	-0.00391102	0.101038	-0.182575		133.06478_5.17	5.5346	0.0084246	2.0745	0.018323	benzyl-4msob; benzyl-allyl
136.06172_0.79	1481	1458	10823	806	1566	339	5056	1522	2505	10889	4781	4350	3184	3380	5083	567	933	1090	535	1022		136.06172_0.79	1.133	0.627264	-0.170477	0.160608	1.13704	0.590102	0.527326	0.319983	0.359678	0.630803	-0.826597	-0.495657	-0.392312	-0.865198	-0.435115	-0.188623	-0.199023	-0.592884	-0.15154	-1.16837		253.12789_1.28	5.5308	0.0084468	2.0733	0.018344	benzyl-4msob; control-4msob
265.06738_0.8	0	0	3138	0	0	0	5148	3863	5025	4026	0	0	0	0	0	0	0	0	0	0		265.06738_0.8	2.03663	2.20662	2.108	2.19831	2.1222	-0.71145	-0.71145	-0.71145	-0.71145	-0.71145	-0.71145	-0.71145	-0.71145	-0.71145	-0.71145	-0.71145	-0.71145	-0.71145	-0.71145	-0.71145		293.21038_7.52	5.5208	0.0085061	2.0703	0.018446	allyl-4msob; control-4msob
245.16065_0.81	28541	30803	15949	25543	27219	16408	29814	32392	25143	27503	26073	34350	30849	23402	28933	37286	35126	18247	31650	20140		245.16065_0.81	-0.680123	0.154329	0.264952	-0.0729625	0.0467074	-0.0245149	0.343238	0.199849	-0.168679	0.114319	0.452638	0.373037	-0.500577	0.234042	-0.368913	0.0961231	0.197859	-0.0519088	0.0328619	-0.642277		127.03886_2.2	5.5168	0.0085301	2.069	0.018472	benzyl-4msob; control-4msob
425.17692_0.78	2275	2320	3298	2151	2259	2798	3759	4357	5776	4558	3539	5587	6079	5164	4381	2854	3713	3642	1530	3211		425.17692_0.78	-0.044132	0.0967179	0.255647	0.559151	0.304199	0.0317936	0.523336	0.614193	0.43858	0.261561	-0.199793	0.0834628	0.062678	-0.87096	-0.0729117	-0.443887	-0.422801	-0.504224	-0.451485	-0.221126		193.12226_4.3	5.5024	0.0086164	2.0647	0.018631	allyl-4msob; benzyl-4msob
472.20264_0.79	3635	4209	8678	4399	4195	1767	9737	4412	4951	8960	5631	6740	6619	4764	4230	6618	3389	3403	4199	5609		472.20264_0.79	0.589121	0.709539	-0.118335	0.00220698	0.622566	0.136801	0.324811	0.305865	-0.038059	-0.162392	0.305707	-0.394215	-0.389904	-0.170084	0.132707	-0.32093	-0.167597	-0.121422	-0.171081	-1.07531		120.08061_5.31	5.4912	0.0086849	2.0612	0.018752	control-4msob; control-benzyl
144.10194_0.8	3056	3609	3829	3498	4613	4489	4568	4050	3505	5253	4309	4015	4972	4554	5625	4526	4947	4365	4592	5259		144.10194_0.8	-0.20548	0.0882733	-0.112075	-0.352652	0.320857	-0.00888835	-0.126523	0.229342	0.0831638	0.434751	0.0728976	0.220951	0.0126054	0.0969961	0.322757	-0.580841	-0.303979	-0.35598	0.104591	0.0592336		203.05251_0.75	5.4853	0.0087206	2.0595	0.018802	benzyl-4msob; benzyl-allyl
247.12904_0.8	3393	3354	1384	2547	4176	3355	2179	1888	1497	1894	2435	2128	2586	3420	2688	1905	2672	2278	2698	3627		247.12904_0.8	-0.715103	-0.166542	-0.33979	-0.620247	-0.335955	-0.0322918	-0.195165	0.0404232	0.378256	0.0871774	-0.328956	0.0799619	-0.112842	0.0916652	0.449279	0.368677	0.354705	0.0220575	0.619626	0.355065		209.11709_4.78	5.4671	0.0088331	2.0539	0.019017	benzyl-4msob; control-benzyl
281.14687_0.8	3403	4169	2135	3636	5465	6270	4900	4800	2245	4636	2201	3029	5953	4432	5015	4666	4803	4292	3313	4236		281.14687_0.8	-0.734314	0.237328	0.213212	-0.675556	0.172553	-0.698706	-0.325238	0.464996	0.119921	0.26446	0.180097	0.213943	0.0823804	-0.22042	0.0670199	-0.189071	0.0483732	-0.111615	0.364962	0.525675		76.0388_3.43	5.46	0.0088778	2.0517	0.019086	control-4msob
84.08039_0.8	75792	84911	73963	84115	102705	111103	95277	94057	77242	114724	80117	100015	124832	109017	118255	101906	125739	109151	92708	115050		84.08039_0.8	-0.454966	-0.0487649	-0.0694379	-0.385382	0.249186	-0.32676	0.0290859	0.384637	0.167335	0.297813	0.0591321	0.39625	0.169305	-0.0926114	0.253738	-0.415781	-0.233535	-0.248644	0.0716602	0.197739		146.11755_1.24	5.4262	0.0090921	2.0413	0.019519	control-4msob
137.04563_0.85	3698	3633	881	2416	1393	796	1398	1291	763	1395	1583	1736	3340	874	1038	1120	6564	6712	1271	1662		137.04563_0.85	-0.544133	-0.169403	-0.234024	-0.660835	-0.171146	-0.0685423	0.00633388	0.53741	-0.550607	-0.411042	-0.349337	1.08573	1.10382	-0.246695	-0.0290193	0.620044	0.605653	0.274579	-0.17231	-0.626473		295.12891_3.33	5.4056	0.0092249	2.035	0.019775	control-4msob; control-allyl
169.03569_0.85	2280	2459	2326	2701	2295	3063	1779	1759	1113	2685	1761	2692	3005	3512	2517	2647	3594	3876	2272	3309		169.03569_0.85	-0.080298	-0.405279	-0.418983	-0.973775	0.0936852	-0.417606	0.0968413	0.230172	0.419158	0.0153634	0.0764072	0.447135	0.5387	-0.108771	0.346986	-0.104511	-0.0128958	0.100887	-0.0965619	0.253345		221.15351_10	5.3881	0.0093404	2.0296	0.019969	benzyl-4msob
119.01602_0.85	9679	9989	12987	10950	0	0	13892	14327	14002	11892	15957	14219	0	0	0	13774	0	0	12659	0		119.01602_0.85	1.14613	1.16654	1.17589	1.16893	1.11943	1.20855	1.17359	-1.70992	-1.70992	-1.70992	1.16396	-1.70992	-1.70992	1.13837	-1.70992	1.05702	1.06657	1.09441	-1.70992	-1.70992		340.2846_10.58	5.3879	0.0093419	2.0296	0.019969	benzyl-4msob; benzyl-allyl
136.04261_0.85	4343	4954	16847	5121	4699	2659	9207	6605	8374	6511	11283	8085	6303	4587	3914	6253	3868	4829	4669	4385		136.04261_0.85	1.08003	0.467401	0.130637	0.371247	0.116104	0.673566	0.335637	0.0831839	-0.239042	-0.399919	0.0751086	-0.411906	-0.186913	-0.221077	-0.284706	-0.294465	-0.161001	-0.127385	-0.214583	-0.791914		127.03906_6.18	5.355	0.0095623	2.0194	0.020411	control-allyl; control-benzyl
215.01621_0.88	27438	26194	26708	15340	31451	23644	32747	25978	23236	68141	21050	55209	84832	65955	74906	25510	62493	74942	12291	38422		215.01621_0.88	-0.239312	-0.0609696	-0.263558	-0.361148	0.580113	-0.447588	0.395992	0.771793	0.551586	0.662924	-0.279462	0.504414	0.663345	-0.918301	0.0788524	-0.21572	-0.256313	-0.724431	-0.0962977	-0.345919		143.07301_3.98	5.3488	0.0096048	2.0175	0.020472	allyl-4msob; control-4msob
230.99031_0.87	1410	1268	5098	503	1768	1719	4170	2221	2001	7566	2283	3968	3967	3673	3976	2298	2249	2396	1786	2051		230.99031_0.87	0.639783	0.467481	-0.0727183	-0.162166	0.978344	-0.0491085	0.424902	0.424686	0.358656	0.426629	-0.0434928	-0.0619752	-0.00768167	-0.259639	-0.141002	-0.462345	-0.553369	-1.34623	-0.268325	-0.292426		171.1017_6.14	5.3268	0.009756	2.0107	0.020765	control-benzyl
175.0239_0.88	1530	1791	1719	1040	2186	939	3597	1722	1647	5225	1224	2609	5816	3315	3259	2293	4162	3460	626	2458		175.0239_0.88	-0.201609	0.434688	-0.200107	-0.238482	0.756436	-0.494284	0.157944	0.848782	0.364331	0.349649	0.0466836	0.560417	0.401224	-1.07213	0.106566	-0.301984	-0.16625	-0.63467	0.00550145	-0.722709		435.20434_2.28	5.318	0.0098178	2.008	0.020866	control-4msob
427.1384_0.88	82	0	4332	3100	0	0	3555	3854	3971	59	4157	1192	0	0	88	3176	0	0	4133	0		427.1384_0.88	1.36998	1.30326	1.33052	1.34061	-0.0798895	1.35606	0.934472	-1.43969	-1.43969	0.0549831	1.26522	-1.43969	-1.43969	1.35411	-1.43969	0.0311571	-1.43969	1.25704	-1.43969	-1.43969		111.00988_0.64	5.3098	0.009875	2.0055	0.020958	control-allyl; control-benzyl
265.08527_0.9	678	0	82476	1097	0	119	43411	10900	21802	0	31389	10841	80	70	0	9347	93	0	6047	123		265.08527_0.9	1.81871	1.6086	1.15617	1.38313	-1.87137	1.50244	1.15439	-0.452687	-0.496386	-1.87137	1.10585	-0.403407	-1.87137	0.963278	-0.311894	0.246912	-1.87137	0.404443	-1.87137	-0.322716		275.10979_1.5	5.2978	0.0099605	2.0017	0.021109	benzyl-allyl; control-allyl
247.04261_0.96	0	3335	4950	2762	2445	1257	4114	4830	3684	3865	6097	10647	7237	5096	4489	4177	4507	6408	4377	4021		247.04261_0.96	0.26996	0.181694	0.258251	0.12902	0.151905	0.3694	0.635394	0.451185	0.28383	0.223317	0.188946	0.225226	0.393137	0.211261	0.170785	-3.76582	0.0815327	-0.00841566	-0.0665831	-0.384029		333.26351_8.82	5.2921	0.010001	2	0.021165	control-4msob; control-benzyl
203.05289_1	2277	2307	6230	2037	2619	886	3628	2830	3236	3719	6341	4475	2953	2433	2341	3778	1236	1717	2534	1615		203.05289_1	0.805691	0.295298	0.0608149	0.187363	0.318683	0.822361	0.493364	0.100975	-0.0818657	-0.118252	0.333541	-0.721155	-0.410878	-0.0434712	-0.46869	-0.144418	-0.132063	-0.249557	-0.0123268	-1.03542		242.17482_10.24	5.2417	0.010369	1.9843	0.021912	benzyl-4msob; control-4msob
152.06813_1.02	7005	7726	2902	5069	12070	13635	7270	7489	3007	12889	2909	5864	13623	10763	8671	7838	11469	10864	5785	12411		152.06813_1.02	-0.892209	-0.0418947	-0.0144147	-0.859299	0.488297	-0.889978	-0.240895	0.539579	0.321393	0.121276	0.027759	0.380219	0.330041	-0.253454	0.453306	-0.0762757	0.0144329	-0.375789	0.42751	0.540394		348.27458_7.51	5.2298	0.010458	1.9806	0.022069	benzyl-4msob; control-4msob
168.04221_1.01	0	957	0	931	3913	9138	768	883	456	7106	0	0	4263	4803	2947	0	2800	2861	979	5423		168.04221_1.01	-2.02537	0.29798	0.347136	0.114333	1.08179	-2.02537	-2.02537	0.901781	0.943798	0.771721	-2.02537	0.753695	0.761288	0.383495	0.986569	-2.02537	0.375488	0.365784	0.871601	1.17039		162.11255_0.75	5.22	0.010531	1.9775	0.022193	benzyl-4msob; control-4msob
281.14712_1.02	8210	7578	4027	5145	14488	17566	8831	6777	2496	18806	2504	6857	18659	12596	9619	8866	13644	12595	5584	13736		281.14712_1.02	-0.636571	0.0291824	-0.195266	-1.04211	0.670061	-1.0394	-0.185316	0.663408	0.330255	0.101648	0.032536	0.398014	0.330188	-0.35943	0.403712	-0.0326372	-0.100551	-0.42885	0.448901	0.61223		449.71154_4.34	5.2103	0.010605	1.9745	0.022318	allyl-4msob; benzyl-4msob; control-4msob
152.05701_1.04	6413	6758	14861	5662	4188	3299	16044	9835	5836	20670	8221	7365	4501	2494	6256	3589	4290	2724	3437	2460		152.05701_1.04	0.802644	0.86713	0.455109	0.0157145	1.08043	0.304192	0.211622	-0.202969	-0.700043	0.0742234	-0.393599	-0.243391	-0.625775	-0.430032	-0.711599	0.0950911	0.139207	-0.00976886	-0.26365	-0.464534		380.1741_4.62	5.1951	0.010721	1.9697	0.02253	control-4msob
137.05963_1.07	8321	8045	8274	4268	5279	4483	13866	21211	5192	18965	8508	9080	53379	7596	8072	26696	15712	7307	11668	5423		137.05963_1.07	-0.145456	0.276558	0.623996	-0.52634	0.532515	-0.122662	-0.069479	1.37832	-0.215337	-0.165659	0.811981	0.378714	-0.247041	0.135492	-0.490761	-0.140827	-0.168397	-0.686519	-0.512757	-0.646348		484.3016_5.74	5.1796	0.010842	1.9649	0.022752	control-4msob
227.10266_1.06	6415	6784	4805	4347	7022	3751	6498	7110	4684	10520	7782	5832	8976	7017	18549	5227	7023	7185	7096	8457		227.10266_1.06	-0.390913	-0.0522801	0.0487002	-0.419527	0.488236	0.150021	-0.173597	0.310163	0.0339287	1.12451	-0.296471	0.0348876	0.0604727	0.0464889	0.243342	-0.0667027	-0.00395682	-0.503296	0.0347278	-0.668736		238.10709_5.03	5.1516	0.011064	1.9561	0.023184	benzyl-4msob; benzyl-allyl
118.08636_1.07	0	4496	4430	7503	4682	0	3857	6865	11307	1427	7722	5503	0	4825	0	9680	0	0	0	0		118.08636_1.07	1.02239	0.97844	1.16139	1.31973	0.662921	1.19872	1.09122	-1.62642	1.0495	-1.62642	1.27043	-1.62642	-1.62642	-1.62642	-1.62642	-1.62642	1.02709	1.18959	1.03995	-1.62642		219.13388_2.37	5.1438	0.011126	1.9537	0.023282	control-4msob; control-allyl
231.14509_1.06	24292	23425	17070	20081	27698	25622	31601	26079	18583	40703	19762	20476	36104	29007	37334	29571	40111	26814	19803	28030		231.14509_1.06	-0.556401	0.239983	-0.00837011	-0.446584	0.567287	-0.36704	-0.321144	0.412245	0.129226	0.455565	0.154127	0.548341	0.0275703	-0.36436	0.0849214	-0.10016	-0.147155	-0.346333	0.0695138	-0.0312311		246.14493_2.42	5.1048	0.011445	1.9414	0.023916	control-4msob
241.1548_1.07	2401	2538	2461	2627	2651	3592	3807	3264	1894	5296	2094	2345	3476	3485	4256	2906	3640	2171	2914	3032		241.1548_1.07	-0.232343	0.332658	0.133364	-0.57149	0.760172	-0.441485	-0.294872	0.21486	0.218209	0.477043	-0.0170912	0.274565	-0.394718	-0.0135309	0.0378776	-0.264309	-0.192444	-0.147808	-0.136031	0.257373		241.18003_9.4	5.0827	0.011631	1.9344	0.02426	control-4msob; control-allyl
217.12944_1.04	19656	20632	20304	15099	22261	36044	20725	16702	54788	40059	14722	34729	11965	25310	41837	18810	21893	24181	23455	26232		217.12944_1.04	-0.162207	-0.140411	-0.369611	0.892024	0.559482	-0.503625	0.407847	-0.723845	0.0718454	0.605604	-0.243378	-0.0821841	0.0233823	-0.00899223	0.109845	-0.196655	-0.145188	-0.476771	-0.0644808	0.447318		160.09687_3.43	5.0814	0.011642	1.934	0.02426	control-4msob
116.07065_1.07	1960	2126	2326	1596	2562	2152	3305	3590	3510	3943	2945	0	3276	4074	5998	2640	3518	4028	0	3529		116.07065_1.07	0.22449	0.371783	0.406465	0.397015	0.44579	0.323426	-3.00538	0.368087	0.459494	0.621677	0.277585	0.39797	0.454733	-3.00538	0.399279	0.152705	0.186793	0.0665637	0.26501	0.191889		136.04261_0.85	5.0543	0.011874	1.9254	0.024709	benzyl-4msob; control-4msob
130.08627_1.04	209688	253802	322626	281798	277117	266352	371818	419336	362730	380384	320844	282488	297914	264140	258319	342052	241515	238310	368626	264027		130.08627_1.04	0.130362	0.347308	0.531168	0.309478	0.382128	0.121895	-0.0727444	0.00853739	-0.17541	-0.209477	0.219746	-0.312307	-0.33273	0.334127	-0.176065	-0.528336	-0.236446	-0.0764831	-0.102091	-0.162661		356.27921_8.64	4.9981	0.012372	1.9076	0.025709	benzyl-allyl
229.15466_1.06	2063	2669	3262	2816	2795	3176	3810	3369	1983	4901	1758	2280	3974	3224	4213	3038	4275	2471	2863	3400		229.15466_1.06	0.100756	0.297273	0.141601	-0.529118	0.615938	-0.681527	-0.3525	0.350606	0.0859276	0.424514	0.0107276	0.443001	-0.250694	-0.0643535	0.153192	-0.479067	-0.153148	-0.0853007	-0.0947733	0.0669449		258.16969_6.02	4.9687	0.012642	1.8982	0.026234	control-4msob
247.12888_1.06	4102	4649	3369	3526	4864	2098	5479	4460	3553	6803	6092	3453	7006	4694	6436	3212	4281	5583	3827	5077		247.12888_1.06	-0.33423	0.252186	0.00405214	-0.270107	0.513182	0.380071	-0.304533	0.548638	0.0657152	0.44631	-0.391776	-0.0453423	0.27486	-0.180525	0.160297	-0.0968467	0.0540992	-0.279305	0.108615	-0.905361		215.01617_1.09	4.9533	0.012786	1.8933	0.026466	control-4msob; control-allyl
231.09758_1.06	6075	5869	2354	3577	7077	4228	3814	4088	3632	5186	5079	4445	7163	5583	11354	4203	4791	5894	4867	6517		231.09758_1.06	-0.868134	-0.314425	-0.234819	-0.370529	0.0381639	0.0142418	-0.138751	0.408747	0.122803	0.937303	-0.202986	-0.05274	0.185004	-0.034681	0.300297	0.21971	0.180126	-0.388037	0.394887	-0.196181		328.15026_1.3	4.9529	0.01279	1.8931	0.026466	control-4msob
137.04591_1.07	25006	26150	5244	16899	7948	3781	9623	10411	3245	11449	8672	9594	22919	4401	5465	6873	45701	45986	7803	11936		137.04591_1.07	-0.536819	-0.0809074	-0.0217984	-0.897277	0.0495764	-0.159054	-0.083174	0.570819	-0.668434	-0.505818	-0.333661	1.08913	1.09379	-0.238353	0.0808606	0.636269	0.669864	0.34198	-0.224526	-0.782469		293.21071_7.06	4.9359	0.012951	1.8877	0.026763	allyl-4msob; control-4msob
72.08041_1.03	2410	2497	3463	3902	2926	2890	5393	5904	9358	5347	6459	4906	2478	4671	1006	5634	849	7365	6452	3921		72.08041_1.03	-0.0741211	0.297427	0.37336	0.7597	0.290242	0.448719	0.218043	-0.354845	0.176872	-1.11097	0.334097	-1.25329	0.55882	0.447809	0.0300641	-0.378183	-0.348438	0.0259898	-0.215453	-0.225837		147.0439_3.79	4.9257	0.013049	1.8844	0.026928	allyl-4msob; benzyl-4msob
136.06169_1.03	1370	1638	19716	907	1486	332	9858	2339	3224	15997	5754	4199	3209	2758	4205	117	0	634	878	629		136.06169_1.03	1.19671	0.882594	0.230673	0.376097	1.10199	0.63861	0.495837	0.373984	0.305348	0.496484	-1.12669	-3.26272	-0.360916	-0.213363	-0.364504	-0.0117367	0.0692302	-0.198637	0.0250962	-0.654079		180.05167_1.19	4.9185	0.013118	1.8821	0.027034	benzyl-4msob; control-4msob
169.03564_1.07	32665	32842	52736	38935	34927	50184	36530	41309	40429	56463	43691	37771	42995	52535	46667	42170	45444	49385	39794	50657		169.03564_1.07	0.33991	-0.263215	-0.0612559	-0.0966273	0.452083	0.0308343	-0.208337	0.00445605	0.333638	0.139077	-0.02737	0.0954543	0.232067	-0.122633	0.273841	-0.446913	-0.438036	-0.158479	-0.336927	0.258431		320.25805_10.58	4.8911	0.013386	1.8734	0.027547	benzyl-allyl; control-allyl
84.08034_1.04	49860	59841	76818	67874	65193	67790	84682	97099	81038	91860	74333	67041	71397	64124	62937	80117	59836	59197	85851	65471		84.08034_1.04	0.134379	0.291237	0.511447	0.220448	0.422181	0.081456	-0.0847147	0.0165989	-0.15631	-0.18638	0.202053	-0.267698	-0.284977	0.313302	-0.122853	-0.561232	-0.267563	-0.0648409	-0.129701	-0.0668339		105.06978_7.4	4.8836	0.01346	1.8709	0.027662	benzyl-4msob
215.01617_1.09	50795	51806	78401	35110	58659	39489	88633	73211	74835	118900	59507	91436	124913	97645	109115	57172	90730	115271	32377	69568		215.01617_1.09	0.108981	0.23643	0.03782	0.0606152	0.541659	-0.17751	0.268778	0.592917	0.337038	0.452431	-0.2191	0.260725	0.509454	-0.80988	-0.0152105	-0.341976	-0.3215	-0.725684	-0.192423	-0.603566		420.29615_7.17	4.8716	0.013581	1.8671	0.027872	control-4msob; control-benzyl
153.04057_1.09	53322	57654	8222	40741	18325	9889	12998	34119	7907	11845	21850	14301	68367	12067	13366	18603	51718	104335	20052	19436		153.04057_1.09	-0.759959	-0.413253	0.317325	-0.789532	-0.483573	-0.0200474	-0.340931	0.843488	-0.469516	-0.392117	-0.141837	0.632213	1.1635	-0.0850551	-0.108676	0.655335	0.714467	0.451608	-0.153235	-0.620204		295.16503_3.11	4.8377	0.013927	1.8562	0.028542	benzyl-4msob
136.01386_1.1	4101	4134	726	2743	1498	666	900	2258	558	1052	1607	1119	4506	846	1041	1362	3422	7232	1374	1257		136.01386_1.1	-0.624563	-0.458152	0.254323	-0.828421	-0.337279	-0.00911434	-0.289455	0.789494	-0.506079	-0.34542	-0.137239	0.576345	1.15595	-0.130444	-0.199379	0.716546	0.722754	0.405033	-0.0635184	-0.691377		229.15464_2.86	4.8296	0.014011	1.8535	0.028655	benzyl-4msob; control-4msob
406.13483_1.1	5564	5210	3313	4667	4062	4290	6267	6149	4033	8088	5039	4356	5773	4509	6270	3560	6363	7419	4061	2732		406.13483_1.1	-0.491936	0.306265	0.282463	-0.245684	0.625679	0.0331749	-0.149211	0.203453	-0.105984	0.306865	-0.401895	0.325301	0.517568	-0.237021	-0.733383	0.157279	0.0749633	-0.0628571	-0.236713	-0.168329		133.06464_8.94	4.8287	0.01402	1.8532	0.028655	control-allyl
111.00771_1.09	2281	2826	4528	1813	3540	2151	6111	5045	5975	7882	4521	4568	6289	5039	5728	4025	4673	5243	2061	3459		111.00771_1.09	0.109274	0.415228	0.219607	0.392261	0.674936	0.107695	0.118249	0.444529	0.218392	0.349178	-0.0108954	0.14144	0.258892	-0.693947	-0.165547	-0.590446	-0.371807	-0.824783	-0.141925	-0.65033		315.25307_8.74	4.7925	0.014404	1.8415	0.029399	control-4msob; control-benzyl
130.04988_1.1	2260	2477	6893	1712	2162	1709	11697	5190	8667	8401	6641	7395	4783	3954	5390	2560	4205	5250	3177	3464		130.04988_1.1	0.427838	0.891117	0.179237	0.628468	0.60116	0.39521	0.489422	0.107694	-0.0590542	0.212363	-0.439893	-0.00513617	0.189307	-0.250726	-0.174959	-0.549086	-0.468766	-0.792368	-0.587922	-0.793905		209.11718_3.88	4.7762	0.01458	1.8363	0.029717	allyl-4msob; benzyl-4msob
265.0677_1.11	0	0	17657	0	0	0	23715	19508	18171	32223	0	0	0	0	0	0	0	0	0	0		265.0677_1.11	2.27265	2.36516	2.30391	2.28165	2.46131	-0.778978	-0.778978	-0.778978	-0.778978	-0.778978	-0.778978	-0.778978	-0.778978	-0.778978	-0.778978	-0.778978	-0.778978	-0.778978	-0.778978	-0.778978		415.24396_4.86	4.7727	0.014618	1.8351	0.029755	control-4msob; control-allyl; control-benzyl
245.16077_1.11	114992	126776	116568	90696	120118	114238	179473	157823	104850	208364	100643	101268	155507	121228	133255	158036	137837	74874	131832	99077		245.16077_1.11	-0.0802343	0.495911	0.324288	-0.221676	0.695185	-0.276348	-0.268083	0.304552	-0.0279022	0.0983832	0.326089	0.143518	-0.671223	0.0840498	-0.297285	-0.0984074	0.03184	-0.415283	-0.0401827	-0.10719		407.03581_1.09	4.7682	0.014667	1.8337	0.029814	control-4msob; control-allyl
208.06047_1.17	5983	6218	2927	8286	7785	3432	6147	8407	7516	3587	4701	3132	3672	7119	4469	9104	5780	5676	9650	6528		208.06047_1.17	-0.711516	0.0918782	0.430891	0.309589	-0.491349	-0.198506	-0.63822	-0.465991	0.250831	-0.253306	0.517132	0.0252228	0.00556322	0.580197	0.156992	0.0625981	0.104313	0.415194	0.347664	-0.539178		118.08633_1.39	4.7548	0.014815	1.8293	0.030074	benzyl-4msob; control-4msob
106.06506_1.15	27035	30997	210168	65750	26137	29620	184287	156824	77737	135530	73658	0	59891	29905	18968	38471	25057	48	70873	25238		106.06506_1.15	0.87548	0.824696	0.762336	0.491131	0.705941	0.470302	-3.84181	0.390344	0.121958	-0.0539799	0.219295	0.0536064	-2.36447	0.455408	0.0563879	0.0829682	0.135818	0.426413	0.0699139	0.118257		484.30174_5.85	4.7228	0.015175	1.8189	0.030763	control-4msob
112.05048_1.14	1177	1381	5949	1097	1213	902	7711	2929	3314	7930	3631	3747	3606	2917	3658	1531	2293	2309	1570	1410		112.05048_1.14	0.722789	0.934915	0.143412	0.244391	0.957815	0.319088	0.344802	0.313438	0.140055	0.325145	-0.38705	-0.0567565	-0.0510708	-0.366482	-0.454371	-0.602061	-0.471364	-0.659617	-0.577426	-0.819653		360.19148_4.78	4.7185	0.015224	1.8175	0.03082	allyl-4msob
144.1019_1.15	5470	6367	8116	5894	9178	12059	12941	12494	8972	10381	9499	9741	12069	11299	13687	10261	14474	14070	8082	10364		144.1019_1.15	-0.248077	0.330663	0.28706	-0.123697	0.057243	-0.0528959	-0.02169	0.24413	0.162354	0.400185	0.0428206	0.469534	0.434419	-0.253284	0.05521	-0.737501	-0.549141	-0.644895	-0.0955386	0.243102		281.09915_2.9	4.696	0.015484	1.8101	0.031303	control-4msob
227.10263_1.17	6064	7040	4831	4060	7366	3982	7196	7980	5649	7554	8009	6904	6955	5702	12815	6520	4814	6697	8698	6737		227.10263_1.17	-0.385736	0.120359	0.251703	-0.187062	0.182024	0.25631	0.0677462	0.0770939	-0.175201	0.853315	-0.00493662	-0.390213	0.0290831	0.361127	0.0366465	-0.097024	0.0925221	-0.606567	0.150015	-0.631205		165.09108_9.43	4.6908	0.015545	1.8084	0.031384	benzyl-4msob; control-4msob
182.08129_1.19	2146	2397	14725	2364	2517	1939	9866	6514	5037	12815	6001	5280	5021	2764	4782	3181	2580	8494	3626	2435		182.08129_1.19	1.03193	0.696153	0.348063	0.132453	0.915435	0.279284	0.171958	0.129785	-0.370749	0.0888918	-0.252928	-0.428512	0.570603	-0.143141	-0.477012	-0.582947	-0.490201	-0.501824	-0.449241	-0.667998		420.1504_2.52	4.6712	0.015776	1.802	0.031808	benzyl-4msob
265.08526_1.24	40473	40417	407449	7795	30334	23663	282363	86102	119089	393505	137654	141420	167962	125922	125351	63780	24635	56140	33910	15186		265.08526_1.24	1.11125	0.878423	0.124403	0.330318	1.08914	0.422295	0.439431	0.548632	0.365739	0.362854	-0.0661194	-0.670061	-0.147124	-0.467191	-0.977211	-0.354865	-0.355744	-1.40061	-0.537942	-0.695618		304.05747_5.3	4.637	0.016188	1.7908	0.032595	control-4msob; control-benzyl
136.04265_1.24	6538	6431	61819	1435	5126	3826	42145	14470	20381	62440	22714	23935	26799	21952	20541	10596	4225	9327	5923	3032		136.04265_1.24	1.07232	0.824114	0.131485	0.353407	1.0788	0.423626	0.45755	0.530777	0.401517	0.358474	-0.0704007	-0.666116	-0.153049	-0.44724	-0.881087	-0.383236	-0.393927	-1.36575	-0.540873	-0.730387		227.12767_4.77	4.6025	0.016618	1.7794	0.033414	benzyl-4msob
248.0588_1.24	1390	1299	12693	459	1027	856	8699	2487	3704	11725	3771	4233	5370	3888	3853	2286	843	1672	1125	607		248.0588_1.24	1.1347	0.881041	0.0404569	0.307869	1.08144	0.319904	0.397489	0.557208	0.340416	0.334345	-0.0161178	-0.685823	-0.226096	-0.492099	-0.90631	-0.350101	-0.395555	-1.09393	-0.553284	-0.67555		213.1486_5.77	4.569	0.017046	1.7684	0.034231	control-4msob
86.09601_1.21	24013	30111	31669	32609	31331	33064	45287	52621	69522	40769	47095	41385	28998	43847	55329	44780	33906	61545	44741	37782		86.09601_1.21	-0.296364	0.154759	0.344065	0.695355	0.0222049	0.204132	0.0411191	-0.407493	0.114003	0.407356	0.140559	-0.210279	0.541642	0.13946	-0.0737618	-0.645403	-0.35999	-0.259472	-0.309897	-0.241996		604.40562_8.44	4.565	0.017098	1.767	0.034289	control-4msob
132.10193_1.21	18342	21183	24342	24623	21835	22172	34277	37157	48428	27602	34082	28864	19828	28553	34563	0	23551	39197	0	0		132.10193_1.21	0.476017	0.592676	0.620174	0.710472	0.518855	0.590732	0.534093	0.406108	0.530401	0.595508	-2.94982	0.464757	0.638392	-2.94982	-2.94982	0.379556	0.428638	0.479929	0.438971	0.444191		282.27909_1.88	4.5548	0.017232	1.7637	0.034483	allyl-4msob; benzyl-4msob
231.14511_1.23	25771	26083	42428	20848	45867	112593	26096	22268	56089	68871	29713	81276	32866	71324	148147	40284	45688	47938	39987	59597		231.14511_1.23	-0.055176	-0.493279	-0.636269	0.196432	0.381485	-0.376276	0.530771	-0.285366	0.413032	1.07193	-0.101917	0.0115519	0.0548846	-0.108588	0.251116	-0.504576	-0.493728	-0.695665	0.0150765	0.824562		277.216_10.45	4.554	0.017242	1.7634	0.034483	control-4msob
472.20411_1.26	3626	3839	2128	1956	3413	1119	4046	5757	4361	2895	1580	3831	3040	1908	1317	3558	3565	2732	2358	3966		472.20411_1.26	-0.28101	0.364497	0.71881	0.439815	0.0282108	-0.58014	0.309642	0.0773084	-0.39064	-0.763047	0.235374	0.237349	-0.0300075	-0.177906	0.344434	0.254393	0.311738	-0.365679	0.193576	-0.926719		318.18076_4.84	4.5519	0.01727	1.7627	0.034494	benzyl-4msob; control-4msob
253.12789_1.28	3790	4174	0	4036	3299	1803	614	850	726	0	531	323	988	1149	647	9406	4449	919	2020	10700		253.12789_1.28	-2.78721	-0.118489	0.0177447	-0.0483055	-2.78721	-0.179323	-0.387545	0.0807622	0.143997	-0.0965608	1.02466	0.71106	0.0504374	0.380326	1.07865	0.643909	0.684334	0.670251	0.585792	0.332724		503.2706_5.06	4.5485	0.017314	1.7616	0.034535	benzyl-4msob; control-4msob
247.12913_1.27	2160	2884	2692	2107	2863	1339	3695	2862	2115	3994	4719	2808	2869	2162	5070	1918	1462	1980	4258	1825		247.12913_1.27	0.0328705	0.375452	0.099112	-0.228076	0.459625	0.640062	0.0785069	0.101754	-0.204301	0.71767	-0.333839	-0.627506	-0.299425	0.528863	-0.387605	-0.205302	0.107395	-0.232176	0.0994899	-0.722572		288.18012_5.62	4.5132	0.017787	1.7499	0.035432	control-4msob
229.11831_1.27	6728	7907	8539	5893	7241	3489	10377	7707	6450	12987	14236	9467	8340	5788	14597	5912	4318	7132	11752	4094		229.11831_1.27	0.126356	0.329752	0.0193984	-0.166366	0.563831	0.659636	0.233995	0.101753	-0.279352	0.685763	-0.257236	-0.585044	-0.061499	0.459576	-0.640622	-0.12234	0.0461281	-0.260595	-0.0456741	-0.807459		269.21131_10.72	4.4591	0.018541	1.7319	0.036883	control-4msob
136.06143_1.25	8608	8756	5959	5951	11615	4998	6050	3661	2711	6162	3092	3086	3142	5610	5623	2426	4882	3228	4393	8142		136.06143_1.25	0.187695	0.202827	-0.298728	-0.598688	0.221142	-0.467388	-0.469328	-0.451371	0.127435	0.129746	-0.709592	-0.0113487	-0.424409	-0.11673	0.499351	0.554923	0.571944	0.186353	0.854071	0.0120983		394.16474_3.09	4.4371	0.018857	1.7245	0.037463	control-4msob
275.10987_1.3	35245	33117	943	25861	28275	15092	3457	6899	3404	1760	3498	2676	10954	12556	5367	47586	34263	25671	18739	60592		275.10987_1.3	-1.46687	-0.688532	-0.274541	-0.697789	-1.093	-0.681468	-0.841959	0.00245844	0.0842375	-0.42499	0.882496	0.685695	0.512721	0.324138	1.02726	0.702625	0.665313	0.517139	0.570607	0.194459		309.20567_6.43	4.4245	0.019041	1.7203	0.037777	control-allyl
203.10257_1.27	4252	4992	0	6715	6835	8695	734	6038	2900	1001	1793	3152	1830	7512	6539	4293	5388	1765	5743	9375		203.10257_1.27	-3.65877	-0.583419	0.406049	0.0617068	-0.437747	-0.164057	0.100832	-0.154467	0.50861	0.443477	0.245895	0.352569	-0.171448	0.382529	0.612634	0.24139	0.316726	0.455948	0.464264	0.577279		133.06463_5.03	4.4157	0.019171	1.7174	0.037986	benzyl-4msob; benzyl-allyl
132.10187_1.29	14605	0	37513	31954	34628	25379	47718	54032	39412	34867	35871	25976	37122	28467	24899	75256	42262	84673	74357	73146		132.10187_1.29	0.204455	0.306909	0.359821	0.225481	0.173309	0.185397	0.0479697	0.199993	0.0869605	0.0299393	0.500895	0.255209	0.551096	0.495778	0.488786	-0.197205	-4.2594	0.136162	0.170381	0.0380696		293.11336_2.11	4.3907	0.019545	1.709	0.038676	control-4msob
86.09606_1.29	0	0	39646	0	22471	21400	43704	47069	0	35139	0	25955	34822	24437	0	35468	25556	77682	59236	33582		86.09606_1.29	0.966095	0.995085	1.01715	-2.16916	0.930194	-2.16916	0.84007	0.927498	0.822141	-2.16916	0.932967	0.835461	1.1662	1.08555	0.916711	-2.16916	-2.16916	-2.16916	0.797189	0.782662		244.15409_5.4	4.3867	0.019604	1.7076	0.038741	control-4msob
261.14435_1.28	9855	12289	9787	10865	11868	17242	14224	9805	9232	13954	11543	8765	10523	11073	11867	10252	9585	6437	10940	11688		261.14435_1.28	-0.154076	0.392191	-0.151391	-0.239373	0.36419	0.0870398	-0.315217	-0.0481342	0.026303	0.127486	-0.0862549	-0.184547	-0.766262	0.00864735	0.105279	-0.143959	0.178541	-0.00140376	0.127609	0.67333		290.23238_6.4	4.3562	0.020074	1.6974	0.039617	allyl-4msob; control-4msob
427.13826_1.28	12733	14456	20864	16449	13699	17584	25089	19933	16164	26277	15327	16815	20205	19594	22223	19434	18774	12667	14228	18566		427.13826_1.28	0.238728	0.504957	0.172824	-0.129768	0.571751	-0.206532	-0.0727623	0.192391	0.148059	0.329831	0.136221	0.0863388	-0.481729	-0.313951	0.0702543	-0.474226	-0.290999	-0.104534	-0.368652	-0.00820162		136.07896_2.68	4.3486	0.020192	1.6948	0.039797	allyl-4msob; benzyl-4msob
130.08629_1.4	7745	9586	12186	10352	9831	9160	15624	16280	13510	14817	11588	9794	11534	9406	10213	13465	10089	7930	13060	9716		130.08629_1.4	0.139724	0.494953	0.553742	0.287153	0.419149	0.0678008	-0.172621	0.0611243	-0.230399	-0.112742	0.282384	-0.130203	-0.474386	0.238731	-0.18405	-0.508127	-0.203304	-0.0934191	-0.167231	-0.26828		450.29663_6.95	4.3383	0.020355	1.6913	0.04003	control-4msob
215.13906_1.37	6854	6843	6557	6276	5998	6103	11011	4788	3636	13150	13376	3238	9724	8418	19101	6516	3740	3831	6615	3686		215.13906_1.37	-0.0113557	0.477824	-0.308076	-0.56781	0.645357	0.661438	-0.677212	0.360524	0.224419	0.99766	-0.0172751	-0.541196	-0.518509	-0.0030449	-0.554921	0.0304497	0.0289339	-0.0526903	-0.0954465	-0.0790691		346.25897_10.18	4.3377	0.020364	1.6911	0.04003	control-allyl; control-benzyl
138.05497_1.38	3650	3954	6476	4422	4582	5030	7083	4455	4059	8484	4939	4770	6767	5271	6646	6197	5775	3931	4097	4772		138.05497_1.38	0.318166	0.440452	-0.192402	-0.319459	0.686791	-0.0516341	-0.0991545	0.378159	0.0371611	0.353533	0.25806	0.161799	-0.363194	-0.306741	-0.0985823	-0.464422	-0.355231	-0.20255	-0.154037	-0.0267154		156.07674_0.67	4.3062	0.02087	1.6805	0.040971	control-4msob; control-benzyl
229.15468_1.36	3275	3544	3677	3433	4284	4625	4694	4104	3299	6054	3104	3962	4255	4230	5400	5483	5246	2963	4218	5248		229.15468_1.36	-0.182065	0.171791	-0.0228582	-0.339261	0.540495	-0.427553	-0.073886	0.0295021	0.0209629	0.374832	0.396936	0.332905	-0.494921	0.0168461	0.333457	-0.349842	-0.235452	-0.281565	0.0393451	0.150332		183.13798_6.02	4.2986	0.020993	1.6779	0.041158	control-4msob
118.08633_1.39	2152	2905	1338	3793	4657	6139	930	2086	2168	889	999	1685	1959	4847	4788	4640	4453	1843	5425	5633		118.08633_1.39	-0.563747	-0.863051	-0.198348	-0.166622	-0.90015	-0.80416	-0.374009	-0.250034	0.495395	0.485318	0.459482	0.425634	-0.300259	0.588094	0.619053	-0.172717	0.0741632	0.293633	0.462491	0.689833		472.20264_0.79	4.2781	0.021332	1.671	0.041724	control-4msob
406.13418_1.45	3913	3401	2574	3780	2752	2593	4644	4601	3464	4884	4005	2757	3109	2049	3501	2657	2959	3658	2927	1271		406.13418_1.45	-0.235784	0.461858	0.450861	0.11529	0.521428	0.286852	-0.154587	-0.0125347	-0.505458	0.12785	-0.198265	-0.0709949	0.179712	-0.0838496	-1.07002	0.259378	0.0935908	0.218497	-0.156733	-0.22709		66.01853_0.64	4.2778	0.021337	1.6709	0.041724	control-allyl; control-benzyl
252.08657_1.43	3805	3328	5754	2720	4097	3679	6281	4688	3355	7469	4110	4007	6152	4737	5330	5122	4744	4810	4586	3858		252.08657_1.43	0.327157	0.443922	0.0541613	-0.391601	0.674737	-0.121161	-0.154978	0.416271	0.0680156	0.225169	0.172131	0.0699831	0.0883923	0.0248512	-0.205468	-0.223899	-0.402368	-0.671167	-0.125382	-0.268768		429.3682_10.59	4.2735	0.021409	1.6694	0.041809	control-4msob
152.0567_1.48	6718	6418	4945	5425	10008	3680	3732	3037	2119	4422	2406	2738	3049	6394	5248	2357	4157	3595	3392	6107		152.0567_1.48	0.181688	-0.10746	-0.319183	-0.688975	0.0668386	-0.558472	-0.425666	-0.315131	0.445716	0.242788	-0.579612	0.00334607	-0.145885	-0.205603	0.398532	0.496501	0.449565	0.276868	0.906022	-0.121876		300.15569_1.18	4.2684	0.021494	1.6677	0.04192	allyl-4msob; control-4msob
275.10979_1.5	4793	4622	596	11356	14401	7103	1211	697	629	1144	0	568	852	1060	1355	13662	7483	1865	2938	17893		275.10979_1.5	-0.487549	-0.165707	-0.416484	-0.463085	-0.191545	-3.36634	-0.509393	-0.325327	-0.226165	-0.114702	0.934326	0.661047	0.0303212	0.236633	1.0568	0.458816	0.442324	0.850401	0.958241	0.637388		77.03809_8.95	4.2565	0.021696	1.6636	0.042258	control-allyl
241.15489_1.53	2105	2234	3618	2120	2368	0	5039	3020	2180	4943	2278	2650	3292	2909	3109	3037	3402	2070	2427	2723		241.15489_1.53	0.317894	0.481329	0.228765	0.0679713	0.47184	0.0896647	0.164288	0.27131	0.210291	0.243094	0.231535	0.287525	0.0424282	0.120922	0.177694	0.0506998	0.0800426	0.0542028	0.10878	-3.70028		159.11283_1.32	4.2363	0.022042	1.6568	0.042832	benzyl-4msob; control-4msob
91.05427_1.7	0	0	0	256	0	0	0	0	0	347	0	0	0	0	0	15399	14698	9100	15671	13307		91.05427_1.7	-0.938632	-0.938632	-0.938632	-0.938632	0.920785	-0.938632	-0.938632	-0.938632	-0.938632	-0.938632	2.13658	2.12164	1.96795	2.14219	2.08977	-0.938632	-0.938632	0.823291	-0.938632	-0.938632		427.13826_1.28	4.2359	0.022049	1.6566	0.042832	control-4msob
215.13896_1.74	3143	3293	4546	2196	3304	1494	4319	6235	3065	5477	5953	2929	3793	2432	7155	2482	1385	2670	3936	2488		215.13896_1.74	0.316899	0.266092	0.63026	-0.0740942	0.501694	0.584354	-0.119111	0.137282	-0.303546	0.766774	-0.283361	-0.86198	-0.210941	0.173989	-0.280966	-0.0491684	-0.00292639	-0.404792	0.000381335	-0.786839		133.06458_6.47	4.2343	0.022077	1.6561	0.042832	control-4msob
241.09319_2.01	1753	1767	1650	1503	1186	2698	4572	1495	1650	5705	1957	3870	2645	5891	4314	1796	2991	1830	3248	1266		241.09319_2.01	-0.339795	0.611262	-0.431851	-0.339795	0.817858	-0.180563	0.455707	0.100561	0.847796	0.557059	-0.260676	0.215281	-0.243175	0.292203	-0.587003	-0.283289	-0.275866	-0.426871	-0.647916	0.119074		334.20847_0.79	4.1996	0.022687	1.6442	0.043959	benzyl-4msob; control-4msob
229.032_2.04	1770	1701	5743	1755	1773	966	6277	4784	5383	8854	3366	3345	3257	2131	3117	1786	1903	3332	1628	1548		229.032_2.04	0.64395	0.720822	0.485983	0.587979	1.01823	0.18203	0.176619	0.153569	-0.213209	0.115582	-0.365909	-0.311047	0.173253	-0.445993	-0.489559	-0.373689	-0.408068	-0.381047	-0.372225	-0.897267		346.25915_10.38	4.1905	0.022848	1.6411	0.044193	control-allyl; control-benzyl
152.05661_2.08	6909	6780	12024	7163	7269	10005	12477	10316	4666	11869	5412	6514	10634	11563	9464	9650	9695	8200	11751	10272		152.05661_2.08	0.384586	0.430327	0.195095	-0.786193	0.368539	-0.602752	-0.373525	0.232645	0.336234	0.0884793	0.112551	0.118305	-0.0888328	0.356181	0.189808	-0.300712	-0.324023	-0.256058	-0.237889	0.157234		267.20674_5.6	4.1895	0.022867	1.6408	0.044193	control-4msob; control-benzyl
191.07373_2.14	1736	2175	4971	4105	2797	1868	5040	11709	4137	8786	2102	3360	9819	4233	3361	6567	5978	4559	6594	2127		191.07373_2.14	0.161904	0.17403	0.915503	0.000362822	0.662879	-0.595208	-0.182623	0.760657	0.0205413	-0.182362	0.406821	0.324163	0.085802	0.41043	-0.584809	-0.763484	-0.565179	-0.00646752	-0.343939	-0.699021		488.16254_6.19	4.186	0.022931	1.6396	0.04426	benzyl-4msob
120.0807_2.2	26785	29411	168021	24483	65389	34066	111023	77215	58766	129809	68851	64784	76150	48186	58423	53808	49684	122104	88944	50494		120.0807_2.2	0.909516	0.532686	0.202427	-0.0458792	0.674857	0.0981599	0.0427874	0.189796	-0.226399	-0.0512029	-0.126039	-0.198557	0.619207	0.331035	-0.18385	-0.76045	-0.675392	-0.842175	0.051241	-0.541767		333.26374_8.95	4.1679	0.02326	1.6334	0.044838	control-4msob; control-benzyl
192.06562_2.23	5955	6222	13968	5458	5335	5496	19681	15339	19174	18921	13279	11601	10472	7825	8505	7476	9087	15319	16184	4694		192.06562_2.23	0.328698	0.653259	0.417324	0.628555	0.615982	0.280816	0.152943	0.0560285	-0.219781	-0.140904	-0.262969	-0.0782507	0.416089	0.468083	-0.70351	-0.47828	-0.436763	-0.560771	-0.582346	-0.554204		232.15437_4.56	4.1514	0.023565	1.6277	0.045366	control-4msob
289.09169_2.2	7482	8449	13148	8178	9753	8236	22633	15390	13341	26562	9398	8754	14502	8621	10706	11061	9236	11390	11185	6913		289.09169_2.2	0.198742	0.802623	0.373799	0.214944	0.980597	-0.174581	-0.253506	0.307721	-0.270527	-0.0297008	0.00656845	-0.193913	0.0391567	0.0189634	-0.516017	-0.428075	-0.292934	-0.32918	-0.133356	-0.321323		428.26414_8.17	4.1443	0.023697	1.6253	0.045562	control-4msob
279.13402_2.21	2651	2859	2730	2143	3513	2177	3721	3520	3585	4742	0	2956	2817	3175	5274	3070	2086	2585	2178	2121		279.13402_2.21	0.158397	0.310775	0.283452	0.292455	0.430077	-3.7106	0.197531	0.173832	0.232697	0.482395	0.21615	0.0260133	0.131543	0.0472488	0.0342004	0.143948	0.181114	0.0392777	0.282473	0.0470229		221.15341_5.46	4.135	0.023872	1.6221	0.045839	control-4msob
506.2455_2.36	6752	6940	8377	7277	5946	10622	4346	5051	995	13621	4086	6365	2642	7411	11643	3372	4181	2621	12646	4051		506.2455_2.36	0.351864	-0.192861	-0.0680754	-1.41662	0.755384	-0.244068	0.123862	-0.606007	0.250159	0.625138	-0.403493	-0.22499	-0.612632	0.693732	-0.251209	0.172857	0.195653	0.235013	0.0673372	0.548955		606.4215_8.98	4.1278	0.024008	1.6196	0.046042	control-4msob
119.05239_2.38	57	0	3292	0	86	103	5089	3925	3947	4991	155	127	0	117	106	0	114	111	0	121		119.05239_2.38	1.38971	1.55477	1.45635	1.45847	1.5474	0.231761	0.15627	-1.66091	0.125197	0.0877897	-1.66091	0.115356	0.105252	-1.66091	0.137934	-0.147207	-1.66091	-1.66091	0.00857643	0.0769126		416.26447_6.55	4.124	0.024081	1.6183	0.046123	control-4msob
136.07898_2.39	0	379	87566	0	427	353	138487	117710	113668	143161	0	860	668	576	722	632	591	621	698	0		136.07898_2.39	1.63619	1.7875	1.73384	1.72231	1.79846	-2.1044	0.11002	0.0266199	-0.0222956	0.0522815	0.00833231	-0.0138091	0.00253617	0.0411218	-2.1044	-2.1044	-0.160469	-2.1044	-0.121104	-0.183929		223.16935_9.57	4.1162	0.02423	1.6156	0.046348	allyl-4msob
243.13382_2.46	3296	3248	5659	2182	3113	1698	5341	3030	2785	7139	7051	3815	4200	3114	6992	3387	2139	3498	6180	2073		243.13382_2.46	0.437426	0.379609	-0.187066	-0.271355	0.66968	0.65728	0.0432408	0.139355	-0.159729	0.64888	-0.0757187	-0.535183	-0.0434818	0.52547	-0.566515	-0.102945	-0.117611	-0.515286	-0.16005	-0.765999		266.10207_6.47	4.089	0.024758	1.6063	0.047297	control-4msob
334.15616_2.56	11695	12329	8849	5353	8822	3631	10580	9334	7562	5757	19735	8476	13266	6907	9523	13696	7733	10494	9636	6415		334.15616_2.56	-0.00453691	0.187183	0.0527225	-0.173194	-0.465847	0.85618	-0.0507506	0.429959	-0.270416	0.074234	0.46419	-0.149198	0.178425	0.0868924	-0.349714	0.294703	0.351354	-0.543925	-0.00781613	-0.960445		420.26093_3.23	4.0833	0.024871	1.6043	0.047453	control-4msob
120.06543_2.55	6410	6575	5570	3047	5076	1951	5791	5678	4425	3544	10968	4790	7936	4197	5266	7662	4170	5671	5068	3817		120.06543_2.55	0.105265	0.147351	0.126036	-0.143647	-0.383786	0.838168	-0.0579165	0.48818	-0.200866	0.0445586	0.450175	-0.207847	0.124702	0.00310507	-0.303519	0.257196	0.284686	-0.54722	0.00481113	-1.02943		251.2007_10.88	4.0765	0.025006	1.6019	0.047649	control-4msob
229.15457_2.58	5976	6402	6420	4384	7260	4781	9197	5560	3626	9374	12037	2794	8021	6044	13510	6170	3241	4428	6239	3984		229.15457_2.58	0.0767504	0.444014	-0.0701919	-0.50694	0.46349	0.718964	-0.773255	0.304229	0.0150881	0.836915	0.0361689	-0.621625	-0.302784	0.0475314	-0.41074	0.00352788	0.0738818	-0.312988	0.202382	-0.224417		277.216_10.59	4.0687	0.025163	1.5992	0.047886	control-4msob
357.15363_2.61	39933	38544	22899	35930	42310	32412	28706	24923	8297	41348	30126	53371	17232	32815	47028	38338	32883	13280	45924	30812		357.15363_2.61	-0.274432	-0.0535357	-0.191652	-1.26665	0.303121	-0.00634634	0.552586	-0.552321	0.0772153	0.428926	0.22925	0.0792385	-0.806932	0.405709	0.0156596	0.269088	0.234487	0.165849	0.3256	0.065138		297.24247_8.82	4.052	0.0255	1.5935	0.048466	control-4msob; control-benzyl
713.29887_2.61	0	102054	53830	80051	107021	82852	73324	65790	18264	127008	61228	85760	28891	61602	109590	78781	52117	17442	104564	54653		713.29887_2.61	0.159407	0.287638	0.242653	-0.289066	0.515572	0.212837	0.352639	-0.0987901	0.215363	0.454372	0.317421	0.145989	-0.308173	0.434893	0.165703	-4.34018	0.424812	0.324057	0.44453	0.338326		133.06463_7.39	4.0501	0.025537	1.5928	0.048475	benzyl-4msob
231.17027_2.64	1888	2085	4522	1510	2710	1325	3025	3476	2743	5117	4564	2333	3277	2055	3542	1686	1619	2327	2653	1535		231.17027_2.64	0.618929	0.198055	0.343535	0.0956127	0.748332	0.628607	-0.0738672	0.28182	-0.206689	0.363225	-0.413876	-0.456325	-0.0765629	0.0606891	-0.512099	-0.295416	-0.191517	-0.529288	0.0829422	-0.666107		72.08041_0.83	4.0276	0.026002	1.585	0.049239	control-benzyl
279.13363_2.64	42339	43151	40387	34694	48116	24952	60656	42268	42440	44829	58128	40223	44908	38569	59542	49874	31076	39782	61341	42256		279.13363_2.64	-0.102123	0.46433	-0.0387207	-0.0330646	0.0432087	0.405038	-0.10779	0.045661	-0.166272	0.438513	0.19174	-0.467128	-0.123144	0.479971	-0.0391161	-0.0363831	-0.00992481	-0.313741	0.14176	-0.772814		223.16928_5.62	4.0274	0.026006	1.5849	0.049239	control-4msob
356.07688_2.68	0	0	183482	0	0	104	286713	353351	244253	185011	88	0	0	134	86	0	0	0	99	0		356.07688_2.68	2.27094	2.4002	2.46071	2.35378	2.27334	0.0578668	-1.22459	-1.22459	0.179612	0.0512114	-1.22459	-1.22459	-1.22459	0.0919655	-1.22459	-1.22459	-1.22459	-1.22459	-1.22459	0.10623
243.13385_2.69	32477	32668	50051	17603	37644	9018	33290	25007	23001	42203	58823	41895	40584	23158	59467	25516	21296	33623	34763	30351		243.13385_2.69	0.476702	0.0703519	-0.214742	-0.298066	0.306751	0.637623	0.299452	0.267771	-0.291287	0.648474	-0.194663	-0.374813	0.0802701	0.113496	-0.0217503	0.045714	0.0515573	-0.564592	0.192836	-1.23108
136.07896_2.68	1647	1921	34484	0	1957	1319	52426	67572	47145	36638	0	0	2224	1781	2650	0	0	2307	524	494		136.07896_2.68	1.34716	1.4848	1.56819	1.44991	1.36707	-2.06978	-2.06978	0.446491	0.373506	0.504074	-2.06978	-2.06978	0.45853	-0.0284767	-0.0478477	0.347805	0.398369	-2.06978	0.404469	0.274836
261.14457_2.69	10555	11788	16153	7221	13538	3472	10022	7585	7053	14177	21065	15004	13751	8765	20896	8792	8163	11405	13208	11702		261.14457_2.69	0.404562	-0.081999	-0.366001	-0.440128	0.271552	0.675208	0.329345	0.240452	-0.218609	0.666997	-0.215474	-0.291141	0.0497721	0.199384	0.0759776	-0.0291791	0.0834416	-0.416132	0.224539	-1.16257
511.20367_2.72	122095	131329	217821	109842	131070	86558	205498	188223	252747	160945	191441	135184	200054	131684	129293	158301	155623	130868	105437	113735		511.20367_2.72	0.489554	0.416589	0.306574	0.675879	0.110416	0.327814	-0.108121	0.382951	-0.140987	-0.163945	0.0896622	0.0682855	-0.148775	-0.419494	-0.324578	-0.235712	-0.144369	-0.368214	-0.146842	-0.666688
229.15454_2.72	6682	6918	6812	4538	8347	2818	6326	7620	4661	6824	9764	5121	6806	4812	9360	5975	4100	5171	8421	5131		229.15454_2.72	0.141286	0.0530681	0.274882	-0.310969	0.143384	0.570372	-0.198792	0.140236	-0.272969	0.520008	-0.0149676	-0.463815	-0.187212	0.39401	-0.196467	0.118321	0.159689	-0.342843	0.38349	-0.910712
373.24464_2.85	1868	2020	5846	1359	4549	987	3360	2867	2284	4602	5864	3082	3076	2209	3995	2189	1591	2311	2328	1699		373.24464_2.85	0.769802	0.241483	0.090113	-0.126758	0.541551	0.772735	0.159096	0.157237	-0.15861	0.406616	-0.167286	-0.471678	-0.115547	-0.108556	-0.409024	-0.318562	-0.243934	-0.622035	0.530501	-0.927144
229.15464_2.86	5638	6185	7919	4611	7089	4123	7960	9093	7445	9641	9247	5856	5960	5421	10840	6189	4391	5224	6965	4644		229.15464_2.86	0.250883	0.257324	0.423307	0.173898	0.496298	0.444254	-0.125544	-0.103587	-0.221817	0.642502	-0.0565611	-0.484649	-0.267988	0.0907729	-0.414777	-0.172863	-0.0573675	-0.423672	0.112783	-0.563197
136.03919_2.89	44453	48749	24254	29057	72846	41353	35696	67893	30801	21652	26636	11874	14199	24623	18841	68113	27298	10534	28108	39413		136.03919_2.89	-0.187906	0.156606	0.729721	0.0251229	-0.289072	-0.104392	-0.824615	-0.665203	-0.174445	-0.413041	0.732605	-0.0825066	-0.931361	-0.0564395	0.244911	0.352187	0.434426	-0.0268384	0.792493	0.287746
231.1704_2.88	2329	2348	7485	1936	3183	1761	6198	4068	3392	8645	5714	3013	4117	2795	4173	2327	2093	2184	2583	2214		231.1704_2.88	0.808268	0.625967	0.219114	0.0435208	0.947481	0.547406	-0.0709606	0.230683	-0.143528	0.243737	-0.32059	-0.422992	-0.38187	-0.219744	-0.368688	-0.31976	-0.31191	-0.498333	-0.0179267	-0.589875
373.10637_2.91	6626	7154	8806	6778	6840	8894	12160	8640	6099	9748	8574	5921	9714	7895	9670	8238	7479	5303	7801	6707		373.10637_2.91	0.1781	0.651084	0.150209	-0.360235	0.32705	0.13897	-0.403646	0.321929	0.0180491	0.315275	0.080379	-0.0612858	-0.565206	0.000494305	-0.220962	-0.238769	-0.1264	-0.205528	-0.192183	0.192674
312.19151_2.94	5307	5220	6376	2783	6992	0	9998	11435	12327	5385	766	18359	3013	2715	577	8990	11683	8619	3879	7941		312.19151_2.94	0.28222	0.486957	0.548078	0.582264	0.205338	-0.68225	0.763555	-0.058947	-0.106346	-0.811205	0.438589	0.557843	0.419408	0.0560373	0.38212	0.198697	0.191174	-0.0950873	0.324194	-3.68264
116.0705_2.95	3741	3785	5304	2727	5016	2376	5061	5881	4219	4872	6664	4299	4443	3546	6238	4174	3486	3558	5197	3974		116.0705_2.95	0.273133	0.212643	0.40633	-0.0220654	0.163552	0.567552	0.0021635	0.0446606	-0.246213	0.482345	-0.0358969	-0.268224	-0.241855	0.246847	-0.0992305	-0.177163	-0.162081	-0.58495	0.201123	-0.76267
229.15461_2.96	15084	15628	15485	9473	20572	7282	14782	21294	13967	15798	26398	13157	16327	12915	26108	12860	11104	12152	21190	14347		229.15461_2.96	0.0320856	-0.0222239	0.404446	-0.0885161	0.0554773	0.655602	-0.158351	0.0939775	-0.180051	0.64269	-0.18504	-0.356655	-0.251233	0.398723	-0.0571385	0.0014166	0.0428306	-0.542348	0.364125	-0.849818
106.04986_2.99	1724	1697	3686	2215	1014	5332	15609	7621	3574	20625	3397	3050	3833	7557	5430	2732	2958	4050	20286	2317		106.04986_2.99	-0.0945936	0.962282	0.437295	-0.117189	1.16633	-0.154382	-0.233284	-0.0659579	0.43112	0.189082	-0.313911	-0.255712	-0.025633	1.1542	-0.434559	-0.651034	-0.662593	-0.467526	-1.03968	0.175746
253.11825_2.99	2298	2493	5111	2350	3189	2636	4400	4450	3481	5649	5060	2865	3775	3187	5129	1878	1890	2675	3647	2115		253.11825_2.99	0.514316	0.347279	0.35988	0.0860193	0.625923	0.503133	-0.131155	0.176435	-0.0123798	0.518236	-0.602145	-0.595042	-0.207674	0.137968	-0.469614	-0.377075	-0.28625	-0.352122	-0.0116802	-0.224052
231.13408_3.04	1803	2026	1454	1182	433	3526	5717	3165	1604	13751	1740	1915	2208	4102	4915	1134	1886	1181	6931	984		231.13408_3.04	-0.318946	0.695528	0.257402	-0.246196	1.34585	-0.185893	-0.114885	-0.00939414	0.44955	0.583529	-0.503125	-0.126192	-0.473034	0.838208	-0.608254	-0.15954	-0.0731347	-0.472407	-1.2165	0.337434
312.19169_3.06	3100	3469	8464	3299	2727	2607	11253	10122	8899	10714	7405	5693	6195	4476	5858	8117	7243	4717	5945	5047		312.19169_3.06	0.384575	0.661896	0.558759	0.433374	0.614103	0.254425	-0.00157683	0.0807053	-0.235758	0.0262425	0.343815	0.232887	-0.184694	0.0405969	-0.118852	-0.593422	-0.483916	-0.532842	-0.71825	-0.762068
204.0148_3.07	727	608	893	445	885	715	1251	543	1407	1050	48587	43128	106661	44924	37943	1151	733	254	1715	938		204.0148_3.07	-0.447674	-0.286811	-0.685059	-0.230734	-0.37039	1.45939	1.40252	1.8346	1.42199	1.3414	-0.326566	-0.541888	-1.0476	-0.136275	-0.424214	-0.54581	-0.631107	-0.780034	-0.451968	-0.553752
122.02703_3.07	213	252	418	0	436	318	472	254	433	423	15388	15002	35077	14425	11897	475	346	129	782	332		122.02703_3.07	-0.214577	-0.162108	-0.429699	-0.199351	-0.209442	1.34263	1.33166	1.69846	1.31472	1.23151	-0.159372	-0.296214	-0.722269	0.0559237	-0.314051	-0.50572	-0.433113	-2.79996	-0.196369	-0.332657
134.00928_3.07	87	105	135	79	138	108	194	71	186	152	5453	5014	12102	5343	4543	146	122	0	383	123		134.00928_3.07	-0.308968	-0.146685	-0.59653	-0.165533	-0.255884	1.34656	1.30899	1.7034	1.33744	1.26484	-0.273909	-0.354284	-2.48281	0.15776	-0.35063	-0.505595	-0.421441	-0.548758	-0.299131	-0.408834
261.14458_3.08	1427	1702	12182	1058	1575	2361	7686	2551	8888	11657	4662	5052	3004	4833	6167	2633	1639	4025	3875	2272		261.14458_3.08	0.972833	0.613559	-0.246804	0.726906	0.938468	0.223553	0.286225	-0.119292	0.251654	0.441795	-0.222123	-0.591911	0.108944	0.0793172	-0.337156	-0.699961	-0.562488	-0.933356	-0.622982	-0.307182
295.16503_3.11	3346	3456	5755	1645	3789	1794	4479	4688	4136	6074	6394	3308	3000	2849	7103	2236	1509	3062	3762	2171		295.16503_3.11	0.517828	0.271237	0.316101	0.192863	0.570898	0.621406	-0.0268882	-0.12303	-0.173834	0.724852	-0.412171	-0.799014	-0.102906	0.0996263	-0.441192	-0.0156522	0.0161677	-0.714125	0.106661	-0.628828
176.07077_3.11	1978	2219	6588	2065	1572	2589	16555	7218	5259	19039	3058	3451	7017	3980	5168	2286	4915	3092	2635	3201		176.07077_3.11	0.394391	1.13503	0.4678	0.213292	1.2474	-0.222504	-0.125324	0.445099	-0.01069	0.199262	-0.456371	0.158916	-0.213616	-0.34217	-0.185769	-0.572692	-0.480281	-0.538094	-0.757352	-0.356325
132.04421_3.11	8032	8774	3545	12084	12059	11460	4199	8218	2859	4251	4199	5827	9068	9518	7128	14299	8992	5921	12201	9672		132.04421_3.11	-0.709592	-0.546075	0.102438	-0.917302	-0.534188	-0.546075	-0.229626	0.197496	0.244273	-0.034991	0.637356	0.189368	-0.214171	0.484112	0.259774	0.0803277	0.165665	0.474806	0.472805	0.4236
255.13405_3.14	1688	1751	1645	2424	2745	2545	2833	3527	2962	2778	4133	3106	4071	4349	4721	5689	4037	2230	3363	3695		255.13405_3.14	-0.688861	-0.0799511	0.165487	-0.0300725	-0.101912	0.343094	0.0231023	0.326163	0.400157	0.492093	0.701017	0.316768	-0.348042	0.112152	0.217611	-0.659957	-0.618911	-0.254602	-0.115298	-0.200038
177.05452_3.16	4763	4540	5307	5484	4352	5772	7273	5160	4472	6284	4526	4220	4318	4345	4275	4046	4759	3705	4038	4226		177.05452_3.16	0.187122	0.697127	0.141663	-0.0899213	0.460588	-0.0704968	-0.183786	-0.146633	-0.136545	-0.16283	-0.251928	0.0107418	-0.394414	-0.255131	-0.181486	0.0121015	-0.0654986	0.240217	-0.13394	0.323049
405.25989_3.18	0	1544	2359	1599	1361	1297	3897	2949	3384	3394	4074	2502	3401	2319	2836	3773	2634	2077	2979	2361		405.25989_3.18	0.158389	0.406714	0.268821	0.336888	0.338348	0.428688	0.187504	0.339367	0.149929	0.249492	0.390717	0.212938	0.0954073	0.273828	0.158809	-3.65933	-0.0512955	-0.03398	-0.113705	-0.137533
231.17022_3.22	4886	4598	13986	4053	7850	3434	8743	8059	5854	13123	12495	6376	6866	6509	11126	4496	3953	4407	7187	5530		231.17022_3.22	0.765645	0.288921	0.206257	-0.118116	0.701016	0.651256	-0.0314417	0.0436897	-0.0104927	0.533503	-0.38594	-0.51655	-0.406229	0.0900549	-0.175892	-0.301529	-0.363177	-0.491199	0.179594	-0.659372
312.1919_3.2	2914	2638	6257	3180	2620	2538	8943	7949	8317	9219	7145	4301	5454	4391	5166	7696	6176	4176	6133	4985		312.1919_3.2	0.2109	0.570308	0.451745	0.497284	0.600894	0.344443	-0.166301	0.0726881	-0.145462	0.0180976	0.419197	0.197788	-0.19598	0.190758	-0.0177911	-0.558061	-0.65819	-0.47016	-0.66508	-0.697077
342.2022_3.22	5728	6470	14520	6342	6022	5527	20997	16005	20640	20726	15252	12004	13348	11036	11914	16326	13665	9393	12769	11194		342.2022_3.22	0.234081	0.601166	0.330988	0.584099	0.588237	0.283029	0.0447055	0.150324	-0.0389688	0.0372158	0.350751	0.173682	-0.199394	0.10619	-0.0248217	-0.691622	-0.570397	-0.590283	-0.641809	-0.727173
261.1446_3.27	60931	62271	650750	16115	49207	32609	442092	131448	184671	575582	266366	226031	259100	200464	214169	143121	46334	79761	66584	30755		261.1446_3.27	1.10738	0.85632	0.0686765	0.289444	1.02767	0.527311	0.420683	0.509351	0.342732	0.385676	0.123926	-0.60846	-0.255741	-0.373001	-0.874593	-0.430615	-0.416489	-1.29429	-0.569393	-0.836581
188.07046_3.24	31081	31875	62131	60707	145389	8123	41482	30623	15838	55060	33341	43140	34383	33486	19676	67716	67175	112548	18178	27547		188.07046_3.24	0.393051	0.0689227	-0.17459	-0.703595	0.296113	-0.106363	0.100367	-0.0816717	-0.102881	-0.5295	0.462113	0.455677	0.869741	-0.593034	-0.259522	-0.162679	-0.14244	0.374448	1.07516	-1.23932
378.2023_3.24	4669	4376	4640	4128	7252	5545	3881	4972	3214	3175	7601	4096	6277	5345	7738	6282	3802	4162	5056	4096		378.2023_3.24	-0.0564115	-0.285549	0.0322407	-0.527457	-0.543118	0.576739	-0.216382	0.331225	0.125038	0.599654	0.332247	-0.311931	-0.195877	0.0537322	-0.216382	-0.0484188	-0.131558	-0.206399	0.516444	0.172162
405.25986_3.3	0	4803	7709	4837	3967	3636	11055	10117	10717	10361	12206	8130	10151	7843	8929	12096	8984	6179	9266	8317		405.25986_3.3	0.194451	0.361257	0.32023	0.346889	0.331258	0.407087	0.219055	0.321783	0.202425	0.262431	0.402898	0.265273	0.0920843	0.279574	0.229577	-3.92433	-0.0244807	-0.0212167	-0.112966	-0.15328
384.21219_3.33	3488	3268	6188	3762	2860	3017	8543	7513	7148	8198	5796	3877	4496	4616	4546	6142	5326	3178	4772	4111		384.21219_3.33	0.294278	0.659017	0.513713	0.457388	0.612396	0.220263	-0.234508	-0.0669813	-0.037191	-0.0544732	0.285839	0.124619	-0.459356	0.000399074	-0.168228	-0.354089	-0.427773	-0.268563	-0.578595	-0.518155
277.11837_3.33	6553	7256	16802	6082	8174	3714	15218	9844	8709	18880	20503	11238	9543	8791	16695	5978	4622	8957	13325	5795		277.11837_3.33	0.564954	0.47073	0.0562045	-0.0603692	0.675914	0.754389	0.182231	0.0266539	-0.0514514	0.558875	-0.418422	-0.663224	-0.0336503	0.344324	-0.448007	-0.331032	-0.23406	-0.402009	-0.120698	-0.871353
295.12891_3.33	3136	3420	7031	2557	3425	1818	6329	4390	3788	8715	9022	4690	4289	3949	7312	2481	1960	3981	6063	2889		295.12891_3.33	0.516505	0.414995	0.0619681	-0.0803675	0.723716	0.757126	0.125761	0.0395061	-0.0401983	0.554323	-0.488752	-0.71623	-0.0324097	0.373558	-0.341825	-0.262655	-0.178993	-0.459634	-0.177583	-0.788809
405.25951_3.36	4697	5105	7621	4860	4594	3852	11045	8817	9181	9274	12852	8048	10407	8189	8668	11639	9186	6858	8091	7277		405.25951_3.36	0.000903143	0.421215	0.166022	0.211845	0.223261	0.592844	0.0626536	0.353821	0.0823266	0.146717	0.480551	0.212461	-0.118588	0.0686894	-0.0514152	-0.547306	-0.452956	-0.508665	-0.572422	-0.771957
151.03874_3.38	10391	10827	6395	10203	11199	10382	14010	10735	11613	11951	6759	11242	8825	7715	9174	10023	8355	4794	6965	6568		151.03874_3.38	-0.450985	0.548294	0.20903	0.3092	0.345756	-0.380449	0.267829	-0.0406082	-0.211886	0.00881047	0.121587	-0.110342	-0.818141	-0.342194	-0.416974	0.16753	0.219903	0.144266	0.262946	0.166426
414.22338_3.39	13805	13846	24569	14601	11957	13489	32982	29208	30773	34573	30321	22276	27586	23537	25352	32125	25528	16900	24787	21144		414.22338_3.39	0.109923	0.442207	0.305086	0.363982	0.495367	0.347285	-0.000632	0.240616	0.0615015	0.145323	0.4125	0.153129	-0.312289	0.119891	-0.0594817	-0.540543	-0.537197	-0.477287	-0.702709	-0.566673
795.31547_3.4	0	19703	13564	17550	22325	6252	11530	14194	9128	9015	20045	12823	12463	10902	13084	23598	14687	10845	19722	17019		795.31547_3.4	0.202929	0.129885	0.223341	0.0248584	0.0192579	0.378522	0.177672	0.164869	0.104706	0.186731	0.451887	0.238691	0.102349	0.371218	0.304946	-4.05307	0.370785	0.318759	0.426955	-0.145287
384.21335_3.41	3414	3248	5976	3635	3134	2976	8214	6748	7381	9237	5465	4092	4640	3960	4531	6280	5278	3270	5200	4233		384.21335_3.41	0.255127	0.616282	0.393071	0.494874	0.749551	0.153637	-0.174867	-0.03217	-0.212096	-0.0591602	0.311463	0.114106	-0.429472	0.0972015	-0.136403	-0.380542	-0.437136	-0.309325	-0.477703	-0.536437
342.20224_3.41	7164	6145	16282	7442	5736	5938	23842	20586	22636	24498	14940	11263	14273	12521	12718	18283	14783	9823	15208	12117		342.20224_3.41	0.252221	0.62064	0.478796	0.570498	0.64686	0.169128	-0.103784	0.125009	-0.00150007	0.0135801	0.364191	0.158923	-0.235928	0.186303	-0.0331825	-0.540852	-0.689064	-0.504075	-0.755598	-0.722165
160.09687_3.43	10994	13105	22698	10771	3991	15603	53297	34678	30421	87985	21211	17883	18903	25711	37545	5625	20029	22945	55634	13000		160.09687_3.43	0.0854325	0.73688	0.408888	0.308933	1.11945	0.0337221	-0.0965283	-0.0541949	0.180556	0.46951	-0.979238	-0.0100372	0.0936925	0.769632	-0.339905	-0.467813	-0.333766	-0.483452	-1.24114	-0.200616
345.14489_3.46	0	1986	5145	1872	1566	683	4381	3194	829	1776	3223	1362	1835	1979	809	5680	2022	1090	3326	2008		345.14489_3.46	0.655337	0.576109	0.42036	-0.24443	0.131088	0.424815	0.000275508	0.147196	0.184431	-0.256466	0.704095	0.195025	-0.109525	0.440319	0.191601	-3.53259	0.186171	0.157035	0.0690657	-0.339911
405.25949_3.45	7551	8018	14719	7660	6783	5806	20456	17614	19606	19653	22682	14748	17223	14410	16906	18649	13948	10970	17427	12658		405.25949_3.45	0.0989986	0.436169	0.282936	0.392693	0.395145	0.541986	0.101015	0.25994	0.077264	0.240909	0.341428	0.0438824	-0.202152	0.272002	-0.055533	-0.584752	-0.523278	-0.57007	-0.69463	-0.853954
190.04959_3.44	10021	10757	13277	15595	11205	41151	24295	13977	16007	23471	20082	15492	16286	14693	25213	12919	24428	30563	21622	13079		190.04959_3.44	-0.293248	0.357382	-0.237923	-0.091898	0.320227	0.152313	-0.127111	-0.0732916	-0.184129	0.397318	-0.322681	0.36326	0.604523	0.231873	-0.309427	-0.5962	-0.519884	-0.119976	-0.475948	0.92482
149.05963_3.51	3044	3328	2802	2295	2954	2387	6665	5050	4718	4964	4288	3690	3291	3841	5330	5053	4013	1603	4413	2714		149.05963_3.51	-0.287231	0.683297	0.372515	0.296351	0.353277	0.189318	0.0210991	-0.107069	0.0660185	0.432954	0.37318	0.115082	-0.912707	0.2215	-0.322971	-0.194451	-0.0945473	-0.510786	-0.228065	-0.466764
263.13889_3.51	11269	11223	11272	7994	12286	5593	14546	12441	13772	14557	16570	7974	11914	10048	17859	10247	6163	8538	9778	6405		263.13889_3.51	0.0809987	0.376537	0.195364	0.313164	0.377413	0.527528	-0.320172	0.145198	-0.0522259	0.614353	-0.0294964	-0.618756	-0.240965	-0.0837955	-0.574117	0.0806902	0.0759495	-0.317268	0.180833	-0.731234
414.2234_3.51	17999	16908	30914	19719	16113	16906	41651	35198	39374	41657	39531	29890	34960	30830	33026	41510	33577	22700	31824	26360		414.2234_3.51	0.0884849	0.430113	0.237207	0.365688	0.430278	0.370248	0.0498831	0.229432	0.0853668	0.164216	0.426227	0.183178	-0.265437	0.121731	-0.0941364	-0.531355	-0.603011	-0.426767	-0.6582	-0.603146
342.20213_3.55	16601	16972	36393	17655	13634	13580	48580	43835	52582	49148	40887	28630	32206	28248	30106	42307	32924	25581	31631	28959		342.20213_3.55	0.225306	0.517462	0.413501	0.597535	0.52922	0.34308	-0.017374	0.101677	-0.0309609	0.0334733	0.377613	0.12398	-0.131274	0.0834547	-0.00581673	-0.568632	-0.546276	-0.506369	-0.767793	-0.771807
120.08066_3.55	3129	3640	1806	2740	4626	3024	7558	7871	2248	2462	6078	2259	6230	4968	2722	7368	5614	7023	7875	6849		120.08066_3.55	-0.810331	0.526261	0.564149	-0.605918	-0.521013	0.322778	-0.60136	0.345841	0.134488	-0.427276	0.502488	0.24863	0.457712	0.564624	0.434287	-0.297167	-0.155926	-0.421122	0.0678919	-0.329037
180.10205_3.55	2245	2326	1045	1921	2866	2215	4585	5607	1513	1444	4612	1437	4367	3713	1518	5108	3686	4402	5236	5552		180.10205_3.55	-0.903384	0.41749	0.597229	-0.572822	-0.614516	0.422734	-0.618856	0.373977	0.229064	-0.569875	0.513974	0.222545	0.381108	0.536081	0.588424	-0.220347	-0.188687	-0.359564	-0.0022114	-0.232364
177.05453_3.56	7283	7638	10904	8556	8175	10368	12402	9986	7823	10676	7522	6984	7549	7478	7476	7529	7247	5748	6907	8010		177.05453_3.56	0.438469	0.633901	0.304953	-0.0656573	0.406388	-0.125224	-0.237888	-0.119785	-0.134131	-0.134537	-0.123812	-0.181768	-0.533583	-0.25472	-0.0297941	-0.174245	-0.101991	0.0703173	0.0011614	0.361945
224.09199_3.59	1610	1476	1361	1693	1280	1106	4407	2419	1385	2102	3416	3241	2457	3373	4940	3801	2619	886	2614	1465		224.09199_3.59	-0.421717	0.68496	0.119986	-0.405253	-0.0123137	0.445042	0.395511	0.134667	0.433111	0.792495	0.545629	0.194807	-0.826024	0.193007	-0.352362	-0.263469	-0.345316	-0.216123	-0.47951	-0.617127
149.05956_3.6	5304	5681	4449	4937	4954	3752	13425	8126	4822	7013	8872	10485	6830	9953	13628	9979	7734	2733	8113	4848		149.05956_3.6	-0.411667	0.702046	0.195781	-0.330481	0.0472406	0.284349	0.452798	0.0205777	0.400289	0.71718	0.402919	0.145923	-0.903037	0.194166	-0.325059	-0.234409	-0.165166	-0.306714	-0.303248	-0.583488
263.1389_3.61	5923	6110	7119	4724	6161	3451	7652	9299	5760	7366	7722	4682	6013	4868	7517	5958	4610	4335	8079	5485		263.1389_3.61	0.232973	0.328301	0.585685	-0.0467116	0.278006	0.340324	-0.3203	0.0100445	-0.268863	0.304799	-0.00208795	-0.340761	-0.42197	0.399996	-0.111303	-0.00986703	0.0311737	-0.308508	0.0421487	-0.723081
414.22324_3.63	44382	46731	68261	53124	39977	43267	93101	80508	95251	90582	98350	77351	84096	70300	76445	99050	78318	54980	74012	67236		414.22324_3.63	-0.0147036	0.36408	0.186704	0.391945	0.330602	0.431022	0.137879	0.239921	0.0212202	0.123499	0.439678	0.153043	-0.278786	0.0840224	-0.0331698	-0.540142	-0.477195	-0.320699	-0.667722	-0.571197
312.19157_3.65	9282	9391	20203	9470	7865	6817	27676	27016	26268	26530	24249	13942	17995	14045	16389	23216	19649	13086	18553	14621		312.19157_3.65	0.238203	0.550605	0.526648	0.498778	0.508629	0.419395	-0.129974	0.123323	-0.122668	0.0305321	0.376183	0.210604	-0.192868	0.153634	-0.0827737	-0.533789	-0.522201	-0.513886	-0.698216	-0.84016
378.20219_3.63	16512	17559	26577	20635	17610	17016	42176	26126	27058	34483	30741	20394	17728	17947	24956	22555	13725	19356	20414	16552		378.20219_3.63	0.255981	0.827479	0.2348	0.278178	0.578259	0.436105	-0.0717245	-0.245097	-0.229903	0.1781	0.0529148	-0.561814	-0.136371	-0.0705114	-0.330039	-0.333033	-0.256951	-0.057186	-0.253362	-0.295825
207.06511_3.63	3115	2915	4500	3768	3637	4328	4575	3831	3751	4525	3633	3013	3275	3289	3311	3311	3233	2529	2947	2952		207.06511_3.63	0.418237	0.44501	0.15754	0.123358	0.427211	0.0715852	-0.231503	-0.096447	-0.0895377	-0.0787395	-0.0787395	-0.117353	-0.515137	-0.267377	-0.264632	-0.177577	-0.285061	0.130682	0.0733675	0.355114
197.12846_3.66	5843	5978	4975	7466	7451	7020	10694	9321	8754	8907	8169	6930	7975	7386	7722	9552	7799	5052	7767	6575		197.12846_3.66	-0.589666	0.536354	0.334161	0.241816	0.267311	0.140046	-0.101984	0.10468	-0.00821555	0.0572439	0.370183	0.0718436	-0.567066	0.0657937	-0.17936	-0.353032	-0.319422	0.00763622	0.00467699	-0.082998
295.12901_3.68	1813	1732	22080	651	1753	1501	12656	3567	4853	16796	6849	5958	6494	5368	5211	3487	1583	2159	2171	1284		295.12901_3.68	1.25303	0.870827	0.00112054	0.212552	1.06518	0.449142	0.353431	0.41259	0.281817	0.261431	-0.0144571	-0.556798	-0.343683	-0.339877	-0.700564	-0.463633	-0.495021	-1.16702	-0.486745	-0.593327
145.02852_3.71	2662	2851	4049	3596	2990	3540	4143	3707	3433	4020	3433	2830	2770	2959	3259	3136	3230	2488	3432	2926		145.02852_3.71	0.38613	0.425904	0.233194	0.100116	0.373673	0.100116	-0.234636	-0.271774	-0.157386	0.00997277	-0.0567015	-0.00551765	-0.457848	0.0996108	-0.176822	-0.340697	-0.221823	0.180508	-0.139324	0.153307
177.05445_3.71	14024	14033	18467	16313	15793	18757	20712	18295	15867	19838	15154	14219	15149	15012	15212	16764	15194	11719	13632	13374		177.05445_3.71	0.280044	0.479573	0.26377	0.0161387	0.404591	-0.063822	-0.17458	-0.0643959	-0.0801955	-0.0571784	0.111778	-0.0592375	-0.510875	-0.247901	-0.281132	-0.198596	-0.19748	0.0643494	0.00800878	0.307143
249.07253_3.67	0	0	17096	0	0	41	23655	25144	27842	29780	0	0	0	0	0	0	0	0	0	0		249.07253_3.67	2.19205	2.29371	2.31282	2.34472	2.36579	-0.843768	-0.843768	-0.843768	-0.843768	-0.843768	-0.843768	-0.843768	-0.843768	-0.843768	-0.843768	-0.843768	-0.843768	-0.843768	-0.843768	0.303667
207.06517_3.73	4437	4692	5768	5376	4981	6527	6971	5582	5968	6420	5002	4637	5128	5214	4814	4743	4872	3627	4484	4679		207.06517_3.73	0.19448	0.512896	0.139383	0.251775	0.374491	-0.0450261	-0.172388	-0.00320915	0.0247467	-0.10942	-0.134396	-0.0892895	-0.585318	-0.228785	-0.157231	-0.246497	-0.152568	0.0761774	-0.0520979	0.402275
190.04979_3.7	3134	3358	2183	3867	4512	2621	10724	3241	13204	7598	4142	5526	5971	5115	7581	11905	6691	5582	7333	5730		190.04979_3.7	-0.840348	0.653347	-0.469518	0.848563	0.329983	-0.239337	0.0311838	0.103861	-0.0413404	0.327881	0.751383	0.210695	0.0406454	0.29667	0.0652012	-0.501021	-0.43624	-0.303803	-0.159048	-0.66876
329.10213_3.71	0	0	5791	0	0	0	7452	7369	9185	8098	0	0	0	0	0	0	0	0	0	0		329.10213_3.71	2.12307	2.20676	2.20305	2.27616	2.23436	-0.736226	-0.736226	-0.736226	-0.736226	-0.736226	-0.736226	-0.736226	-0.736226	-0.736226	-0.736226	-0.736226	-0.736226	-0.736226	-0.736226	-0.736226
419.20967_3.76	120748	123744	116500	90534	122480	90739	234550	112013	134194	105149	120948	103969	151738	112459	114698	167567	97251	112726	131044	117200		419.20967_3.76	-0.0533826	0.937294	-0.108986	0.146791	-0.19851	-0.000336992	-0.214487	0.320737	-0.10336	-0.0754515	0.461214	-0.309053	-0.100003	0.113163	-0.0449016	-0.00267994	0.0320178	-0.410374	0.0174825	-0.407172
442.70398_3.74	29926	31102	16540	23912	21870	9162	7431	11462	2221	16667	19805	17111	4910	11110	17053	14997	16417	5120	31551	15549		442.70398_3.74	0.157596	-0.481322	-0.135259	-1.4457	0.163704	0.301453	0.184698	-0.81222	-0.160166	0.181987	0.0793955	0.151636	-0.778778	0.673304	0.108259	0.63108	0.661858	0.451932	0.380652	-0.314107
295.16548_3.76	2602	2632	7822	3419	4030	1966	4930	5019	3491	7067	6414	3731	4543	4390	4798	3589	2332	2616	3995	3427		295.16548_3.76	0.76229	0.259802	0.279279	-0.11592	0.651795	0.546254	-0.043543	0.17081	0.133517	0.230259	-0.0857826	-0.555119	-0.43002	0.03088	-0.136062	-0.435861	-0.423382	-0.138606	0.0403754	-0.740966
384.21284_3.74	8847	9220	15776	10126	8219	7486	19846	17568	17859	20667	14282	10202	12241	11138	11447	14843	13283	7975	11997	9616		384.21284_3.74	0.317906	0.589789	0.445357	0.464819	0.637808	0.200049	-0.198473	0.0173714	-0.0944894	-0.0620725	0.24569	0.114147	-0.49021	-0.00648	-0.268549	-0.367287	-0.318366	-0.207331	-0.454509	-0.565169
329.14967_3.81	0	2611	5162	2249	3946	1953	2380	4175	2095	3271	5578	2402	3161	2668	3959	2607	1738	2314	2925	2455		329.14967_3.81	0.481311	0.100798	0.377015	0.0381113	0.257085	0.519404	0.10532	0.240273	0.156939	0.350906	0.145571	-0.0537058	0.086976	0.202138	0.116047	-3.69639	0.146325	0.0729729	0.34929	0.00361604
280.16561_3.83	0	0	0	0	0	0	0	0	0	0	0	0	0	0	0	14983	14016	10898	13544	12404		280.16561_3.83	-0.759049	-0.759049	-0.759049	-0.759049	-0.759049	-0.759049	-0.759049	-0.759049	-0.759049	-0.759049	2.3206	2.29912	2.21812	2.2881	2.25979	-0.759049	-0.759049	-0.759049	-0.759049	-0.759049
209.11718_3.88	6390	5980	8562	7370	7463	7561	10818	6583	8859	8915	7041	5309	7363	6685	5810	8287	5717	5032	6507	4924		209.11718_3.88	0.309468	0.648242	-0.0712627	0.358863	0.36799	0.0261636	-0.382818	0.090937	-0.0489909	-0.252196	0.262181	-0.27557	-0.460438	-0.0880828	-0.491866	-0.114365	-0.210421	0.0923134	0.110477	0.129375
399.18814_3.89	12352	12277	5555	9310	8956	5806	3345	4451	1416	6495	7351	6218	2444	4659	8627	6097	6536	2417	13080	8079		399.18814_3.89	-0.0509412	-0.488273	-0.241977	-1.22944	0.0838491	0.190592	0.046271	-0.758855	-0.202599	0.328595	0.0293276	0.0892746	-0.768434	0.687429	0.27201	0.638054	0.632803	0.394287	0.360864	-0.0128379
507.21207_3.9	57260	60275	84136	59225	60709	62829	98204	79479	71323	87788	68445	57305	64607	60860	61388	73446	57202	40957	64121	57774		507.21207_3.9	0.383643	0.616451	0.297903	0.134869	0.447623	0.0728494	-0.194636	-0.0140441	-0.104008	-0.0910007	0.179035	-0.197345	-0.700366	-0.0254138	-0.182363	-0.195819	-0.118551	-0.145013	-0.107748	-0.0560636
206.04469_3.92	15629	16696	46288	17376	20477	15765	65878	32372	35590	62499	36799	38297	49239	36460	39580	27265	28031	24626	27288	31271		206.04469_3.92	0.415727	0.770119	0.0566487	0.151814	0.717246	0.185359	0.225427	0.477788	0.176066	0.258516	-0.115756	-0.0879338	-0.217982	-0.11491	0.0219019	-0.67455	-0.608234	-0.568147	-0.403251	-0.66585
245.18582_3.89	5236	6261	14036	5334	10787	4341	10734	14162	9176	13203	14574	7930	9014	7961	13275	6533	5133	5840	10554	7722		245.18582_3.89	0.533651	0.24945	0.54312	0.0832742	0.468821	0.573507	-0.0713656	0.0643997	-0.0672314	0.474584	-0.276707	-0.532263	-0.395528	0.23153	-0.09953	-0.51121	-0.321769	-0.491561	0.254669	-0.70984
362.16375_3.91	0	2614	3017	2999	2350	2906	5278	4612	4353	4316	3589	3213	3392	3368	3323	4309	3468	2483	3235	3037		362.16375_3.91	0.14058	0.413871	0.34796	0.319718	0.315547	0.225414	0.171336	0.197828	0.194358	0.187786	0.314754	0.208656	0.0453942	0.174671	0.143809	-3.75061	0.0705174	0.137656	0.0184932	0.122263
682.30455_3.95	0	49600	65260	44265	41781	23830	66421	55548	50757	30766	72879	24500	58306	32358	20761	65939	36478	42062	45751	31339		682.30455_3.95	0.408994	0.416496	0.340447	0.302075	0.0890968	0.455969	-0.00778552	0.361061	0.110559	-0.0782326	0.413397	0.161544	0.222138	0.257902	0.096947	-4.28643	0.292266	0.243855	0.219286	-0.0195813
392.17993_3.94	18309	19014	16785	15990	14313	8136	8657	10735	3195	23381	16681	15976	6034	12811	15163	9344	10800	5821	21643	11631		392.17993_3.94	0.317144	-0.299937	-0.0994294	-1.22892	0.626037	0.311351	0.271106	-0.636343	0.0653398	0.222429	-0.228765	-0.0938033	-0.669836	0.55405	-0.0247177	0.398139	0.433352	0.271922	0.168663	-0.357784
[truncated: 621 more rows]

## Sheet: Figure 2G
Figure 2G
[truncated: 972 more rows]

## Sheet: Figure 2C
Figure 2C
Sample Name	4MSOB ITC	4MSOB ITC-GSH	4MSOB ITC-CysGly	4MSOB ITC-Cys	4MSOB ITC-Cyclic-Cys
nmol/g or ml
[truncated: 70 more rows]

## Sheet: Figure 3
Figure 3B
[truncated: 96 more rows]

## Sheet: Figure 4A
Figure 4A
[truncated: 102 more rows]

[truncated: 8 more sheets: Figure 4C, S8, Table 1, Figure S2, Figure S3A, Figure S3B, Figure S6A,S6B, Figure S6A, S6C, Figure S7]
